# Supplementary material for: Structural insights into the regulation of monomeric and dimeric apelin receptor
Source: Nat Commun. 2025 Jan 2;16:310. doi: 10.1038/s41467-024-55555-6 (PMC11697037; doi:10.1038/s41467-024-55555-6)
Supplement: Supplementary file 4 — Supplementary Data 2 [file 41467_2024_55555_MOESM4_ESM.txt]

Title t= 249500.00000 step= 124750000
219009
    1GLN    CAY    1   8.441   7.653   4.195  0.3466 -0.7031  0.1463
    1GLN    HY1    2   8.412   7.727   4.272 -2.6557 -1.4929 -0.1146
    1GLN    HY2    3   8.552   7.654   4.200  0.3790  0.9364 -0.2437
    1GLN    HY3    4   8.394   7.556   4.221  0.2727 -0.4776  0.8825
    1GLN     CY    5   8.405   7.701   4.063  0.2819  0.2987  0.3641
    1GLN     OY    6   8.478   7.773   3.996  0.6209 -0.5038 -0.5702
    1GLN      N    7   8.305   7.637   4.008 -0.1549  0.0551 -0.0359
    1GLN     HN    8   8.246   7.585   4.069 -2.2238  0.8168 -1.2605
    1GLN     CA    9   8.291   7.606   3.870  0.0776  0.1549 -0.7589
    1GLN     HA   10   8.230   7.517   3.867  0.5723 -0.1780 -1.0308
    1GLN     CB   11   8.211   7.715   3.791  0.0139 -0.0218 -0.8155
    1GLN    HB1   12   8.204   7.685   3.685  1.1005 -2.9892 -0.1519
    1GLN    HB2   13   8.272   7.807   3.801  0.9893 -0.8235  1.4122
    1GLN     CG   14   8.063   7.745   3.845  0.1514  0.1681 -0.0544
    1GLN    HG1   15   8.002   7.813   3.783 -1.3148  1.2111  2.3694
    1GLN    HG2   16   8.080   7.795   3.943 -0.2433  0.9568 -0.3759
    1GLN     CD   17   7.981   7.620   3.871 -0.2178 -0.3839 -0.9306
    1GLN    OE1   18   7.973   7.559   3.977 -0.0187  0.0169  0.6235
    1GLN    NE2   19   7.917   7.576   3.759 -0.0339  0.6714 -0.4939
    1GLN   HE21   20   7.853   7.501   3.774 -2.7286  2.9955  0.4702
    1GLN   HE22   21   7.924   7.614   3.666  1.4409  0.5933 -0.4318
    1GLN      C   22   8.417   7.574   3.787 -0.5370  0.5612 -1.1113
    1GLN      O   23   8.463   7.655   3.702  0.6278 -0.1211 -0.3273
    2VAL      N   24   8.476   7.455   3.793  0.7243  0.1007 -0.2096
    2VAL     HN   25   8.451   7.400   3.872 -0.2814 -0.8259 -1.1323
    2VAL     CA   26   8.601   7.426   3.723 -0.3002  0.1080  0.6648
    2VAL     HA   27   8.654   7.519   3.712  0.8454 -0.6183 -0.1647
    2VAL     CB   28   8.707   7.324   3.785  0.1349 -0.4667  0.1985
    2VAL     HB   29   8.788   7.327   3.709  0.6947 -0.3978  0.7842
    2VAL    CG1   30   8.749   7.387   3.917  0.6080  0.2233 -0.8391
    2VAL   HG11   31   8.656   7.415   3.971  0.9623 -0.9258  0.4344
    2VAL   HG12   32   8.792   7.487   3.894 -0.8044  1.1467  0.4310
    2VAL   HG13   33   8.819   7.323   3.975  1.8565  0.8897 -1.5573
    2VAL    CG2   34   8.657   7.185   3.814 -0.9026 -0.1554  0.2681
    2VAL   HG21   35   8.603   7.171   3.910 -0.8326 -1.5599  0.1183
    2VAL   HG22   36   8.744   7.116   3.806 -2.0881 -1.4064 -4.5460
    2VAL   HG23   37   8.592   7.147   3.733 -0.3288  1.7067 -1.1353
    2VAL      C   38   8.586   7.404   3.572  0.1504  0.4753  0.3149
    2VAL      O   39   8.491   7.340   3.522 -0.3949  0.2346  0.7198
    3GLN      N   40   8.677   7.463   3.494  0.0519 -0.2971  0.1690
    3GLN     HN   41   8.751   7.512   3.538 -0.5481  0.2492  0.5871
    3GLN     CA   42   8.659   7.481   3.345 -0.7266  0.3492 -1.0923
    3GLN     HA   43   8.557   7.508   3.325 -1.6601 -0.6849  1.7968
    3GLN     CB   44   8.748   7.590   3.284 -0.1652  0.4811 -0.3017
    3GLN    HB1   45   8.756   7.588   3.173 -0.4477  1.5978 -0.3556
    3GLN    HB2   46   8.852   7.573   3.321 -0.2372  0.7859  0.0442
    3GLN     CG   47   8.714   7.733   3.333 -0.4532  0.0875 -0.0641
    3GLN    HG1   48   8.782   7.800   3.276  1.0973 -1.2923  0.1046
    3GLN    HG2   49   8.735   7.730   3.442 -3.3410  1.0756  0.6245
    3GLN     CD   50   8.572   7.790   3.314 -0.2224  0.9920  0.4695
    3GLN    OE1   51   8.524   7.813   3.205 -0.2251  0.0426 -0.9082
    3GLN    NE2   52   8.504   7.799   3.428  0.3071 -0.1376 -1.0461
    3GLN   HE21   53   8.404   7.796   3.426  0.2699  1.0940 -2.5965
    3GLN   HE22   54   8.545   7.773   3.515 -0.8571  0.6466 -0.2263
    3GLN      C   55   8.682   7.351   3.260 -0.3455 -0.2829 -0.4483
    3GLN      O   56   8.774   7.276   3.290  0.3434 -0.1498  0.4075
    4LEU      N   57   8.607   7.321   3.148 -0.4688 -0.7126 -0.8781
    4LEU     HN   58   8.535   7.379   3.111 -1.0323 -1.4853 -1.0370
    4LEU     CA   59   8.625   7.186   3.096 -0.3253 -0.6629 -0.3398
    4LEU     HA   60   8.683   7.120   3.159  0.7321  0.1371 -0.4457
    4LEU     CB   61   8.491   7.120   3.064  0.0637  0.2068 -0.0638
    4LEU    HB1   62   8.512   7.024   3.012  1.3080 -0.5104  1.6704
    4LEU    HB2   63   8.435   7.188   2.996  0.1288 -0.6824 -1.0350
    4LEU     CG   64   8.396   7.102   3.180  0.8109 -0.6813  0.1550
    4LEU     HG   65   8.381   7.199   3.231 -2.4832 -0.9958 -0.0066
    4LEU    CD1   66   8.250   7.068   3.137 -0.1076  0.4592  0.3201
    4LEU   HD11   67   8.209   7.140   3.063  2.2035 -1.2837 -2.9143
    4LEU   HD12   68   8.178   7.060   3.221 -1.0938 -0.0343 -0.5422
    4LEU   HD13   69   8.252   6.968   3.089  3.1150 -0.7682  2.6897
    4LEU    CD2   70   8.445   6.986   3.271  0.5565 -0.9462 -0.6223
    4LEU   HD21   71   8.556   6.985   3.278  0.5575 -2.3961 -0.6055
    4LEU   HD22   72   8.419   6.890   3.223  2.8723 -2.2188  0.4989
    4LEU   HD23   73   8.391   6.999   3.367  1.7187 -0.9787  0.0555
    4LEU      C   74   8.702   7.184   2.965 -0.4656  0.5520 -0.1780
    4LEU      O   75   8.679   7.242   2.864  0.4338 -0.2802 -0.1485
    5VAL      N   76   8.816   7.108   2.966 -0.0257 -0.0183  0.2656
    5VAL     HN   77   8.846   7.065   3.050  2.3929 -0.3725 -0.6978
    5VAL     CA   78   8.918   7.107   2.858  0.3673  0.4704  0.4949
    5VAL     HA   79   8.914   7.191   2.791 -0.1263  2.1273  2.5055
    5VAL     CB   80   9.070   7.108   2.892  0.1014 -0.6258 -0.3033
    5VAL     HB   81   9.089   7.008   2.937 -2.3927 -0.6604  0.8774
    5VAL    CG1   82   9.158   7.136   2.769  0.2374  0.0838  0.3732
    5VAL   HG11   83   9.147   7.057   2.692 -0.4998 -0.5072  1.0584
    5VAL   HG12   84   9.261   7.120   2.808  0.0816 -0.0422  0.7409
    5VAL   HG13   85   9.136   7.239   2.735  2.9323  0.4088 -0.5563
    5VAL    CG2   86   9.085   7.217   2.998 -0.3961  0.6906 -0.1284
    5VAL   HG21   87   9.040   7.194   3.097 -0.3299  0.9671 -0.0305
    5VAL   HG22   88   9.045   7.318   2.976  0.8458  1.6708  1.8319
    5VAL   HG23   89   9.190   7.245   3.024  0.3867 -1.1979 -1.0662
    5VAL      C   90   8.894   7.000   2.758  0.2341 -0.0192 -0.7013
    5VAL      O   91   8.941   6.882   2.762 -0.2045  0.0705 -0.4747
    6GLU      N   92   8.810   7.037   2.656  0.2390  0.1586 -0.3325
    6GLU     HN   93   8.779   7.132   2.652  0.5942  0.2515 -0.9051
    6GLU     CA   94   8.760   6.948   2.547 -0.1449  0.2733  0.3326
    6GLU     HA   95   8.731   6.853   2.589 -1.0033  0.6774  0.6676
    6GLU     CB   96   8.635   7.018   2.491  0.8480 -0.4326  0.4576
    6GLU    HB1   97   8.613   6.988   2.386  0.3604  0.7259  0.2213
    6GLU    HB2   98   8.671   7.122   2.484  0.0957 -0.1372  0.8508
    6GLU     CG   99   8.514   7.002   2.581 -0.5014 -0.8158  0.2080
    6GLU    HG1  100   8.545   7.039   2.682  2.0438  0.3159 -0.9056
    6GLU    HG2  101   8.484   6.895   2.579  0.3659 -1.0674 -1.8591
    6GLU     CD  102   8.412   7.099   2.536  0.2696  1.0165  0.5618
    6GLU    OE1  103   8.445   7.215   2.521  0.0446 -0.0599 -0.4233
    6GLU    OE2  104   8.295   7.056   2.514 -0.4599  0.1690 -0.6079
    6GLU      C  105   8.865   6.911   2.442  0.1989 -0.4562  0.3298
    6GLU      O  106   8.940   7.005   2.395  0.0732  0.5799 -0.7847
    7SER      N  107   8.875   6.787   2.399  0.5226 -0.1799  0.3467
    7SER     HN  108   8.819   6.711   2.431  1.8521  0.1172  3.6846
    7SER     CA  109   8.965   6.772   2.287  0.0922 -0.2203 -0.7217
    7SER     HA  110   8.993   6.863   2.237 -0.6416  1.3730  1.5698
    7SER     CB  111   9.092   6.705   2.337 -0.4631  0.5919 -0.4327
    7SER    HB1  112   9.079   6.609   2.391  0.9983 -0.1375 -1.3176
    7SER    HB2  113   9.139   6.778   2.407 -0.1813 -0.6173  0.6754
    7SER     OG  114   9.189   6.696   2.233 -0.1209  0.3192 -0.4171
    7SER    HG1  115   9.248   6.771   2.242  2.2906 -1.2299 -1.8872
    7SER      C  116   8.898   6.668   2.197  0.3880  0.1187  0.2351
    7SER      O  117   8.882   6.556   2.240 -0.1184  0.5029 -0.0193
    8GLY      N  118   8.874   6.701   2.064 -0.7464  0.0697 -0.3211
    8GLY     HN  119   8.873   6.793   2.026  0.8334 -0.5242 -1.9666
    8GLY     CA  120   8.825   6.606   1.968 -0.1968 -0.5876  0.4646
    8GLY    HA1  121   8.837   6.502   1.997 -2.1340 -1.1497 -0.5394
    8GLY    HA2  122   8.880   6.635   1.880 -1.7759  1.1143 -0.0349
    8GLY      C  123   8.686   6.616   1.928 -0.1489  0.3447 -0.0096
    8GLY      O  124   8.606   6.684   1.988  0.3070 -0.1052  0.3826
    9GLY      N  125   8.660   6.544   1.817 -0.0576 -0.2461  0.6256
    9GLY     HN  126   8.730   6.491   1.770  2.1116 -1.1806  4.5117
    9GLY     CA  127   8.545   6.565   1.731  0.4847  0.2644  0.6403
    9GLY    HA1  128   8.514   6.669   1.726  0.0136  0.1669  1.2966
    9GLY    HA2  129   8.465   6.504   1.771 -0.8985  1.3546 -0.3346
    9GLY      C  130   8.578   6.522   1.590 -0.5807  0.2149 -0.1293
    9GLY      O  131   8.675   6.445   1.574 -0.1572 -0.1524 -0.1794
   10GLY      N  132   8.498   6.561   1.481  0.1681 -0.0283 -0.0945
   10GLY     HN  133   8.423   6.623   1.506 -0.2286  1.0550 -3.4446
   10GLY     CA  134   8.531   6.541   1.345  0.0866 -0.0602  0.3255
   10GLY    HA1  135   8.637   6.526   1.329  0.0243 -0.6228  0.4318
   10GLY    HA2  136   8.502   6.629   1.289  2.9814 -0.0952 -1.4491
   10GLY      C  137   8.454   6.439   1.264 -0.6055  0.1409 -0.1095
   10GLY      O  138   8.344   6.394   1.294  0.3643 -0.2175  0.3658
   11SER      N  139   8.515   6.401   1.146 -0.3230 -0.3406  0.7222
   11SER     HN  140   8.595   6.453   1.117 -1.4452  1.2839  0.4381
   11SER     CA  141   8.443   6.320   1.035 -0.1502 -0.5661 -1.0243
   11SER     HA  142   8.336   6.335   1.035 -0.0798  0.5298  1.2964
   11SER     CB  143   8.485   6.380   0.899 -0.6772  0.4304  0.1061
   11SER    HB1  144   8.462   6.307   0.818 -0.4865  1.0850 -0.5423
   11SER    HB2  145   8.596   6.391   0.904 -0.3611 -1.9105 -0.5331
   11SER     OG  146   8.411   6.503   0.877  0.2300 -0.0830 -0.4488
   11SER    HG1  147   8.451   6.568   0.937 -0.5155 -0.9263  1.0247
   11SER      C  148   8.474   6.171   1.032 -0.3738 -0.7054 -0.1065
   11SER      O  149   8.588   6.127   1.007  0.3437  0.0455 -0.1118
   12VAL      N  150   8.374   6.095   1.073 -0.2200 -0.3104  0.2959
   12VAL     HN  151   8.288   6.145   1.084  1.5936  3.3067 -0.1507
   12VAL     CA  152   8.392   5.953   1.102  1.0297 -0.2253  0.2924
   12VAL     HA  153   8.493   5.921   1.080  0.4695 -0.6654 -1.8772
   12VAL     CB  154   8.352   5.910   1.235  0.6012 -0.4967 -0.8111
   12VAL     HB  155   8.243   5.901   1.255  1.0029  0.3198  2.1774
   12VAL    CG1  156   8.405   5.768   1.266 -1.0419  0.0072 -0.7822
   12VAL   HG11  157   8.390   5.749   1.375 -0.8539  0.5362 -0.6629
   12VAL   HG12  158   8.512   5.754   1.240 -0.9019  2.5170 -1.7856
   12VAL   HG13  159   8.343   5.694   1.211  0.3918 -1.4760 -0.4772
   12VAL    CG2  160   8.392   6.008   1.344 -0.3563  0.6635  0.0988
   12VAL   HG21  161   8.306   6.073   1.370 -2.2059 -2.0325  1.1712
   12VAL   HG22  162   8.487   6.064   1.326  0.5850 -0.3402  1.7415
   12VAL   HG23  163   8.399   5.949   1.437 -1.5984 -2.3396 -1.5737
   12VAL      C  164   8.312   5.877   0.996  0.2395  0.4114  0.3771
   12VAL      O  165   8.193   5.903   0.972 -0.7218 -0.3084  0.2845
   13GLN      N  166   8.360   5.767   0.937 -0.7123  0.2369 -0.0257
   13GLN     HN  167   8.457   5.745   0.938 -0.0068  3.0595 -0.0387
   13GLN     CA  168   8.283   5.681   0.851 -0.4620 -0.2072  0.1399
   13GLN     HA  169   8.246   5.749   0.775  1.4887  0.2551 -0.4427
   13GLN     CB  170   8.386   5.579   0.780 -0.4518  0.1590 -1.6939
   13GLN    HB1  171   8.332   5.516   0.706 -1.4580 -2.7522  1.2873
   13GLN    HB2  172   8.421   5.503   0.854  1.0990  0.5565 -1.9930
   13GLN     CG  173   8.509   5.641   0.711  0.1871 -0.1795 -0.0548
   13GLN    HG1  174   8.562   5.569   0.646 -0.6736  0.7790 -1.9108
   13GLN    HG2  175   8.578   5.685   0.786  1.1363 -1.0154 -0.4241
   13GLN     CD  176   8.475   5.757   0.615 -0.0130  0.5506 -0.1708
   13GLN    OE1  177   8.474   5.873   0.651  0.1938  0.5484  0.0225
   13GLN    NE2  178   8.435   5.720   0.492  0.4180 -0.0344  0.2841
   13GLN   HE21  179   8.443   5.787   0.418  2.1578  0.6249  1.0115
   13GLN   HE22  180   8.430   5.624   0.463  1.3332  0.2185 -0.7627
   13GLN      C  181   8.165   5.608   0.925 -0.1229 -1.0747  0.6097
   13GLN      O  182   8.175   5.568   1.042 -0.1865  0.4255  0.2581
   14SER      N  183   8.053   5.587   0.856  0.2259  0.7695  0.1632
   14SER     HN  184   8.040   5.626   0.765  3.6546  0.1941 -0.7415
   14SER     CA  185   7.946   5.504   0.907 -0.3428 -0.1672 -0.0854
   14SER     HA  186   7.910   5.552   0.996 -0.0722 -2.2396  1.2248
   14SER     CB  187   7.826   5.490   0.804  0.2239  0.0856 -0.1374
   14SER    HB1  188   7.864   5.457   0.705  2.4713 -1.5151  1.1562
   14SER    HB2  189   7.780   5.590   0.788 -0.8185 -0.2327  0.7049
   14SER     OG  190   7.727   5.402   0.852 -0.0487  0.2666 -0.3907
   14SER    HG1  191   7.664   5.394   0.781 -2.2721 -0.1551  1.5152
   14SER      C  192   7.987   5.361   0.954  0.3743  0.5944  0.3864
   14SER      O  193   8.047   5.282   0.881  0.2622 -0.3831 -0.2972
   15GLY      N  194   7.953   5.322   1.073  0.2975 -0.0321 -0.3813
   15GLY     HN  195   7.896   5.380   1.131 -0.5581  0.8862 -2.0564
   15GLY     CA  196   8.008   5.203   1.137 -0.8140  0.1331 -0.3399
   15GLY    HA1  197   8.013   5.116   1.074  0.5925 -1.1456  1.4244
   15GLY    HA2  198   7.947   5.194   1.226  0.5737 -1.2998  0.5129
   15GLY      C  199   8.144   5.217   1.201  0.5337 -0.6792 -0.0369
   15GLY      O  200   8.194   5.116   1.253 -0.3101 -0.0408 -0.3159
   16GLY      N  201   8.204   5.338   1.199 -0.0369 -0.2243 -0.4322
   16GLY     HN  202   8.157   5.407   1.144 -1.5316 -1.5041 -0.8532
   16GLY     CA  203   8.319   5.377   1.274 -0.8409  0.0477 -0.1614
   16GLY    HA1  204   8.345   5.477   1.243  4.4772 -0.8045  0.4726
   16GLY    HA2  205   8.405   5.314   1.252  1.7346  3.5358 -0.9106
   16GLY      C  206   8.331   5.378   1.423  0.6818  0.5578  0.4632
   16GLY      O  207   8.242   5.341   1.494 -0.2629  0.0291  0.2176
   17SER      N  208   8.451   5.419   1.472 -0.0005 -0.2428 -0.1845
   17SER     HN  209   8.524   5.449   1.411  0.6482  1.0594  1.1617
   17SER     CA  210   8.481   5.433   1.619  0.1004  0.1196 -0.0137
   17SER     HA  211   8.390   5.422   1.677 -0.5825  0.0590 -1.0605
   17SER     CB  212   8.579   5.327   1.673 -0.0297 -0.2665 -0.3197
   17SER    HB1  213   8.611   5.357   1.775  1.8242  0.1616 -0.9991
   17SER    HB2  214   8.667   5.332   1.606 -0.0946  3.9149 -0.3724
   17SER     OG  215   8.518   5.199   1.667 -0.0664 -0.4657  0.3413
   17SER    HG1  216   8.520   5.174   1.574 -2.6030  0.7826 -0.1271
   17SER      C  217   8.543   5.575   1.641 -0.1543  0.5632  0.0772
   17SER      O  218   8.624   5.619   1.564 -0.3654  0.2274  0.7706
   18LEU      N  219   8.505   5.646   1.753 -0.2075  0.1219 -0.0590
   18LEU     HN  220   8.437   5.612   1.817 -0.3487  1.6076  0.6210
   18LEU     CA  221   8.581   5.763   1.793  0.6730 -0.5517  0.4404
   18LEU     HA  222   8.685   5.760   1.765  1.4313  1.9001  2.6303
   18LEU     CB  223   8.500   5.884   1.726 -0.2983  1.1797 -0.1123
   18LEU    HB1  224   8.400   5.867   1.771 -0.0566 -0.3470 -0.0900
   18LEU    HB2  225   8.485   5.860   1.618 -1.4716 -2.3915  0.7231
   18LEU     CG  226   8.551   6.025   1.730  0.0848 -0.3223 -0.4176
   18LEU     HG  227   8.574   6.046   1.837 -2.4856  1.4211 -0.1170
   18LEU    CD1  228   8.679   6.046   1.647  0.1674  0.1487 -0.1404
   18LEU   HD11  229   8.661   6.009   1.544 -1.9099 -3.8203  1.4243
   18LEU   HD12  230   8.751   5.967   1.678  1.6152  1.0101 -1.1666
   18LEU   HD13  231   8.723   6.148   1.648  0.6839 -0.0713  0.5055
   18LEU    CD2  232   8.450   6.133   1.686  0.3039 -0.7082 -0.2848
   18LEU   HD21  233   8.506   6.226   1.708 -1.1892 -0.2805  2.1990
   18LEU   HD22  234   8.358   6.123   1.747  0.3993 -0.0862 -0.0316
   18LEU   HD23  235   8.422   6.129   1.579 -0.6426 -1.0199 -0.0381
   18LEU      C  236   8.580   5.785   1.940  0.3334  0.0123 -0.1149
   18LEU      O  237   8.483   5.749   2.010  0.1209  0.0317  0.4398
   19THR      N  238   8.690   5.847   1.992 -0.0840  0.1000  0.1674
   19THR     HN  239   8.764   5.872   1.930  1.6928  0.2634  2.2133
   19THR     CA  240   8.696   5.879   2.139 -0.3416  0.0362  0.2287
   19THR     HA  241   8.615   5.828   2.189  0.6086 -1.6629  0.1191
   19THR     CB  242   8.826   5.832   2.199 -0.3109  0.6735 -0.0740
   19THR     HB  243   8.904   5.867   2.128 -0.6405  0.5183 -0.5155
   19THR    OG1  244   8.830   5.694   2.214 -0.8713  0.9695  0.4521
   19THR    HG1  245   8.793   5.653   2.136  0.5431 -0.5774  0.5426
   19THR    CG2  246   8.844   5.890   2.341 -0.0569 -0.3521 -0.4493
   19THR   HG21  247   8.861   6.000   2.341  0.8192 -0.4609 -1.9676
   19THR   HG22  248   8.934   5.844   2.386  0.6937 -1.1604 -2.6191
   19THR   HG23  249   8.759   5.866   2.408  0.6441 -0.9276  0.2474
   19THR      C  250   8.688   6.030   2.147 -0.4362  0.5339  0.1362
   19THR      O  251   8.754   6.111   2.072 -0.1904  0.1201 -0.4490
   20LEU      N  252   8.609   6.080   2.241  0.3303  0.9329  0.6700
   20LEU     HN  253   8.551   6.014   2.287  1.6075  0.4847  1.7129
   20LEU     CA  254   8.597   6.211   2.292 -0.4720  0.2290 -0.0255
   20LEU     HA  255   8.654   6.277   2.228  0.1937 -0.9302 -0.6719
   20LEU     CB  256   8.455   6.257   2.298  0.3214  0.4016  0.7162
   20LEU    HB1  257   8.456   6.350   2.358  2.7374  0.6261  0.4472
   20LEU    HB2  258   8.392   6.187   2.356 -1.4257  0.5444 -0.8894
   20LEU     CG  259   8.387   6.285   2.163  0.6155 -0.2941  0.9155
   20LEU     HG  260   8.404   6.201   2.093 -0.9692  0.0271  0.1043
   20LEU    CD1  261   8.230   6.293   2.188 -0.2911 -0.4974  0.4199
   20LEU   HD11  262   8.195   6.190   2.214 -1.4941 -0.5574 -1.2499
   20LEU   HD12  263   8.174   6.336   2.102 -0.4830  1.6427  1.5561
   20LEU   HD13  264   8.220   6.366   2.271  0.0801 -2.4704  2.2836
   20LEU    CD2  265   8.427   6.430   2.114 -0.1814  0.1553  0.0056
   20LEU   HD21  266   8.538   6.434   2.107 -0.1079  0.6956  1.1209
   20LEU   HD22  267   8.394   6.513   2.180  0.1901 -0.2235  0.6891
   20LEU   HD23  268   8.390   6.445   2.011  0.8555  0.5369 -0.3258
   20LEU      C  269   8.668   6.215   2.424 -0.2036  0.0209 -0.5638
   20LEU      O  270   8.672   6.118   2.499 -0.0166 -0.1495 -0.5551
   21SER      N  271   8.735   6.334   2.452 -0.4234  0.2930  0.6077
   21SER     HN  272   8.703   6.414   2.401 -1.6051  0.0786  1.0032
   21SER     CA  273   8.827   6.352   2.567 -0.3892 -0.2220 -0.6429
   21SER     HA  274   8.797   6.277   2.639 -1.1843  0.0819 -0.6515
   21SER     CB  275   8.982   6.336   2.532 -1.0552 -0.7007 -0.1065
   21SER    HB1  276   9.001   6.406   2.448 -0.8590  0.1314  0.6148
   21SER    HB2  277   9.007   6.237   2.489  2.5336  0.0595 -0.0784
   21SER     OG  278   9.073   6.367   2.642  0.6310  0.1113  0.2830
   21SER    HG1  279   9.062   6.461   2.660  0.0389  0.1016 -0.0009
   21SER      C  280   8.797   6.486   2.633 -0.3431  0.9647 -0.9623
   21SER      O  281   8.771   6.578   2.559 -0.0541  0.7834 -0.1179
   22CYS      N  282   8.791   6.492   2.768  0.1974  0.3977  0.6293
   22CYS     HN  283   8.805   6.408   2.820 -1.9206  0.9547  2.2605
   22CYS     CA  284   8.760   6.604   2.844 -0.0655 -0.3125  0.4336
   22CYS     HA  285   8.786   6.695   2.794 -0.5124 -0.8982 -0.9168
   22CYS     CB  286   8.605   6.607   2.885  0.1528  0.6712 -0.5351
   22CYS    HB1  287   8.573   6.506   2.916 -1.5885  0.8093 -1.7489
   22CYS    HB2  288   8.563   6.621   2.783  1.4825  0.3169 -1.1514
   22CYS     SG  289   8.533   6.746   2.983  0.3741  0.4268 -0.0274
   22CYS      C  290   8.846   6.590   2.965 -0.2123 -0.3428 -0.0406
   22CYS      O  291   8.863   6.480   3.019 -0.1530 -0.4603 -0.3551
   23ALA      N  292   8.902   6.703   3.019  0.5829 -0.2194 -0.0083
   23ALA     HN  293   8.891   6.794   2.980  1.4848  1.1933  2.7556
   23ALA     CA  294   8.984   6.699   3.138 -0.7588  0.3963 -0.1398
   23ALA     HA  295   8.964   6.614   3.202 -0.3555  0.5178  0.1510
   23ALA     CB  296   9.129   6.717   3.101  0.6437 -0.4996 -0.9699
   23ALA    HB1  297   9.150   6.648   3.016 -0.1694 -2.2890  0.2334
   23ALA    HB2  298   9.200   6.693   3.182 -1.6060  0.0315  1.2731
   23ALA    HB3  299   9.147   6.817   3.055 -1.1144  1.3157  1.9835
   23ALA      C  300   8.928   6.821   3.226 -0.2668  0.4704  0.9235
   23ALA      O  301   8.873   6.922   3.178 -0.7650  0.3489 -0.1241
   24ALA      N  302   8.945   6.811   3.358  0.3191  0.3324 -0.2232
   24ALA     HN  303   8.962   6.724   3.403 -0.7335  0.0693 -0.3068
   24ALA     CA  304   8.938   6.936   3.447  0.1717 -0.1107 -0.3482
   24ALA     HA  305   8.960   7.025   3.391 -0.7449  1.2677  1.3713
   24ALA     CB  306   8.796   6.925   3.510 -0.2761  0.1325  0.0916
   24ALA    HB1  307   8.779   6.836   3.573 -1.2714  0.1068 -0.1942
   24ALA    HB2  308   8.728   6.911   3.423 -0.6199  1.6001  0.0943
   24ALA    HB3  309   8.772   7.013   3.574 -2.1850  0.0369 -0.4465
   24ALA      C  310   9.042   6.913   3.556  0.1379 -0.6214  0.0857
   24ALA      O  311   9.091   6.803   3.582 -0.4881 -0.2456 -0.6292
   25SER      N  312   9.077   7.017   3.625  0.0636  0.0387 -0.3067
   25SER     HN  313   9.038   7.105   3.597 -1.4124 -0.0279  1.2959
   25SER     CA  314   9.169   7.023   3.739 -0.4576  0.2297  0.2708
   25SER     HA  315   9.181   6.920   3.771 -0.4595 -0.1075 -0.7783
   25SER     CB  316   9.298   7.097   3.701 -0.3404  0.1707 -0.7968
   25SER    HB1  317   9.282   7.207   3.703  1.0230  0.3763  0.8709
   25SER    HB2  318   9.332   7.075   3.598  2.2507 -1.6722  0.3300
   25SER     OG  319   9.393   7.064   3.809  0.3045 -0.0422 -0.3908
   25SER    HG1  320   9.371   7.100   3.895  0.2935 -0.2487 -0.3069
   25SER      C  321   9.091   7.095   3.841 -0.4625  0.8756 -0.0437
   25SER      O  322   9.030   7.194   3.799 -0.2593 -0.2388  0.5361
   26GLY      N  323   9.086   7.046   3.960 -0.3378 -0.1485 -0.5047
   26GLY     HN  324   9.144   6.967   3.980  0.2499  0.7115  1.4492
   26GLY     CA  325   9.002   7.097   4.061 -0.0715 -0.1597 -0.0415
   26GLY    HA1  326   8.979   7.199   4.034  1.9160  0.0272 -1.2023
   26GLY    HA2  327   9.055   7.083   4.154  0.8909 -0.6759 -0.6440
   26GLY      C  328   8.880   7.013   4.082  0.1198  0.3966  0.3097
   26GLY      O  329   8.794   7.048   4.169 -0.0331 -0.9542 -0.0803
   27SER      N  330   8.862   6.906   4.002 -0.5175  0.1838  0.4157
   27SER     HN  331   8.936   6.890   3.937 -0.5733 -0.1634  0.4331
   27SER     CA  332   8.751   6.819   4.017 -0.7291 -0.1491 -0.1432
   27SER     HA  333   8.678   6.877   4.072 -3.8078 -1.3987 -2.6168
   27SER     CB  334   8.696   6.792   3.875  0.0494 -1.0986 -0.2213
   27SER    HB1  335   8.746   6.705   3.828  1.0304 -0.9569  0.5315
   27SER    HB2  336   8.699   6.877   3.804 -0.6161 -1.0187 -0.1617
   27SER     OG  337   8.561   6.758   3.890  0.2818 -0.0135  0.1553
   27SER    HG1  338   8.507   6.832   3.864  1.3604  0.6364 -0.2919
   27SER      C  339   8.789   6.691   4.092  0.3786  1.1988  0.0291
   27SER      O  340   8.893   6.628   4.075  0.1079  0.1814 -0.2103
   28THR      N  341   8.696   6.651   4.185 -0.1109 -0.1454  0.4482
   28THR     HN  342   8.615   6.704   4.211  0.4693  1.6882 -1.2413
   28THR     CA  343   8.706   6.514   4.249  0.9680 -0.3038  0.1073
   28THR     HA  344   8.789   6.463   4.201  0.4922  0.7087 -1.9249
   28THR     CB  345   8.735   6.526   4.400  0.2959  0.0528  0.2830
   28THR     HB  346   8.744   6.419   4.428  0.1317 -0.0768 -0.1466
   28THR    OG1  347   8.635   6.596   4.479 -0.2066  0.5797 -0.4351
   28THR    HG1  348   8.644   6.564   4.569 -1.0166  0.3128 -0.4397
   28THR    CG2  349   8.867   6.589   4.423 -0.0618 -0.6990  0.5243
   28THR   HG21  350   8.860   6.698   4.400 -1.8998 -0.3973  2.2074
   28THR   HG22  351   8.952   6.534   4.377 -0.0817 -1.4363  1.3402
   28THR   HG23  352   8.883   6.591   4.533  1.6863  2.8082  0.3448
   28THR      C  353   8.588   6.430   4.224  1.0315  0.0663 -0.1050
   28THR      O  354   8.476   6.475   4.196  0.1914 -0.0324  0.3215
   29TYR      N  355   8.602   6.296   4.236  0.2417 -0.1325  0.2037
   29TYR     HN  356   8.692   6.261   4.263  1.3675  2.7839  0.6681
   29TYR     CA  357   8.490   6.205   4.234 -0.0427 -0.0455 -0.5109
   29TYR     HA  358   8.435   6.227   4.144 -0.6701 -1.2485 -0.4510
   29TYR     CB  359   8.543   6.063   4.218 -0.3767  0.3428  0.3818
   29TYR    HB1  360   8.595   6.044   4.314 -1.2715 -1.2430  0.5872
   29TYR    HB2  361   8.617   6.071   4.136 -1.1515  1.8603 -0.2159
   29TYR     CG  362   8.432   5.966   4.186  0.2768 -0.7487 -0.2394
   29TYR    CD1  363   8.395   5.943   4.049  0.0547  0.1825  0.0400
   29TYR    HD1  364   8.438   6.001   3.968 -0.0281  0.4174  0.1625
   29TYR    CE1  365   8.311   5.837   4.019  0.2574  0.0965  0.8760
   29TYR    HE1  366   8.274   5.827   3.918 -0.0611  2.0195  0.7667
   29TYR     CZ  367   8.280   5.746   4.115 -0.3058  0.0040  0.7640
   29TYR     OH  368   8.194   5.637   4.083 -0.3546 -0.5091  0.3140
   29TYR     HH  369   8.243   5.554   4.081 -3.1386 -2.4025  1.7755
   29TYR    CD2  370   8.382   5.878   4.288 -0.2041 -0.2104  0.8714
   29TYR    HD2  371   8.402   5.896   4.393  1.8485  0.1181  0.4612
   29TYR    CE2  372   8.307   5.768   4.251 -0.6587 -0.0385  0.2754
   29TYR    HE2  373   8.254   5.709   4.325  0.0383  0.6436  1.3593
   29TYR      C  374   8.388   6.231   4.349  0.4025 -0.5154 -0.1324
   29TYR      O  375   8.268   6.225   4.336  0.2775 -0.5943 -0.8866
   30SER      N  376   8.446   6.263   4.464 -0.1059 -0.2094 -0.0369
   30SER     HN  377   8.544   6.250   4.461  0.3093  2.5600 -1.3326
   30SER     CA  378   8.383   6.313   4.584 -0.1764 -0.1488 -0.2242
   30SER     HA  379   8.310   6.237   4.610  0.1664  0.1163  1.6671
   30SER     CB  380   8.475   6.328   4.705  0.3958 -0.0400  0.6766
   30SER    HB1  381   8.498   6.226   4.743  0.8457  0.1553  0.9508
   30SER    HB2  382   8.416   6.372   4.788  1.5550  0.8402  1.0591
   30SER     OG  383   8.599   6.386   4.680 -0.0174 -0.0876 -0.4746
   30SER    HG1  384   8.647   6.309   4.647  0.3351 -0.3264  0.5573
   30SER      C  385   8.295   6.435   4.577  0.3756 -0.2456 -0.8201
   30SER      O  386   8.181   6.441   4.623  0.3790  0.1610 -0.4698
   31SER      N  387   8.334   6.533   4.492 -0.2248 -0.2246 -0.0377
   31SER     HN  388   8.424   6.516   4.453 -0.9938 -0.6869 -1.6734
   31SER     CA  389   8.283   6.665   4.496  0.4330 -0.6301 -0.3351
   31SER     HA  390   8.217   6.676   4.581 -0.1279 -1.5287 -0.6463
   31SER     CB  391   8.383   6.780   4.500  0.0469 -0.1525 -0.1228
   31SER    HB1  392   8.439   6.762   4.594  1.8640 -1.2851 -1.3603
   31SER    HB2  393   8.336   6.879   4.518  0.3810 -0.0441  0.1850
   31SER     OG  394   8.466   6.785   4.377  0.5227 -0.5363 -0.7351
   31SER    HG1  395   8.550   6.744   4.400 -0.6324 -1.5959  1.8753
   31SER      C  396   8.193   6.681   4.380  0.3046 -0.7904 -0.6072
   31SER      O  397   8.121   6.780   4.371 -0.3051  0.3813 -0.0010
   32HSD      N  398   8.197   6.583   4.282  0.3763 -0.2474 -0.0328
   32HSD     HN  399   8.237   6.492   4.293  0.7605 -0.2571 -1.3088
   32HSD     CA  400   8.150   6.606   4.142 -0.0587 -0.0495 -0.1331
   32HSD     HA  401   8.052   6.649   4.158  0.1110 -0.4039  2.3069
   32HSD     CB  402   8.245   6.695   4.058  0.4621 -0.1562  0.1768
   32HSD    HB1  403   8.232   6.669   3.951  0.9183 -2.5086  0.6384
   32HSD    HB2  404   8.354   6.681   4.072  0.6949  1.3114  0.0165
   32HSD    ND1  405   8.124   6.918   4.020  0.0556 -0.0178  0.3878
   32HSD    HD1  406   8.038   6.884   3.983  0.6406 -1.6947  0.4719
   32HSD     CG  407   8.233   6.848   4.067 -0.2277 -0.6489  0.2520
   32HSD    CE1  408   8.144   7.048   4.067 -0.3828  0.7699 -0.2004
   32HSD    HE1  409   8.075   7.131   4.046 -0.5932  0.7667  0.4564
   32HSD    NE2  410   8.256   7.066   4.126 -0.1123 -0.5816 -1.0476
   32HSD    CD2  411   8.314   6.938   4.129  0.2233 -0.3890 -0.9570
   32HSD    HD2  412   8.409   6.911   4.171 -1.6184 -0.5057  3.7080
   32HSD      C  413   8.126   6.477   4.065  0.2210  0.0850 -0.0656
   32HSD      O  414   8.190   6.375   4.086 -0.0674 -0.6447  0.4648
   33CYS      N  415   8.031   6.484   3.969 -0.1923 -0.9688 -0.1299
   33CYS     HN  416   7.978   6.567   3.982  2.1649  0.3776  1.4668
   33CYS     CA  417   8.003   6.380   3.870 -0.2151  0.0780 -0.3283
   33CYS     HA  418   8.069   6.297   3.886 -0.0033  0.4204  0.6526
   33CYS     CB  419   7.863   6.314   3.890  0.0830 -0.1173 -0.7325
   33CYS    HB1  420   7.855   6.219   3.833  0.6691  0.2846 -1.4935
   33CYS    HB2  421   7.784   6.387   3.863  1.8727  1.7084 -1.2446
   33CYS     SG  422   7.829   6.284   4.068 -0.1588  0.2716  0.0934
   33CYS      C  423   8.011   6.443   3.728  0.0219  0.7365  0.4138
   33CYS      O  424   7.988   6.562   3.710  0.1519 -0.8615  0.2199
   34MET      N  425   8.061   6.364   3.633 -0.7575  0.2705 -0.3512
   34MET     HN  426   8.083   6.268   3.647  0.8448  0.7731  0.8878
   34MET     CA  427   8.088   6.417   3.504  0.1810 -0.2039  0.9042
   34MET     HA  428   8.044   6.515   3.496 -0.9507 -0.6596  1.3470
   34MET     CB  429   8.240   6.431   3.479 -0.1624 -0.7653  0.4236
   34MET    HB1  430   8.258   6.499   3.393 -2.5566  0.3728  0.7465
   34MET    HB2  431   8.281   6.330   3.457 -0.3982 -0.6183 -0.7528
   34MET     CG  432   8.332   6.487   3.593  0.9073  0.0698  0.3959
   34MET    HG1  433   8.342   6.402   3.663  1.9586 -0.3153 -0.2084
   34MET    HG2  434   8.289   6.578   3.641  1.4402 -0.2763  1.5486
   34MET     SD  435   8.507   6.524   3.543  0.1347 -0.4474 -0.7354
   34MET     CE  436   8.491   6.658   3.418 -0.4393  0.3439  0.0601
   34MET    HE1  437   8.579   6.725   3.416  0.1692 -0.4067  0.6448
   34MET    HE2  438   8.399   6.719   3.425  0.1347  1.1671  0.5466
   34MET    HE3  439   8.495   6.612   3.317  1.0168 -1.2000  0.7605
   34MET      C  440   8.016   6.344   3.395 -0.0352 -0.0121 -0.4150
   34MET      O  441   7.957   6.235   3.418  0.2750  0.3368  1.1603
   35GLY      N  442   8.006   6.411   3.279  0.6027 -0.3621  0.1496
   35GLY     HN  443   8.039   6.505   3.267 -1.3601  0.2754 -0.5627
   35GLY     CA  444   7.921   6.355   3.169 -0.5624 -0.4078 -0.4283
   35GLY    HA1  445   7.817   6.349   3.199 -0.0620  1.6821  2.0689
   35GLY    HA2  446   7.966   6.259   3.150  1.1615  0.0644  1.0637
   35GLY      C  447   7.930   6.433   3.045 -0.2971 -0.7213  0.3620
   35GLY      O  448   8.016   6.521   3.031 -0.1797 -0.3081 -0.4605
   36TRP      N  449   7.845   6.412   2.944 -0.4929  0.1319  0.6141
   36TRP     HN  450   7.772   6.344   2.946 -0.8193  0.4150 -0.5308
   36TRP     CA  451   7.853   6.462   2.807  0.6206  0.2957 -0.2324
   36TRP     HA  452   7.891   6.564   2.809  0.4882  0.3299  0.6854
   36TRP     CB  453   7.936   6.368   2.712  0.4750  0.1586 -0.0013
   36TRP    HB1  454   7.901   6.397   2.610 -2.8649  1.0347  1.2404
   36TRP    HB2  455   7.915   6.261   2.733  2.6871 -0.2893  0.1667
   36TRP     CG  456   8.081   6.380   2.719 -0.9956 -0.3679  0.2114
   36TRP    CD1  457   8.157   6.315   2.814  0.1188 -0.7992 -0.5983
   36TRP    HD1  458   8.106   6.263   2.894 -1.1528 -0.2977 -1.0689
   36TRP    NE1  459   8.293   6.335   2.785  0.3189 -0.3934 -1.3327
   36TRP    HE1  460   8.368   6.297   2.835 -0.2460  1.8340  1.4486
   36TRP    CE2  461   8.302   6.419   2.675 -0.0262 -0.0595  0.0326
   36TRP    CD2  462   8.170   6.456   2.638  0.0226  0.2828  0.4430
   36TRP    CE3  463   8.145   6.542   2.529  0.0013  0.8516  0.3492
   36TRP    HE3  464   8.043   6.574   2.511  0.7343  3.5373  0.4443
   36TRP    CZ3  465   8.257   6.594   2.460 -0.0453  0.1857 -0.6696
   36TRP    HZ3  466   8.243   6.653   2.372 -1.2117  1.6107  0.4223
   36TRP    CZ2  467   8.405   6.464   2.609 -0.5643  0.1678  0.3446
   36TRP    HZ2  468   8.505   6.453   2.649 -0.3222  0.5320 -0.1380
   36TRP    CH2  469   8.385   6.554   2.502 -0.0102 -0.8994  0.7489
   36TRP    HH2  470   8.467   6.593   2.443 -1.2072  0.9710  0.2514
   36TRP      C  471   7.710   6.459   2.748 -0.6900  0.3255 -0.0209
   36TRP      O  472   7.631   6.367   2.764 -0.3375 -0.7645 -0.1526
   37PHE      N  473   7.681   6.568   2.674  0.8437  0.2097  0.2566
   37PHE     HN  474   7.744   6.644   2.658 -2.4908  3.3196  0.3699
   37PHE     CA  475   7.548   6.598   2.620 -1.0496  0.5161  0.8077
   37PHE     HA  476   7.470   6.525   2.636  0.1688 -0.5131  2.2800
   37PHE     CB  477   7.503   6.740   2.664  0.1686 -0.4877  0.3451
   37PHE    HB1  478   7.416   6.779   2.606 -0.5750 -3.2595 -0.5456
   37PHE    HB2  479   7.593   6.805   2.656  1.1035 -1.8447 -0.6267
   37PHE     CG  480   7.464   6.731   2.807  0.7688  0.3748 -0.7970
   37PHE    CD1  481   7.552   6.766   2.913 -0.4508 -0.2471 -0.7546
   37PHE    HD1  482   7.648   6.811   2.894 -0.6502  0.0572 -1.0489
   37PHE    CE1  483   7.519   6.731   3.048  0.0116  0.1515 -0.5021
   37PHE    HE1  484   7.582   6.755   3.132  1.3875 -0.1061 -1.4294
   37PHE     CZ  485   7.393   6.664   3.072  0.1995 -0.0021 -0.5664
   37PHE     HZ  486   7.357   6.643   3.172  0.6699 -1.9552 -0.7609
   37PHE    CD2  487   7.338   6.678   2.842  0.4059 -0.9989  0.2684
   37PHE    HD2  488   7.276   6.649   2.758  0.8878 -0.4049 -0.3064
   37PHE    CE2  489   7.304   6.646   2.967 -0.8901  0.7977  0.0878
   37PHE    HE2  490   7.208   6.602   2.990 -1.0431  1.1017  0.0309
   37PHE      C  491   7.555   6.598   2.461 -0.9581 -0.1676  0.2663
   37PHE      O  492   7.657   6.625   2.398 -0.2063  0.0012 -0.4178
   38ARG      N  493   7.435   6.577   2.397 -0.1576 -0.0231 -0.3712
   38ARG     HN  494   7.351   6.561   2.448  0.5034 -2.2682  0.0965
   38ARG     CA  495   7.415   6.577   2.253 -0.0031  0.5522 -0.0009
   38ARG     HA  496   7.508   6.583   2.200 -0.8048 -0.0619 -1.5434
   38ARG     CB  497   7.345   6.442   2.212 -0.1826  0.1343  0.0506
   38ARG    HB1  498   7.243   6.443   2.257  0.4274  0.8092  1.4976
   38ARG    HB2  499   7.398   6.363   2.270  1.1381  0.8989 -0.0844
   38ARG     CG  500   7.344   6.419   2.054  0.3165  0.2293  0.5719
   38ARG    HG1  501   7.442   6.449   2.009 -0.2498  0.0290 -0.8578
   38ARG    HG2  502   7.267   6.490   2.018  0.6318 -0.1357 -0.9089
   38ARG     CD  503   7.313   6.274   2.003  0.3953  0.5867 -0.0102
   38ARG    HD1  504   7.382   6.194   2.039  0.4380 -1.7696 -4.5899
   38ARG    HD2  505   7.311   6.277   1.892  1.8750  3.0328 -0.0437
   38ARG     NE  506   7.170   6.249   2.050  0.3369  0.7777 -0.4199
   38ARG     HE  507   7.114   6.332   2.058 -1.6582 -0.2997 -2.4097
   38ARG     CZ  508   7.113   6.124   2.068 -0.1431 -0.5545 -1.0072
   38ARG    NH1  509   7.166   6.012   2.038  0.1741  0.5729  0.1852
   38ARG   HH11  510   7.252   6.006   1.986  1.5443 -1.7286  2.5212
   38ARG   HH12  511   7.106   5.934   2.053  0.7682  0.4028  1.8861
   38ARG    NH2  512   6.989   6.126   2.110  0.1668 -0.5503 -0.1997
   38ARG   HH21  513   6.938   6.042   2.091  0.9863 -1.4238  1.2549
   38ARG   HH22  514   6.933   6.207   2.123 -0.3376 -0.9212 -0.0475
   38ARG      C  515   7.314   6.684   2.215  0.0192  0.0784  0.7988
   38ARG      O  516   7.206   6.692   2.273  0.4704  0.6041 -0.1914
   39GLN      N  517   7.339   6.776   2.122  0.4789  0.0178  0.4223
   39GLN     HN  518   7.432   6.779   2.086  0.3390 -1.2960 -0.0838
   39GLN     CA  519   7.252   6.860   2.050  0.5900 -0.0823 -0.7100
   39GLN     HA  520   7.153   6.854   2.094 -0.9139  1.4219 -3.6116
   39GLN     CB  521   7.320   6.999   2.038  0.0934  0.4786 -0.2109
   39GLN    HB1  522   7.301   7.035   1.935  0.2180 -0.1001 -0.4381
   39GLN    HB2  523   7.427   6.987   2.067 -0.1859 -0.9251  0.2861
   39GLN     CG  524   7.253   7.106   2.132  0.2861 -0.4423 -0.3233
   39GLN    HG1  525   7.316   7.198   2.121 -2.3000  1.5180  0.4042
   39GLN    HG2  526   7.267   7.064   2.233 -1.0172  1.4434  0.7013
   39GLN     CD  527   7.102   7.137   2.109 -0.2904 -0.8491 -0.1919
   39GLN    OE1  528   7.018   7.074   2.170  0.0786 -0.2097  0.4522
   39GLN    NE2  529   7.078   7.236   2.013  0.7821  0.1710  0.0517
   39GLN   HE21  530   6.985   7.270   2.018  0.2798 -1.2221  0.7679
   39GLN   HE22  531   7.157   7.270   1.962  1.8407 -0.8917  0.9130
   39GLN      C  532   7.229   6.810   1.913 -0.2101  0.4498  0.2784
   39GLN      O  533   7.322   6.787   1.831 -0.1140  0.3107 -0.3653
   40ALA      N  534   7.106   6.785   1.875  0.1878  0.2662  0.2127
   40ALA     HN  535   7.030   6.796   1.939 -1.1613 -0.0916 -1.2467
   40ALA     CA  536   7.054   6.774   1.739  1.1168  0.2871  0.1685
   40ALA     HA  537   7.132   6.795   1.667 -0.7902 -1.8060 -2.7384
   40ALA     CB  538   7.004   6.630   1.708  0.0977 -0.0994 -0.0822
   40ALA    HB1  539   6.977   6.623   1.601 -1.1443  1.3403  0.0980
   40ALA    HB2  540   6.919   6.601   1.773  0.0034  0.7492  0.1910
   40ALA    HB3  541   7.087   6.560   1.731  0.3524  0.0523 -0.5410
   40ALA      C  542   6.938   6.872   1.730 -0.6044  0.0047 -0.6401
   40ALA      O  543   6.840   6.857   1.803 -0.2841  0.2848 -0.3275
   41PRO      N  544   6.948   6.973   1.642 -0.4573  0.0056 -0.2723
   41PRO     CD  545   7.060   6.986   1.549 -0.2293 -0.6857 -0.2664
   41PRO    HD1  546   7.055   6.916   1.463 -1.8203  1.4125 -1.9889
   41PRO    HD2  547   7.156   6.982   1.605  0.2052  1.1341 -0.8165
   41PRO     CA  548   6.840   7.073   1.614 -0.0515  0.7889  0.5019
   41PRO     HA  549   6.850   7.148   1.691 -0.0938  0.4022  0.8931
   41PRO     CB  550   6.884   7.136   1.476  0.2717  0.3251  0.0230
   41PRO    HB1  551   6.847   7.241   1.475 -0.5482  0.0377 -0.2984
   41PRO    HB2  552   6.839   7.087   1.387 -1.4845  1.9330 -0.0460
   41PRO     CG  553   7.042   7.125   1.477  0.2213  0.1056 -0.1925
   41PRO    HG1  554   7.085   7.135   1.376  1.8193  1.7336  0.5817
   41PRO    HG2  555   7.086   7.206   1.540  1.0077 -2.1811  2.4086
   41PRO      C  556   6.701   7.018   1.614  0.0478 -0.4593 -0.3673
   41PRO      O  557   6.665   6.924   1.540 -0.3530 -0.0993  0.3067
   42GLY      N  558   6.610   7.075   1.699 -0.3210 -1.3787 -0.0871
   42GLY     HN  559   6.638   7.147   1.763 -1.8223 -1.8149  1.1164
   42GLY     CA  560   6.470   7.057   1.680 -0.2136 -0.8575  0.0095
   42GLY    HA1  561   6.437   7.007   1.590 -3.1591 -0.0517  0.5425
   42GLY    HA2  562   6.433   7.159   1.676  2.6198  0.3757  1.7418
   42GLY      C  563   6.409   6.991   1.801  0.2777  0.0096  0.2154
   42GLY      O  564   6.291   7.005   1.820  0.0084  0.6718  0.0244
   43LYS      N  565   6.490   6.915   1.874  0.5902 -0.1101 -0.0197
   43LYS     HN  566   6.582   6.894   1.843  1.1532  1.3484  0.5837
   43LYS     CA  567   6.454   6.859   1.999  0.3774  0.5020 -0.4201
   43LYS     HA  568   6.353   6.889   2.023  0.2296 -0.3535  0.1039
   43LYS     CB  569   6.450   6.705   1.990  0.0167 -0.0752 -0.9158
   43LYS    HB1  570   6.373   6.684   1.912  0.7526  0.5938 -1.8457
   43LYS    HB2  571   6.426   6.650   2.083  1.3690 -2.9028 -2.1201
   43LYS     CG  572   6.580   6.644   1.936  0.7425 -0.9491 -0.2963
   43LYS    HG1  573   6.662   6.677   2.005 -0.1556 -0.9416  0.7960
   43LYS    HG2  574   6.589   6.682   1.832 -0.8862  2.1308  0.5759
   43LYS     CD  575   6.578   6.492   1.943  0.7302 -0.5460  0.0494
   43LYS    HD1  576   6.484   6.452   1.897 -0.8357  1.1402  1.6298
   43LYS    HD2  577   6.566   6.460   2.048 -2.3879 -0.6081 -0.2274
   43LYS     CE  578   6.706   6.434   1.876  0.4530 -0.3458 -0.3440
   43LYS    HE1  579   6.796   6.474   1.928  1.7639 -0.3231 -2.5216
   43LYS    HE2  580   6.715   6.454   1.767 -0.3241 -1.7829 -0.6919
   43LYS     NZ  581   6.722   6.286   1.900  0.4535  0.7082  0.0741
   43LYS    HZ1  582   6.789   6.242   1.834 -1.9949 -2.3090 -0.6120
   43LYS    HZ2  583   6.638   6.232   1.873 -0.3250  1.8675  0.0956
   43LYS    HZ3  584   6.742   6.258   1.998  1.0942  1.6125  0.2153
   43LYS      C  585   6.554   6.896   2.109 -0.2259  0.3249  0.7666
   43LYS      O  586   6.668   6.927   2.073 -0.1077  0.1591 -0.0795
   44GLU      N  587   6.511   6.907   2.233  0.0827 -0.4598 -0.1768
   44GLU     HN  588   6.419   6.875   2.254 -0.4169  1.5867  0.9479
   44GLU     CA  589   6.599   6.936   2.342  0.3181  0.1746 -0.0982
   44GLU     HA  590   6.649   7.028   2.318  1.3222 -1.0181 -3.0089
   44GLU     CB  591   6.521   6.941   2.478  0.1056  0.1038  0.6101
   44GLU    HB1  592   6.589   6.929   2.565  0.0034  0.3431  0.7228
   44GLU    HB2  593   6.450   6.856   2.470 -0.6635  0.9352 -3.8682
   44GLU     CG  594   6.425   7.063   2.499  0.1928 -0.1991  1.0002
   44GLU    HG1  595   6.347   7.070   2.420 -0.7454  0.3575  1.9351
   44GLU    HG2  596   6.495   7.149   2.495 -0.9932  0.7481 -0.5487
   44GLU     CD  597   6.352   7.059   2.632 -0.1524  0.3436 -0.3853
   44GLU    OE1  598   6.357   7.150   2.722  0.2421  0.2634  0.3715
   44GLU    OE2  599   6.269   6.963   2.646 -0.3034 -0.2174  0.4100
   44GLU      C  600   6.705   6.829   2.365  0.1049 -0.3484 -1.0599
   44GLU      O  601   6.690   6.709   2.353  0.1434 -0.1868  0.1170
   45ARG      N  602   6.827   6.873   2.407  0.1778 -0.7165  0.5057
   45ARG     HN  603   6.837   6.971   2.391  1.2761 -0.5260  2.0664
   45ARG     CA  604   6.947   6.793   2.437  0.0849 -0.8258 -0.5803
   45ARG     HA  605   6.969   6.753   2.339 -0.8294  1.5198 -1.8310
   45ARG     CB  606   7.071   6.880   2.486 -0.5037 -0.4160 -0.6799
   45ARG    HB1  607   7.098   6.940   2.397  0.6167  0.2652  0.0959
   45ARG    HB2  608   7.153   6.813   2.520 -0.8352  0.0698  1.2377
   45ARG     CG  609   7.057   6.982   2.609 -0.0871 -0.1562 -0.4700
   45ARG    HG1  610   6.985   7.058   2.572 -0.3197 -0.3347 -0.3880
   45ARG    HG2  611   7.157   7.031   2.611 -0.1269  0.1195 -2.6324
   45ARG     CD  612   7.019   6.926   2.753 -0.2981  0.3771  0.8578
   45ARG    HD1  613   7.078   6.833   2.766 -2.4373 -0.7984  2.8257
   45ARG    HD2  614   6.914   6.893   2.758  0.5614 -2.6126  0.9073
   45ARG     NE  615   7.056   7.032   2.853 -0.3189 -0.1037 -0.0554
   45ARG     HE  616   7.055   7.123   2.812 -1.6513 -0.8395 -1.8043
   45ARG     CZ  617   7.102   7.016   2.979  0.7363 -0.1249  0.3706
   45ARG    NH1  618   7.102   6.895   3.031  0.1605 -0.0630  0.0838
   45ARG   HH11  619   7.051   6.825   2.982 -0.6704 -0.4469  1.4456
   45ARG   HH12  620   7.166   6.883   3.106  2.0700 -3.1311 -1.8203
   45ARG    NH2  621   7.160   7.115   3.042 -0.3855  0.2479  0.1424
   45ARG   HH21  622   7.191   7.198   2.996  1.7484 -0.4418  0.2270
   45ARG   HH22  623   7.208   7.088   3.126 -1.2598 -1.1019  0.2243
   45ARG      C  624   6.933   6.673   2.530  0.1878  0.2944 -0.2075
   45ARG      O  625   6.863   6.664   2.632  0.2304  0.2474 -0.0220
   46GLU      N  626   7.000   6.564   2.493 -0.0332  0.2467  0.3986
   46GLU     HN  627   7.050   6.572   2.407  1.3411  0.9079  1.2184
   46GLU     CA  628   6.976   6.432   2.542 -0.2404 -0.0424  0.3114
   46GLU     HA  629   6.905   6.429   2.624 -1.3804  1.4244 -0.5563
   46GLU     CB  630   6.935   6.340   2.424  0.3581  0.2452 -0.0430
   46GLU    HB1  631   6.947   6.232   2.449 -4.2758 -0.8477 -1.4933
   46GLU    HB2  632   6.999   6.360   2.336 -2.8157  1.7542 -2.2154
   46GLU     CG  633   6.784   6.349   2.386 -0.1845  0.2343  0.3354
   46GLU    HG1  634   6.768   6.459   2.375 -0.2749  0.4416  2.1805
   46GLU    HG2  635   6.716   6.300   2.459 -0.7227 -1.0821 -0.9891
   46GLU     CD  636   6.754   6.276   2.251  0.2382  0.0777 -0.0025
   46GLU    OE1  637   6.674   6.179   2.245  0.4920  0.1617 -0.5299
   46GLU    OE2  638   6.819   6.324   2.149  0.1351 -0.0703  0.3247
   46GLU      C  639   7.116   6.403   2.605  0.4493  0.1037 -0.6993
   46GLU      O  640   7.226   6.409   2.555 -0.0223 -0.1861  0.0878
   47GLY      N  641   7.106   6.378   2.739 -0.6804  0.4408  0.3162
   47GLY     HN  642   7.017   6.379   2.784 -1.2601 -1.8468 -0.6384
   47GLY     CA  643   7.216   6.325   2.818  0.3197 -0.0806  0.1678
   47GLY    HA1  644   7.172   6.331   2.916  1.1740  1.7609  0.4721
   47GLY    HA2  645   7.294   6.399   2.822 -0.1077  0.4529 -0.9689
   47GLY      C  646   7.267   6.189   2.784  0.3766 -0.0668  0.2717
   47GLY      O  647   7.226   6.088   2.847 -0.1787 -0.0260 -0.3455
   48VAL      N  648   7.346   6.172   2.672 -0.2121  0.2097  0.1551
   48VAL     HN  649   7.370   6.257   2.627 -0.5079 -0.0176 -0.4417
   48VAL     CA  650   7.384   6.048   2.608 -0.6559  0.6639 -0.0341
   48VAL     HA  651   7.292   5.997   2.583 -0.3518  0.5835 -1.0483
   48VAL     CB  652   7.450   6.072   2.468  0.5410 -0.0723  0.7762
   48VAL     HB  653   7.491   5.979   2.423  0.9105  0.6219 -0.3685
   48VAL    CG1  654   7.339   6.115   2.371  0.5748  0.4591  0.2650
   48VAL   HG11  655   7.302   6.219   2.381 -0.8655  0.0131 -0.2176
   48VAL   HG12  656   7.261   6.036   2.376  0.4008  0.4678 -1.6891
   48VAL   HG13  657   7.372   6.105   2.266 -3.4319 -0.1810 -1.0678
   48VAL    CG2  658   7.563   6.174   2.488  0.0769 -0.2056 -0.7415
   48VAL   HG21  659   7.605   6.180   2.385 -0.8191 -2.8688 -1.3335
   48VAL   HG22  660   7.652   6.137   2.544 -0.8014 -2.0631 -0.5053
   48VAL   HG23  661   7.528   6.270   2.531 -1.0882 -2.0069  2.6810
   48VAL      C  662   7.471   5.953   2.685 -0.9791 -0.3471 -1.0485
   48VAL      O  663   7.493   5.838   2.667 -0.4522 -0.1117  0.1659
   49ALA      N  664   7.528   6.015   2.797  0.0460  0.2854 -0.1852
   49ALA     HN  665   7.499   6.100   2.839  1.2249 -0.4942  2.4444
   49ALA     CA  666   7.639   5.962   2.872  0.0333  0.1122  0.1587
   49ALA     HA  667   7.623   5.856   2.885 -2.1525  0.5296  1.2731
   49ALA     CB  668   7.760   5.944   2.782 -0.3013  0.7888  0.0093
   49ALA    HB1  669   7.728   5.878   2.699  0.3931  1.1756 -0.5708
   49ALA    HB2  670   7.839   5.890   2.838  0.9984  2.6755  0.0916
   49ALA    HB3  671   7.815   6.033   2.744 -0.4442 -0.0596 -2.3188
   49ALA      C  672   7.664   6.029   3.001 -1.0787  0.3066  0.7574
   49ALA      O  673   7.740   6.128   3.013  0.4297 -0.2996  0.2304
   50LEU      N  674   7.595   5.984   3.108 -0.2727 -0.2208  0.0675
   50LEU     HN  675   7.515   5.926   3.095 -1.8834  0.7767  4.0927
   50LEU     CA  676   7.601   6.044   3.247  0.7549  0.1204  1.5422
   50LEU     HA  677   7.672   6.126   3.246  0.1021  0.6912  0.7454
   50LEU     CB  678   7.460   6.096   3.275  0.6759  0.2741 -0.0178
   50LEU    HB1  679   7.445   6.136   3.377  1.0850 -2.1876  1.0862
   50LEU    HB2  680   7.410   5.997   3.281  0.9271  0.2260  2.9336
   50LEU     CG  681   7.388   6.197   3.183 -0.0720  0.6243 -0.5456
   50LEU     HG  682   7.374   6.152   3.082 -1.0825  1.5251 -0.8266
   50LEU    CD1  683   7.243   6.223   3.225 -0.0584 -0.2339 -0.0295
   50LEU   HD11  684   7.203   6.271   3.134  1.4131 -0.6347 -0.9284
   50LEU   HD12  685   7.248   6.293   3.311  2.1338  2.4264 -2.1539
   50LEU   HD13  686   7.187   6.132   3.257 -1.0260 -0.9201 -3.3724
   50LEU    CD2  687   7.473   6.327   3.164  0.0411  0.6816 -0.6003
   50LEU   HD21  688   7.441   6.390   3.079  0.1334  1.7424  0.1298
   50LEU   HD22  689   7.581   6.311   3.143  0.4399  2.5818 -0.1754
   50LEU   HD23  690   7.463   6.383   3.260 -1.1200  0.3352 -0.5099
   50LEU      C  691   7.651   5.947   3.354  0.8944 -0.2701  0.1883
   50LEU      O  692   7.601   5.829   3.360 -0.8374 -0.1694  0.0345
   51MET      N  693   7.741   5.996   3.441 -0.1063  0.4336  0.5123
   51MET     HN  694   7.792   6.081   3.440  1.1179 -0.2820 -0.0016
   51MET     CA  695   7.762   5.923   3.562 -0.1290  0.2164  0.0843
   51MET     HA  696   7.744   5.817   3.555 -2.4724  0.5016  0.9556
   51MET     CB  697   7.915   5.945   3.605 -0.0865  0.0729 -0.2123
   51MET    HB1  698   7.926   5.897   3.704  0.8588  3.5069  1.5286
   51MET    HB2  699   7.917   6.056   3.619 -0.7844  0.3628 -2.1019
   51MET     CG  700   8.031   5.898   3.516  0.6218 -0.2811  0.3862
   51MET    HG1  701   8.120   5.933   3.573 -0.2063  1.0266  0.9296
   51MET    HG2  702   8.027   5.965   3.427  1.8944  0.7995  1.1102
   51MET     SD  703   8.034   5.723   3.474  0.1858 -0.1652  0.1749
   51MET     CE  704   8.188   5.727   3.392 -0.9137  0.2331  0.0515
   51MET    HE1  705   8.267   5.760   3.462  0.2029 -1.4045 -0.3615
   51MET    HE2  706   8.181   5.798   3.307  0.4403 -0.3614 -0.5804
   51MET    HE3  707   8.220   5.627   3.355  0.7639  0.9364 -0.4583
   51MET      C  708   7.670   5.959   3.676  0.3519 -0.0023  0.4568
   51MET      O  709   7.660   6.073   3.725 -0.2115  0.1621  0.4011
   52THR      N  710   7.592   5.858   3.720  0.0514 -0.0220  0.2687
   52THR     HN  711   7.604   5.768   3.679 -0.2621  0.1710 -0.2571
   52THR     CA  712   7.488   5.863   3.825 -1.0904  0.4075 -0.4895
   52THR     HA  713   7.481   5.966   3.858  1.3056  1.4403 -2.7529
   52THR     CB  714   7.358   5.801   3.787  0.3037  0.7479  0.6935
   52THR     HB  715   7.291   5.788   3.875 -0.7823  1.3981 -0.0151
   52THR    OG1  716   7.364   5.687   3.700  0.7492 -0.2098  0.5711
   52THR    HG1  717   7.388   5.614   3.758  0.5340 -1.4513 -0.8584
   52THR    CG2  718   7.286   5.910   3.704 -0.3729 -1.9690  0.1578
   52THR   HG21  719   7.280   6.006   3.759 -1.4472  0.1428 -3.3927
   52THR   HG22  720   7.188   5.872   3.668  0.3630 -1.2469 -2.8102
   52THR   HG23  721   7.344   5.927   3.611 -0.1751  0.6390  0.6994
   52THR      C  722   7.545   5.785   3.939 -0.4052  0.2668  0.3869
   52THR      O  723   7.605   5.674   3.919  0.2934 -0.1435 -0.1982
   53ARG      N  724   7.518   5.828   4.059 -0.4804 -0.2592 -0.4597
   53ARG     HN  725   7.462   5.911   4.059 -1.2541 -0.7584 -1.1997
   53ARG     CA  726   7.539   5.751   4.184 -0.6683 -0.5130 -0.0766
   53ARG     HA  727   7.643   5.721   4.175 -1.2657 -2.1861 -2.1483
   53ARG     CB  728   7.522   5.842   4.310 -0.3228  0.1215  0.4766
   53ARG    HB1  729   7.420   5.881   4.294 -0.4206  0.0077  0.8156
   53ARG    HB2  730   7.585   5.934   4.301 -1.7458  1.4652  3.2038
   53ARG     CG  731   7.548   5.765   4.443  0.5796  0.0515 -0.2431
   53ARG    HG1  732   7.474   5.682   4.450  2.0016 -1.3084 -0.6113
   53ARG    HG2  733   7.517   5.836   4.523 -1.4715 -0.4736 -0.5177
   53ARG     CD  734   7.688   5.712   4.464  0.1152  1.0215 -0.3795
   53ARG    HD1  735   7.759   5.792   4.494  0.6637  1.0317 -1.6260
   53ARG    HD2  736   7.722   5.657   4.374  0.5777 -0.4829  0.6816
   53ARG     NE  737   7.690   5.632   4.589 -0.3758 -0.1881 -0.8414
   53ARG     HE  738   7.622   5.642   4.662  2.4249  0.7461  1.8908
   53ARG     CZ  739   7.778   5.536   4.610  0.1031  0.6015  0.3192
   53ARG    NH1  740   7.864   5.492   4.515  0.0025  0.2120  0.3552
   53ARG   HH11  741   7.885   5.551   4.436 -0.3695  0.0669  0.1486
   53ARG   HH12  742   7.944   5.437   4.538 -0.0383 -0.8819 -1.8427
   53ARG    NH2  743   7.791   5.486   4.731  0.3332  0.0565 -0.4337
   53ARG   HH21  744   7.869   5.426   4.749  1.4453  1.3672 -0.7391
   53ARG   HH22  745   7.747   5.531   4.809  1.2999  0.3218 -0.0189
   53ARG      C  746   7.461   5.619   4.177  0.3338  0.5648 -0.9067
   53ARG      O  747   7.517   5.518   4.213 -0.2689  0.3359  0.6432
   54SER      N  748   7.334   5.621   4.127 -0.5827 -0.1213  0.2178
   54SER     HN  749   7.304   5.715   4.114 -0.4209 -0.2063 -0.7931
   54SER     CA  750   7.253   5.513   4.085 -1.1631  1.0457  0.0221
   54SER     HA  751   7.257   5.443   4.167  2.0821 -1.1546 -1.7791
   54SER     CB  752   7.106   5.553   4.059  0.1798  1.1488  0.6675
   54SER    HB1  753   7.055   5.578   4.155 -0.8176 -0.5267  0.6113
   54SER    HB2  754   7.052   5.467   4.014 -2.4269  1.3874  3.0907
   54SER     OG  755   7.085   5.663   3.974 -0.4975  0.0195  0.6250
   54SER    HG1  756   7.111   5.741   4.023 -0.4181  0.4820 -0.1490
   54SER      C  757   7.315   5.431   3.972 -0.0828  0.2543 -0.1836
   54SER      O  758   7.337   5.480   3.861 -0.1205  0.3429 -0.2050
   55ARG      N  759   7.339   5.301   3.978 -0.0292 -0.1414 -0.1698
   55ARG     HN  760   7.308   5.252   4.058 -1.4460 -0.1512 -0.7010
   55ARG     CA  761   7.390   5.211   3.868 -0.3632  0.3548  0.1467
   55ARG     HA  762   7.387   5.116   3.920 -2.9852 -0.1965 -0.8671
   55ARG     CB  763   7.282   5.196   3.757 -1.0963  0.1241 -0.3000
   55ARG    HB1  764   7.322   5.121   3.685 -1.2249 -0.9435  0.6999
   55ARG    HB2  765   7.266   5.288   3.698 -0.4833  1.2139  1.1553
   55ARG     CG  766   7.145   5.152   3.803  0.3501  0.0344  0.0708
   55ARG    HG1  767   7.076   5.137   3.717  1.2529 -0.4798 -0.5728
   55ARG    HG2  768   7.106   5.231   3.870  0.7849  0.1098  0.2353
   55ARG     CD  769   7.135   5.025   3.880 -0.5366 -0.2589 -0.3520
   55ARG    HD1  770   7.181   5.046   3.979 -0.5889  3.1164 -0.9136
   55ARG    HD2  771   7.194   4.945   3.831 -0.6482  0.5397 -1.8447
   55ARG     NE  772   6.994   4.984   3.900  0.3561 -0.0945  0.0920
   55ARG     HE  773   6.926   5.032   3.844 -1.1854 -0.7805  1.3255
   55ARG     CZ  774   6.945   4.912   4.007  0.2590 -0.8294  0.1945
   55ARG    NH1  775   7.016   4.864   4.104 -0.9426 -0.5304  0.2795
   55ARG   HH11  776   7.111   4.888   4.122 -1.3278 -1.7746  5.9703
   55ARG   HH12  777   6.962   4.821   4.176  0.7178  0.5993  2.3015
   55ARG    NH2  778   6.817   4.885   4.008 -0.1560 -0.5463  0.5683
   55ARG   HH21  779   6.766   4.904   3.924  0.4419  1.2398  0.5741
   55ARG   HH22  780   6.791   4.820   4.079  1.6871  0.2954  2.0947
   55ARG      C  781   7.530   5.239   3.806  0.1531 -0.9794 -0.8804
   55ARG      O  782   7.582   5.168   3.724 -0.3319 -0.0000  0.1027
   56GLY      N  783   7.601   5.352   3.851  0.6638 -0.2142 -0.3266
   56GLY     HN  784   7.555   5.409   3.918 -2.5561  0.2133 -2.6502
   56GLY     CA  785   7.727   5.402   3.788 -0.1122 -0.0452 -0.1878
   56GLY    HA1  786   7.787   5.316   3.760  1.3187  1.2388 -1.2660
   56GLY    HA2  787   7.772   5.465   3.863 -0.6409  1.4049 -1.0519
   56GLY      C  788   7.707   5.486   3.669  0.2800  0.7973 -0.4520
   56GLY      O  789   7.744   5.602   3.663  0.3757  0.2967 -0.3604
   57THR      N  790   7.652   5.425   3.566 -0.6247  0.6071  0.5188
   57THR     HN  791   7.612   5.334   3.566  0.7196 -0.0627 -1.8408
   57THR     CA  792   7.639   5.506   3.438  0.8434  0.3297 -0.0430
   57THR     HA  793   7.678   5.605   3.456  2.5569 -0.5444  1.4401
   57THR     CB  794   7.743   5.451   3.334 -0.0491 -0.2307  0.5062
   57THR     HB  795   7.700   5.360   3.286 -0.1517  0.7477 -1.3348
   57THR    OG1  796   7.858   5.416   3.397 -0.7238 -0.2718 -0.5324
   57THR    HG1  797   7.871   5.489   3.458 -2.6794 -1.1607  1.0711
   57THR    CG2  798   7.768   5.561   3.226 -0.4682  0.1159 -0.2263
   57THR   HG21  799   7.864   5.540   3.173  0.2949  1.1258  0.6937
   57THR   HG22  800   7.783   5.648   3.294 -1.0071 -0.1215  0.2082
   57THR   HG23  801   7.692   5.585   3.150 -0.3599  2.0671  0.2241
   57THR      C  802   7.506   5.501   3.388  0.0414 -0.4528  0.3094
   57THR      O  803   7.444   5.398   3.378 -0.0641  0.5946  0.1413
   58SER      N  804   7.451   5.612   3.342 -0.1884  0.0473  0.4141
   58SER     HN  805   7.513   5.690   3.352  1.5062 -1.2927  0.9157
   58SER     CA  806   7.327   5.624   3.271  0.5163 -0.5714 -0.0811
   58SER     HA  807   7.279   5.528   3.257 -2.3678  0.8920 -0.9654
   58SER     CB  808   7.224   5.723   3.337 -0.2307 -0.0910 -1.0133
   58SER    HB1  809   7.134   5.714   3.274 -0.6784 -0.4242 -0.3361
   58SER    HB2  810   7.254   5.830   3.341  0.5698 -0.3239 -0.3504
   58SER     OG  811   7.198   5.684   3.473 -0.0557 -0.0454  0.4443
   58SER    HG1  812   7.275   5.718   3.519 -0.1508  0.5587  0.1714
   58SER      C  813   7.346   5.669   3.126 -0.4633 -0.1704  0.3943
   58SER      O  814   7.390   5.784   3.094 -0.0053 -0.5906  0.2689
   59TYR      N  815   7.317   5.583   3.028 -0.5624 -0.3442 -0.0990
   59TYR     HN  816   7.293   5.489   3.052 -0.4684 -0.1618  0.7111
   59TYR     CA  817   7.316   5.611   2.882 -0.5484 -0.1568  0.6495
   59TYR     HA  818   7.353   5.711   2.861 -0.9036 -0.2461 -0.4525
   59TYR     CB  819   7.376   5.500   2.797  0.1396 -0.7439  0.3032
   59TYR    HB1  820   7.389   5.525   2.690 -0.4688 -0.4712  0.2925
   59TYR    HB2  821   7.313   5.410   2.811 -0.6740 -0.5257 -1.7257
   59TYR     CG  822   7.518   5.465   2.830  0.3241  0.0584 -0.0591
   59TYR    CD1  823   7.549   5.357   2.914 -0.0831 -0.3041 -0.0492
   59TYR    HD1  824   7.475   5.299   2.968  0.0899 -1.5513 -1.0878
   59TYR    CE1  825   7.688   5.334   2.950 -0.2089 -0.6613  0.2008
   59TYR    HE1  826   7.708   5.260   3.026  0.6310 -1.4741 -0.7875
   59TYR     CZ  827   7.788   5.421   2.905  0.4397 -0.1072  0.0554
   59TYR     OH  828   7.923   5.392   2.942  0.3328 -0.4217  0.2627
   59TYR     HH  829   7.913   5.342   3.023  2.7303  0.0359  0.9267
   59TYR    CD2  830   7.625   5.538   2.771  0.2567 -0.1322  0.5397
   59TYR    HD2  831   7.601   5.610   2.694 -0.3200 -0.9869 -0.0931
   59TYR    CE2  832   7.753   5.511   2.800 -0.1681 -0.2311  0.0872
   59TYR    HE2  833   7.828   5.569   2.749 -2.4477  3.3210  0.3893
   59TYR      C  834   7.168   5.630   2.826 -0.9108  0.4419 -1.1355
   59TYR      O  835   7.078   5.556   2.861 -0.0191  0.9962  0.0280
   60ALA      N  836   7.137   5.726   2.743 -0.1977  0.0270  0.2076
   60ALA     HN  837   7.202   5.798   2.722 -0.3468  0.0636 -0.1364
   60ALA     CA  838   7.009   5.728   2.665 -0.4313 -0.1071  0.8254
   60ALA     HA  839   6.932   5.717   2.740  0.8331 -3.5097  1.8113
   60ALA     CB  840   6.995   5.862   2.587 -0.0182 -0.0929 -0.4990
   60ALA    HB1  841   6.906   5.872   2.521 -0.4991  2.7578  0.4711
   60ALA    HB2  842   7.088   5.861   2.525  1.1014  1.5259  1.0684
   60ALA    HB3  843   6.987   5.951   2.653  0.8085  0.7733 -1.5412
   60ALA      C  844   6.984   5.610   2.572 -0.4795 -0.0433  0.4924
   60ALA      O  845   7.071   5.538   2.528 -0.0091 -0.4761  0.6020
   61ASP      N  846   6.861   5.589   2.545 -0.6344 -0.6610 -0.5225
   61ASP     HN  847   6.787   5.646   2.580  1.3654  1.5865  0.2463
   61ASP     CA  848   6.809   5.470   2.471 -0.1605 -0.5090  0.2119
   61ASP     HA  849   6.843   5.385   2.528 -2.2914 -1.8470 -0.3678
   61ASP     CB  850   6.648   5.468   2.458  0.1574  0.1494 -0.5878
   61ASP    HB1  851   6.617   5.383   2.393  0.4865 -1.5011  1.3245
   61ASP    HB2  852   6.601   5.562   2.419 -2.3456  0.2379  2.2600
   61ASP     CG  853   6.584   5.447   2.597 -0.2250 -0.4110  0.5400
   61ASP    OD1  854   6.648   5.376   2.682 -0.4907 -0.3589  0.0195
   61ASP    OD2  855   6.472   5.490   2.627  0.1470 -1.0829 -0.5996
   61ASP      C  856   6.864   5.457   2.333 -0.0785  0.3471  0.1911
   61ASP      O  857   6.890   5.352   2.278 -0.2352  0.6134 -0.5192
   62SER      N  858   6.889   5.569   2.261 -0.0843  0.1040 -0.0859
   62SER     HN  859   6.862   5.656   2.303  1.2240 -0.2481  1.5946
   62SER     CA  860   6.948   5.564   2.127  0.0238  1.0074 -1.0025
   62SER     HA  861   6.899   5.482   2.078  1.3814 -1.3299  1.2988
   62SER     CB  862   6.917   5.699   2.048 -0.1058 -0.7647 -0.1172
   62SER    HB1  863   6.808   5.714   2.058 -0.0551  0.8873 -1.6178
   62SER    HB2  864   6.947   5.696   1.941  0.2100 -1.9317 -0.0133
   62SER     OG  865   6.971   5.815   2.116  0.7020  0.1339  0.3175
   62SER    HG1  866   6.912   5.825   2.191  0.9712  2.5058  0.2902
   62SER      C  867   7.095   5.532   2.119 -0.4556 -0.2610 -1.0821
   62SER      O  868   7.157   5.510   2.017 -0.5781 -0.3355 -0.2043
   63VAL      N  869   7.162   5.539   2.236 -0.1108 -0.1914 -0.5116
   63VAL     HN  870   7.110   5.537   2.322  0.5198 -0.4389 -0.1241
   63VAL     CA  871   7.309   5.511   2.239  0.1290  0.7309 -0.6163
   63VAL     HA  872   7.348   5.489   2.141  3.3870 -1.5484  0.9922
   63VAL     CB  873   7.388   5.637   2.272 -0.7556  0.2334  0.4109
   63VAL     HB  874   7.493   5.607   2.252 -0.5908 -0.0857  1.6733
   63VAL    CG1  875   7.349   5.753   2.176  0.0537 -0.2318  0.2323
   63VAL   HG11  876   7.372   5.719   2.073 -2.9019 -0.5089 -0.4117
   63VAL   HG12  877   7.397   5.852   2.191 -0.8821  0.3041 -0.2129
   63VAL   HG13  878   7.240   5.771   2.170 -0.0756 -1.2891 -0.7905
   63VAL    CG2  879   7.352   5.671   2.418 -0.1549 -0.0031 -0.0236
   63VAL   HG21  880   7.243   5.687   2.433  0.2122  0.2638  2.8727
   63VAL   HG22  881   7.406   5.763   2.449 -0.0525 -0.1880  0.3578
   63VAL   HG23  882   7.391   5.595   2.489  0.9926  0.7317  0.1664
   63VAL      C  883   7.348   5.389   2.322  0.1259  0.3701 -0.3161
   63VAL      O  884   7.460   5.357   2.340 -0.1641 -0.7081  0.2549
   64LYS      N  885   7.248   5.315   2.374 -0.3043  0.3488 -0.3604
   64LYS     HN  886   7.150   5.331   2.365 -0.9024 -2.3845  0.3153
   64LYS     CA  887   7.283   5.195   2.456 -0.5101 -0.2998 -0.1543
   64LYS     HA  888   7.349   5.223   2.536 -0.4356  0.5492 -0.5058
   64LYS     CB  889   7.163   5.143   2.529  1.1100  0.2272 -0.0729
   64LYS    HB1  890   7.188   5.043   2.571  2.5433  0.6772  0.2084
   64LYS    HB2  891   7.078   5.139   2.457  2.2541 -1.2813 -1.4220
   64LYS     CG  892   7.112   5.224   2.648 -0.1440  0.0952  0.8365
   64LYS    HG1  893   7.122   5.333   2.630 -0.8208  0.6500  3.5005
   64LYS    HG2  894   7.191   5.219   2.726  3.6437  1.4662 -2.4772
   64LYS     CD  895   6.974   5.185   2.696  0.1277  0.3360  0.1765
   64LYS    HD1  896   6.978   5.074   2.690 -0.7004  0.3427 -0.7395
   64LYS    HD2  897   6.896   5.216   2.624 -0.3282 -1.1603 -0.0011
   64LYS     CE  898   6.930   5.235   2.839 -0.4454 -0.2224  0.4287
   64LYS    HE1  899   6.963   5.339   2.860 -1.0931 -0.5627  3.6969
   64LYS    HE2  900   6.980   5.167   2.911  1.3195  1.5820  0.9767
   64LYS     NZ  901   6.786   5.228   2.867 -0.0668  0.5731  1.0557
   64LYS    HZ1  902   6.748   5.134   2.892 -1.2432  1.5160  3.0982
   64LYS    HZ2  903   6.736   5.281   2.793  1.3933  0.4882 -0.0262
   64LYS    HZ3  904   6.752   5.266   2.958 -2.5015  1.1164 -0.0023
   64LYS      C  905   7.355   5.083   2.384 -0.0798  0.3656 -0.0719
   64LYS      O  906   7.292   5.022   2.296  0.2800 -0.0264  0.5302
   65GLY      N  907   7.478   5.046   2.417  0.5506 -0.7778 -0.2188
   65GLY     HN  908   7.515   5.084   2.501  1.0218  0.9219 -1.1485
   65GLY     CA  909   7.555   4.938   2.360 -0.9870 -0.1807 -0.9843
   65GLY    HA1  910   7.485   4.860   2.334 -1.1696 -0.7734  1.1193
   65GLY    HA2  911   7.622   4.907   2.439 -0.6658  1.1213 -0.7179
   65GLY      C  912   7.645   4.979   2.245 -0.0028 -0.5099 -0.6241
   65GLY      O  913   7.696   4.902   2.174  0.1203 -0.0357 -0.4741
   66ARG      N  914   7.669   5.110   2.231  0.0218 -0.0906 -0.2336
   66ARG     HN  915   7.640   5.172   2.304  0.3873  0.3377 -0.4470
   66ARG     CA  916   7.756   5.161   2.131 -0.0147 -0.4519 -0.3004
   66ARG     HA  917   7.812   5.081   2.085  0.6776 -1.0157  1.4242
   66ARG     CB  918   7.661   5.232   2.023 -0.5648 -0.0580  0.3156
   66ARG    HB1  919   7.735   5.286   1.960 -0.0259  2.2079  2.7415
   66ARG    HB2  920   7.597   5.303   2.079 -0.8002 -0.2714  0.3203
   66ARG     CG  921   7.574   5.125   1.951  0.4187 -0.1291 -0.8125
   66ARG    HG1  922   7.489   5.090   2.014  0.2361 -0.1158 -1.0513
   66ARG    HG2  923   7.642   5.041   1.927  0.0527 -0.1360 -1.8956
   66ARG     CD  924   7.516   5.159   1.817 -0.6733  1.3766 -0.4141
   66ARG    HD1  925   7.452   5.074   1.785 -0.9707  2.1379 -1.9575
   66ARG    HD2  926   7.600   5.181   1.747  0.1372  3.9106  1.2474
   66ARG     NE  927   7.424   5.267   1.836  0.6491 -0.6327 -0.2892
   66ARG     HE  928   7.354   5.259   1.907  1.0786  0.5580  0.3175
   66ARG     CZ  929   7.439   5.391   1.788  0.9564 -0.2024  0.0785
   66ARG    NH1  930   7.534   5.414   1.702 -0.5343 -0.3911  0.3922
   66ARG   HH11  931   7.574   5.334   1.656  0.2374  0.7701 -1.0299
   66ARG   HH12  932   7.528   5.493   1.642 -1.5172 -2.3753 -2.3389
   66ARG    NH2  933   7.354   5.491   1.807 -0.8400  0.1640  0.3319
   66ARG   HH21  934   7.288   5.475   1.880 -1.2464  1.0649  0.1740
   66ARG   HH22  935   7.386   5.584   1.785 -0.1743 -0.4006 -1.2012
   66ARG      C  936   7.851   5.272   2.193 -0.2045 -0.1653  0.1275
   66ARG      O  937   7.968   5.280   2.157 -0.5767 -0.3906 -0.3326
   67PHE      N  938   7.795   5.346   2.289 -0.0940  0.1624 -0.3092
   67PHE     HN  939   7.697   5.343   2.306 -0.2054  3.0807 -0.0329
   67PHE     CA  940   7.871   5.441   2.365 -0.1240 -1.0707  0.0763
   67PHE     HA  941   7.953   5.470   2.301  1.5158  0.9684  2.8586
   67PHE     CB  942   7.789   5.577   2.394  0.4362  0.9943  0.0037
   67PHE    HB1  943   7.837   5.651   2.461  0.6013 -1.0585  2.2957
   67PHE    HB2  944   7.696   5.544   2.444  1.0313  1.2483  1.3223
   67PHE     CG  945   7.752   5.660   2.266  0.6177  0.6199  0.6959
   67PHE    CD1  946   7.745   5.617   2.129 -0.2955  0.2378 -0.0234
   67PHE    HD1  947   7.788   5.523   2.098  1.7982  1.3814 -0.8412
   67PHE    CE1  948   7.702   5.702   2.032 -0.1182 -0.5797  0.7930
   67PHE    HE1  949   7.705   5.663   1.931  2.9501 -1.8311  1.2499
   67PHE     CZ  950   7.667   5.837   2.061  0.0596  0.0899 -0.4668
   67PHE     HZ  951   7.642   5.909   1.985 -2.1155  2.1033  1.9427
   67PHE    CD2  952   7.709   5.791   2.295 -0.1582  0.1793  0.2223
   67PHE    HD2  953   7.719   5.829   2.395  1.0114 -4.1436  2.0118
   67PHE    CE2  954   7.676   5.883   2.192  0.5344  0.8601 -0.3188
   67PHE    HE2  955   7.646   5.981   2.225 -2.7736 -0.1758  0.1926
   67PHE      C  956   7.924   5.388   2.494  0.0950  0.2633  0.2749
   67PHE      O  957   7.858   5.310   2.566 -0.2841  0.5354 -0.0279
   68THR      N  958   8.047   5.418   2.529 -0.1921  0.0906  0.6035
   68THR     HN  959   8.096   5.479   2.467 -2.8761  2.0123  0.1782
   68THR     CA  960   8.088   5.398   2.665 -0.3735 -0.0679 -0.3598
   68THR     HA  961   8.007   5.371   2.732  0.7218  1.1738  1.5705
   68THR     CB  962   8.196   5.293   2.677  0.2202 -0.4104 -0.3198
   68THR     HB  963   8.279   5.318   2.607 -0.5978  0.4794 -0.9969
   68THR    OG1  964   8.143   5.165   2.640  0.8741  0.2856  0.0810
   68THR    HG1  965   8.141   5.160   2.544  1.9569 -1.1453  0.1002
   68THR    CG2  966   8.250   5.257   2.819 -1.2011  0.1778 -0.5207
   68THR   HG21  967   8.162   5.228   2.880 -1.9114 -0.0303 -1.5994
   68THR   HG22  968   8.309   5.340   2.863  0.7574 -0.5357 -1.6812
   68THR   HG23  969   8.316   5.168   2.813 -2.2162 -0.6225 -0.1774
   68THR      C  970   8.155   5.522   2.718 -0.2320 -1.1761  0.3837
   68THR      O  971   8.244   5.578   2.649 -0.0761  0.1680 -0.2357
   69ILE      N  972   8.119   5.565   2.841 -0.0728  0.6960 -0.2296
   69ILE     HN  973   8.048   5.514   2.889  0.1506  1.6417  1.1824
   69ILE     CA  974   8.189   5.674   2.906 -0.3056 -0.8879 -0.6760
   69ILE     HA  975   8.264   5.723   2.845 -1.7728  2.8219  0.1862
   69ILE     CB  976   8.102   5.782   2.970 -0.1926  0.2613 -0.3069
   69ILE     HB  977   8.049   5.831   2.885 -0.6812 -0.9393 -0.7293
   69ILE    CG2  978   7.985   5.728   3.057  0.0457 -0.2167  0.3065
   69ILE   HG21  979   7.931   5.644   3.007 -0.1329  0.3035 -0.3853
   69ILE   HG22  980   7.923   5.819   3.066  0.2784  0.3059 -2.5064
   69ILE   HG23  981   8.029   5.693   3.153 -0.0629 -1.9063 -0.2177
   69ILE    CG1  982   8.184   5.903   3.027 -0.4151  0.0644 -0.0936
   69ILE   HG11  983   8.265   5.921   2.953 -0.9664 -0.8996 -0.9654
   69ILE   HG12  984   8.230   5.887   3.127 -1.3198 -2.8213 -0.0378
   69ILE     CD  985   8.102   6.032   3.035  0.4656  0.3539  0.8189
   69ILE    HD1  986   8.045   6.047   2.941  2.2561 -0.0678 -0.3801
   69ILE    HD2  987   8.172   6.116   3.053  2.8385 -1.3059 -0.2250
   69ILE    HD3  988   8.030   6.029   3.120  0.4028  1.4360  0.8187
   69ILE      C  989   8.269   5.607   3.020  0.0482  0.1553 -0.1906
   69ILE      O  990   8.227   5.514   3.086 -0.5862  0.3604  0.6402
   70SER      N  991   8.400   5.647   3.040  0.6925  0.4785  0.1855
   70SER     HN  992   8.445   5.707   2.974  1.0031 -1.8979 -1.9293
   70SER     CA  993   8.480   5.600   3.160  0.3161 -0.1585  0.5675
   70SER     HA  994   8.408   5.585   3.239 -0.3784 -1.4643 -0.2719
   70SER     CB  995   8.552   5.462   3.141  0.2084  0.9142 -0.3151
   70SER    HB1  996   8.632   5.470   3.064  0.3367  2.0050 -0.0844
   70SER    HB2  997   8.476   5.394   3.098  0.2405 -0.6434  1.9607
   70SER     OG  998   8.601   5.404   3.270 -0.3090 -0.6237 -0.3689
   70SER    HG1  999   8.691   5.370   3.260 -0.3816 -0.2333 -3.7789
   70SER      C 1000   8.569   5.706   3.207  0.2697  0.5834  0.1460
   70SER      O 1001   8.587   5.807   3.149  0.1943 -0.0728  0.3214
   71GLN      N 1002   8.625   5.689   3.326  0.9516  0.0589 -0.2770
   71GLN     HN 1003   8.620   5.598   3.366 -1.4659  0.3898  0.3742
   71GLN     CA 1004   8.713   5.783   3.382 -0.2656 -0.4110 -1.1380
   71GLN     HA 1005   8.739   5.869   3.321  1.2421  0.2523  0.3594
   71GLN     CB 1006   8.675   5.848   3.512 -0.3370 -0.4527 -0.1313
   71GLN    HB1 1007   8.759   5.910   3.551 -0.1427  0.6543 -2.2129
   71GLN    HB2 1008   8.665   5.773   3.594 -0.1079 -0.2500  0.0857
   71GLN     CG 1009   8.540   5.926   3.516  0.5385 -0.4782  0.1319
   71GLN    HG1 1010   8.461   5.871   3.461  1.9835 -0.4372 -2.0814
   71GLN    HG2 1011   8.567   6.018   3.460  0.0555 -0.7483 -0.5540
   71GLN     CD 1012   8.486   5.958   3.655  0.1057  0.4577 -0.5800
   71GLN    OE1 1013   8.376   6.007   3.670  0.0940 -0.3019  0.2653
   71GLN    NE2 1014   8.560   5.939   3.768 -0.6342 -0.4342  0.4054
   71GLN   HE21 1015   8.656   5.913   3.758  0.0246  0.9082  2.5478
   71GLN   HE22 1016   8.516   5.971   3.852  1.8232  1.5074  1.0560
   71GLN      C 1017   8.844   5.715   3.399  0.3483  0.7709 -0.2178
   71GLN      O 1018   8.857   5.610   3.455  0.3416  0.2844 -0.0656
   72ASP      N 1019   8.955   5.784   3.364 -0.0035  0.3908  0.0433
   72ASP     HN 1020   8.948   5.859   3.298 -1.2334 -0.8126 -1.2559
   72ASP     CA 1021   9.086   5.740   3.406  0.0746 -0.5958 -0.1230
   72ASP     HA 1022   9.088   5.634   3.387  0.2918 -0.5156 -0.5451
   72ASP     CB 1023   9.194   5.820   3.316  0.2119 -0.5368  0.4236
   72ASP    HB1 1024   9.216   5.916   3.369  0.8538  0.2709 -1.2421
   72ASP    HB2 1025   9.151   5.845   3.217  1.4553  0.2306  0.0548
   72ASP     CG 1026   9.327   5.757   3.316 -0.2017 -0.7001  0.1917
   72ASP    OD1 1027   9.400   5.743   3.412  0.1862  0.3307 -0.1793
   72ASP    OD2 1028   9.362   5.710   3.206 -0.4830 -0.0787  0.2340
   72ASP      C 1029   9.103   5.762   3.556 -0.1630 -0.3048  0.1417
   72ASP      O 1030   9.041   5.856   3.607 -0.5467  0.4000  0.0148
   73ASN      N 1031   9.179   5.678   3.629 -0.0182  0.0278  0.2296
   73ASN     HN 1032   9.214   5.599   3.579 -0.2953 -0.2680  0.4985
   73ASN     CA 1033   9.198   5.694   3.770 -0.0417  0.2706 -0.2869
   73ASN     HA 1034   9.127   5.763   3.811 -0.4764  0.8319 -1.9084
   73ASN     CB 1035   9.160   5.558   3.833 -0.0371 -1.1634  0.1654
   73ASN    HB1 1036   9.213   5.473   3.785 -0.5945 -1.3770 -0.0784
   73ASN    HB2 1037   9.051   5.556   3.813 -0.1915 -1.8782  1.0542
   73ASN     CG 1038   9.164   5.555   3.986 -0.3114  0.7123  0.1942
   73ASN    OD1 1039   9.197   5.647   4.064 -0.4973 -0.1628  0.5974
   73ASN    ND2 1040   9.122   5.439   4.034  0.4080  0.3979  0.8433
   73ASN   HD21 1041   9.053   5.391   3.979  1.0013 -0.5652  0.9187
   73ASN   HD22 1042   9.138   5.406   4.128  0.8594 -2.2886 -0.0772
   73ASN      C 1043   9.339   5.740   3.788  0.0071  0.1406 -0.3481
   73ASN      O 1044   9.376   5.790   3.894  0.5887 -0.0242  0.2531
   74THR      N 1045   9.418   5.735   3.682 -0.2625 -0.3054  0.2847
   74THR     HN 1046   9.378   5.713   3.593 -1.0105  1.0072  0.2696
   74THR     CA 1047   9.553   5.782   3.698  0.9292  0.1465 -0.3284
   74THR     HA 1048   9.585   5.781   3.801  3.0941 -0.2805 -0.9513
   74THR     CB 1049   9.647   5.684   3.633  0.0607  0.2419 -0.4310
   74THR     HB 1050   9.749   5.701   3.673  0.1384 -0.1135 -0.4735
   74THR    OG1 1051   9.662   5.701   3.491  0.1399 -0.2678  0.2076
   74THR    HG1 1052   9.575   5.691   3.452  0.3001  0.5479 -0.3870
   74THR    CG2 1053   9.610   5.532   3.649  0.1808  0.1333 -0.2045
   74THR   HG21 1054   9.606   5.512   3.758  0.7349  2.1557  0.2409
   74THR   HG22 1055   9.684   5.462   3.604  0.5192  0.5258 -0.2706
   74THR   HG23 1056   9.516   5.498   3.602  0.0593 -0.4525  0.4676
   74THR      C 1057   9.558   5.922   3.651  0.6578 -0.2603  0.2702
   74THR      O 1058   9.613   6.012   3.715 -0.2462 -0.0361  0.0144
   75LYS      N 1059   9.499   5.963   3.532  0.3724  0.3805 -1.2068
   75LYS     HN 1060   9.459   5.891   3.476  2.2642  0.5275 -2.8522
   75LYS     CA 1061   9.508   6.104   3.494  0.0462  0.3649  0.0038
   75LYS     HA 1062   9.576   6.168   3.548 -1.1633  1.2705  0.4878
   75LYS     CB 1063   9.570   6.106   3.351 -0.4071 -0.3232  0.1383
   75LYS    HB1 1064   9.559   6.200   3.292 -0.7396  0.2536  1.0983
   75LYS    HB2 1065   9.519   6.033   3.286 -0.1391 -1.1825  0.8698
   75LYS     CG 1066   9.724   6.080   3.345 -0.4007  0.9405  0.2331
   75LYS    HG1 1067   9.739   5.979   3.389 -2.2740 -0.2617 -1.7144
   75LYS    HG2 1068   9.775   6.160   3.403  2.8636 -0.2745 -0.7324
   75LYS     CD 1069   9.778   6.076   3.200 -0.0254 -0.3947  0.1375
   75LYS    HD1 1070   9.778   6.177   3.155  1.0778 -0.4071  0.0819
   75LYS    HD2 1071   9.705   6.022   3.136  1.6967 -0.9244 -1.4670
   75LYS     CE 1072   9.921   6.015   3.187  0.8445  0.5224 -0.6130
   75LYS    HE1 1073   9.945   6.003   3.080 -1.6112  0.8027 -1.2591
   75LYS    HE2 1074   9.928   5.916   3.237 -0.9928  0.2004 -0.9060
   75LYS     NZ 1075  10.021   6.099   3.240 -0.1791 -0.3459 -0.1203
   75LYS    HZ1 1076   9.989   6.198   3.229  1.4765  0.3704  1.0984
   75LYS    HZ2 1077  10.106   6.087   3.182  0.2500  1.7884 -0.0311
   75LYS    HZ3 1078  10.046   6.077   3.339 -3.7306 -0.8330  0.8455
   75LYS      C 1079   9.385   6.181   3.501  0.2091 -0.0380  0.2702
   75LYS      O 1080   9.384   6.294   3.462  0.6593  0.3812 -0.2464
   76ASN      N 1081   9.277   6.116   3.550  0.1370 -0.5936 -0.1987
   76ASN     HN 1082   9.290   6.033   3.604 -0.7217 -0.9154 -0.4721
   76ASN     CA 1083   9.147   6.175   3.568  0.6829  0.1806 -0.1577
   76ASN     HA 1084   9.084   6.096   3.605 -0.7700  0.7873 -1.2377
   76ASN     CB 1085   9.139   6.293   3.668 -0.3198  0.0213  0.0879
   76ASN    HB1 1086   9.034   6.302   3.704 -0.1107  2.8179  0.1730
   76ASN    HB2 1087   9.161   6.389   3.617 -1.0471  0.1353 -0.0249
   76ASN     CG 1088   9.218   6.269   3.805  0.1508 -0.1010  0.3356
   76ASN    OD1 1089   9.280   6.166   3.844  0.4325 -0.4228  0.1175
   76ASN    ND2 1090   9.225   6.380   3.880 -0.1544  0.0157  0.9495
   76ASN   HD21 1091   9.193   6.463   3.833  0.2541 -0.1253  0.4183
   76ASN   HD22 1092   9.271   6.377   3.969 -2.4435 -0.0326  2.2130
   76ASN      C 1093   9.076   6.207   3.441  0.3814  0.0249  0.1171
   76ASN      O 1094   8.966   6.261   3.448  0.0720  0.0008  0.6132
   77ILE      N 1095   9.134   6.188   3.318  0.1095 -0.8125 -0.0300
   77ILE     HN 1096   9.218   6.135   3.311  0.5380  0.0224 -1.8016
   77ILE     CA 1097   9.068   6.225   3.196 -0.1350  0.7301  0.4731
   77ILE     HA 1098   9.050   6.331   3.211  1.2161  0.9614  0.5922
   77ILE     CB 1099   9.167   6.204   3.080  0.4440 -0.1648  0.2908
   77ILE     HB 1100   9.180   6.094   3.068 -0.2718 -0.3561  1.1692
   77ILE    CG2 1101   9.105   6.262   2.954  0.6162  0.1449 -0.4351
   77ILE   HG21 1102   9.153   6.229   2.860  0.5190 -3.2883  0.5753
   77ILE   HG22 1103   9.079   6.369   2.971  0.4435  0.0107  0.1958
   77ILE   HG23 1104   9.007   6.210   2.946  1.4366 -2.1319  2.5183
   77ILE    CG1 1105   9.309   6.254   3.098 -1.0104  0.7437  0.1322
   77ILE   HG11 1106   9.359   6.243   3.000  0.6703  1.1368  0.9096
   77ILE   HG12 1107   9.363   6.185   3.166 -0.1368  1.0683 -0.2288
   77ILE     CD 1108   9.320   6.400   3.147  0.0301  0.4825 -0.0878
   77ILE    HD1 1109   9.265   6.470   3.081 -2.8308 -0.2923  1.2972
   77ILE    HD2 1110   9.428   6.424   3.152  0.6541 -2.2423  2.1722
   77ILE    HD3 1111   9.274   6.409   3.248 -1.0724  1.5361 -0.6611
   77ILE      C 1112   8.936   6.151   3.179 -0.0791 -0.8186 -0.2867
   77ILE      O 1113   8.918   6.033   3.201 -0.6920  0.1759 -0.2277
   78LEU      N 1114   8.825   6.220   3.144 -0.2250 -0.1478 -0.4872
   78LEU     HN 1115   8.843   6.318   3.131  1.7167 -0.2709  0.8128
   78LEU     CA 1116   8.701   6.162   3.112 -0.3164  0.5109  0.3551
   78LEU     HA 1117   8.691   6.079   3.180 -1.9616  0.8005  0.5122
   78LEU     CB 1118   8.587   6.263   3.138 -0.6346  0.4517 -0.0248
   78LEU    HB1 1119   8.587   6.347   3.065  0.2205  0.7907  0.3538
   78LEU    HB2 1120   8.612   6.314   3.233  0.7688 -0.8495  0.3448
   78LEU     CG 1121   8.446   6.199   3.134 -0.1168  0.3563  0.1573
   78LEU     HG 1122   8.427   6.150   3.037 -2.5299  1.0359  0.2382
   78LEU    CD1 1123   8.423   6.095   3.243 -0.0523  1.0695 -0.4693
   78LEU   HD11 1124   8.489   6.009   3.221 -1.0080  0.5667 -1.4227
   78LEU   HD12 1125   8.320   6.056   3.245  0.3626 -0.0468 -0.3127
   78LEU   HD13 1126   8.454   6.139   3.340 -1.5848  0.3119  0.3882
   78LEU    CD2 1127   8.345   6.323   3.149  0.4323  0.4917 -0.2001
   78LEU   HD21 1128   8.242   6.283   3.142  0.4496  0.7063 -2.8013
   78LEU   HD22 1129   8.366   6.409   3.081 -1.3530 -0.1694 -1.6824
   78LEU   HD23 1130   8.346   6.371   3.249 -0.1231 -0.6315  0.3669
   78LEU      C 1131   8.701   6.123   2.965 -0.2334 -0.4049 -0.0576
   78LEU      O 1132   8.714   6.212   2.877 -0.0588 -0.3763  0.4777
   79TYR      N 1133   8.677   5.986   2.937  0.5029 -0.3069 -0.7467
   79TYR     HN 1134   8.657   5.924   3.012  1.5669 -2.0487 -1.8398
   79TYR     CA 1135   8.686   5.927   2.806 -0.1059  0.6681 -0.5197
   79TYR     HA 1136   8.726   5.995   2.733  2.4134 -0.4018 -0.2330
   79TYR     CB 1137   8.769   5.791   2.803  0.2750 -0.5219  0.7146
   79TYR    HB1 1138   8.777   5.742   2.703  1.7225 -1.2984  1.1682
   79TYR    HB2 1139   8.719   5.714   2.866 -0.0186 -3.6441 -2.9646
   79TYR     CG 1140   8.904   5.805   2.854 -0.6013 -0.5106 -0.8016
   79TYR    CD1 1141   8.955   5.728   2.964  0.3425  0.0251  1.1001
   79TYR    HD1 1142   8.880   5.666   3.011  0.9696 -0.3511  1.6292
   79TYR    CE1 1143   9.086   5.744   3.006 -0.1048  0.3332 -0.8096
   79TYR    HE1 1144   9.118   5.691   3.094  1.3170 -0.2461 -1.6459
   79TYR     CZ 1145   9.172   5.827   2.942 -0.2293  0.2054 -0.2104
   79TYR     OH 1146   9.310   5.820   2.970 -0.5655 -0.4513  0.3091
   79TYR     HH 1147   9.331   5.774   3.052  0.9790  0.5240  0.4976
   79TYR    CD2 1148   8.992   5.889   2.784 -0.4898  0.6196 -0.2940
   79TYR    HD2 1149   8.967   5.942   2.693  3.0365  0.1986 -1.6560
   79TYR    CE2 1150   9.124   5.903   2.832 -0.1435 -0.3110 -0.3331
   79TYR    HE2 1151   9.187   5.969   2.774 -1.9495 -0.0555 -2.1010
   79TYR      C 1152   8.547   5.894   2.775 -0.5766  0.9304  0.2325
   79TYR      O 1153   8.478   5.834   2.854 -0.2248  0.8009 -0.2039
   80LEU      N 1154   8.510   5.937   2.650  0.1109  0.7078 -0.0308
   80LEU     HN 1155   8.562   5.993   2.587 -0.4791  1.7409  0.3805
   80LEU     CA 1156   8.383   5.892   2.595  0.1454 -0.8083 -0.0818
   80LEU     HA 1157   8.329   5.821   2.655 -3.0687  2.9685  1.9174
   80LEU     CB 1158   8.274   6.003   2.590 -0.1081  0.1371 -0.0569
   80LEU    HB1 1159   8.335   6.093   2.566  1.1510 -0.5787  0.3455
   80LEU    HB2 1160   8.244   6.014   2.697 -1.8327 -0.5798 -0.4293
   80LEU     CG 1161   8.148   5.987   2.501 -0.6704  0.3477 -0.3684
   80LEU     HG 1162   8.170   5.954   2.398  1.0379 -0.1428  0.1209
   80LEU    CD1 1163   8.061   5.879   2.565  0.6855 -0.8498 -0.0561
   80LEU   HD11 1164   7.973   5.857   2.501 -1.4088  1.2267  1.8932
   80LEU   HD12 1165   8.023   5.906   2.666 -1.0222 -0.8528 -0.6650
   80LEU   HD13 1166   8.111   5.783   2.589 -1.0927 -1.7143  0.3489
   80LEU    CD2 1167   8.075   6.120   2.486  0.3092 -0.1612  0.2107
   80LEU   HD21 1168   8.048   6.161   2.586  2.3035  0.9528  0.3582
   80LEU   HD22 1169   7.992   6.107   2.413 -1.0183 -0.3476  1.7052
   80LEU   HD23 1170   8.146   6.198   2.451 -1.2163  1.8763  1.4202
   80LEU      C 1171   8.413   5.827   2.464 -0.2646  0.1909  0.0911
   80LEU      O 1172   8.481   5.886   2.380  0.1530 -0.5539 -0.1963
   81GLN      N 1173   8.386   5.697   2.446 -0.3905 -0.7751  0.1004
   81GLN     HN 1174   8.341   5.644   2.518 -0.2064  0.5759  1.2352
   81GLN     CA 1175   8.420   5.629   2.321  0.5893 -0.9106  0.7839
   81GLN     HA 1176   8.478   5.690   2.254  3.7156 -2.7062  1.6460
   81GLN     CB 1177   8.515   5.515   2.353 -0.1108  0.2895  0.5191
   81GLN    HB1 1178   8.466   5.439   2.417  0.8300 -0.6278  0.1917
   81GLN    HB2 1179   8.600   5.557   2.411 -0.3346  2.1040 -0.4152
   81GLN     CG 1180   8.578   5.458   2.223  0.2985  0.7240  0.3193
   81GLN    HG1 1181   8.629   5.537   2.164 -0.7067  2.0605  1.1923
   81GLN    HG2 1182   8.501   5.412   2.158  0.7769  0.8375 -0.3339
   81GLN     CD 1183   8.676   5.341   2.244 -0.1692  0.3216 -0.1868
   81GLN    OE1 1184   8.704   5.276   2.142  0.3492 -0.5148 -0.1825
   81GLN    NE2 1185   8.742   5.322   2.362  0.5214 -0.6038  0.2782
   81GLN   HE21 1186   8.810   5.250   2.380 -0.9292 -1.5635  2.4509
   81GLN   HE22 1187   8.715   5.376   2.442 -0.9026  1.0985 -1.2526
   81GLN      C 1188   8.291   5.578   2.261 -0.5364 -0.0559  0.0247
   81GLN      O 1189   8.207   5.529   2.335  0.7290 -0.7716  0.1109
   82MET      N 1190   8.281   5.605   2.131  0.1149  0.1845 -0.0444
   82MET     HN 1191   8.348   5.649   2.072 -2.0404  4.2295  0.2354
   82MET     CA 1192   8.167   5.558   2.050 -0.4572 -0.2262 -0.0455
   82MET     HA 1193   8.103   5.502   2.117 -0.1921 -1.0344 -0.4656
   82MET     CB 1194   8.082   5.672   1.984  0.0042  1.2893 -0.4509
   82MET    HB1 1195   7.996   5.625   1.930  0.5288  1.5335 -1.5151
   82MET    HB2 1196   8.133   5.707   1.892 -1.7236  1.8545 -1.2506
   82MET     CG 1197   8.032   5.789   2.075 -0.4243 -0.3582 -0.2640
   82MET    HG1 1198   7.980   5.739   2.159 -0.9886 -0.0662 -0.4392
   82MET    HG2 1199   7.960   5.835   2.004 -1.6686  0.1750  1.3038
   82MET     SD 1200   8.158   5.911   2.122  0.2045 -0.0464 -0.3122
   82MET     CE 1201   8.203   5.993   1.968  0.1636 -0.4769  0.2770
   82MET    HE1 1202   8.278   6.073   1.985  1.1674 -1.1154 -0.9659
   82MET    HE2 1203   8.109   6.032   1.924  0.5491 -0.2589 -0.3664
   82MET    HE3 1204   8.247   5.922   1.895  1.4600 -0.9306  1.4526
   82MET      C 1205   8.213   5.466   1.944 -0.7028  0.0882 -0.5887
   82MET      O 1206   8.296   5.501   1.862 -0.0647  0.3259 -0.0191
   83ASN      N 1207   8.158   5.338   1.944  0.5122  0.6609 -0.8617
   83ASN     HN 1208   8.090   5.309   2.011  1.6843 -0.6972 -0.1974
   83ASN     CA 1209   8.186   5.230   1.845 -0.8059 -0.5432 -0.3567
   83ASN     HA 1210   8.259   5.263   1.773  1.1112 -0.8009  1.3478
   83ASN     CB 1211   8.246   5.113   1.924 -0.5274 -0.3556  0.2387
   83ASN    HB1 1212   8.274   5.023   1.866  2.4299  0.1841  0.6596
   83ASN    HB2 1213   8.167   5.077   1.994 -0.7341 -2.9168 -1.1984
   83ASN     CG 1214   8.360   5.148   2.015 -0.1956 -0.6517  0.3801
   83ASN    OD1 1215   8.354   5.162   2.136 -0.2924 -0.0935 -0.5461
   83ASN    ND2 1216   8.473   5.188   1.952  0.1909 -0.2718  0.2081
   83ASN   HD21 1217   8.551   5.228   2.000 -0.3414  0.0875  0.7890
   83ASN   HD22 1218   8.482   5.181   1.852  1.5123 -0.3759  0.3085
   83ASN      C 1219   8.067   5.183   1.789  0.9357  0.2933  0.0893
   83ASN      O 1220   7.971   5.143   1.857 -0.5269 -0.2792  0.1575
   84SER      N 1221   8.058   5.187   1.655 -0.2850 -0.2771 -0.0049
   84SER     HN 1222   8.143   5.223   1.616 -0.0142 -1.6181 -0.7360
   84SER     CA 1223   7.939   5.161   1.582 -0.2567 -0.8452  0.5637
   84SER     HA 1224   7.982   5.128   1.489  0.5052  0.2415  0.5050
   84SER     CB 1225   7.858   5.031   1.621  0.5640  0.8751  0.6518
   84SER    HB1 1226   7.797   5.044   1.713 -0.5014 -0.5958  0.1969
   84SER    HB2 1227   7.931   4.951   1.646 -2.1622 -1.3540  2.1441
   84SER     OG 1228   7.769   4.990   1.511 -0.1513  0.6480  0.0535
   84SER    HG1 1229   7.823   4.986   1.432 -0.2200 -0.7525  0.0559
   84SER      C 1230   7.858   5.281   1.555 -0.2985 -0.0151 -0.3875
   84SER      O 1231   7.734   5.270   1.584  0.1007  0.0384  0.1070
   85LEU      N 1232   7.918   5.401   1.519 -0.9697 -0.3585 -0.0084
   85LEU     HN 1233   8.017   5.414   1.523 -0.8709 -0.5999 -1.3942
   85LEU     CA 1234   7.858   5.527   1.473 -0.1995  0.0020  0.1326
   85LEU     HA 1235   7.789   5.563   1.548 -0.4842  0.1783 -0.2094
   85LEU     CB 1236   7.976   5.637   1.453  0.2423  0.2988  0.0185
   85LEU    HB1 1237   7.936   5.726   1.400 -0.5958  0.2924  0.6216
   85LEU    HB2 1238   8.063   5.597   1.398 -0.7240 -0.4321 -1.0263
   85LEU     CG 1239   8.028   5.685   1.594  0.0140  0.1092 -0.2296
   85LEU     HG 1240   8.033   5.596   1.661 -3.3011  0.7513  1.0716
   85LEU    CD1 1241   8.173   5.742   1.590 -0.1449 -0.1948 -0.2771
   85LEU   HD11 1242   8.194   5.796   1.685  1.3890  0.3469 -0.9017
   85LEU   HD12 1243   8.188   5.812   1.504 -0.1958  1.4275  0.9736
   85LEU   HD13 1244   8.245   5.658   1.586 -0.6439 -0.6820  0.5560
   85LEU    CD2 1245   7.930   5.782   1.657 -0.3853  0.0124 -0.2063
   85LEU   HD21 1246   7.912   5.866   1.587  3.0415  2.7127  1.8121
   85LEU   HD22 1247   7.968   5.826   1.752 -1.6117 -1.4369  1.0276
   85LEU   HD23 1248   7.841   5.717   1.673 -1.9256  1.8283 -0.9919
   85LEU      C 1249   7.767   5.513   1.354 -0.5351  0.6306  0.1788
   85LEU      O 1250   7.793   5.433   1.264 -0.3266  0.1868 -1.0681
   86LYS      N 1251   7.661   5.592   1.335  0.4312  0.3319 -0.0194
   86LYS     HN 1252   7.634   5.646   1.415 -2.8935 -0.0458 -0.7496
   86LYS     CA 1253   7.574   5.592   1.214 -0.1298  0.5201  0.0679
   86LYS     HA 1254   7.625   5.558   1.125 -1.3069 -0.7917 -0.1524
   86LYS     CB 1255   7.445   5.503   1.240  0.0243  0.0692 -0.1256
   86LYS    HB1 1256   7.476   5.406   1.283  1.6793  0.0805 -1.2162
   86LYS    HB2 1257   7.394   5.479   1.144 -0.0488  0.5859 -0.2183
   86LYS     CG 1258   7.347   5.565   1.333  0.7251  0.7332  0.3051
   86LYS    HG1 1259   7.282   5.641   1.285 -0.2463 -0.7619 -0.8265
   86LYS    HG2 1260   7.399   5.612   1.419  3.7269  0.4151 -1.2066
   86LYS     CD 1261   7.252   5.453   1.394 -0.3133  0.0403 -0.1587
   86LYS    HD1 1262   7.198   5.500   1.479  1.7895 -0.7383  1.6819
   86LYS    HD2 1263   7.306   5.374   1.450  0.6687  0.2193 -0.8201
   86LYS     CE 1264   7.158   5.381   1.297 -0.5098  1.0831  0.7325
   86LYS    HE1 1265   7.115   5.293   1.352 -0.1935  1.2413  1.2399
   86LYS    HE2 1266   7.221   5.346   1.213  0.5760 -1.6735  2.5430
   86LYS     NZ 1267   7.046   5.460   1.256  0.1843 -0.3756  0.3589
   86LYS    HZ1 1268   6.992   5.508   1.331  0.6036  1.3527 -0.3815
   86LYS    HZ2 1269   6.973   5.407   1.204 -0.0078  2.5319 -2.7133
   86LYS    HZ3 1270   7.071   5.530   1.183 -2.0894 -1.1529 -1.2992
   86LYS      C 1271   7.535   5.730   1.187 -0.7760  0.4328 -0.1704
   86LYS      O 1272   7.550   5.814   1.273 -0.1544  0.1329  0.2792
   87PRO      N 1273   7.493   5.767   1.058 -0.3323  0.0628 -0.7126
   87PRO     CD 1274   7.480   5.674   0.948  0.1105 -0.1933 -0.4132
   87PRO    HD1 1275   7.383   5.623   0.968  1.3343 -1.8936  1.5043
   87PRO    HD2 1276   7.562   5.599   0.941 -0.2573 -0.6978  0.5528
   87PRO     CA 1277   7.465   5.912   1.023 -0.4279 -0.2085  0.2489
   87PRO     HA 1278   7.566   5.952   1.021  1.0244 -3.5907 -0.7898
   87PRO     CB 1279   7.399   5.900   0.884  0.6476  1.3475 -1.0228
   87PRO    HB1 1280   7.407   6.000   0.836  1.2695  0.8237 -2.0752
   87PRO    HB2 1281   7.293   5.872   0.899  0.9579  0.9213  0.5188
   87PRO     CG 1282   7.468   5.771   0.827 -0.3925 -0.1060 -0.4117
   87PRO    HG1 1283   7.416   5.729   0.738 -1.2695 -1.9785  0.9327
   87PRO    HG2 1284   7.577   5.788   0.813 -0.1612 -0.1320  1.1564
   87PRO      C 1285   7.381   5.976   1.124  0.3759 -0.6221 -1.1164
   87PRO      O 1286   7.395   6.094   1.153  0.0226 -0.5524 -0.8038
   88GLU      N 1287   7.281   5.902   1.191  0.6330 -0.1129  0.2055
   88GLU     HN 1288   7.264   5.806   1.169  0.4952  0.1331 -0.8048
   88GLU     CA 1289   7.195   5.956   1.299  0.0860  0.6946  0.2826
   88GLU     HA 1290   7.139   6.041   1.266 -1.8525 -0.6860 -0.1523
   88GLU     CB 1291   7.087   5.851   1.333 -0.4150  0.1975  0.4238
   88GLU    HB1 1292   7.039   5.877   1.430  2.7510 -0.7324  2.3984
   88GLU    HB2 1293   7.124   5.751   1.364 -5.0829 -1.5543  1.1254
   88GLU     CG 1294   6.980   5.830   1.226 -0.2326 -0.1374  0.2387
   88GLU    HG1 1295   6.932   5.929   1.206 -1.3062  0.1949  3.7539
   88GLU    HG2 1296   6.897   5.776   1.277  0.9925 -1.2230  1.1470
   88GLU     CD 1297   7.028   5.768   1.096 -0.0579 -0.7194 -0.1448
   88GLU    OE1 1298   6.997   5.824   0.988  0.0629  0.0474 -0.3654
   88GLU    OE2 1299   7.106   5.675   1.110  0.1434  0.2081  0.5424
   88GLU      C 1300   7.265   5.995   1.429 -0.8926  0.0748 -0.1532
   88GLU      O 1301   7.208   6.066   1.512  0.2226 -0.6765 -0.5915
   89ASP      N 1302   7.391   5.970   1.441 -0.6644  0.1410 -0.3263
   89ASP     HN 1303   7.440   5.910   1.378  1.0346  2.6621 -1.5967
   89ASP     CA 1304   7.472   6.023   1.551  0.1347  0.0915  0.4005
   89ASP     HA 1305   7.408   6.046   1.635 -1.5167 -1.2554 -0.4092
   89ASP     CB 1306   7.575   5.910   1.583  0.4801  0.0478  0.8512
   89ASP    HB1 1307   7.653   5.942   1.655  1.3685 -0.9085  0.3414
   89ASP    HB2 1308   7.621   5.889   1.484  2.8119 -1.8117  2.2166
   89ASP     CG 1309   7.503   5.781   1.631 -0.3387  0.8046  1.2211
   89ASP    OD1 1310   7.412   5.783   1.720 -0.0984  0.1254 -0.3854
   89ASP    OD2 1311   7.555   5.676   1.598  0.1573  0.3684 -0.6574
   89ASP      C 1312   7.549   6.154   1.522 -0.2813 -0.0270 -0.1463
   89ASP      O 1313   7.608   6.216   1.614  0.7170 -0.2645  0.1813
   90THR      N 1314   7.541   6.210   1.400 -0.1898 -0.4560 -0.0127
   90THR     HN 1315   7.487   6.167   1.327  1.2775 -0.2827 -1.2638
   90THR     CA 1316   7.595   6.344   1.365 -0.1968 -0.4563  0.0859
   90THR     HA 1317   7.702   6.339   1.382  0.0731 -1.4590 -1.6625
   90THR     CB 1318   7.561   6.370   1.218 -0.3233  0.0341  0.4635
   90THR     HB 1319   7.462   6.326   1.192  1.2841 -2.5505 -1.8068
   90THR    OG1 1320   7.658   6.317   1.131 -0.2668 -0.2683  0.4567
   90THR    HG1 1321   7.637   6.356   1.045  1.0371  4.1669  1.8345
   90THR    CG2 1322   7.570   6.517   1.176 -1.0226 -0.8563 -0.5419
   90THR   HG21 1323   7.477   6.572   1.202  1.9143  2.8657  3.4424
   90THR   HG22 1324   7.578   6.535   1.067 -1.2432 -2.1256 -0.7832
   90THR   HG23 1325   7.655   6.568   1.226  0.5958 -2.7485 -1.1871
   90THR      C 1326   7.537   6.451   1.449  0.1086 -0.5656  0.2461
   90THR      O 1327   7.424   6.488   1.435  0.1854 -0.0071 -0.4318
   91ALA      N 1328   7.620   6.510   1.536 -0.4409 -0.0961 -0.4678
   91ALA     HN 1329   7.718   6.490   1.540 -0.5825 -0.5281  2.1311
   91ALA     CA 1330   7.562   6.605   1.626 -0.1026 -0.7077  0.0137
   91ALA     HA 1331   7.494   6.668   1.570 -0.4344 -1.0938 -0.0263
   91ALA     CB 1332   7.485   6.518   1.738  0.5219  0.1968 -0.0207
   91ALA    HB1 1333   7.453   6.585   1.821 -0.3277 -0.2900  0.0528
   91ALA    HB2 1334   7.556   6.439   1.771  1.0441  1.6347  2.5612
   91ALA    HB3 1335   7.401   6.465   1.689  1.8311 -1.7885 -0.2538
   91ALA      C 1336   7.667   6.698   1.699  0.5891  0.2770 -0.0951
   91ALA      O 1337   7.787   6.682   1.682  0.3106  0.9198 -0.3803
   92MET      N 1338   7.616   6.787   1.784 -0.4479  0.4927  0.1049
   92MET     HN 1339   7.518   6.791   1.805 -1.0823 -0.8344 -2.2431
   92MET     CA 1340   7.702   6.872   1.865 -0.5549 -0.4503  0.0882
   92MET     HA 1341   7.800   6.869   1.819  0.0129 -0.8423  1.2878
   92MET     CB 1342   7.649   7.018   1.867  0.1155 -0.1201 -0.2181
   92MET    HB1 1343   7.705   7.078   1.942 -1.1066 -0.0663  0.6827
   92MET    HB2 1344   7.542   7.029   1.895  0.7368 -1.6589  3.2043
   92MET     CG 1345   7.678   7.078   1.730  0.0457 -0.0842  0.6374
   92MET    HG1 1346   7.619   7.172   1.722 -0.6254 -0.4863  0.7832
   92MET    HG2 1347   7.632   7.019   1.648 -0.5164  2.4282 -0.9742
   92MET     SD 1348   7.839   7.142   1.693  0.1355  0.0454 -0.0701
   92MET     CE 1349   7.871   7.279   1.810  0.0854 -1.0503  0.0233
   92MET    HE1 1350   7.852   7.386   1.786 -2.6381 -1.3395  0.5432
   92MET    HE2 1351   7.982   7.281   1.822  0.5575  1.5464 -3.2709
   92MET    HE3 1352   7.831   7.256   1.911 -1.1414  1.4169  0.1760
   92MET      C 1353   7.709   6.803   2.000 -0.4235 -0.1396 -0.4015
   92MET      O 1354   7.614   6.785   2.080 -0.3258 -0.0601  0.1500
   93TYR      N 1355   7.842   6.770   2.050  0.3626  0.3551 -0.2991
   93TYR     HN 1356   7.924   6.789   1.996  0.2226  0.7687 -0.3750
   93TYR     CA 1357   7.867   6.705   2.181  0.0624 -0.0894  0.5976
   93TYR     HA 1358   7.771   6.684   2.225 -0.6238  0.3479 -0.6224
   93TYR     CB 1359   7.933   6.566   2.164 -0.2743 -0.1770 -0.0550
   93TYR    HB1 1360   7.952   6.527   2.266 -1.8795 -0.3277  0.2027
   93TYR    HB2 1361   8.036   6.585   2.126  0.9099 -2.2587  1.8450
   93TYR     CG 1362   7.849   6.461   2.088  0.1392  0.4207 -0.6637
   93TYR    CD1 1363   7.843   6.459   1.948  0.4661  0.0936  0.2183
   93TYR    HD1 1364   7.900   6.532   1.894 -2.3085  3.2260  1.2003
   93TYR    CE1 1365   7.786   6.349   1.878  0.1884 -0.0785 -0.8328
   93TYR    HE1 1366   7.784   6.353   1.770 -5.0398 -0.1244 -0.9989
   93TYR     CZ 1367   7.707   6.260   1.954  0.0398  0.1194  0.1194
   93TYR     OH 1368   7.634   6.164   1.875 -0.4647 -0.0925 -0.0497
   93TYR     HH 1369   7.629   6.209   1.790 -0.0915  2.9542  1.4168
   93TYR    CD2 1370   7.776   6.366   2.157  0.6106 -1.1135 -0.8073
   93TYR    HD2 1371   7.782   6.377   2.264  0.0854 -1.6776 -0.7162
   93TYR    CE2 1372   7.701   6.264   2.093 -0.3718  0.1196  0.6811
   93TYR    HE2 1373   7.635   6.198   2.148  0.4941 -0.4128  1.1081
   93TYR      C 1374   7.941   6.802   2.277 -0.0327  0.1426 -0.1460
   93TYR      O 1375   8.053   6.843   2.248 -0.3926  0.5377  0.8159
   94TYR      N 1376   7.879   6.828   2.398  0.2075 -0.2943 -0.4173
   94TYR     HN 1377   7.793   6.788   2.426 -0.3620 -0.3128 -2.0658
   94TYR     CA 1378   7.937   6.918   2.497 -0.3496  0.8846 -0.4527
   94TYR     HA 1379   8.021   6.965   2.449 -0.8172 -0.1359 -2.4063
   94TYR     CB 1380   7.842   7.023   2.555  0.2316  0.0685 -0.3165
   94TYR    HB1 1381   7.899   7.081   2.631  0.5916 -0.5936 -0.0792
   94TYR    HB2 1382   7.756   6.980   2.611  0.3074 -0.0309 -0.2784
   94TYR     CG 1383   7.787   7.102   2.442  0.2543  0.1662  0.5604
   94TYR    CD1 1384   7.679   7.065   2.365 -0.0054  0.6572 -0.2399
   94TYR    HD1 1385   7.632   6.974   2.402 -0.7059  1.3332  0.5879
   94TYR    CE1 1386   7.624   7.137   2.259  0.1346  0.4501  0.0616
   94TYR    HE1 1387   7.537   7.108   2.202  0.4760 -1.8527  0.5835
   94TYR     CZ 1388   7.689   7.250   2.228  0.2364  0.2418 -0.1503
   94TYR     OH 1389   7.641   7.335   2.124  0.5090  0.3520  0.3847
   94TYR     HH 1390   7.702   7.408   2.112  0.4609  0.1200 -1.4954
   94TYR    CD2 1391   7.848   7.221   2.402  0.2994 -0.1401  0.7748
   94TYR    HD2 1392   7.937   7.253   2.454  1.0928 -1.9326  0.6159
   94TYR    CE2 1393   7.807   7.295   2.294  0.0025 -0.1350 -0.5128
   94TYR    HE2 1394   7.866   7.375   2.253 -1.4877  0.6807 -1.1669
   94TYR      C 1395   7.977   6.827   2.610 -0.8256  0.5477 -0.5316
   94TYR      O 1396   7.911   6.731   2.650 -0.1566  0.0971 -0.3659
   95CYS      N 1397   8.092   6.857   2.672 -0.0812  0.2866  0.2344
   95CYS     HN 1398   8.156   6.926   2.640 -2.0049  2.1845  0.2722
   95CYS     CA 1399   8.122   6.794   2.802 -0.3861  0.7184 -0.1174
   95CYS     HA 1400   8.091   6.691   2.813  1.1568  0.3002  0.6506
   95CYS     CB 1401   8.278   6.795   2.834 -0.2656  0.0033  0.2482
   95CYS    HB1 1402   8.310   6.901   2.846 -3.0838  1.2293 -1.9164
   95CYS    HB2 1403   8.330   6.769   2.739 -1.3846  0.0289 -0.3915
   95CYS     SG 1404   8.332   6.693   2.973 -0.0841 -0.5400  0.3610
   95CYS      C 1405   8.069   6.879   2.909 -0.0409  0.0141 -0.2735
   95CYS      O 1406   8.045   6.991   2.881 -0.0102 -0.1251  0.9281
   96ALA      N 1407   8.033   6.812   3.025 -0.3800 -0.7735 -0.5580
   96ALA     HN 1408   8.024   6.714   3.036  0.7211 -0.7670  0.6471
   96ALA     CA 1409   7.971   6.884   3.136  0.6624  0.1624  0.4852
   96ALA     HA 1410   7.987   6.990   3.122 -0.5627  0.2840 -0.1588
   96ALA     CB 1411   7.818   6.869   3.130 -0.1139 -0.0588  0.4527
   96ALA    HB1 1412   7.795   6.760   3.127  0.0405 -0.1607  1.9116
   96ALA    HB2 1413   7.778   6.913   3.037 -1.1383  1.1774  1.4357
   96ALA    HB3 1414   7.768   6.930   3.208  0.0498  1.8854 -0.9197
   96ALA      C 1415   8.019   6.823   3.269  0.8355  0.2064  0.0733
   96ALA      O 1416   8.072   6.711   3.274 -0.7906  0.2800 -0.7487
   97ALA      N 1417   7.982   6.882   3.384 -0.0929 -0.5510  0.7613
   97ALA     HN 1418   7.934   6.970   3.385  1.9206  0.6968 -1.4797
   97ALA     CA 1419   8.001   6.834   3.513  0.1147 -0.7234  0.2605
   97ALA     HA 1420   7.955   6.736   3.509 -1.7779  0.1539 -1.0814
   97ALA     CB 1421   8.139   6.837   3.567  0.3253  0.3253  0.1199
   97ALA    HB1 1422   8.136   6.802   3.672 -1.3107 -1.2609 -0.3843
   97ALA    HB2 1423   8.180   6.939   3.553  0.6613 -0.0881 -2.6941
   97ALA    HB3 1424   8.200   6.766   3.506  1.1642  0.5274  0.7142
   97ALA      C 1425   7.904   6.894   3.616  0.7770 -0.0965 -0.2609
   97ALA      O 1426   7.858   7.006   3.602  0.2595  0.1050  0.2123
   98VAL      N 1427   7.857   6.820   3.721 -0.4391 -0.0024  0.5242
   98VAL     HN 1428   7.886   6.725   3.730  1.6327  0.6291  1.0726
   98VAL     CA 1429   7.759   6.872   3.817  0.1612 -0.2136 -0.5897
   98VAL     HA 1430   7.763   6.980   3.816  0.6947 -0.2159  0.2691
   98VAL     CB 1431   7.623   6.824   3.781  0.3271 -0.3932 -0.0718
   98VAL     HB 1432   7.552   6.868   3.854 -1.7699 -0.6568 -1.8630
   98VAL    CG1 1433   7.573   6.881   3.650  0.1416 -0.1365  0.4706
   98VAL   HG11 1434   7.622   6.978   3.628  0.3749 -0.9414 -3.1911
   98VAL   HG12 1435   7.462   6.892   3.651  0.3585  2.9446 -0.2306
   98VAL   HG13 1436   7.615   6.824   3.565  0.4305 -0.4192  0.8007
   98VAL    CG2 1437   7.600   6.672   3.791  0.0428  0.2255 -0.2613
   98VAL   HG21 1438   7.673   6.618   3.727  1.4082  0.2648  1.1911
   98VAL   HG22 1439   7.498   6.646   3.757  0.7679 -0.8297 -1.7158
   98VAL   HG23 1440   7.618   6.633   3.894  0.1548 -0.1226 -0.4102
   98VAL      C 1441   7.800   6.836   3.962  0.5508  0.6048 -0.7137
   98VAL      O 1442   7.871   6.730   3.979  0.1182 -0.8307 -0.1818
   99PRO      N 1443   7.762   6.904   4.073 -0.4702  0.7737  0.3366
   99PRO     CD 1444   7.675   7.027   4.070 -0.0943  0.0444  0.2066
   99PRO    HD1 1445   7.587   7.008   4.005 -0.9310  1.8068  0.7700
   99PRO    HD2 1446   7.725   7.116   4.028 -1.0630 -0.0398 -1.1817
   99PRO     CA 1447   7.807   6.871   4.210  0.1447 -0.1182 -0.3656
   99PRO     HA 1448   7.914   6.873   4.202  0.1068 -0.5581 -1.0491
   99PRO     CB 1449   7.745   6.980   4.298 -0.5366 -0.1681  0.1183
   99PRO    HB1 1450   7.821   7.061   4.312  0.4999 -1.1137  0.1044
   99PRO    HB2 1451   7.710   6.941   4.395  1.9708 -0.3657  1.0216
   99PRO     CG 1452   7.628   7.038   4.215  0.1516 -0.6630 -0.5022
   99PRO    HG1 1453   7.541   6.971   4.230 -0.6778  1.1012  4.2770
   99PRO    HG2 1454   7.597   7.139   4.250 -1.0801 -0.9499 -0.7224
   99PRO      C 1455   7.751   6.739   4.255 -0.7329  0.2098 -0.9439
   99PRO      O 1456   7.629   6.720   4.226 -0.6741 -0.1052  0.3348
  100ARG      N 1457   7.828   6.654   4.314 -0.5650 -0.2156 -0.5761
  100ARG     HN 1458   7.925   6.676   4.324 -0.9668  0.9952  1.2044
  100ARG     CA 1459   7.779   6.549   4.408  0.8752  0.1281  0.3653
  100ARG     HA 1460   7.692   6.504   4.363 -0.8459  2.8755  0.7340
  100ARG     CB 1461   7.892   6.446   4.440 -0.6044  0.1659 -0.4023
  100ARG    HB1 1462   7.950   6.496   4.520 -1.7005 -0.1969  0.6532
  100ARG    HB2 1463   7.965   6.415   4.362 -0.7158 -0.5081 -0.2473
  100ARG     CG 1464   7.840   6.307   4.490 -0.3262 -0.7904  0.0504
  100ARG    HG1 1465   7.775   6.257   4.415 -1.1663  0.7143 -0.2622
  100ARG    HG2 1466   7.783   6.329   4.582 -2.2853  1.8522 -1.6591
  100ARG     CD 1467   7.954   6.208   4.534  0.1174 -0.8212 -0.1896
  100ARG    HD1 1468   7.910   6.129   4.598  0.3349 -0.0379  0.9493
  100ARG    HD2 1469   8.033   6.264   4.589  0.0190  0.5110 -1.3430
  100ARG     NE 1470   8.026   6.150   4.419 -0.2608 -0.3722  0.2504
  100ARG     HE 1471   8.120   6.181   4.405 -0.3870  0.9421  2.0308
  100ARG     CZ 1472   7.976   6.067   4.334  0.2853  0.5842  0.4100
  100ARG    NH1 1473   7.857   6.011   4.343 -0.2259 -0.4181  0.0780
  100ARG   HH11 1474   7.803   6.047   4.419 -1.2742 -0.9049 -0.4246
  100ARG   HH12 1475   7.817   5.954   4.272  3.4346  0.3289 -2.8836
  100ARG    NH2 1476   8.054   6.037   4.231  0.1829 -0.5989 -0.5116
  100ARG   HH21 1477   8.143   6.083   4.229 -0.1422  0.2411  1.5473
  100ARG   HH22 1478   8.010   5.998   4.150  2.0258  1.9516 -2.9521
  100ARG      C 1479   7.719   6.616   4.534 -0.2726  0.6361 -0.0900
  100ARG      O 1480   7.776   6.714   4.586 -0.4589 -0.1584 -0.5748
  101ALA      N 1481   7.606   6.564   4.587  0.1723 -1.0619  0.2049
  101ALA     HN 1482   7.558   6.491   4.538 -0.7230 -0.1388 -0.3426
  101ALA     CA 1483   7.546   6.591   4.716  0.2126  0.3550  0.6737
  101ALA     HA 1484   7.527   6.697   4.720 -1.1626  0.2957 -1.7361
  101ALA     CB 1485   7.411   6.524   4.720  0.0600  0.4190 -0.1189
  101ALA    HB1 1486   7.341   6.562   4.643  0.5222  0.5105 -0.4982
  101ALA    HB2 1487   7.363   6.562   4.813  1.5991  0.1507  0.8372
  101ALA    HB3 1488   7.407   6.413   4.726  0.4079  0.4265  0.3428
  101ALA      C 1489   7.631   6.548   4.828  1.0396  0.3017  0.1125
  101ALA      O 1490   7.707   6.455   4.808 -0.5867 -0.1566  0.0622
  102GLY      N 1491   7.626   6.613   4.947  0.7530  0.4782 -0.4440
  102GLY     HN 1492   7.567   6.693   4.959 -1.3194 -0.6244 -2.4817
  102GLY     CA 1493   7.681   6.548   5.070 -0.5870 -0.3451  0.2321
  102GLY    HA1 1494   7.630   6.598   5.151 -0.3614 -0.4060  0.4110
  102GLY    HA2 1495   7.787   6.563   5.072 -0.4505 -1.1818 -0.2612
  102GLY      C 1496   7.657   6.403   5.099  0.3862  0.2958 -0.2928
  102GLY      O 1497   7.575   6.334   5.038 -0.4331  0.0209 -0.5734
  103ILE      N 1498   7.747   6.342   5.182 -0.2925 -1.0487  0.0457
  103ILE     HN 1499   7.824   6.392   5.221  0.4700 -3.4185  1.7810
  103ILE     CA 1500   7.754   6.195   5.222  0.2362 -0.0605  0.6467
  103ILE     HA 1501   7.765   6.136   5.132  0.3695  0.7559  0.1127
  103ILE     CB 1502   7.894   6.164   5.280  0.2960  0.4810  0.0730
  103ILE     HB 1503   7.972   6.226   5.231  0.3915  1.8631  1.8909
  103ILE    CG2 1504   7.903   6.220   5.428 -0.3559  0.4941 -0.3689
  103ILE   HG21 1505   7.832   6.162   5.491 -0.1283  0.8996  0.2590
  103ILE   HG22 1506   7.874   6.326   5.412  1.6770  1.3352  1.0299
  103ILE   HG23 1507   8.010   6.218   5.460 -0.2905  0.9199 -0.5515
  103ILE    CG1 1508   7.914   6.011   5.276  0.5250  0.7021  0.0434
  103ILE   HG11 1509   7.889   5.981   5.172 -5.2590 -1.5118  1.6770
  103ILE   HG12 1510   7.833   5.970   5.341  1.3421 -0.7333  0.2009
  103ILE     CD 1511   8.056   5.964   5.312  0.3138  0.7072  1.1674
  103ILE    HD1 1512   8.071   5.974   5.422  2.1758  0.5532  0.9463
  103ILE    HD2 1513   8.132   6.025   5.260 -0.0857  1.0203  0.9499
  103ILE    HD3 1514   8.058   5.859   5.276  4.7368  0.8595  0.4900
  103ILE      C 1515   7.629   6.144   5.290  0.2524  0.5807  0.6652
  103ILE      O 1516   7.576   6.036   5.265 -0.4992 -0.0187  0.4428
  104GLU      N 1517   7.576   6.229   5.377  0.1307  0.4086 -0.4217
  104GLU     HN 1518   7.617   6.317   5.401 -0.4613  0.2127  1.4215
  104GLU     CA 1519   7.448   6.208   5.452  0.1880  0.5689  0.2368
  104GLU     HA 1520   7.442   6.103   5.477  1.6662 -0.7312 -3.9202
  104GLU     CB 1521   7.446   6.290   5.581  0.1078  0.0838  0.0169
  104GLU    HB1 1522   7.345   6.304   5.625  0.2963  0.2549  0.3993
  104GLU    HB2 1523   7.470   6.393   5.546 -1.5591 -0.0959 -1.8578
  104GLU     CG 1524   7.559   6.255   5.687 -0.0866  0.0677  0.8094
  104GLU    HG1 1525   7.656   6.223   5.645  0.3468  0.1805  1.7073
  104GLU    HG2 1526   7.506   6.184   5.754 -1.1605 -0.1492 -0.2415
  104GLU     CD 1527   7.603   6.368   5.778  0.3914 -0.1814  0.5933
  104GLU    OE1 1528   7.606   6.350   5.905  0.3223 -0.1642  0.1820
  104GLU    OE2 1529   7.642   6.482   5.731 -0.0547  0.4385 -0.0084
  104GLU      C 1530   7.321   6.247   5.378 -0.6678  0.0720 -0.4475
  104GLU      O 1531   7.210   6.207   5.409 -0.1032 -0.2526  0.1187
  105SER      N 1532   7.345   6.310   5.263  0.5371 -0.2678  0.1357
  105SER     HN 1533   7.439   6.333   5.238  0.9867 -2.8014 -0.8266
  105SER     CA 1534   7.247   6.324   5.157 -0.4862  0.1111 -1.2120
  105SER     HA 1535   7.151   6.314   5.205 -0.0354  1.6569  0.1504
  105SER     CB 1536   7.264   6.463   5.088 -0.1239  0.1907  0.2513
  105SER    HB1 1537   7.201   6.467   4.997 -1.6071 -1.5583  1.1290
  105SER    HB2 1538   7.370   6.492   5.072 -0.8289  2.0712 -1.4285
  105SER     OG 1539   7.223   6.564   5.178  0.0760  0.2092 -0.0970
  105SER    HG1 1540   7.301   6.579   5.232  1.6211  0.2360 -2.2268
  105SER      C 1541   7.254   6.219   5.057 -0.3030  0.1298  0.4156
  105SER      O 1542   7.184   6.226   4.960 -0.4160 -0.2308 -0.1047
  106GLY      N 1543   7.338   6.113   5.073 -0.0403  0.5470 -0.1698
  106GLY     HN 1544   7.384   6.103   5.161  1.5798  0.3569 -1.0184
  106GLY     CA 1545   7.343   5.992   4.987 -0.0740  0.7210  0.1247
  106GLY    HA1 1546   7.247   5.961   4.948 -0.7311  1.6391  0.9667
  106GLY    HA2 1547   7.379   5.917   5.055 -1.2977  1.3681  1.5353
  106GLY      C 1548   7.438   5.994   4.871 -0.2882  0.3752  0.5266
  106GLY      O 1549   7.421   5.909   4.781 -0.3070  0.0220  0.1254
  107ALA      N 1550   7.533   6.091   4.867 -0.5652  0.9413  0.1891
  107ALA     HN 1551   7.527   6.155   4.943 -1.0055 -0.2863  1.2170
  107ALA     CA 1552   7.634   6.099   4.762  0.1581  0.0124  0.2281
  107ALA     HA 1553   7.687   6.190   4.782  1.4564 -0.6530 -0.0699
  107ALA     CB 1554   7.739   5.978   4.777  0.6252 -0.2142  0.2300
  107ALA    HB1 1555   7.689   5.881   4.757 -2.4751  1.7749 -2.8011
  107ALA    HB2 1556   7.782   5.981   4.879 -0.1611 -0.9019  0.5893
  107ALA    HB3 1557   7.820   5.994   4.703  1.2731  0.0870  0.9948
  107ALA      C 1558   7.586   6.110   4.619 -0.1410  0.0218 -0.5476
  107ALA      O 1559   7.660   6.084   4.529  0.1746  0.0557  0.4509
  108TYR      N 1560   7.457   6.140   4.603 -0.2469  0.2697 -0.3117
  108TYR     HN 1561   7.407   6.151   4.688  1.5066 -0.1742  0.8343
  108TYR     CA 1562   7.382   6.158   4.474 -0.0907  1.1960  0.1510
  108TYR     HA 1563   7.399   6.069   4.415 -1.2800  1.6185 -0.8613
  108TYR     CB 1564   7.224   6.168   4.495 -0.8360  0.0461  0.7266
  108TYR    HB1 1565   7.178   6.190   4.397 -0.0849 -0.1462  0.3278
  108TYR    HB2 1566   7.209   6.255   4.564  0.4392  0.9743 -0.1185
  108TYR     CG 1567   7.164   6.044   4.550 -0.7535 -0.2291  0.5114
  108TYR    CD1 1568   7.188   5.919   4.484  0.2047 -0.4185  0.7666
  108TYR    HD1 1569   7.237   5.923   4.388  0.3586  0.5146  0.8749
  108TYR    CE1 1570   7.142   5.798   4.541  0.4600  0.6650  0.3296
  108TYR    HE1 1571   7.168   5.704   4.496  2.4737  0.5437  1.6132
  108TYR     CZ 1572   7.070   5.801   4.654  0.1683  0.1206  0.0780
  108TYR     OH 1573   7.036   5.678   4.715  0.6742 -0.0695  0.3499
  108TYR     HH 1574   7.082   5.605   4.673 -1.2471 -1.9877  1.3661
  108TYR    CD2 1575   7.103   6.045   4.675 -0.7585  0.0074 -0.0071
  108TYR    HD2 1576   7.090   6.133   4.737 -1.2467 -0.1554  0.1233
  108TYR    CE2 1577   7.054   5.924   4.724 -0.1155  0.6646 -0.8946
  108TYR    HE2 1578   7.018   5.912   4.826  2.5224 -4.2417 -0.2194
  108TYR      C 1579   7.434   6.272   4.386 -0.1723 -0.1319 -0.0252
  108TYR      O 1580   7.482   6.374   4.439  0.0100 -0.6339 -0.1836
  109CYS      N 1581   7.421   6.259   4.250  0.2537 -0.6755  0.3504
  109CYS     HN 1582   7.380   6.179   4.206  1.2368 -0.6713 -0.6166
  109CYS     CA 1583   7.471   6.356   4.159  0.1927 -0.5811 -0.5790
  109CYS     HA 1584   7.537   6.430   4.203  0.1046  0.8036 -2.6219
  109CYS     CB 1585   7.530   6.290   4.032  0.5840  0.0673  0.0501
  109CYS    HB1 1586   7.572   6.371   3.969  0.2670 -0.5626 -0.9993
  109CYS    HB2 1587   7.448   6.244   3.972  0.7802 -1.6836  1.0660
  109CYS     SG 1588   7.657   6.166   4.060 -0.0794  0.0653  0.1123
  109CYS      C 1589   7.354   6.444   4.118 -0.7261  0.0862  0.3293
  109CYS      O 1590   7.251   6.385   4.085  0.8381 -0.1043 -0.4851
  110LYS      N 1591   7.372   6.574   4.127 -0.0421 -0.6887  0.5050
  110LYS     HN 1592   7.463   6.609   4.146  1.2977 -3.2327 -0.7013
  110LYS     CA 1593   7.265   6.673   4.107 -0.0384  0.1876 -0.1531
  110LYS     HA 1594   7.169   6.627   4.126  0.5199 -0.1055  2.1828
  110LYS     CB 1595   7.276   6.776   4.223  0.7932  0.3458 -0.4937
  110LYS    HB1 1596   7.179   6.830   4.228  0.1116 -0.6321 -2.2839
  110LYS    HB2 1597   7.352   6.853   4.197 -1.6150  2.9269 -0.4255
  110LYS     CG 1598   7.302   6.720   4.366  0.4883  0.2428  0.1421
  110LYS    HG1 1599   7.408   6.690   4.370 -0.1604 -2.2971 -0.0695
  110LYS    HG2 1600   7.259   6.618   4.382  3.4503 -1.9603 -4.0307
  110LYS     CD 1601   7.273   6.811   4.486 -0.1491 -0.1359  0.5014
  110LYS    HD1 1602   7.320   6.760   4.573  0.2268 -0.6339  0.0090
  110LYS    HD2 1603   7.166   6.840   4.498 -0.2092  0.6619 -1.5902
  110LYS     CE 1604   7.352   6.943   4.493  0.0431  0.0488 -0.1194
  110LYS    HE1 1605   7.367   6.977   4.389 -0.2166  1.5514  0.3103
  110LYS    HE2 1606   7.455   6.928   4.533  1.4153  0.8363 -3.0944
  110LYS     NZ 1607   7.286   7.046   4.574  0.1215  0.4257  0.7098
  110LYS    HZ1 1608   7.339   7.136   4.569 -0.8012  0.9113 -1.2532
  110LYS    HZ2 1609   7.299   6.998   4.666 -1.7341 -1.7829 -0.0989
  110LYS    HZ3 1610   7.185   7.059   4.554 -0.0905 -2.1760 -0.2833
  110LYS      C 1611   7.264   6.728   3.964 -0.0201  0.2637  0.8382
  110LYS      O 1612   7.289   6.844   3.942 -0.3928 -0.3389  0.0543
  111TRP      N 1613   7.239   6.633   3.868  0.3259 -0.5177  0.1466
  111TRP     HN 1614   7.213   6.548   3.912  1.0854  0.7392  3.2664
  111TRP     CA 1615   7.227   6.656   3.730 -0.3028 -0.2748  0.2090
  111TRP     HA 1616   7.310   6.715   3.696  0.1443 -1.8274 -1.5441
  111TRP     CB 1617   7.210   6.521   3.648  0.2088  0.5000 -0.5858
  111TRP    HB1 1618   7.165   6.543   3.548  0.7601 -0.1641 -0.9885
  111TRP    HB2 1619   7.140   6.453   3.701 -0.1651 -0.1015 -1.8038
  111TRP     CG 1620   7.334   6.445   3.638  0.0736 -0.0255 -0.9226
  111TRP    CD1 1621   7.362   6.333   3.716 -0.6763  0.2512 -0.6372
  111TRP    HD1 1622   7.287   6.283   3.776  0.8025 -0.4430  0.7083
  111TRP    NE1 1623   7.494   6.295   3.690  0.4502  0.1465 -0.0989
  111TRP    HE1 1624   7.535   6.214   3.725  0.7650  1.5326  3.0531
  111TRP    CE2 1625   7.549   6.382   3.592  0.4389  0.0824  0.0028
  111TRP    CD2 1626   7.450   6.478   3.563  0.3015 -0.5907  0.6510
  111TRP    CE3 1627   7.475   6.588   3.481 -0.7647 -0.6227 -0.6594
  111TRP    HE3 1628   7.402   6.665   3.463  0.8110  1.0929  0.0005
  111TRP    CZ3 1629   7.604   6.594   3.421  0.4210 -0.6115 -0.3501
  111TRP    HZ3 1630   7.617   6.673   3.348  1.7501 -0.2150  0.2837
  111TRP    CZ2 1631   7.671   6.390   3.523 -0.9498 -0.0491 -0.3468
  111TRP    HZ2 1632   7.749   6.317   3.543  0.3861  1.3380 -0.3066
  111TRP    CH2 1633   7.706   6.504   3.449  0.0395  0.3148 -0.0374
  111TRP    HH2 1634   7.804   6.516   3.404  0.2126 -0.1774  0.2003
  111TRP      C 1635   7.102   6.741   3.701  0.9499  0.2001 -0.2282
  111TRP      O 1636   6.990   6.714   3.741 -0.3699  0.5148  0.1854
  112ASN      N 1637   7.121   6.855   3.642 -0.3379  0.2634  0.3308
  112ASN     HN 1638   7.212   6.883   3.612  0.8246 -1.0556  2.4107
  112ASN     CA 1639   7.021   6.940   3.590  0.6438 -0.1224  0.4244
  112ASN     HA 1640   7.079   7.002   3.524  0.9689 -0.8185  0.0494
  112ASN     CB 1641   6.918   6.866   3.496  0.1982  0.3473 -0.0963
  112ASN    HB1 1642   6.850   6.945   3.459  1.0784  0.9526 -0.4575
  112ASN    HB2 1643   6.863   6.786   3.550 -0.0050  0.7843  0.3472
  112ASN     CG 1644   6.997   6.811   3.375 -0.2797 -0.7313  0.0189
  112ASN    OD1 1645   7.118   6.834   3.350  0.3195  0.0478  0.2408
  112ASN    ND2 1646   6.931   6.730   3.291 -0.3807  0.1341 -0.2677
  112ASN   HD21 1647   6.976   6.705   3.205 -0.3107 -1.2988  0.1618
  112ASN   HD22 1648   6.832   6.715   3.295 -0.5317 -1.8020 -4.9031
  112ASN      C 1649   6.968   7.045   3.692 -0.8372  0.1304 -0.5492
  112ASN      O 1650   6.856   7.100   3.686  0.3263  0.6526  0.2900
  113MET      N 1651   7.051   7.089   3.789 -0.0737  0.0793  0.3995
  113MET     HN 1652   7.141   7.045   3.790 -0.0908 -0.0755 -1.4990
  113MET     CA 1653   7.025   7.199   3.869 -0.1144 -0.0795 -0.1820
  113MET     HA 1654   6.918   7.206   3.875 -0.0349  2.1957 -0.4432
  113MET     CB 1655   7.097   7.182   4.002  0.5136  0.0403 -0.3408
  113MET    HB1 1656   7.086   7.274   4.064 -0.9545  0.3756 -1.0360
  113MET    HB2 1657   7.205   7.165   3.982  0.5534  3.2766 -4.0138
  113MET     CG 1658   7.029   7.079   4.089 -0.1557  0.6283  0.4090
  113MET    HG1 1659   7.084   7.098   4.184  0.1981  0.0560  0.3247
  113MET    HG2 1660   7.045   6.976   4.051  0.9679  1.3784 -1.3215
  113MET     SD 1661   6.853   7.116   4.124 -0.0701 -0.2693 -0.0103
  113MET     CE 1662   6.868   6.988   4.252 -0.7581  0.1791  0.4196
  113MET    HE1 1663   6.936   6.994   4.340  2.0824 -1.2534 -1.5266
  113MET    HE2 1664   6.903   6.894   4.205  0.8453 -0.7343  3.1761
  113MET    HE3 1665   6.768   6.979   4.299 -2.7065  0.0048 -3.4322
  113MET      C 1666   7.068   7.331   3.807  0.2335 -0.2798 -0.3829
  113MET      O 1667   7.156   7.333   3.723  0.3891  0.2117 -0.4495
  114LYS      N 1668   7.012   7.445   3.848  0.3226 -0.7704  0.2517
  114LYS     HN 1669   6.961   7.455   3.933  0.6985  2.7945  0.2107
  114LYS     CA 1670   7.009   7.569   3.772  0.3465 -1.1534 -0.2707
  114LYS     HA 1671   6.965   7.555   3.674 -1.3913  1.4763  0.0338
  114LYS     CB 1672   6.905   7.674   3.831  0.2888 -0.5678 -0.0998
  114LYS    HB1 1673   6.880   7.758   3.761  0.4334 -0.4012  0.0484
  114LYS    HB2 1674   6.956   7.723   3.916  1.1645  1.2389 -1.5693
  114LYS     CG 1675   6.767   7.617   3.869  0.1586  0.0910  0.2355
  114LYS    HG1 1676   6.706   7.705   3.898  2.3855  1.9995 -0.5632
  114LYS    HG2 1677   6.769   7.546   3.954  2.2909  0.1908  0.3137
  114LYS     CD 1678   6.696   7.540   3.758 -0.1960  0.4095  0.0366
  114LYS    HD1 1679   6.594   7.510   3.790 -0.2607 -1.0309 -1.3950
  114LYS    HD2 1680   6.750   7.443   3.757  1.6870  1.3977  1.0403
  114LYS     CE 1681   6.697   7.598   3.624  0.8069  0.2526  0.3798
  114LYS    HE1 1682   6.657   7.526   3.549  2.2135  1.6524 -1.8208
  114LYS    HE2 1683   6.800   7.617   3.586  0.1989  0.4595 -1.2428
  114LYS     NZ 1684   6.613   7.718   3.616 -0.2514  0.0585 -0.4782
  114LYS    HZ1 1685   6.520   7.696   3.657 -0.3811  0.6573 -0.4378
  114LYS    HZ2 1686   6.621   7.758   3.520  0.8569  1.8836  0.3297
  114LYS    HZ3 1687   6.655   7.796   3.670  0.8107  0.0443 -1.2491
  114LYS      C 1688   7.137   7.638   3.753  0.3046 -0.4602 -0.4057
  114LYS      O 1689   7.183   7.655   3.643 -0.2539 -0.2041  0.5893
  115ASP      N 1690   7.199   7.663   3.862 -0.5138 -0.6038 -0.4064
  115ASP     HN 1691   7.158   7.647   3.952  2.1778  0.0533  1.0316
  115ASP     CA 1692   7.320   7.738   3.872 -1.2060  0.0596 -0.0616
  115ASP     HA 1693   7.327   7.792   3.779 -2.1844 -2.7105 -1.8563
  115ASP     CB 1694   7.318   7.834   3.994  0.0999 -0.3087  0.3599
  115ASP    HB1 1695   7.401   7.907   3.996  0.4860 -0.7482  0.7224
  115ASP    HB2 1696   7.317   7.777   4.090  0.9261 -1.8573 -0.5232
  115ASP     CG 1697   7.188   7.913   3.989 -0.2507  0.6406  0.1273
  115ASP    OD1 1698   7.149   7.973   3.885 -0.2561 -0.2365  0.0443
  115ASP    OD2 1699   7.116   7.914   4.090 -0.1430  0.1199 -0.1780
  115ASP      C 1700   7.449   7.662   3.888 -0.2294  0.0006  0.7016
  115ASP      O 1701   7.556   7.716   3.861 -0.6586  0.2484 -0.9355
  116SER      N 1702   7.440   7.533   3.917  0.4411 -0.3197  0.1341
  116SER     HN 1703   7.351   7.492   3.931 -0.4395  1.0841 -1.0829
  116SER     CA 1704   7.564   7.471   3.959 -0.4712 -0.1427  0.2740
  116SER     HA 1705   7.637   7.544   3.991 -0.3710 -0.5509  0.9949
  116SER     CB 1706   7.538   7.381   4.075 -0.1096  0.2726  0.4170
  116SER    HB1 1707   7.510   7.444   4.162 -0.8246  0.2169  0.2365
  116SER    HB2 1708   7.631   7.331   4.109 -0.4650  0.8745  2.3797
  116SER     OG 1709   7.445   7.281   4.042 -0.0791  0.0760  0.8176
  116SER    HG1 1710   7.404   7.249   4.123 -0.8969 -2.0073 -0.3517
  116SER      C 1711   7.625   7.397   3.844 -0.4028  0.7246  0.7375
  116SER      O 1712   7.740   7.352   3.861  0.1102  0.5531  0.4920
  117GLY      N 1713   7.561   7.385   3.731  0.6036 -0.2659  0.2622
  117GLY     HN 1714   7.489   7.451   3.706 -0.8876 -0.7960  2.7932
  117GLY     CA 1715   7.591   7.297   3.627 -0.2708 -0.0283 -0.3721
  117GLY    HA1 1716   7.497   7.287   3.574 -1.2395 -0.1459  1.3217
  117GLY    HA2 1717   7.632   7.205   3.668  2.7094  2.8485  3.8954
  117GLY      C 1718   7.692   7.356   3.530 -0.1016  0.2072  0.0664
  117GLY      O 1719   7.670   7.459   3.468  0.1483 -0.1574 -0.0214
  118SER      N 1720   7.808   7.290   3.512  0.0611 -0.5722  0.3230
  118SER     HN 1721   7.833   7.207   3.561 -2.0058 -1.7450 -0.4755
  118SER     CA 1722   7.911   7.342   3.428 -0.0624 -0.1598  0.2350
  118SER     HA 1723   7.897   7.449   3.425 -1.7277 -0.3570 -2.1686
  118SER     CB 1724   8.053   7.303   3.479 -0.2282  0.1258  0.3217
  118SER    HB1 1725   8.126   7.341   3.405 -1.6484  3.9587  0.6600
  118SER    HB2 1726   8.061   7.194   3.499 -0.5598  0.3509  1.7910
  118SER     OG 1727   8.081   7.365   3.605  0.2618  0.3755 -0.2092
  118SER    HG1 1728   8.118   7.450   3.579 -0.8479  0.7261 -0.7141
  118SER      C 1729   7.898   7.292   3.290  0.4687 -0.1246  0.0664
  118SER      O 1730   7.839   7.186   3.269 -0.0705  0.2111  0.0010
  119TRP      N 1731   7.949   7.362   3.187  0.3486  0.3549  0.5041
  119TRP     HN 1732   8.007   7.443   3.197  2.2870 -0.9798  0.8008
  119TRP     CA 1733   7.920   7.324   3.052 -0.2488 -0.0019  0.1622
  119TRP     HA 1734   7.907   7.217   3.047 -0.8743  0.0253  1.0174
  119TRP     CB 1735   7.800   7.411   2.998 -0.6161  0.8765 -0.8641
  119TRP    HB1 1736   7.827   7.518   2.989  1.5945  0.2921 -1.8331
  119TRP    HB2 1737   7.719   7.402   3.073 -0.1086  0.0566 -0.3985
  119TRP     CG 1738   7.744   7.360   2.872 -0.2703  0.5024  0.5186
  119TRP    CD1 1739   7.753   7.436   2.755 -0.3623 -0.6721  0.6265
  119TRP    HD1 1740   7.804   7.531   2.754 -2.4008  0.5485 -2.6943
  119TRP    NE1 1741   7.671   7.383   2.657 -0.0083  0.6599 -0.2439
  119TRP    HE1 1742   7.645   7.424   2.572  2.5449  0.8240 -1.0349
  119TRP    CE2 1743   7.614   7.270   2.711  0.0340 -0.0628 -0.1221
  119TRP    CD2 1744   7.652   7.259   2.844 -0.2495  0.0921 -0.4916
  119TRP    CE3 1745   7.591   7.165   2.925  0.0546  0.3498 -0.2644
  119TRP    HE3 1746   7.607   7.172   3.032  1.1674  0.1660 -0.4076
  119TRP    CZ3 1747   7.491   7.085   2.873 -0.6084 -0.2566  0.1874
  119TRP    HZ3 1748   7.440   7.009   2.930 -1.3081  0.2209  0.2188
  119TRP    CZ2 1749   7.512   7.186   2.659 -0.0318  0.4995  0.4253
  119TRP    HZ2 1750   7.489   7.198   2.555 -0.4550  0.1789  0.4809
  119TRP    CH2 1751   7.452   7.090   2.739  1.2199 -0.0336  0.2397
  119TRP    HH2 1752   7.372   7.032   2.697  1.8864  0.1634 -1.3756
  119TRP      C 1753   8.045   7.357   2.980 -0.0867  0.9168 -0.1767
  119TRP      O 1754   8.125   7.445   3.022  0.0844  0.4103 -0.3374
  120GLY      N 1755   8.068   7.285   2.874 -0.6274  0.3971  0.5806
  120GLY     HN 1756   8.001   7.215   2.850 -0.3860  0.6360 -0.8772
  120GLY     CA 1757   8.175   7.298   2.774 -0.0607 -0.3632 -0.0159
  120GLY    HA1 1758   8.181   7.204   2.721 -0.3747  0.4337 -1.5467
  120GLY    HA2 1759   8.262   7.343   2.819 -0.2126  2.7799 -2.5366
  120GLY      C 1760   8.145   7.400   2.661 -0.2575  0.2653 -0.0217
  120GLY      O 1761   8.059   7.487   2.669  0.1357 -0.2696 -0.2980
  121GLN      N 1762   8.235   7.399   2.557 -0.3659  0.0889  0.4474
  121GLN     HN 1763   8.313   7.338   2.559 -2.5508 -2.9840 -0.6324
  121GLN     CA 1764   8.222   7.489   2.437 -0.2041  0.2265  0.0807
  121GLN     HA 1765   8.145   7.562   2.456 -1.9507 -1.9260  1.7962
  121GLN     CB 1766   8.360   7.555   2.424  0.0689 -0.1971  0.9848
  121GLN    HB1 1767   8.340   7.638   2.354 -0.3303 -0.1915  1.0994
  121GLN    HB2 1768   8.432   7.484   2.377  0.8380 -0.4555  2.4915
  121GLN     CG 1769   8.427   7.603   2.558  0.1681 -0.0998 -0.6455
  121GLN    HG1 1770   8.522   7.659   2.540  0.1964  0.2204  0.4067
  121GLN    HG2 1771   8.469   7.511   2.604  2.0691  0.8046 -0.4683
  121GLN     CD 1772   8.348   7.682   2.661  0.1745  0.3948  0.2825
  121GLN    OE1 1773   8.333   7.628   2.772 -0.4516  0.6858 -0.0282
  121GLN    NE2 1774   8.299   7.805   2.627 -0.2056 -0.4421 -0.2697
  121GLN   HE21 1775   8.256   7.857   2.700 -0.8354 -0.7381 -0.4274
  121GLN   HE22 1776   8.290   7.825   2.529 -0.9305  1.5454  0.1537
  121GLN      C 1777   8.177   7.403   2.320  0.4516 -0.2402 -0.4197
  121GLN      O 1778   8.116   7.446   2.226  0.0366 -0.7663 -0.4212
  122GLY      N 1779   8.214   7.270   2.325 -0.2941 -0.2800  0.1149
  122GLY     HN 1780   8.256   7.223   2.402  0.1320  1.0401  0.7081
  122GLY     CA 1781   8.153   7.173   2.238  0.2134  0.5608 -0.0029
  122GLY    HA1 1782   8.068   7.217   2.188  1.1430  0.4529 -1.7544
  122GLY    HA2 1783   8.126   7.096   2.308 -1.6067  0.5217 -0.7060
  122GLY      C 1784   8.235   7.124   2.123  0.3959 -0.3726 -0.0333
  122GLY      O 1785   8.350   7.166   2.110 -0.3688 -0.1221 -0.1589
  123THR      N 1786   8.176   7.035   2.040 -0.5611  0.0401  0.1134
  123THR     HN 1787   8.094   6.983   2.065 -0.3089 -0.2671  0.3192
  123THR     CA 1788   8.250   6.989   1.924  0.7837  0.1233 -0.3110
  123THR     HA 1789   8.271   7.081   1.871 -0.7442  0.8058  0.2172
  123THR     CB 1790   8.355   6.893   1.957  0.1900 -0.3719  0.2406
  123THR     HB 1791   8.407   6.936   2.045 -1.5188 -0.0246  1.1240
  123THR    OG1 1792   8.442   6.871   1.842 -0.1583  0.5472 -0.9829
  123THR    HG1 1793   8.506   6.811   1.878 -1.8214  1.2067  3.7636
  123THR    CG2 1794   8.288   6.754   1.996 -0.5632  0.4677 -0.2307
  123THR   HG21 1795   8.240   6.699   1.912  1.1696 -1.7080  0.1031
  123THR   HG22 1796   8.219   6.772   2.081 -0.7340  1.4794 -0.5727
  123THR   HG23 1797   8.371   6.686   2.024  0.7542  0.9390 -2.6685
  123THR      C 1798   8.150   6.927   1.828  0.9987 -0.0965 -0.3673
  123THR      O 1799   8.047   6.871   1.873  0.0692 -0.1593 -0.2362
  124GLN      N 1800   8.180   6.930   1.700 -0.1518 -0.2145 -0.1218
  124GLN     HN 1801   8.271   6.963   1.674  0.6366 -0.8120  1.6485
  124GLN     CA 1802   8.099   6.863   1.608 -0.1291  0.4847 -0.1203
  124GLN     HA 1803   8.001   6.842   1.648 -0.2388 -0.3707 -0.8087
  124GLN     CB 1804   8.073   6.940   1.479 -0.3799 -0.3528 -0.2065
  124GLN    HB1 1805   8.172   6.962   1.434 -0.2723  0.0031  0.1943
  124GLN    HB2 1806   8.023   7.036   1.502 -0.8299 -0.6506  0.0743
  124GLN     CG 1807   8.004   6.868   1.362  0.1223  0.1449  0.5539
  124GLN    HG1 1808   8.025   6.761   1.343  1.3422 -0.0264  2.5954
  124GLN    HG2 1809   8.020   6.936   1.275 -1.3703  0.7871  0.7478
  124GLN     CD 1810   7.852   6.881   1.378 -0.3924  0.7296  0.0560
  124GLN    OE1 1811   7.803   6.995   1.388  0.4714 -0.2278 -0.4002
  124GLN    NE2 1812   7.776   6.772   1.368 -0.4779  0.6090  0.3526
  124GLN   HE21 1813   7.811   6.679   1.373 -1.2655  0.3135  0.4377
  124GLN   HE22 1814   7.678   6.789   1.377 -0.1654  3.2295 -0.4184
  124GLN      C 1815   8.153   6.722   1.580  0.1681 -0.6038  0.1181
  124GLN      O 1816   8.274   6.709   1.567  0.3252  0.0046  0.1534
  125VAL      N 1817   8.058   6.623   1.568 -0.5028 -0.2553  0.0862
  125VAL     HN 1818   7.961   6.635   1.590 -0.2507  1.3451  0.4465
  125VAL     CA 1819   8.101   6.495   1.508 -0.0250 -0.2494  0.0880
  125VAL     HA 1820   8.204   6.504   1.478 -0.5444 -1.0161 -2.0921
  125VAL     CB 1821   8.081   6.372   1.595 -0.1801  0.3004 -0.3167
  125VAL     HB 1822   7.977   6.380   1.633 -0.6915  1.3611 -1.8739
  125VAL    CG1 1823   8.126   6.238   1.530 -0.6822  0.2991  0.7602
  125VAL   HG11 1824   8.136   6.154   1.602  1.0238 -0.4114 -0.2424
  125VAL   HG12 1825   8.227   6.240   1.485 -1.0263  0.1225 -0.0468
  125VAL   HG13 1826   8.060   6.216   1.443 -1.4702 -0.1204  1.4529
  125VAL    CG2 1827   8.165   6.390   1.724 -0.1427 -0.1556 -0.7569
  125VAL   HG21 1828   8.273   6.366   1.716  0.3183  1.4963  0.1090
  125VAL   HG22 1829   8.126   6.326   1.807  0.8250  1.8917  1.3787
  125VAL   HG23 1830   8.164   6.494   1.764 -0.4468 -0.5176  0.2152
  125VAL      C 1831   8.011   6.483   1.383  0.1031 -0.7792  0.3167
  125VAL      O 1832   7.894   6.509   1.398  0.2382  0.8293  0.4601
  126THR      N 1833   8.068   6.462   1.269 -0.1842  0.1428  0.2861
  126THR     HN 1834   8.166   6.472   1.260 -0.3699  2.4329  0.0481
  126THR     CA 1835   7.998   6.422   1.149 -0.1183  0.2996 -0.4778
  126THR     HA 1836   7.892   6.437   1.166 -0.4156 -1.3850 -0.6678
  126THR     CB 1837   8.041   6.501   1.020 -0.1031  0.1978  0.0057
  126THR     HB 1838   8.149   6.497   0.995 -0.4784 -0.2327 -1.6730
  126THR    OG1 1839   7.992   6.637   1.032  0.6503  0.8772 -0.3835
  126THR    HG1 1840   8.051   6.678   1.096  0.6079  0.8373 -0.3186
  126THR    CG2 1841   7.971   6.431   0.899  0.3112  0.1328  0.1068
  126THR   HG21 1842   7.998   6.324   0.884 -0.3263  0.1390 -1.1771
  126THR   HG22 1843   8.000   6.473   0.800  0.3537  0.2251  0.1582
  126THR   HG23 1844   7.863   6.451   0.911  0.4597  0.2802  1.3129
  126THR      C 1845   8.024   6.275   1.130 -0.4071  0.1534 -0.2777
  126THR      O 1846   8.136   6.230   1.111 -0.0868 -0.3551 -0.2155
  127VAL      N 1847   7.910   6.194   1.124 -0.8961 -0.2095 -0.2172
  127VAL     HN 1848   7.821   6.234   1.144  0.2743  2.3649  0.3017
  127VAL     CA 1849   7.919   6.061   1.073  0.3347 -0.0667 -0.7695
  127VAL     HA 1850   8.019   6.023   1.090  0.1437  0.9104  3.6013
  127VAL     CB 1851   7.834   5.966   1.155 -0.8132 -0.4695 -0.5542
  127VAL     HB 1852   7.727   5.987   1.135 -0.5173  0.0576 -1.6767
  127VAL    CG1 1853   7.870   5.824   1.112  0.3205  0.3422 -0.6015
  127VAL   HG11 1854   7.833   5.745   1.182  1.1990 -2.7012 -3.3458
  127VAL   HG12 1855   7.979   5.804   1.106  0.7487  1.9671  0.8877
  127VAL   HG13 1856   7.815   5.801   1.018 -3.4993 -0.6414  1.6280
  127VAL    CG2 1857   7.860   5.985   1.310 -0.0728  0.1254  0.6193
  127VAL   HG21 1858   7.822   6.085   1.342 -0.9062  0.7338 -2.0608
  127VAL   HG22 1859   7.967   5.968   1.333  0.3562 -0.6313 -1.7303
  127VAL   HG23 1860   7.805   5.908   1.368 -0.9929  0.4397  0.1886
  127VAL      C 1861   7.876   6.057   0.931  0.2823  0.1043 -0.6084
  127VAL      O 1862   7.774   6.114   0.898  0.3456 -0.1040  0.0475
  128SER      N 1863   7.947   5.998   0.838 -0.1154 -0.2181  0.5199
  128SER     HN 1864   8.035   5.956   0.861  0.2845  1.4136  2.1772
  128SER     CA 1865   7.931   6.010   0.695 -0.7196  0.4398 -0.8691
  128SER     HA 1866   7.835   6.054   0.671 -0.6134  1.0480 -0.2201
  128SER     CB 1867   8.049   6.090   0.632 -0.0648 -0.1501 -0.1134
  128SER    HB1 1868   8.143   6.045   0.669 -0.3809  0.7349  1.8972
  128SER    HB2 1869   8.063   6.195   0.664  3.1516 -1.1470  2.1681
  128SER     OG 1870   8.047   6.084   0.487  0.3776 -0.2737 -0.3775
  128SER    HG1 1871   8.108   6.151   0.453  2.6516 -2.9113 -1.9171
  128SER      C 1872   7.944   5.869   0.645  0.3650 -0.3468 -0.9260
  128SER      O 1873   8.037   5.798   0.676  0.0160 -0.2571 -0.0260
  129SER      N 1874   7.863   5.833   0.546  0.1077  0.5295  0.6673
  129SER     HN 1875   7.784   5.889   0.523  0.2853  0.0843 -1.2419
  129SER     CA 1876   7.872   5.704   0.474  0.4388 -1.1569 -0.0675
  129SER     HA 1877   7.907   5.627   0.541  0.8918 -0.1227  0.9149
  129SER     CB 1878   7.735   5.655   0.430  0.3887  0.3730  0.0312
  129SER    HB1 1879   7.738   5.551   0.392  3.1294  0.5250 -0.3654
  129SER    HB2 1880   7.691   5.717   0.349 -0.7082 -1.2045 -0.6268
  129SER     OG 1881   7.649   5.646   0.545 -0.0956 -0.2872  0.3160
  129SER    HG1 1882   7.612   5.734   0.561  2.1553  1.0632 -1.3242
  129SER      C 1883   7.974   5.713   0.351  0.0143  0.0676  0.2273
  129SER      O 1884   7.997   5.614   0.281  0.3659  0.6428  0.0288
  129SER     NT 1885   8.051   5.823   0.331  0.5877  0.0291 -0.7779
  129SER    HNT 1886   8.026   5.898   0.391  0.8738 -0.3792 -0.1303
  129SER    CAT 1887   8.153   5.841   0.238  0.3400  0.3176  0.1493
  129SER    HT1 1888   8.204   5.746   0.209  1.4476  1.8555 -3.6151
  129SER    HT2 1889   8.239   5.899   0.277  1.2431 -0.3972 -0.7185
  129SER    HT3 1890   8.122   5.895   0.146 -2.6769 -2.8211 -0.8945
    1GLN    CAY 1891   2.294   4.694   3.774 -0.6274  0.5148 -0.3553
    1GLN    HY1 1892   2.281   4.645   3.873 -2.1254  0.2591 -0.6593
    1GLN    HY2 1893   2.378   4.638   3.727 -0.2752  0.8410 -0.1207
    1GLN    HY3 1894   2.215   4.671   3.700  2.0673 -2.7922 -2.5179
    1GLN     CY 1895   2.319   4.835   3.784 -0.5178 -0.4424 -0.1441
    1GLN     OY 1896   2.265   4.899   3.874  0.1372 -0.0374 -0.8006
    1GLN      N 1897   2.398   4.887   3.693 -0.9910 -0.0305  0.1466
    1GLN     HN 1898   2.432   4.822   3.626  1.3843  1.2330 -0.0132
    1GLN     CA 1899   2.434   5.025   3.673 -0.0218 -0.5961 -0.8625
    1GLN     HA 1900   2.486   5.052   3.764 -0.8598  2.3815 -1.1824
    1GLN     CB 1901   2.543   5.036   3.559  0.1905 -0.3758 -0.3956
    1GLN    HB1 1902   2.556   5.141   3.526 -0.6158  0.1368  0.8791
    1GLN    HB2 1903   2.506   4.981   3.469 -0.6892  0.3767 -0.5067
    1GLN     CG 1904   2.681   4.978   3.591 -0.0174  0.0352  0.5191
    1GLN    HG1 1905   2.745   4.992   3.501  1.6614 -1.3401  1.4473
    1GLN    HG2 1906   2.671   4.868   3.600 -0.2433 -0.1400 -1.3250
    1GLN     CD 1907   2.753   5.028   3.715 -0.8310 -0.0420 -0.5828
    1GLN    OE1 1908   2.714   4.998   3.832  0.0156 -0.2769  0.6098
    1GLN    NE2 1909   2.872   5.096   3.690  0.1584 -0.0174  0.3429
    1GLN   HE21 1910   2.950   5.089   3.753 -0.3607 -0.8155  0.9222
    1GLN   HE22 1911   2.890   5.135   3.600 -0.7492 -0.7756 -0.1764
    1GLN      C 1912   2.317   5.125   3.655  0.7785  0.3063  0.4788
    1GLN      O 1913   2.201   5.088   3.624 -1.0585  0.4935  0.0841
    2VAL      N 1914   2.345   5.257   3.671  0.2300 -0.1850  0.5942
    2VAL     HN 1915   2.441   5.281   3.684 -0.1120  0.2968  2.4868
    2VAL     CA 1916   2.243   5.364   3.655  0.3320 -0.0495 -0.3744
    2VAL     HA 1917   2.165   5.343   3.726  0.0259  0.4068 -0.5644
    2VAL     CB 1918   2.297   5.497   3.707 -0.0626  0.2868  0.2056
    2VAL     HB 1919   2.391   5.517   3.652  0.9630 -0.9945  1.3954
    2VAL    CG1 1920   2.200   5.609   3.688 -0.4419 -0.9987 -0.1803
    2VAL   HG11 1921   2.187   5.637   3.582  0.3679  0.4278  0.0673
    2VAL   HG12 1922   2.238   5.705   3.730 -1.6453 -0.2813 -0.6836
    2VAL   HG13 1923   2.102   5.583   3.734 -1.2540 -0.0864 -1.3457
    2VAL    CG2 1924   2.331   5.478   3.855  0.4588  0.4136  0.1143
    2VAL   HG21 1925   2.250   5.426   3.910  0.1995 -0.3599 -0.9776
    2VAL   HG22 1926   2.350   5.583   3.889  2.0787  0.8773 -2.0043
    2VAL   HG23 1927   2.426   5.420   3.851  1.0480  1.1349  2.2234
    2VAL      C 1928   2.193   5.381   3.513 -0.2751 -1.1399  0.1453
    2VAL      O 1929   2.274   5.386   3.419 -0.1958  0.0128  0.0554
    3GLN      N 1930   2.063   5.406   3.499 -0.4133 -0.6311 -0.4183
    3GLN     HN 1931   2.013   5.405   3.585 -0.4553  1.1959 -0.3782
    3GLN     CA 1932   1.993   5.402   3.377  0.1925 -0.0277 -0.0135
    3GLN     HA 1933   2.055   5.362   3.299 -0.6066 -1.1088 -0.1155
    3GLN     CB 1934   1.873   5.308   3.380  0.0256 -0.1348  0.2723
    3GLN    HB1 1935   1.825   5.311   3.280  2.1155 -1.0228 -0.8167
    3GLN    HB2 1936   1.809   5.337   3.466 -1.7110 -2.8004  0.0047
    3GLN     CG 1937   1.913   5.163   3.410  0.8707  0.6110 -0.2988
    3GLN    HG1 1938   1.959   5.164   3.512  2.5672  1.1500 -1.0273
    3GLN    HG2 1939   1.995   5.124   3.346 -1.0425 -1.8298 -1.4188
    3GLN     CD 1940   1.790   5.068   3.415 -0.1812 -0.2273  0.1920
    3GLN    OE1 1941   1.772   5.005   3.516  0.1040  0.2368  0.0101
    3GLN    NE2 1942   1.714   5.058   3.306  0.4041 -0.1772  0.8175
    3GLN   HE21 1943   1.633   4.999   3.309 -2.0188  2.7754 -0.7620
    3GLN   HE22 1944   1.742   5.111   3.227 -0.4181 -0.1967  0.5040
    3GLN      C 1945   1.955   5.537   3.330  0.1588 -1.4538 -0.1285
    3GLN      O 1946   1.890   5.623   3.395  0.2138 -0.3388 -0.3458
    4LEU      N 1947   2.013   5.577   3.212  0.4018  0.2205  0.0990
    4LEU     HN 1948   2.064   5.507   3.163 -0.2969  0.6942 -1.3459
    4LEU     CA 1949   2.009   5.712   3.150  0.2958  0.2317  0.1385
    4LEU     HA 1950   1.944   5.775   3.210 -1.4149  0.2066 -1.6156
    4LEU     CB 1951   2.156   5.749   3.126 -0.2563  0.6005 -0.2603
    4LEU    HB1 1952   2.160   5.844   3.069 -2.0689  0.7797 -0.1470
    4LEU    HB2 1953   2.208   5.676   3.060  1.8154  1.8341 -0.0908
    4LEU     CG 1954   2.251   5.757   3.249 -0.8534 -0.0758  0.4230
    4LEU     HG 1955   2.260   5.649   3.275  1.1199  0.4277  2.0480
    4LEU    CD1 1956   2.388   5.814   3.228 -0.4359 -1.1771 -0.3756
    4LEU   HD11 1957   2.443   5.804   3.324 -2.6672  2.8495  1.5755
    4LEU   HD12 1958   2.380   5.925   3.218 -1.1152 -1.0990  0.8614
    4LEU   HD13 1959   2.439   5.764   3.143 -1.6735 -0.7035 -1.4313
    4LEU    CD2 1960   2.193   5.830   3.373 -0.2640  0.5597 -0.0078
    4LEU   HD21 1961   2.270   5.838   3.453  2.1259  0.7761 -2.1828
    4LEU   HD22 1962   2.101   5.781   3.412  0.9183 -2.5322 -0.8511
    4LEU   HD23 1963   2.170   5.936   3.350  1.1261  0.5308 -1.7949
    4LEU      C 1964   1.937   5.692   3.020 -0.0008 -0.2384 -0.1881
    4LEU      O 1965   1.976   5.599   2.944 -0.4212 -0.2395 -0.6702
    5VAL      N 1966   1.841   5.781   2.988 -0.6086  0.1008  0.4162
    5VAL     HN 1967   1.805   5.841   3.059  0.8050 -1.3127  2.4643
    5VAL     CA 1968   1.795   5.802   2.847  0.2473  0.4520 -0.0020
    5VAL     HA 1969   1.836   5.728   2.780 -1.4530  0.4140 -1.0744
    5VAL     CB 1970   1.644   5.778   2.832 -0.3962 -0.2193  0.1241
    5VAL     HB 1971   1.586   5.860   2.880 -0.2638 -0.7427  1.1833
    5VAL    CG1 1972   1.609   5.773   2.682 -0.2083  0.3300  0.7770
    5VAL   HG11 1973   1.644   5.682   2.630  0.3454 -0.9090  3.2141
    5VAL   HG12 1974   1.636   5.866   2.626 -0.3638 -0.2270 -0.2325
    5VAL   HG13 1975   1.500   5.757   2.676 -0.1748  0.4042 -0.1086
    5VAL    CG2 1976   1.592   5.656   2.905  0.2229 -0.3645  0.1709
    5VAL   HG21 1977   1.637   5.563   2.864 -0.8576 -1.2221  0.8512
    5VAL   HG22 1978   1.487   5.643   2.870  1.0986 -2.2583 -2.0346
    5VAL   HG23 1979   1.604   5.665   3.015 -0.1401 -1.7477  0.3488
    5VAL      C 1980   1.825   5.947   2.801 -0.0339 -0.0586  0.8079
    5VAL      O 1981   1.778   6.043   2.856  0.3532  0.2058 -0.1202
    6GLU      N 1982   1.907   5.960   2.696  0.1938 -0.1371  1.3853
    6GLU     HN 1983   1.938   5.873   2.659  0.2098  0.0457  0.9521
    6GLU     CA 1984   1.937   6.080   2.620  0.4533 -0.3468 -1.1232
    6GLU     HA 1985   1.956   6.160   2.689 -1.8522  1.0302 -1.9539
    6GLU     CB 1986   2.063   6.067   2.534 -0.0753 -0.2061  0.0507
    6GLU    HB1 1987   2.156   6.060   2.593  0.5885  2.0764 -0.6199
    6GLU    HB2 1988   2.079   6.167   2.488 -0.2318 -0.4225 -0.4862
    6GLU     CG 1989   2.067   5.952   2.434 -0.2710  0.6102 -0.4298
    6GLU    HG1 1990   2.156   5.966   2.370  0.3190 -0.2881  0.1745
    6GLU    HG2 1991   1.975   5.935   2.374  0.3641  0.1842 -1.2908
    6GLU     CD 1992   2.092   5.816   2.513  0.9912  0.3506 -0.7074
    6GLU    OE1 1993   2.210   5.787   2.549  0.0101  0.4084 -0.0498
    6GLU    OE2 1994   1.997   5.736   2.523 -0.6052  0.5178 -0.6044
    6GLU      C 1995   1.825   6.143   2.538 -0.0808 -0.0834  0.3571
    6GLU      O 1996   1.734   6.079   2.494 -0.1827 -0.6034  0.7567
    7SER      N 1997   1.827   6.275   2.515  0.3402 -0.2806 -0.3285
    7SER     HN 1998   1.884   6.328   2.578  1.7500 -1.3876 -0.6236
    7SER     CA 1999   1.750   6.341   2.412 -0.2061 -0.0660 -0.2378
    7SER     HA 2000   1.736   6.269   2.333  2.1430 -3.1968  1.9571
    7SER     CB 2001   1.610   6.403   2.467  0.1551 -0.2160 -0.3753
    7SER    HB1 2002   1.629   6.483   2.542  0.8284 -1.4142  0.7702
    7SER    HB2 2003   1.550   6.325   2.519 -0.3893  0.2259 -0.3261
    7SER     OG 2004   1.523   6.454   2.364 -0.9272 -0.1166 -0.4075
    7SER    HG1 2005   1.507   6.371   2.319 -3.3497 -0.0846  0.2508
    7SER      C 2006   1.833   6.443   2.346  0.0298  0.4116 -0.0346
    7SER      O 2007   1.946   6.471   2.391 -0.0438  0.1441  0.0697
    8GLY      N 2008   1.781   6.493   2.233 -0.1876  0.1364  0.4190
    8GLY     HN 2009   1.706   6.444   2.190  0.2233 -0.5830  0.5007
    8GLY     CA 2010   1.804   6.625   2.175  0.5479  0.0400  0.3481
    8GLY    HA1 2011   1.865   6.691   2.235  3.2139 -1.6271 -0.3480
    8GLY    HA2 2012   1.706   6.664   2.149  0.6244 -0.4352 -0.7028
    8GLY      C 2013   1.890   6.615   2.059 -0.2642 -0.3064 -0.3598
    8GLY      O 2014   1.935   6.718   2.005  0.2506  0.2538  0.2380
    9GLY      N 2015   1.934   6.493   2.030  0.9335  0.7714  0.6543
    9GLY     HN 2016   1.920   6.421   2.097  0.7267 -1.0447 -1.2412
    9GLY     CA 2017   2.003   6.454   1.906  0.2002 -0.3261  0.1302
    9GLY    HA1 2018   1.999   6.346   1.909 -0.0617 -0.3565 -1.0825
    9GLY    HA2 2019   2.098   6.505   1.909  1.6936 -2.9392  0.1337
    9GLY      C 2020   1.928   6.492   1.779 -0.0414 -0.0256 -0.5964
    9GLY      O 2021   1.807   6.510   1.790  0.7046  0.3105 -0.0289
   10GLY      N 2022   1.992   6.486   1.663 -0.5314 -0.5265  0.0647
   10GLY     HN 2023   2.085   6.450   1.671 -0.9709 -1.4813  1.2589
   10GLY     CA 2024   1.932   6.526   1.536  0.5966 -0.4719  0.2251
   10GLY    HA1 2025   1.838   6.577   1.554 -0.5672 -2.5835  0.4143
   10GLY    HA2 2026   1.911   6.444   1.469 -0.2933  0.6601 -0.9434
   10GLY      C 2027   2.011   6.625   1.457 -0.2652  0.7185  0.2128
   10GLY      O 2028   2.119   6.673   1.497  0.4500 -0.0871 -0.2679
   11SER      N 2029   1.953   6.663   1.347 -0.5455 -0.1225  0.6942
   11SER     HN 2030   1.861   6.642   1.314  0.3977 -0.5054 -1.9241
   11SER     CA 2031   2.032   6.752   1.262 -0.0196 -0.7228 -0.1167
   11SER     HA 2032   2.137   6.758   1.288  0.0985  2.5413 -0.9001
   11SER     CB 2033   2.019   6.708   1.113 -0.0836 -0.2010 -0.6770
   11SER    HB1 2034   1.916   6.709   1.069  0.0247 -1.6317 -1.0229
   11SER    HB2 2035   2.063   6.607   1.094  2.2582  0.8254 -1.0160
   11SER     OG 2036   2.104   6.795   1.033  0.1291 -0.3740 -0.2027
   11SER    HG1 2037   2.063   6.882   1.027 -0.3570 -0.7132 -3.0010
   11SER      C 2038   1.966   6.886   1.284  0.1761  0.6010 -0.1255
   11SER      O 2039   1.840   6.895   1.273 -0.5457 -0.0738 -0.4506
   12VAL      N 2040   2.048   6.990   1.316  0.1125  0.8729  0.2810
   12VAL     HN 2041   2.147   6.987   1.322  0.2763  2.5505 -0.9000
   12VAL     CA 2042   1.999   7.123   1.315  0.2000 -0.3340  0.7873
   12VAL     HA 2043   1.909   7.140   1.257  0.2441  2.8973  1.4954
   12VAL     CB 2044   1.981   7.193   1.448 -0.4233  0.4557 -0.0077
   12VAL     HB 2045   1.960   7.300   1.428 -0.2661  0.5864  0.5129
   12VAL    CG1 2046   1.861   7.131   1.520 -0.1290  0.0395 -0.1313
   12VAL   HG11 2047   1.880   7.036   1.575  0.0285 -0.3170 -0.7801
   12VAL   HG12 2048   1.775   7.120   1.451  0.5436  4.4501 -1.9954
   12VAL   HG13 2049   1.838   7.202   1.602  0.7311 -1.3766  1.3991
   12VAL    CG2 2050   2.110   7.195   1.536 -0.3951 -0.0722  0.0980
   12VAL   HG21 2051   2.077   7.216   1.640 -0.0014 -2.9664  0.9107
   12VAL   HG22 2052   2.178   7.273   1.496 -0.8503  0.4973  0.4192
   12VAL   HG23 2053   2.155   7.093   1.530  1.5384  0.8318 -2.7692
   12VAL      C 2054   2.106   7.193   1.229 -0.4390  0.0561 -0.2293
   12VAL      O 2055   2.215   7.146   1.209 -0.8791  0.3238  0.3795
   13GLN      N 2056   2.072   7.315   1.181 -0.4787  0.3682  0.2783
   13GLN     HN 2057   1.981   7.353   1.193 -1.7150 -2.3449  0.3067
   13GLN     CA 2058   2.159   7.393   1.096 -0.4155  0.0474 -0.1437
   13GLN     HA 2059   2.213   7.324   1.033 -0.7420 -1.3875  1.0904
   13GLN     CB 2060   2.089   7.497   1.012 -0.5200 -0.2893 -1.2414
   13GLN    HB1 2061   2.178   7.543   0.962  0.5712 -2.1040 -1.0617
   13GLN    HB2 2062   2.046   7.571   1.082  1.5265 -1.0911  1.0189
   13GLN     CG 2063   1.990   7.442   0.908 -1.1451  0.1103  0.7838
   13GLN    HG1 2064   1.902   7.409   0.966 -2.9237 -0.0512 -1.8339
   13GLN    HG2 2065   2.045   7.358   0.859 -0.4277  0.9975  0.0295
   13GLN     CD 2066   1.953   7.546   0.802 -0.5205 -0.0204 -0.2145
   13GLN    OE1 2067   1.953   7.665   0.833  0.4310  0.6294 -0.1639
   13GLN    NE2 2068   1.936   7.494   0.680  0.3482 -0.0169 -0.1739
   13GLN   HE21 2069   1.889   7.547   0.610  2.6520  0.9523 -1.0791
   13GLN   HE22 2070   1.963   7.398   0.668  0.6003 -0.0659  0.7105
   13GLN      C 2071   2.261   7.464   1.185 -0.0768 -0.3365 -0.1628
   13GLN      O 2072   2.231   7.483   1.307  0.0668  0.0860 -0.0739
   14SER      N 2073   2.373   7.498   1.129 -0.0776  0.4411 -0.1804
   14SER     HN 2074   2.392   7.466   1.036  1.9100 -0.3466  0.4438
   14SER     CA 2075   2.470   7.595   1.171 -0.3640 -0.3131  0.7683
   14SER     HA 2076   2.540   7.543   1.234 -0.6007 -1.3512  0.1959
   14SER     CB 2077   2.547   7.653   1.043 -0.0522 -0.2101 -0.9303
   14SER    HB1 2078   2.611   7.727   1.095 -1.0953 -1.4149  2.3075
   14SER    HB2 2079   2.466   7.698   0.981 -1.5710 -1.0402  0.3799
   14SER     OG 2080   2.632   7.563   0.984 -0.2075  0.3932  0.4777
   14SER    HG1 2081   2.566   7.497   0.959 -0.8173  0.6632  1.3357
   14SER      C 2082   2.413   7.718   1.244 -1.2011  0.4257  0.5315
   14SER      O 2083   2.314   7.776   1.213 -0.0528  0.5101 -0.1025
   15GLY      N 2084   2.480   7.757   1.349  0.2955 -0.1574  0.3229
   15GLY     HN 2085   2.558   7.702   1.378  0.6414 -0.2661 -0.7747
   15GLY     CA 2086   2.437   7.878   1.428  0.6827  0.7112 -0.1656
   15GLY    HA1 2087   2.387   7.952   1.367  1.5089  0.7672 -0.7965
   15GLY    HA2 2088   2.519   7.925   1.480 -0.3615  1.8112  0.5590
   15GLY      C 2089   2.350   7.823   1.538  0.3632  0.0709 -0.3785
   15GLY      O 2090   2.371   7.712   1.591 -0.2564 -0.1404 -0.1606
   16GLY      N 2091   2.259   7.916   1.574 -0.0216 -0.0335  0.0152
   16GLY     HN 2092   2.253   8.005   1.529 -2.1140  0.6697  1.5483
   16GLY     CA 2093   2.158   7.886   1.677 -0.3254  0.1100 -0.0969
   16GLY    HA1 2094   2.087   7.813   1.642 -0.2429  0.6564 -1.4828
   16GLY    HA2 2095   2.127   7.986   1.705 -1.5443 -0.4886  0.7638
   16GLY      C 2096   2.203   7.841   1.811 -0.2338  0.2293  0.2445
   16GLY      O 2097   2.303   7.887   1.865 -0.4955  0.1851  0.3283
   17SER      N 2098   2.118   7.765   1.884 -0.3905  0.1293 -0.0134
   17SER     HN 2099   2.026   7.746   1.849 -0.7495  1.4393  0.1347
   17SER     CA 2100   2.173   7.691   1.996 -0.7672 -0.5753  0.1886
   17SER     HA 2101   2.279   7.673   1.992  0.3535  3.1322  4.4177
   17SER     CB 2102   2.130   7.759   2.129 -0.0288 -0.2271 -0.3337
   17SER    HB1 2103   2.019   7.756   2.141  0.1123 -0.8656  1.0272
   17SER    HB2 2104   2.162   7.865   2.126  2.0160 -0.7986  0.1152
   17SER     OG 2105   2.190   7.701   2.250  0.5659  0.2401  0.0317
   17SER    HG1 2106   2.280   7.677   2.226  0.2085  0.6938 -1.9267
   17SER      C 2107   2.095   7.563   1.997 -0.6551  0.0654  0.1324
   17SER      O 2108   1.992   7.554   1.928 -0.4945  0.4017 -0.6247
   18LEU      N 2109   2.149   7.458   2.069  1.0654  0.1757  0.6345
   18LEU     HN 2110   2.231   7.476   2.123  1.8248 -0.7877 -0.1544
   18LEU     CA 2111   2.085   7.327   2.078  0.2157 -0.7129  0.6317
   18LEU     HA 2112   1.979   7.343   2.061  0.1660  0.6946  2.0631
   18LEU     CB 2113   2.147   7.210   1.984  0.0007 -0.7358 -0.2409
   18LEU    HB1 2114   2.255   7.198   2.007  0.3310  0.9890 -0.7756
   18LEU    HB2 2115   2.154   7.237   1.876 -0.2925  0.7775  0.0968
   18LEU     CG 2116   2.080   7.072   1.974  0.0114  0.4284  0.3845
   18LEU     HG 2117   2.059   7.030   2.074  1.7775 -0.6632  0.3491
   18LEU    CD1 2118   1.943   7.081   1.899 -0.2324 -0.2501  0.2459
   18LEU   HD11 2119   1.890   6.986   1.880  1.8598 -1.4287 -0.0915
   18LEU   HD12 2120   1.955   7.117   1.795  0.6655 -0.1370  0.3740
   18LEU   HD13 2121   1.875   7.154   1.948  0.5438  1.2237 -0.7970
   18LEU    CD2 2122   2.166   6.973   1.893  0.1490  0.4306  0.1714
   18LEU   HD21 2123   2.261   6.939   1.941 -0.6926 -1.7106  0.4650
   18LEU   HD22 2124   2.186   7.014   1.792 -1.2862  0.9739  0.0859
   18LEU   HD23 2125   2.113   6.877   1.875 -1.0891  1.2507 -0.6980
   18LEU      C 2126   2.104   7.285   2.217  0.6102  0.2666 -0.5684
   18LEU      O 2127   2.205   7.324   2.274 -0.2284 -0.4304  0.4347
   19THR      N 2128   2.007   7.226   2.287  0.1104 -0.3738 -0.1234
   19THR     HN 2129   1.925   7.199   2.239  0.8058  0.9677 -2.2078
   19THR     CA 2130   2.017   7.179   2.423 -0.1167  0.6272  1.1551
   19THR     HA 2131   2.112   7.190   2.473  0.2221 -0.7982  0.8684
   19THR     CB 2132   1.916   7.228   2.521  0.4493 -0.4157  0.3567
   19THR     HB 2133   1.810   7.226   2.488  0.1989  3.5811  0.3725
   19THR    OG1 2134   1.947   7.366   2.555 -0.1012  0.1251 -0.3003
   19THR    HG1 2135   1.993   7.395   2.476 -2.1686 -1.1276 -2.0748
   19THR    CG2 2136   1.926   7.159   2.662 -0.4533 -0.0971  0.4570
   19THR   HG21 2137   1.896   7.053   2.649 -0.5193  0.1320 -1.6026
   19THR   HG22 2138   1.867   7.213   2.740  0.5850 -0.0580  1.2378
   19THR   HG23 2139   2.033   7.160   2.692 -0.3465  0.7570  0.0966
   19THR      C 2140   1.998   7.033   2.409  0.1344 -0.3031  0.2772
   19THR      O 2141   1.883   6.989   2.392  0.1895 -0.0435 -0.2150
   20LEU      N 2142   2.100   6.956   2.437 -0.3277 -0.5026 -0.8835
   20LEU     HN 2143   2.188   7.001   2.446 -1.3820  1.5453  0.0553
   20LEU     CA 2144   2.092   6.814   2.486  0.9376  0.5274 -0.2461
   20LEU     HA 2145   2.021   6.757   2.428  0.8488 -0.5651  0.9134
   20LEU     CB 2146   2.227   6.739   2.467  0.2651 -0.4681 -0.0577
   20LEU    HB1 2147   2.236   6.637   2.509  0.4325  0.1125  1.3519
   20LEU    HB2 2148   2.301   6.799   2.523 -0.9941  0.5870  0.5315
   20LEU     CG 2149   2.277   6.735   2.317 -0.0899 -0.8465  0.4062
   20LEU     HG 2150   2.262   6.831   2.263  1.3543 -1.7596 -1.7593
   20LEU    CD1 2151   2.433   6.715   2.303  0.3418  0.6730 -0.1627
   20LEU   HD11 2152   2.461   6.707   2.196 -1.2730  0.7171 -0.6052
   20LEU   HD12 2153   2.469   6.620   2.347  2.1215  0.8603 -1.1122
   20LEU   HD13 2154   2.489   6.801   2.348 -0.1508  0.3031  1.1963
   20LEU    CD2 2155   2.214   6.626   2.238  0.2642  0.1917  0.0683
   20LEU   HD21 2156   2.238   6.642   2.131  0.9536 -2.4170 -0.2241
   20LEU   HD22 2157   2.103   6.615   2.237  0.2049  0.8111 -0.7336
   20LEU   HD23 2158   2.258   6.528   2.265 -1.9495 -1.0160 -0.4881
   20LEU      C 2159   2.043   6.796   2.628  0.7698 -0.7306 -0.2230
   20LEU      O 2160   2.078   6.875   2.718  0.2218  0.3296  0.2732
   21SER      N 2161   1.952   6.710   2.657 -0.5266  0.1798  0.4274
   21SER     HN 2162   1.915   6.637   2.600  1.1265 -1.7479  1.6455
   21SER     CA 2163   1.916   6.673   2.789  0.7500 -0.0273 -0.6064
   21SER     HA 2164   1.985   6.707   2.865 -3.1847  0.6837  3.0073
   21SER     CB 2165   1.774   6.730   2.832 -0.0340  0.3970  0.0302
   21SER    HB1 2166   1.784   6.839   2.814  0.2402  0.2904 -0.4706
   21SER    HB2 2167   1.771   6.709   2.941 -0.7126 -0.5993 -0.1661
   21SER     OG 2168   1.666   6.662   2.768 -0.8461 -0.0084  0.3312
   21SER    HG1 2169   1.681   6.692   2.678  1.4870  0.4191  0.7851
   21SER      C 2170   1.930   6.521   2.798  0.7071 -0.4238 -0.5167
   21SER      O 2171   1.929   6.451   2.697  0.2342 -0.0637 -0.0352
   22CYS      N 2172   1.948   6.471   2.928 -0.3521 -0.0313  0.8590
   22CYS     HN 2173   1.966   6.541   2.997 -0.8670 -0.8921  1.9023
   22CYS     CA 2174   1.950   6.335   2.963 -0.0577  0.3311 -0.0158
   22CYS     HA 2175   1.884   6.273   2.905  1.1908 -0.5704 -0.5262
   22CYS     CB 2176   2.100   6.297   2.971  0.2178  0.1619 -0.5508
   22CYS    HB1 2177   2.155   6.387   3.006 -1.8327  0.9252  0.8341
   22CYS    HB2 2178   2.129   6.277   2.865  1.4256 -0.2848 -0.1610
   22CYS     SG 2179   2.138   6.146   3.069  0.0222  0.0582 -0.0930
   22CYS      C 2180   1.898   6.327   3.107  0.2442  0.2719  0.4995
   22CYS      O 2181   1.950   6.403   3.186  0.7990  0.3386  0.0176
   23ALA      N 2182   1.798   6.241   3.143 -0.3836 -0.3442  0.0653
   23ALA     HN 2183   1.756   6.192   3.067  0.5451  0.0566 -0.7308
   23ALA     CA 2184   1.760   6.221   3.281 -0.1451 -0.3518 -0.5402
   23ALA     HA 2185   1.811   6.287   3.350  0.1272 -2.1444  1.0542
   23ALA     CB 2186   1.610   6.238   3.293  0.7004 -0.0098  0.4749
   23ALA    HB1 2187   1.574   6.222   3.397  0.6088  1.3290  0.6580
   23ALA    HB2 2188   1.566   6.148   3.245  1.7857 -0.1746 -0.2467
   23ALA    HB3 2189   1.584   6.334   3.245  0.5435 -0.4033 -0.2421
   23ALA      C 2190   1.812   6.094   3.329  0.5364 -0.1144  0.1860
   23ALA      O 2191   1.813   5.993   3.255  0.5658 -0.4456  0.2168
   24ALA      N 2192   1.845   6.079   3.459 -0.0292 -0.2726 -0.4269
   24ALA     HN 2193   1.831   6.159   3.517 -0.8606 -0.6630 -0.0827
   24ALA     CA 2194   1.908   5.961   3.521 -0.1512  0.3697 -0.0047
   24ALA     HA 2195   1.937   5.894   3.441 -0.4002 -2.0021  1.7859
   24ALA     CB 2196   2.027   6.007   3.607  0.6144 -0.0429 -0.0440
   24ALA    HB1 2197   1.992   6.058   3.700  1.0831 -2.3752  1.5179
   24ALA    HB2 2198   2.086   6.073   3.541 -1.0072 -1.6623 -3.3357
   24ALA    HB3 2199   2.092   5.924   3.642 -0.8344 -0.4809  1.7866
   24ALA      C 2200   1.797   5.893   3.599 -0.4392  0.3928 -0.2326
   24ALA      O 2201   1.717   5.968   3.654 -0.1349 -0.3060  0.5373
   25SER      N 2202   1.783   5.763   3.605 -0.8141  0.4023 -0.5135
   25SER     HN 2203   1.838   5.701   3.549 -0.0566 -0.5894  1.2464
   25SER     CA 2204   1.679   5.702   3.689  0.2496  0.3182  0.8096
   25SER     HA 2205   1.635   5.763   3.768 -2.4010 -2.7945  1.9600
   25SER     CB 2206   1.567   5.620   3.603 -0.2761  0.0185 -0.0839
   25SER    HB1 2207   1.594   5.523   3.557 -1.6835 -0.5813  0.3067
   25SER    HB2 2208   1.531   5.686   3.521 -2.0767 -0.4829  0.2792
   25SER     OG 2209   1.458   5.583   3.682  0.0554  0.3290  0.3442
   25SER    HG1 2210   1.393   5.653   3.689  1.1160  1.3193  0.6628
   25SER      C 2211   1.750   5.595   3.765  0.0399 -0.5242 -0.0934
   25SER      O 2212   1.815   5.505   3.707  1.0882 -0.4343 -0.8122
   26GLY      N 2213   1.745   5.600   3.903 -0.3329  0.5017  0.0901
   26GLY     HN 2214   1.688   5.670   3.945  0.0156  0.0796  1.3295
   26GLY     CA 2215   1.818   5.510   3.983  0.8368  0.5448 -0.3445
   26GLY    HA1 2216   1.827   5.420   3.924 -3.9536  0.8648 -2.0537
   26GLY    HA2 2217   1.756   5.477   4.066  2.7531 -0.5504  0.7276
   26GLY      C 2218   1.945   5.573   4.039 -0.1124 -0.6488 -0.7460
   26GLY      O 2219   2.036   5.507   4.079  0.1290 -0.1088 -0.5367
   27SER      N 2220   1.934   5.707   4.064  0.4861  0.6897  0.4047
   27SER     HN 2221   1.848   5.755   4.053 -0.8044 -1.5876 -0.0584
   27SER     CA 2222   2.040   5.792   4.102  0.1391 -0.4091 -0.3528
   27SER     HA 2223   2.113   5.737   4.160 -1.2748 -1.7275  0.2465
   27SER     CB 2224   2.122   5.840   3.978 -0.9933 -1.1573  0.7278
   27SER    HB1 2225   2.057   5.868   3.893  0.8914 -2.6198 -1.3063
   27SER    HB2 2226   2.181   5.758   3.932  1.5353  0.4161  0.9641
   27SER     OG 2227   2.215   5.942   4.003 -0.9649 -0.2132  0.4852
   27SER    HG1 2228   2.280   5.903   4.061  0.1059  2.5224  1.2713
   27SER      C 2229   1.999   5.918   4.167  0.4188 -0.1531  0.1101
   27SER      O 2230   1.897   5.972   4.128 -0.3082  0.9588  0.4380
   28THR      N 2231   2.070   5.979   4.261  0.0789 -0.9393  0.5084
   28THR     HN 2232   2.162   5.949   4.284 -0.1062 -0.4800  1.9996
   28THR     CA 2233   2.034   6.112   4.312 -0.7707  0.0191  0.4749
   28THR     HA 2234   1.968   6.165   4.245 -0.4057 -2.2814 -1.8638
   28THR     CB 2235   1.955   6.102   4.443  0.3915  0.4843 -0.7099
   28THR     HB 2236   1.861   6.046   4.424  0.3238 -0.5754  2.2751
   28THR    OG1 2237   1.916   6.228   4.495  0.2042  0.4820 -0.2634
   28THR    HG1 2238   1.841   6.262   4.444 -0.6662  0.3227  0.8824
   28THR    CG2 2239   2.030   6.027   4.554 -0.6705  0.7442  0.2464
   28THR   HG21 2240   2.130   6.066   4.581  0.6076 -1.4835 -0.9863
   28THR   HG22 2241   2.036   5.926   4.510 -2.5412 -1.0330  3.6341
   28THR   HG23 2242   1.971   6.030   4.649 -0.2889  1.0501  0.4791
   28THR      C 2243   2.159   6.191   4.330  0.1902  0.5826  0.4143
   28THR      O 2244   2.269   6.138   4.322  0.1901  0.0896 -0.5583
   29TYR      N 2245   2.148   6.321   4.351  0.6113 -0.5004  0.2284
   29TYR     HN 2246   2.056   6.344   4.383  0.5338 -1.5850  0.8391
   29TYR     CA 2247   2.247   6.422   4.378 -0.5176  0.1140  0.3061
   29TYR     HA 2248   2.306   6.434   4.289 -2.2041 -0.6479 -0.9560
   29TYR     CB 2249   2.171   6.556   4.388  0.4817  0.2511 -0.9020
   29TYR    HB1 2250   2.089   6.552   4.462  0.3855 -1.6027 -1.0833
   29TYR    HB2 2251   2.115   6.576   4.294 -1.4521  1.1459  0.3889
   29TYR     CG 2252   2.261   6.670   4.425  0.3491  0.3527 -0.6722
   29TYR    CD1 2253   2.340   6.742   4.337 -0.4695  0.0858  0.0103
   29TYR    HD1 2254   2.342   6.703   4.237 -2.2008 -1.4756  0.5238
   29TYR    CE1 2255   2.427   6.842   4.377  0.0632  0.4922  0.2606
   29TYR    HE1 2256   2.484   6.887   4.297 -0.2458  1.4091  0.5383
   29TYR     CZ 2257   2.434   6.877   4.506 -0.6197  0.4356 -0.1058
   29TYR     OH 2258   2.498   6.994   4.544 -0.0119  0.0467  0.2389
   29TYR     HH 2259   2.511   7.052   4.468  3.9180 -1.0639 -0.1453
   29TYR    CD2 2260   2.268   6.704   4.564  0.0267  0.5545  0.7412
   29TYR    HD2 2261   2.199   6.652   4.629  0.9764 -1.5970  0.0956
   29TYR    CE2 2262   2.362   6.804   4.603 -0.5594 -0.0456 -0.0375
   29TYR    HE2 2263   2.368   6.833   4.707  0.1170 -0.1466 -0.0390
   29TYR      C 2264   2.343   6.387   4.495  0.2948 -0.2758 -0.2893
   29TYR      O 2265   2.463   6.418   4.491  0.8329 -0.1977  1.0662
   30SER      N 2266   2.293   6.322   4.604  0.2257 -0.3022  0.0751
   30SER     HN 2267   2.195   6.314   4.623  0.3018 -0.2407  0.5133
   30SER     CA 2268   2.376   6.301   4.720  0.0122  0.5166  0.1067
   30SER     HA 2269   2.423   6.394   4.749 -0.3646  0.7114  0.0949
   30SER     CB 2270   2.303   6.250   4.855 -0.1473 -0.5726 -0.1065
   30SER    HB1 2271   2.250   6.338   4.896 -4.4223 -1.1183 -3.7053
   30SER    HB2 2272   2.383   6.240   4.932  0.1084 -0.3357 -0.3386
   30SER     OG 2273   2.219   6.134   4.848 -0.4049  0.2917  0.0017
   30SER    HG1 2274   2.129   6.164   4.833  0.0494  2.5998  1.3442
   30SER      C 2275   2.483   6.196   4.693  0.0002  0.1889 -0.1196
   30SER      O 2276   2.598   6.202   4.733 -0.1314  0.0739 -0.4634
   31SER      N 2277   2.441   6.087   4.617 -0.2760 -0.8796  0.1503
   31SER     HN 2278   2.347   6.089   4.585  0.1169  2.5208 -1.1902
   31SER     CA 2279   2.521   5.976   4.569  0.0480 -0.0906  0.1927
   31SER     HA 2280   2.586   5.944   4.650 -1.8165 -1.1174  1.3669
   31SER     CB 2281   2.460   5.834   4.549  0.0109  0.3734  0.1389
   31SER    HB1 2282   2.442   5.784   4.647 -1.7664  2.3749  0.9185
   31SER    HB2 2283   2.525   5.761   4.497 -0.7506  0.1143 -0.4717
   31SER     OG 2284   2.346   5.838   4.470 -0.3904 -0.3511 -0.0275
   31SER    HG1 2285   2.370   5.852   4.379 -1.8849  1.1527 -0.2428
   31SER      C 2286   2.610   6.010   4.450  0.5734 -0.0494  0.0309
   31SER      O 2287   2.725   5.973   4.445  0.6394  0.3951 -0.1734
   32HSE      N 2288   2.551   6.074   4.346  0.0452  0.1509 -0.2388
   32HSE     HN 2289   2.468   6.127   4.363 -0.7460 -1.2770  0.5356
   32HSE     CA 2290   2.616   6.076   4.216 -0.2807  0.3955  0.6642
   32HSE     HA 2291   2.700   6.009   4.214 -1.0837 -0.9018  3.8664
   32HSE     CB 2292   2.524   6.019   4.111  0.3985 -0.4651  0.4883
   32HSE    HB1 2293   2.572   6.039   4.013  0.2701 -0.5461  0.4098
   32HSE    HB2 2294   2.424   6.066   4.114  1.0868  1.0116  1.2620
   32HSE    ND1 2295   2.400   5.813   4.178 -0.4495 -0.7430 -0.2004
   32HSE     CG 2296   2.514   5.873   4.139 -0.7292  0.1162 -0.5230
   32HSE    CE1 2297   2.433   5.691   4.194  0.3413 -0.0997  0.1698
   32HSE    HE1 2298   2.369   5.621   4.246 -0.8475  0.7718 -0.0875
   32HSE    NE2 2299   2.565   5.667   4.156 -0.5547  0.5988  0.2357
   32HSE    HE2 2300   2.609   5.578   4.164 -1.2489  0.1524 -0.8122
   32HSE    CD2 2301   2.615   5.785   4.115  0.6667 -0.1252  0.3268
   32HSE    HD2 2302   2.713   5.806   4.073  0.3950  0.2332 -0.1320
   32HSE      C 2303   2.659   6.218   4.177 -1.1549  0.7976  0.2233
   32HSE      O 2304   2.605   6.323   4.209  0.4334 -0.3063  0.4028
   33CYS      N 2305   2.765   6.216   4.093 -0.5640  0.1387 -1.0327
   33CYS     HN 2306   2.805   6.125   4.087 -2.4163 -1.0209  2.0853
   33CYS     CA 2307   2.834   6.326   4.022 -0.2179 -0.3414  0.1083
   33CYS     HA 2308   2.782   6.420   4.027  1.5766  0.8469 -2.0627
   33CYS     CB 2309   2.959   6.350   4.091 -0.4792 -0.6503 -0.2030
   33CYS    HB1 2310   3.038   6.278   4.063  1.6570  0.5460  2.3281
   33CYS    HB2 2311   2.947   6.351   4.201  1.6326 -3.8939  0.1810
   33CYS     SG 2312   3.051   6.505   4.049  0.1022  0.2121 -0.2162
   33CYS      C 2313   2.840   6.294   3.874  0.4939 -0.0164 -0.2162
   33CYS      O 2314   2.861   6.178   3.836  0.1235 -0.5773  0.0737
   34MET      N 2315   2.805   6.389   3.784  0.0183 -0.1430 -1.0060
   34MET     HN 2316   2.804   6.485   3.808  4.2517 -0.4091  1.1481
   34MET     CA 2317   2.771   6.352   3.649  0.4694  0.1846  0.1256
   34MET     HA 2318   2.835   6.271   3.615  0.4305 -0.2124  0.9805
   34MET     CB 2319   2.621   6.306   3.644 -0.5186  0.1317  0.0041
   34MET    HB1 2320   2.615   6.208   3.697 -0.4187  0.2967  0.3183
   34MET    HB2 2321   2.606   6.293   3.534  0.0444  1.2184 -0.2132
   34MET     CG 2322   2.513   6.390   3.716 -0.5366 -0.3251  0.3634
   34MET    HG1 2323   2.518   6.492   3.670  5.7093  0.7796  2.4263
   34MET    HG2 2324   2.552   6.404   3.819 -1.6329 -2.7264  1.1663
   34MET     SD 2325   2.339   6.323   3.710 -0.1082 -0.0843  0.5066
   34MET     CE 2326   2.376   6.167   3.805 -0.1760  1.1516 -0.1403
   34MET    HE1 2327   2.454   6.167   3.884 -2.9770 -0.7447  2.8427
   34MET    HE2 2328   2.394   6.088   3.729  0.3605  3.1441 -2.2316
   34MET    HE3 2329   2.281   6.143   3.857 -1.5065  0.8072 -2.5723
   34MET      C 2330   2.818   6.460   3.548  0.7424  0.5287 -0.1683
   34MET      O 2331   2.848   6.575   3.583  0.3618  0.2078 -0.5064
   35GLY      N 2332   2.833   6.412   3.421  0.6428 -0.6419  0.6268
   35GLY     HN 2333   2.790   6.326   3.393  2.9329 -1.3494 -0.9483
   35GLY     CA 2334   2.915   6.470   3.313  0.0715  0.5114  0.3497
   35GLY    HA1 2335   3.016   6.432   3.323  0.8522  2.3800 -0.1608
   35GLY    HA2 2336   2.917   6.578   3.316 -2.6434  0.6278  1.4012
   35GLY      C 2337   2.870   6.437   3.177 -0.2584 -0.2713  0.3284
   35GLY      O 2338   2.775   6.366   3.153 -0.4936  0.3836  0.1259
   36TRP      N 2339   2.943   6.490   3.080 -0.0617 -0.1721 -0.8959
   36TRP     HN 2340   3.019   6.550   3.103 -0.9656  0.6187  0.1082
   36TRP     CA 2341   2.921   6.469   2.936  0.1531 -0.7506 -0.8131
   36TRP     HA 2342   2.854   6.387   2.915 -0.1455 -0.9290  0.7639
   36TRP     CB 2343   2.860   6.597   2.868 -0.1321  0.6439 -1.0825
   36TRP    HB1 2344   2.879   6.599   2.758  3.4143 -0.9164 -0.6441
   36TRP    HB2 2345   2.902   6.690   2.913 -1.5767  1.0050 -0.4446
   36TRP     CG 2346   2.709   6.606   2.883 -0.3682 -0.0005 -0.5373
   36TRP    CD1 2347   2.649   6.658   2.998 -0.2210  0.1965 -0.0232
   36TRP    HD1 2348   2.701   6.710   3.076  0.8924 -0.2160 -0.4771
   36TRP    NE1 2349   2.514   6.633   2.984 -0.0492 -0.4458  0.0002
   36TRP    HE1 2350   2.447   6.678   3.039  0.7018  0.9501 -0.1879
   36TRP    CE2 2351   2.486   6.553   2.874 -0.6215  0.2947 -0.1041
   36TRP    CD2 2352   2.609   6.524   2.814 -0.9872 -0.0736  0.8615
   36TRP    CE3 2353   2.616   6.447   2.696 -1.0307 -0.8734 -0.2839
   36TRP    HE3 2354   2.717   6.431   2.662 -0.0300 -0.5655  2.3570
   36TRP    CZ3 2355   2.491   6.402   2.648 -0.4414  0.1351  0.6733
   36TRP    HZ3 2356   2.506   6.339   2.561  0.4174  0.1445  0.8088
   36TRP    CZ2 2357   2.365   6.511   2.821  0.3197  0.4216 -0.2939
   36TRP    HZ2 2358   2.272   6.542   2.865  0.3346 -0.3003  0.2672
   36TRP    CH2 2359   2.366   6.419   2.708 -1.0020 -0.4565  0.4136
   36TRP    HH2 2360   2.274   6.394   2.656  0.6285  0.2161 -3.1088
   36TRP      C 2361   3.050   6.438   2.858  0.1418 -0.1321 -0.6792
   36TRP      O 2362   3.151   6.506   2.866  0.2735 -0.1101  0.4827
   37PHE      N 2363   3.052   6.326   2.778 -0.6503  0.1052  0.1343
   37PHE     HN 2364   2.978   6.264   2.753 -0.3362 -0.0420 -0.4412
   37PHE     CA 2365   3.162   6.302   2.685  0.2076  0.5768  0.0013
   37PHE     HA 2366   3.234   6.382   2.690  2.1708 -0.9500 -1.7334
   37PHE     CB 2367   3.241   6.163   2.705  0.2085  0.1262 -0.2986
   37PHE    HB1 2368   3.306   6.142   2.617 -0.4947 -1.2633 -0.5125
   37PHE    HB2 2369   3.161   6.087   2.707  0.0226  0.2573  3.0876
   37PHE     CG 2370   3.326   6.155   2.822 -0.0809  0.4225  0.3170
   37PHE    CD1 2371   3.466   6.140   2.807  0.5793  1.2070  0.0056
   37PHE    HD1 2372   3.512   6.146   2.710 -0.6894 -0.8150 -0.7891
   37PHE    CE1 2373   3.548   6.113   2.913 -1.0079 -0.0273 -0.5109
   37PHE    HE1 2374   3.655   6.114   2.898 -1.1556  0.7157 -1.6382
   37PHE     CZ 2375   3.501   6.122   3.040  0.3409  0.1272  0.3284
   37PHE     HZ 2376   3.565   6.114   3.127 -0.8265 -0.0608  1.1984
   37PHE    CD2 2377   3.274   6.152   2.946 -0.0842  1.2235 -0.5793
   37PHE    HD2 2378   3.171   6.173   2.970  0.1715  0.7025  1.1936
   37PHE    CE2 2379   3.362   6.132   3.057  0.4419 -0.3357 -0.6477
   37PHE    HE2 2380   3.305   6.136   3.149  0.3120  1.8764 -0.7843
   37PHE      C 2381   3.107   6.302   2.547  0.2910  0.1454 -0.2866
   37PHE      O 2382   2.987   6.282   2.530  0.5382  0.7126  0.2533
   38ARG      N 2383   3.195   6.308   2.446  0.2121  0.0156 -0.0698
   38ARG     HN 2384   3.292   6.321   2.465  0.3562 -0.5296 -0.4187
   38ARG     CA 2385   3.156   6.285   2.311  0.5957 -0.5565  0.4911
   38ARG     HA 2386   3.073   6.216   2.309 -0.5360  0.7607 -0.0485
   38ARG     CB 2387   3.119   6.416   2.234 -0.2631  0.0903  0.9906
   38ARG    HB1 2388   3.048   6.465   2.304 -0.7566 -0.2706  0.7464
   38ARG    HB2 2389   3.071   6.402   2.135  0.5153 -0.0194  0.6249
   38ARG     CG 2390   3.241   6.507   2.194  0.0963 -0.1714  0.0907
   38ARG    HG1 2391   3.304   6.453   2.120 -0.6928  2.2082 -2.4755
   38ARG    HG2 2392   3.301   6.533   2.284  0.2257 -2.7661  0.8469
   38ARG     CD 2393   3.189   6.635   2.127  0.2940  0.0730 -0.4508
   38ARG    HD1 2394   3.147   6.697   2.209  1.1010 -0.5139  0.4183
   38ARG    HD2 2395   3.110   6.618   2.050 -1.1695  0.8180  0.8333
   38ARG     NE 2396   3.312   6.697   2.075 -0.3381 -0.4933  0.0147
   38ARG     HE 2397   3.402   6.662   2.100  2.0050  3.8918 -1.0966
   38ARG     CZ 2398   3.309   6.822   2.020 -0.0992 -0.1375 -0.6952
   38ARG    NH1 2399   3.203   6.901   2.017  0.3442 -0.2475 -0.2628
   38ARG   HH11 2400   3.109   6.868   2.027 -0.0135  0.9637  0.5727
   38ARG   HH12 2401   3.223   6.989   1.974  2.9358 -1.1931 -1.1613
   38ARG    NH2 2402   3.427   6.874   1.982 -0.3279 -0.2793  0.1399
   38ARG   HH21 2403   3.420   6.959   1.930 -0.2554 -0.6550 -0.4970
   38ARG   HH22 2404   3.511   6.820   1.979  0.6604  1.1826  0.5725
   38ARG      C 2405   3.260   6.206   2.226 -0.1903 -0.2056 -0.2232
   38ARG      O 2406   3.378   6.205   2.265 -0.3802 -0.0488  0.5674
   39GLN      N 2407   3.218   6.139   2.114 -0.0529  0.2390  0.7650
   39GLN     HN 2408   3.120   6.147   2.094 -0.5648  1.3053  3.2625
   39GLN     CA 2409   3.310   6.068   2.024 -0.1941  0.3787 -0.7283
   39GLN     HA 2410   3.412   6.087   2.051 -0.7104 -0.2122  1.9076
   39GLN     CB 2411   3.292   5.914   2.032 -0.1751  0.0904 -0.7073
   39GLN    HB1 2412   3.342   5.853   1.953 -0.8956 -0.7294 -0.5484
   39GLN    HB2 2413   3.183   5.907   2.013  0.2200 -1.6221 -2.8291
   39GLN     CG 2414   3.334   5.849   2.172  0.8317 -0.0928 -0.1220
   39GLN    HG1 2415   3.288   5.909   2.254 -0.4162 -1.5257  0.2718
   39GLN    HG2 2416   3.442   5.829   2.187  0.8370  0.1870  0.2357
   39GLN     CD 2417   3.277   5.707   2.179  0.0308  0.3054  0.0174
   39GLN    OE1 2418   3.236   5.648   2.077 -0.2434 -0.3641 -0.0424
   39GLN    NE2 2419   3.260   5.658   2.302 -0.5508  0.1797  0.1042
   39GLN   HE21 2420   3.281   5.710   2.385  0.7638  0.2777 -0.2695
   39GLN   HE22 2421   3.239   5.560   2.308  0.9837 -0.4549 -3.1212
   39GLN      C 2422   3.283   6.107   1.877 -0.2385  0.5465  0.0969
   39GLN      O 2423   3.165   6.131   1.842 -0.4084 -0.1553 -0.3991
   40ALA      N 2424   3.380   6.103   1.788  0.2082  0.2720  0.0670
   40ALA     HN 2425   3.472   6.084   1.822  0.9275  4.0144  0.6417
   40ALA     CA 2426   3.361   6.111   1.649 -0.1074  0.3777  0.0573
   40ALA     HA 2427   3.270   6.065   1.615 -0.4403  0.6313  0.5911
   40ALA     CB 2428   3.352   6.261   1.617  0.1963 -0.4207 -0.4923
   40ALA    HB1 2429   3.433   6.312   1.672 -0.4707 -0.8806  0.9682
   40ALA    HB2 2430   3.253   6.299   1.652  0.4109 -1.2183  1.1026
   40ALA    HB3 2431   3.369   6.281   1.509  0.7189 -1.3329 -0.5934
   40ALA      C 2432   3.484   6.041   1.585 -0.2038  0.2802 -0.2409
   40ALA      O 2433   3.573   5.986   1.659 -0.1607 -0.4866 -0.2450
   41PRO      N 2434   3.488   6.018   1.456  0.2432 -0.0570 -0.4566
   41PRO     CD 2435   3.372   6.038   1.369  0.1487 -0.3703 -0.3997
   41PRO    HD1 2436   3.367   6.142   1.332 -0.1298  0.3600  1.5378
   41PRO    HD2 2437   3.277   6.004   1.416  0.3590  0.8668  0.9860
   41PRO     CA 2438   3.590   5.948   1.384 -0.1793 -0.6943  0.0056
   41PRO     HA 2439   3.585   5.845   1.417 -1.4927 -0.1542  1.6366
   41PRO     CB 2440   3.549   5.960   1.242  0.2161 -0.1119 -0.0263
   41PRO    HB1 2441   3.599   5.881   1.182 -2.7374 -1.8908 -0.3135
   41PRO    HB2 2442   3.568   6.063   1.204 -0.5953 -0.5496 -1.7191
   41PRO     CG 2443   3.400   5.943   1.251  0.3833  0.1251 -0.2899
   41PRO    HG1 2444   3.340   5.965   1.160 -1.1789  2.1780  1.1646
   41PRO    HG2 2445   3.374   5.837   1.274 -0.7779  0.5483  0.4140
   41PRO      C 2446   3.736   5.995   1.405  0.6686 -0.4455 -0.0178
   41PRO      O 2447   3.756   6.114   1.405  0.2981  0.2085  0.5461
   42GLY      N 2448   3.827   5.902   1.402 -0.1140  0.1162 -0.2757
   42GLY     HN 2449   3.784   5.813   1.394 -0.4636  0.0893  1.4571
   42GLY     CA 2450   3.977   5.910   1.392  0.1909 -0.5695 -0.6620
   42GLY    HA1 2451   4.022   5.988   1.333  1.7546 -2.0409 -1.5208
   42GLY    HA2 2452   4.018   5.820   1.347  2.9921 -0.5247  1.4494
   42GLY      C 2453   4.042   5.915   1.521 -0.2613  0.8284  0.2297
   42GLY      O 2454   4.166   5.899   1.528  0.1284 -0.6095  0.0387
   43LYS      N 2455   3.963   5.928   1.631  0.3996  0.5759  0.0394
   43LYS     HN 2456   3.864   5.926   1.618  0.3770 -0.6780  0.2300
   43LYS     CA 2457   4.005   5.946   1.769 -0.4580  0.1541 -0.0213
   43LYS     HA 2458   4.098   5.894   1.789 -0.6417 -1.0609 -2.0686
   43LYS     CB 2459   4.037   6.100   1.793 -0.7277  0.4434  0.1143
   43LYS    HB1 2460   4.131   6.115   1.735 -0.9919  0.0300 -0.4359
   43LYS    HB2 2461   4.051   6.114   1.902  0.2564 -0.5041  0.1269
   43LYS     CG 2462   3.924   6.195   1.739 -0.6484 -0.0912  0.5149
   43LYS    HG1 2463   3.825   6.168   1.780 -1.1861  0.7538 -0.1777
   43LYS    HG2 2464   3.927   6.169   1.631 -0.7408  1.3286  0.1433
   43LYS     CD 2465   3.952   6.347   1.749  0.2415  0.3730 -0.3282
   43LYS    HD1 2466   3.901   6.394   1.663  0.7605  2.6456  0.5468
   43LYS    HD2 2467   4.058   6.358   1.718  1.2966 -1.1581  2.3320
   43LYS     CE 2468   3.919   6.409   1.885 -0.2500  0.3070  0.5756
   43LYS    HE1 2469   3.973   6.352   1.964 -2.2630 -1.3257  0.8596
   43LYS    HE2 2470   3.812   6.385   1.898 -0.2818 -0.7395 -1.2926
   43LYS     NZ 2471   3.941   6.556   1.887  0.0494 -0.1999 -0.2908
   43LYS    HZ1 2472   4.044   6.570   1.893  0.2394 -0.4604 -2.3296
   43LYS    HZ2 2473   3.897   6.600   1.970 -0.4716 -2.3209  0.6242
   43LYS    HZ3 2474   3.912   6.601   1.798 -0.1222 -3.8932 -2.2645
   43LYS      C 2475   3.905   5.891   1.867 -0.5705 -0.0748 -0.0395
   43LYS      O 2476   3.788   5.889   1.844  0.3397 -0.2303  0.2993
   44GLU      N 2477   3.960   5.856   1.982  0.4635 -0.0268 -0.1081
   44GLU     HN 2478   4.059   5.850   1.989  0.3066 -1.8487  1.4936
   44GLU     CA 2479   3.889   5.828   2.114 -0.1897  0.0734  0.2472
   44GLU     HA 2480   3.820   5.750   2.087 -0.3043 -0.5543  2.2119
   44GLU     CB 2481   3.975   5.761   2.229 -0.5170 -0.3372 -0.0029
   44GLU    HB1 2482   3.918   5.763   2.325 -3.4610  0.2691 -1.6565
   44GLU    HB2 2483   4.068   5.820   2.244  0.8099 -1.7809 -2.0387
   44GLU     CG 2484   4.011   5.613   2.184 -0.3366 -0.9676  0.1284
   44GLU    HG1 2485   4.051   5.611   2.080 -1.0035  0.0874 -0.1682
   44GLU    HG2 2486   3.916   5.557   2.198 -0.1656 -0.4605  4.6276
   44GLU     CD 2487   4.104   5.541   2.280 -0.1027 -0.3664 -0.4412
   44GLU    OE1 2488   4.058   5.528   2.399  0.0212 -0.0359 -0.5612
   44GLU    OE2 2489   4.209   5.495   2.238  0.7187  0.3931  0.5646
   44GLU      C 2490   3.812   5.948   2.172  0.4094  0.5035  0.3345
   44GLU      O 2491   3.837   6.066   2.148  0.3205  0.1179  0.1240
   45ARG      N 2492   3.718   5.912   2.254 -0.0016 -0.4279  0.0925
   45ARG     HN 2493   3.705   5.814   2.245  1.8859 -0.5998 -1.4287
   45ARG     CA 2494   3.636   5.996   2.348  0.3639  0.3606  0.3390
   45ARG     HA 2495   3.549   6.032   2.296 -1.3175 -2.7655  0.7826
   45ARG     CB 2496   3.566   5.905   2.455 -0.3096 -0.2238 -0.2338
   45ARG    HB1 2497   3.517   5.833   2.385  1.9239 -2.4968  0.3863
   45ARG    HB2 2498   3.506   5.969   2.523  0.7037 -1.4044  1.8463
   45ARG     CG 2499   3.661   5.810   2.541  0.5356 -0.0379  0.0171
   45ARG    HG1 2500   3.745   5.870   2.581  0.5319 -1.3379  2.1009
   45ARG    HG2 2501   3.702   5.746   2.459 -0.9070  1.5574 -2.0564
   45ARG     CD 2502   3.586   5.735   2.649  0.3208  0.1551  0.7025
   45ARG    HD1 2503   3.505   5.668   2.612  0.7161 -0.1827  0.4376
   45ARG    HD2 2504   3.535   5.804   2.719  0.5251  1.8696 -0.7853
   45ARG     NE 2505   3.690   5.654   2.708 -0.3118  0.1758 -0.0969
   45ARG     HE 2506   3.755   5.610   2.647  0.7982  3.4456 -1.4725
   45ARG     CZ 2507   3.651   5.578   2.810 -0.1638 -0.1343  0.1183
   45ARG    NH1 2508   3.540   5.595   2.876 -0.6920  0.5067  0.0874
   45ARG   HH11 2509   3.478   5.673   2.863 -2.2734 -0.9196 -1.5807
   45ARG   HH12 2510   3.523   5.533   2.953  0.5225 -0.5415 -0.4628
   45ARG    NH2 2511   3.734   5.489   2.857 -0.6466 -0.0867 -0.2800
   45ARG   HH21 2512   3.822   5.480   2.809 -1.0236  1.3611 -1.3219
   45ARG   HH22 2513   3.713   5.459   2.950  1.4857 -3.0979 -0.6155
   45ARG      C 2514   3.693   6.133   2.401 -1.1329  0.4765  0.2393
   45ARG      O 2515   3.804   6.149   2.446  0.5592  0.1316 -0.4170
   46GLU      N 2516   3.608   6.237   2.410  0.5611 -0.6191  0.1476
   46GLU     HN 2517   3.523   6.227   2.360  1.4319 -3.1945 -0.9720
   46GLU     CA 2518   3.641   6.370   2.446  0.0557 -0.2072 -0.8993
   46GLU     HA 2519   3.745   6.382   2.474 -0.0437  1.4215 -1.1359
   46GLU     CB 2520   3.608   6.473   2.339 -0.2530 -0.1541 -0.3519
   46GLU    HB1 2521   3.633   6.574   2.375 -1.4632 -0.6834  2.2083
   46GLU    HB2 2522   3.501   6.479   2.310 -0.2773 -0.2296 -0.2798
   46GLU     CG 2523   3.687   6.448   2.208  0.1592  0.6558 -0.1219
   46GLU    HG1 2524   3.640   6.356   2.167  1.4412 -0.7305  1.3905
   46GLU    HG2 2525   3.792   6.419   2.228 -0.4127 -0.8339  0.9201
   46GLU     CD 2526   3.687   6.582   2.127 -0.5872 -0.0816  0.5251
   46GLU    OE1 2527   3.796   6.638   2.100 -0.2246  0.1165  0.0267
   46GLU    OE2 2528   3.578   6.630   2.085 -0.4663  0.3094 -0.0214
   46GLU      C 2529   3.567   6.412   2.578 -0.2029 -0.1785  0.5504
   46GLU      O 2530   3.445   6.394   2.583 -0.3201 -0.2987 -0.2523
   47GLY      N 2531   3.643   6.466   2.678  0.5598  0.6487  0.2986
   47GLY     HN 2532   3.741   6.482   2.667  0.2679  1.5286 -1.2818
   47GLY     CA 2533   3.573   6.493   2.805  0.5872  1.0978  0.3754
   47GLY    HA1 2534   3.652   6.476   2.878  1.9529 -1.8002 -1.6164
   47GLY    HA2 2535   3.494   6.425   2.829  2.2151 -1.0354 -0.0342
   47GLY      C 2536   3.527   6.633   2.809 -0.3002  0.2108 -0.2344
   47GLY      O 2537   3.589   6.718   2.876 -0.4286  0.3772  0.2498
   48VAL      N 2538   3.431   6.668   2.728  0.2693  0.2890  0.8768
   48VAL     HN 2539   3.385   6.604   2.667 -1.7100  0.6394  1.9177
   48VAL     CA 2540   3.389   6.805   2.692 -0.1931  0.1838  0.3852
   48VAL     HA 2541   3.484   6.851   2.667 -1.3259  1.7602 -1.2602
   48VAL     CB 2542   3.292   6.810   2.576 -0.6290 -0.8156  1.0485
   48VAL     HB 2543   3.249   6.911   2.562  0.2937 -0.3120  1.7427
   48VAL    CG1 2544   3.378   6.774   2.448  0.1531 -0.1639 -0.7323
   48VAL   HG11 2545   3.324   6.791   2.353  0.2501  2.2211 -0.4055
   48VAL   HG12 2546   3.427   6.674   2.455  1.7771  0.7000  0.9073
   48VAL   HG13 2547   3.463   6.845   2.439  0.5552 -0.5430 -0.0248
   48VAL    CG2 2548   3.171   6.711   2.583  0.3556 -0.6043  0.5276
   48VAL   HG21 2549   3.126   6.732   2.682  1.1376 -1.2883  1.0366
   48VAL   HG22 2550   3.216   6.609   2.582  0.8987 -0.4251 -1.9065
   48VAL   HG23 2551   3.093   6.728   2.506 -1.2139 -0.2902  2.1387
   48VAL      C 2552   3.339   6.883   2.815  0.0408 -0.1924  0.7411
   48VAL      O 2553   3.361   7.005   2.824 -0.1089  0.1129  0.2944
   49ALA      N 2554   3.262   6.819   2.900 -0.9617 -0.2579 -0.0476
   49ALA     HN 2555   3.235   6.723   2.886 -0.4869 -0.4485  0.3398
   49ALA     CA 2556   3.204   6.881   3.013 -0.2324 -0.0959  0.0517
   49ALA     HA 2557   3.279   6.950   3.048  1.3390 -1.1169 -1.1485
   49ALA     CB 2558   3.068   6.956   2.983 -0.1054 -0.4597  0.4113
   49ALA    HB1 2559   3.083   7.020   2.893 -2.9556  0.9986  0.8514
   49ALA    HB2 2560   3.046   7.027   3.066  0.9582  0.6531 -0.2149
   49ALA    HB3 2561   2.986   6.884   2.964 -0.8384  0.3207  0.5760
   49ALA      C 2562   3.185   6.782   3.134 -0.1337  0.3234 -0.2004
   49ALA      O 2563   3.110   6.682   3.120 -0.8315 -0.3809 -0.4217
   50LEU      N 2564   3.233   6.815   3.257 -0.5232 -0.1312 -0.1661
   50LEU     HN 2565   3.282   6.901   3.267  1.5950 -0.9927 -2.0725
   50LEU     CA 2566   3.206   6.726   3.363  0.3375 -0.4882 -0.6773
   50LEU     HA 2567   3.120   6.662   3.350 -0.4311  0.3849 -0.0437
   50LEU     CB 2568   3.328   6.644   3.389 -0.2392 -0.3656  0.1700
   50LEU    HB1 2569   3.290   6.571   3.463 -2.2106 -0.5623 -0.9595
   50LEU    HB2 2570   3.409   6.706   3.434  1.3718 -1.4817 -1.0544
   50LEU     CG 2571   3.395   6.565   3.281 -0.0245  0.1368  0.1098
   50LEU     HG 2572   3.427   6.629   3.196  0.3792 -0.6403 -0.3286
   50LEU    CD1 2573   3.529   6.510   3.344  0.3034  0.0667 -0.5218
   50LEU   HD11 2574   3.498   6.437   3.421 -1.9018  1.6010  0.1660
   50LEU   HD12 2575   3.598   6.584   3.390 -0.2410 -0.5423  1.3403
   50LEU   HD13 2576   3.584   6.456   3.265  1.7868  0.9092 -0.0971
   50LEU    CD2 2577   3.301   6.447   3.234  0.4213  0.2100  0.3152
   50LEU   HD21 2578   3.354   6.374   3.169  0.2955  0.1151  0.3187
   50LEU   HD22 2579   3.205   6.483   3.191  0.6506  2.2695  1.4037
   50LEU   HD23 2580   3.263   6.387   3.319  2.0792 -2.1455 -0.5019
   50LEU      C 2581   3.181   6.818   3.491 -0.2711 -0.5065 -0.4153
   50LEU      O 2582   3.245   6.921   3.517  0.1555  0.3073 -0.3907
   51MET      N 2583   3.089   6.782   3.588 -0.0078  0.2959  0.6410
   51MET     HN 2584   3.030   6.702   3.582 -0.0448  0.4709 -2.6925
   51MET     CA 2585   3.080   6.843   3.717  0.2531  0.1747  0.1730
   51MET     HA 2586   3.087   6.950   3.704 -1.2765  0.2014 -0.6929
   51MET     CB 2587   2.951   6.821   3.803  0.4648  0.1026 -0.0713
   51MET    HB1 2588   2.963   6.873   3.901  1.1698 -1.7784  0.8857
   51MET    HB2 2589   2.930   6.714   3.825  3.0797 -0.4267  0.1927
   51MET     CG 2590   2.818   6.871   3.738  0.5681 -1.0745  0.5371
   51MET    HG1 2591   2.740   6.833   3.808 -1.0065 -0.5237 -0.8599
   51MET    HG2 2592   2.811   6.843   3.631 -1.6000  2.3534 -0.3819
   51MET     SD 2593   2.793   7.055   3.734  0.1478 -0.0640 -0.1001
   51MET     CE 2594   2.620   7.059   3.686  0.9007 -0.3081  0.6813
   51MET    HE1 2595   2.550   7.048   3.771 -1.3154  1.8827 -0.7256
   51MET    HE2 2596   2.596   6.976   3.617  1.7233  0.1931 -0.2364
   51MET    HE3 2597   2.589   7.149   3.630 -0.3323  0.7069  2.8578
   51MET      C 2598   3.208   6.804   3.801  0.3710  0.0241 -0.2749
   51MET      O 2599   3.243   6.684   3.809 -0.0954 -0.1715 -0.1039
   52THR      N 2600   3.266   6.898   3.881  0.2857  0.2559 -0.1031
   52THR     HN 2601   3.248   6.995   3.874  0.0556  0.3271  1.2492
   52THR     CA 2602   3.357   6.852   3.981  0.1186 -0.6502 -0.5362
   52THR     HA 2603   3.342   6.750   4.013  1.3575 -0.6200  0.2125
   52THR     CB 2604   3.513   6.869   3.947  0.5914 -0.4612 -0.3883
   52THR     HB 2605   3.565   6.771   3.945  1.8534  0.1529  0.4832
   52THR    OG1 2606   3.591   6.942   4.033 -0.2145 -0.3750 -0.1666
   52THR    HG1 2607   3.605   6.889   4.112 -0.6696 -0.1013  0.0984
   52THR    CG2 2608   3.528   6.927   3.810 -0.6226  0.1563 -0.0845
   52THR   HG21 2609   3.515   7.037   3.819  2.9051  0.5059  2.8107
   52THR   HG22 2610   3.458   6.877   3.739 -1.6762 -0.7758  1.5591
   52THR   HG23 2611   3.632   6.910   3.774 -1.0972  0.5117 -1.7446
   52THR      C 2612   3.323   6.931   4.104  0.1486  0.8911 -0.0219
   52THR      O 2613   3.282   7.052   4.109 -0.2744 -0.2457  0.1947
   53ARG      N 2614   3.342   6.869   4.218 -0.1486  0.1788 -0.2405
   53ARG     HN 2615   3.394   6.784   4.230 -1.3552 -0.3691  1.4104
   53ARG     CA 2616   3.321   6.942   4.343 -0.4582  0.8243  0.0524
   53ARG     HA 2617   3.223   6.986   4.344 -1.0764 -0.5044 -0.2626
   53ARG     CB 2618   3.328   6.834   4.458 -0.1309  0.1489 -1.1047
   53ARG    HB1 2619   3.405   6.755   4.445 -1.7758 -1.8867  0.8034
   53ARG    HB2 2620   3.228   6.791   4.440 -0.1162 -0.9621  1.1932
   53ARG     CG 2621   3.338   6.876   4.604  0.0432 -0.3293  0.0426
   53ARG    HG1 2622   3.436   6.924   4.625  0.0908 -0.4552  0.1081
   53ARG    HG2 2623   3.339   6.783   4.664 -1.1331  0.4953  1.4233
   53ARG     CD 2624   3.220   6.966   4.642  0.0377 -0.7257  0.8827
   53ARG    HD1 2625   3.122   6.913   4.631  0.6784 -1.7709  0.0740
   53ARG    HD2 2626   3.202   7.054   4.577 -1.4846  0.3441  2.6197
   53ARG     NE 2627   3.233   7.022   4.775 -0.0990 -0.4022  0.3855
   53ARG     HE 2628   3.295   6.987   4.845 -1.0186 -1.4413  0.7088
   53ARG     CZ 2629   3.142   7.099   4.833 -0.2447  0.3961 -0.6983
   53ARG    NH1 2630   3.058   7.173   4.767 -0.0302  0.0409  0.0700
   53ARG   HH11 2631   3.065   7.172   4.667 -0.7693 -2.2366 -0.0363
   53ARG   HH12 2632   3.000   7.231   4.824  0.1418  0.6769 -0.3935
   53ARG    NH2 2633   3.160   7.118   4.968  0.1071 -0.4622  0.1272
   53ARG   HH21 2634   3.094   7.185   5.002 -0.8290 -0.7097 -1.1417
   53ARG   HH22 2635   3.240   7.088   5.021  0.1760  2.8711  2.2052
   53ARG      C 2636   3.405   7.060   4.378  0.3393 -0.7172 -0.3503
   53ARG      O 2637   3.356   7.162   4.425 -0.1520  0.5199  0.5797
   54SER      N 2638   3.537   7.051   4.353  0.5666  0.3331  0.3753
   54SER     HN 2639   3.568   6.960   4.326 -0.9772  0.6129 -2.7091
   54SER     CA 2640   3.641   7.143   4.391  0.6261 -0.5522  0.0880
   54SER     HA 2641   3.599   7.193   4.477  0.2167 -0.2923 -0.2597
   54SER     CB 2642   3.773   7.084   4.439 -0.3305  0.1135 -0.3333
   54SER    HB1 2643   3.755   7.019   4.528  1.8337 -0.9301 -0.5926
   54SER    HB2 2644   3.849   7.155   4.478 -0.2713 -0.6678  1.0306
   54SER     OG 2645   3.835   7.002   4.339 -0.2603  0.9020  0.2720
   54SER    HG1 2646   3.770   6.935   4.319  0.5616  0.3195 -0.5320
   54SER      C 2647   3.678   7.243   4.281  0.4811  0.4087  0.0871
   54SER      O 2648   3.729   7.354   4.309  0.4929 -0.5150 -0.1167
   55ARG      N 2649   3.656   7.211   4.149 -0.0344 -1.0760  0.2550
   55ARG     HN 2650   3.624   7.120   4.124 -2.1706  0.1042 -1.7222
   55ARG     CA 2651   3.674   7.308   4.044 -0.4426 -0.6733  0.2941
   55ARG     HA 2652   3.740   7.387   4.078 -0.0417 -0.2372 -1.3808
   55ARG     CB 2653   3.748   7.236   3.933 -0.2242  0.2752  0.2945
   55ARG    HB1 2654   3.745   7.314   3.854 -1.3395  3.2018  2.9605
   55ARG    HB2 2655   3.690   7.151   3.893  0.1672  1.7312 -3.9119
   55ARG     CG 2656   3.895   7.194   3.973  0.0281  0.5474  0.4432
   55ARG    HG1 2657   3.887   7.150   4.075  0.7829  0.3602  0.4329
   55ARG    HG2 2658   3.957   7.286   3.976 -0.1601  0.7067 -0.3202
   55ARG     CD 2659   3.951   7.091   3.872  0.3783 -0.1204 -0.1805
   55ARG    HD1 2660   3.887   7.001   3.879  1.1008 -0.5318  3.1238
   55ARG    HD2 2661   4.059   7.071   3.893  0.8398 -0.2097 -2.4066
   55ARG     NE 2662   3.956   7.149   3.737  0.1020 -0.0505  0.0119
   55ARG     HE 2663   3.960   7.248   3.722 -1.9558 -0.0779 -0.9956
   55ARG     CZ 2664   3.944   7.077   3.628  0.1622 -0.2979  0.0302
   55ARG    NH1 2665   3.923   6.946   3.636  0.1159  0.0668 -0.3820
   55ARG   HH11 2666   3.926   6.905   3.727 -1.5151  0.2778 -0.2102
   55ARG   HH12 2667   3.948   6.891   3.556  0.4230 -1.2265  0.5865
   55ARG    NH2 2668   3.944   7.132   3.506  0.0682  0.2214  0.3615
   55ARG   HH21 2669   3.956   7.230   3.490 -1.3846  0.4843  0.7276
   55ARG   HH22 2670   3.916   7.084   3.424  0.2889  0.6570  0.0263
   55ARG      C 2671   3.544   7.362   3.991  0.2145  0.4785  0.4060
   55ARG      O 2672   3.548   7.451   3.909  1.2348  0.1448 -0.1999
   56GLY      N 2673   3.428   7.309   4.035 -0.2708  0.3391 -0.2152
   56GLY     HN 2674   3.440   7.228   4.093  5.7044  1.8005  1.2194
   56GLY     CA 2675   3.298   7.355   3.990 -0.3795  0.3639  0.2895
   56GLY    HA1 2676   3.283   7.459   3.966 -3.0695  0.5958  2.5409
   56GLY    HA2 2677   3.230   7.331   4.070 -1.2739  3.5166  0.5985
   56GLY      C 2678   3.254   7.279   3.872  0.0502  0.5678  0.1185
   56GLY      O 2679   3.172   7.182   3.883 -0.2386 -0.4635 -0.2384
   57THR      N 2680   3.301   7.323   3.754  0.4188 -0.0275 -0.5027
   57THR     HN 2681   3.363   7.401   3.748 -1.1599  1.3115 -0.1182
   57THR     CA 2682   3.282   7.254   3.622 -0.7635 -0.6929  0.0227
   57THR     HA 2683   3.239   7.155   3.633 -1.7049 -0.1267  1.9006
   57THR     CB 2684   3.183   7.318   3.528  0.2801 -0.3957  0.6510
   57THR     HB 2685   3.178   7.273   3.426  0.3153  0.0171  0.4625
   57THR    OG1 2686   3.206   7.461   3.513 -0.7264  0.2022 -0.4155
   57THR    HG1 2687   3.121   7.496   3.484 -1.1564 -0.0623  0.4664
   57THR    CG2 2688   3.050   7.303   3.585 -0.5797 -0.4573  0.4762
   57THR   HG21 2689   3.023   7.199   3.612 -0.2967 -0.3542  1.1723
   57THR   HG22 2690   2.970   7.337   3.516  0.6921 -3.2199 -2.6597
   57THR   HG23 2691   3.040   7.361   3.679  1.9585  0.3324  0.3425
   57THR      C 2692   3.414   7.228   3.561 -0.0099  0.0005  0.1142
   57THR      O 2693   3.511   7.295   3.594 -0.7238  0.3902  0.5400
   58SER      N 2694   3.431   7.121   3.478  1.1450  0.0048  0.6731
   58SER     HN 2695   3.347   7.071   3.461 -0.3776  1.4482  3.2405
   58SER     CA 2696   3.549   7.103   3.398  0.0993  0.2641  0.0568
   58SER     HA 2697   3.624   7.179   3.415  3.2220 -2.1450 -1.6592
   58SER     CB 2698   3.632   6.970   3.417  0.2483 -0.0887  0.5441
   58SER    HB1 2699   3.574   6.881   3.384  1.6682 -1.1092  0.7010
   58SER    HB2 2700   3.658   6.955   3.524  0.6424  2.9565  0.9530
   58SER     OG 2701   3.758   6.964   3.349 -0.0158 -0.5415  0.2727
   58SER    HG1 2702   3.737   6.908   3.274 -1.9292 -1.8577  1.7193
   58SER      C 2703   3.509   7.111   3.250 -0.0845  0.2729  0.7234
   58SER      O 2704   3.416   7.032   3.204 -0.4481 -0.2220 -0.0745
   59TYR      N 2705   3.571   7.203   3.173  0.4729 -0.4031 -0.3202
   59TYR     HN 2706   3.643   7.257   3.216 -0.7574  0.5638  0.6144
   59TYR     CA 2707   3.567   7.199   3.034 -0.0747  0.5246  0.4471
   59TYR     HA 2708   3.488   7.130   3.011  0.8831 -0.8097  1.0738
   59TYR     CB 2709   3.512   7.333   2.968  0.3271 -0.0500  0.9533
   59TYR    HB1 2710   3.502   7.324   2.858  1.5488  0.7310  0.7509
   59TYR    HB2 2711   3.586   7.412   2.994  3.3974 -1.7441 -1.9344
   59TYR     CG 2712   3.368   7.364   3.016  0.5315 -0.1612  0.3539
   59TYR    CD1 2713   3.346   7.449   3.119  0.2572 -0.0976  0.1438
   59TYR    HD1 2714   3.432   7.497   3.164  0.2144 -1.3444  1.6449
   59TYR    CE1 2715   3.220   7.477   3.169 -0.1897 -0.3355 -0.4335
   59TYR    HE1 2716   3.206   7.533   3.260 -1.3169 -0.9073 -0.2367
   59TYR     CZ 2717   3.108   7.416   3.109 -0.0702 -0.3737 -0.3448
   59TYR     OH 2718   2.978   7.428   3.160  0.1986 -0.6044  0.1841
   59TYR     HH 2719   2.985   7.495   3.228  0.7938  0.7650 -1.1547
   59TYR    CD2 2720   3.252   7.316   2.951  0.4638  0.4534 -0.0585
   59TYR    HD2 2721   3.252   7.258   2.859 -1.4464 -0.9164  0.7205
   59TYR    CE2 2722   3.121   7.336   2.996 -0.4413  0.7739  0.1264
   59TYR    HE2 2723   3.039   7.283   2.951 -1.0398  0.5386  1.4459
   59TYR      C 2724   3.696   7.173   2.955 -0.4276 -0.1944 -0.5850
   59TYR      O 2725   3.804   7.227   2.993  0.2306  0.2530 -0.1545
   60ALA      N 2726   3.688   7.093   2.855 -0.2055  0.8811 -0.0563
   60ALA     HN 2727   3.606   7.036   2.846  0.2258  0.5155 -2.7487
   60ALA     CA 2728   3.793   7.068   2.758 -0.3623  0.3003 -0.0591
   60ALA     HA 2729   3.875   7.038   2.822  0.1683  3.2237  0.7814
   60ALA     CB 2730   3.763   6.947   2.665 -0.3359 -0.7882  0.5602
   60ALA    HB1 2731   3.702   6.978   2.577  1.1977 -0.1838 -0.3213
   60ALA    HB2 2732   3.711   6.857   2.705 -1.7779  0.2632  1.1335
   60ALA    HB3 2733   3.851   6.901   2.616  0.3802  1.5684 -0.4805
   60ALA      C 2734   3.838   7.188   2.674  0.3564 -0.4155  0.4287
   60ALA      O 2735   3.757   7.273   2.645 -0.1134 -0.4232 -0.2514
   61ASP      N 2736   3.966   7.198   2.636  0.0232  0.0579 -0.0273
   61ASP     HN 2737   4.028   7.127   2.669  0.6456  0.4677 -0.3014
   61ASP     CA 2738   4.030   7.307   2.568 -0.1604  0.1483  0.6098
   61ASP     HA 2739   4.027   7.388   2.639 -2.0569 -1.3423  2.3461
   61ASP     CB 2740   4.178   7.279   2.545 -0.2997  0.2314  0.6616
   61ASP    HB1 2741   4.221   7.352   2.473  1.5555 -0.9966  0.4560
   61ASP    HB2 2742   4.201   7.172   2.526  1.5373  0.4150  1.6454
   61ASP     CG 2743   4.252   7.299   2.680 -1.2696 -0.3008  1.0930
   61ASP    OD1 2744   4.189   7.279   2.783 -0.4906 -0.3551  0.4060
   61ASP    OD2 2745   4.372   7.338   2.674  0.1282 -0.9069  0.4064
   61ASP      C 2746   3.966   7.367   2.443 -0.4582 -0.3909  0.8134
   61ASP      O 2747   3.950   7.488   2.424 -0.0712  0.2759 -0.3040
   62SER      N 2748   3.924   7.280   2.347 -1.1161  0.6375  0.4344
   62SER     HN 2749   3.956   7.185   2.342 -0.4136  0.9220 -1.1970
   62SER     CA 2750   3.858   7.335   2.228 -0.3048  0.2628  0.1464
   62SER     HA 2751   3.922   7.409   2.182 -0.0584 -0.8008 -1.3022
   62SER     CB 2752   3.837   7.216   2.127 -0.1835 -0.3397 -0.4150
   62SER    HB1 2753   3.751   7.151   2.154 -0.1172 -0.4320 -0.4279
   62SER    HB2 2754   3.928   7.153   2.129 -0.9574 -1.4803 -0.2301
   62SER     OG 2755   3.828   7.252   1.990 -0.1561 -0.0922  0.2493
   62SER    HG1 2756   3.908   7.227   1.944 -0.1130  0.9171 -0.2513
   62SER      C 2757   3.715   7.393   2.247  0.1160 -0.1188 -0.3776
   62SER      O 2758   3.671   7.501   2.195 -0.0247 -0.0974 -0.3741
   63VAL      N 2759   3.630   7.327   2.326 -0.2925 -0.0173 -0.3119
   63VAL     HN 2760   3.653   7.238   2.366 -3.1728 -0.9935 -0.5711
   63VAL     CA 2761   3.487   7.361   2.339  0.2003 -0.4342  0.2265
   63VAL     HA 2762   3.448   7.413   2.253 -2.6789 -1.8298  0.5607
   63VAL     CB 2763   3.401   7.232   2.346  0.1881  0.6164 -0.2745
   63VAL     HB 2764   3.297   7.242   2.385  0.5760 -0.0728  0.9945
   63VAL    CG1 2765   3.397   7.168   2.212 -0.8042  0.1775  0.6879
   63VAL   HG11 2766   3.345   7.241   2.147  0.7030  1.8918  1.3434
   63VAL   HG12 2767   3.328   7.081   2.218 -1.9212  1.0747  1.3039
   63VAL   HG13 2768   3.494   7.134   2.169 -0.7898  0.6798  0.3177
   63VAL    CG2 2769   3.462   7.137   2.454  0.2446  0.2312  0.0263
   63VAL   HG21 2770   3.560   7.098   2.420 -0.6826 -1.6426 -0.6763
   63VAL   HG22 2771   3.402   7.046   2.474  0.4937  0.2563  0.9399
   63VAL   HG23 2772   3.478   7.197   2.547  1.2051  3.0778 -1.8550
   63VAL      C 2773   3.456   7.453   2.457 -0.0395  0.1347 -0.0536
   63VAL      O 2774   3.341   7.481   2.485 -0.2313 -0.1369  0.1384
   64LYS      N 2775   3.558   7.488   2.539  0.0749 -0.1614 -0.0275
   64LYS     HN 2776   3.654   7.476   2.516  0.1613 -0.1710  0.3383
   64LYS     CA 2777   3.539   7.587   2.644 -0.1829  0.4944  0.1654
   64LYS     HA 2778   3.448   7.561   2.695  1.6834 -1.1963  2.8419
   64LYS     CB 2779   3.652   7.584   2.753  0.9574 -0.2325  0.4629
   64LYS    HB1 2780   3.668   7.477   2.779  0.5399  0.4138  3.7353
   64LYS    HB2 2781   3.610   7.618   2.850 -0.5604 -0.9451  0.0867
   64LYS     CG 2782   3.790   7.635   2.713 -0.0442  0.5109  0.0906
   64LYS    HG1 2783   3.797   7.746   2.712  4.2529  0.4027  0.5758
   64LYS    HG2 2784   3.822   7.590   2.617 -1.8048  2.8236 -1.6950
   64LYS     CD 2785   3.897   7.601   2.820 -0.1542 -0.4788  0.2545
   64LYS    HD1 2786   3.988   7.612   2.757  0.4728  0.0293  1.2077
   64LYS    HD2 2787   3.880   7.496   2.852  0.1329 -0.4650  0.4625
   64LYS     CE 2788   3.887   7.699   2.940 -1.1527  0.8178 -0.5303
   64LYS    HE1 2789   3.792   7.680   2.993 -1.0462  0.2317 -0.5409
   64LYS    HE2 2790   3.901   7.804   2.906 -0.3948  1.0526  0.4462
   64LYS     NZ 2791   4.006   7.678   3.027  0.2678  0.3603 -0.1071
   64LYS    HZ1 2792   4.003   7.591   3.083  0.1925  0.0979 -0.5115
   64LYS    HZ2 2793   4.025   7.767   3.076  2.3514 -0.1915  0.2082
   64LYS    HZ3 2794   4.091   7.667   2.967  0.0107  1.8524 -0.7748
   64LYS      C 2795   3.515   7.727   2.590  0.0787 -0.2820  0.4018
   64LYS      O 2796   3.600   7.777   2.522 -0.0361 -0.3782  0.5221
   65GLY      N 2797   3.404   7.783   2.619  0.2295 -0.6998 -0.0130
   65GLY     HN 2798   3.353   7.739   2.693  1.6928  0.2030  1.6072
   65GLY     CA 2799   3.356   7.923   2.582 -0.6071  0.2682  0.3202
   65GLY    HA1 2800   3.424   7.952   2.503 -2.3737 -0.7325 -1.6969
   65GLY    HA2 2801   3.351   7.982   2.672  2.3662  0.0112  0.7497
   65GLY      C 2802   3.218   7.930   2.513 -0.0742 -0.7179 -1.4593
   65GLY      O 2803   3.170   8.040   2.482  0.0257 -0.4324  0.2074
   66ARG      N 2804   3.153   7.817   2.500  0.8314 -0.2911 -0.0327
   66ARG     HN 2805   3.190   7.733   2.540  1.1386 -1.0751 -1.8630
   66ARG     CA 2806   3.021   7.815   2.437 -0.5278  0.2545 -0.1623
   66ARG     HA 2807   2.958   7.883   2.492 -1.5839 -1.9153  1.5086
   66ARG     CB 2808   3.026   7.845   2.289  0.4218 -0.3399  0.4858
   66ARG    HB1 2809   3.077   7.941   2.266 -1.6938  1.0417  1.2684
   66ARG    HB2 2810   2.923   7.855   2.249  1.0409 -1.4876 -1.5456
   66ARG     CG 2811   3.103   7.731   2.208  0.4960  0.0667 -0.3805
   66ARG    HG1 2812   3.032   7.646   2.215 -0.8725  1.1404 -0.9242
   66ARG    HG2 2813   3.199   7.713   2.262 -0.2611  1.7384  1.6503
   66ARG     CD 2814   3.124   7.763   2.062  0.3539  0.5800 -0.3205
   66ARG    HD1 2815   3.190   7.851   2.048  1.2752  0.0992  0.8457
   66ARG    HD2 2816   3.031   7.794   2.009  0.2789  0.9263  0.0136
   66ARG     NE 2817   3.193   7.645   1.992  0.4337  0.4389  0.2638
   66ARG     HE 2818   3.291   7.630   2.004  0.5584  0.6781 -0.4112
   66ARG     CZ 2819   3.130   7.538   1.941  0.3065  0.6739  0.2016
   66ARG    NH1 2820   3.005   7.541   1.911 -0.2486  0.3125  0.4051
   66ARG   HH11 2821   2.969   7.473   1.847  1.6571  1.2192 -1.7620
   66ARG   HH12 2822   2.972   7.635   1.916 -0.3757  0.2530  0.7637
   66ARG    NH2 2823   3.192   7.435   1.888  0.7994 -0.0299 -0.2598
   66ARG   HH21 2824   3.289   7.424   1.910  1.0967  3.2100  0.5243
   66ARG   HH22 2825   3.135   7.383   1.824  0.4651 -3.5587  2.6075
   66ARG      C 2826   2.959   7.680   2.453  0.8327  0.2478 -0.6467
   66ARG      O 2827   2.862   7.649   2.393  0.0951  0.1051  0.5757
   67PHE      N 2828   3.003   7.593   2.544 -0.2735  0.1782 -0.0027
   67PHE     HN 2829   3.091   7.603   2.590  0.1184 -0.8734 -0.4924
   67PHE     CA 2830   2.936   7.474   2.591 -0.0670 -0.1820  0.1917
   67PHE     HA 2831   2.841   7.453   2.542 -0.2992 -0.5908  0.8042
   67PHE     CB 2832   3.022   7.338   2.585  0.1135  0.5399 -0.3452
   67PHE    HB1 2833   2.977   7.265   2.656  3.4476 -1.4574 -0.0431
   67PHE    HB2 2834   3.130   7.355   2.609  0.7697 -1.4692 -1.5694
   67PHE     CG 2835   3.015   7.268   2.451  0.1363 -0.9058 -0.3616
   67PHE    CD1 2836   2.973   7.327   2.327  0.0113  0.2136 -0.1908
   67PHE    HD1 2837   2.944   7.432   2.324  0.4572  0.4161  1.5007
   67PHE    CE1 2838   2.979   7.251   2.214 -0.3161  0.6373  0.1917
   67PHE    HE1 2839   2.953   7.290   2.116 -0.0751 -1.9150 -0.9813
   67PHE     CZ 2840   3.016   7.118   2.220 -0.2713 -0.1307  0.1167
   67PHE     HZ 2841   3.017   7.053   2.134  1.8404 -0.9026  0.6579
   67PHE    CD2 2842   3.049   7.134   2.455 -0.1281 -0.4774 -0.2737
   67PHE    HD2 2843   3.100   7.090   2.540 -0.1632 -3.4732 -1.6600
   67PHE    CE2 2844   3.048   7.056   2.338  1.0295 -0.3958 -0.0306
   67PHE    HE2 2845   3.074   6.951   2.338  1.3651 -0.3327 -1.4979
   67PHE      C 2846   2.901   7.504   2.740  0.2169 -0.0695  0.2383
   67PHE      O 2847   2.978   7.567   2.816  0.4621 -0.1374 -0.4891
   68THR      N 2848   2.774   7.475   2.782 -0.0772  0.8411  0.6370
   68THR     HN 2849   2.710   7.432   2.719  1.9311 -2.9917  0.8849
   68THR     CA 2850   2.728   7.497   2.922 -0.6037  0.7084  0.4574
   68THR     HA 2851   2.809   7.528   2.986  0.7406  0.7875 -1.2055
   68THR     CB 2852   2.624   7.614   2.925  0.5610 -0.1873 -0.6966
   68THR     HB 2853   2.526   7.593   2.877  0.0825  1.0049 -0.2758
   68THR    OG1 2854   2.672   7.733   2.856 -0.2620 -0.1639 -0.4182
   68THR    HG1 2855   2.705   7.703   2.771  1.1580 -2.5268  0.8643
   68THR    CG2 2856   2.602   7.665   3.066  0.1998  0.0836 -0.7445
   68THR   HG21 2857   2.591   7.579   3.137  2.8679  1.8286  2.0328
   68THR   HG22 2858   2.502   7.713   3.071  1.0436  1.8698 -0.2867
   68THR   HG23 2859   2.691   7.724   3.097  0.0326  0.0832 -0.2463
   68THR      C 2860   2.659   7.374   2.982  0.5171 -0.6443  1.0962
   68THR      O 2861   2.561   7.326   2.922 -0.0874 -0.0353  0.2806
   69ILE      N 2862   2.703   7.317   3.097  0.7340  0.4386  1.0040
   69ILE     HN 2863   2.798   7.325   3.124  0.3485  0.3313  2.5292
   69ILE     CA 2864   2.621   7.218   3.171 -0.2507 -0.3460  0.4413
   69ILE     HA 2865   2.554   7.171   3.101 -0.1079 -0.1601  0.1746
   69ILE     CB 2866   2.704   7.113   3.232 -0.2760  0.0284 -0.3382
   69ILE     HB 2867   2.633   7.054   3.293 -1.4550 -0.0750 -1.7569
   69ILE    CG2 2868   2.753   7.022   3.115 -0.4698 -0.1627  0.2101
   69ILE   HG21 2869   2.665   6.978   3.062 -0.2032 -1.9877  1.2005
   69ILE   HG22 2870   2.804   6.934   3.158 -2.1855  0.0063  2.8224
   69ILE   HG23 2871   2.827   7.076   3.052 -0.5865  0.5120  0.6444
   69ILE    CG1 2872   2.823   7.151   3.321 -0.9073 -0.2727 -0.1776
   69ILE   HG11 2873   2.791   7.218   3.403  3.6620  0.8896  0.9081
   69ILE   HG12 2874   2.902   7.206   3.267 -0.5932  0.5562  1.0885
   69ILE     CD 2875   2.894   7.029   3.383 -0.1136 -0.4847 -0.0193
   69ILE    HD1 2876   2.953   6.969   3.310 -1.5045 -2.5500  0.4677
   69ILE    HD2 2877   2.818   6.961   3.427 -2.0198  0.9314 -0.9662
   69ILE    HD3 2878   2.960   7.062   3.465 -0.6240 -0.3588  0.3406
   69ILE      C 2879   2.523   7.282   3.272  0.5485 -0.9183  0.0443
   69ILE      O 2880   2.554   7.381   3.346 -0.3388  0.6270  0.2473
   70SER      N 2881   2.405   7.220   3.279  0.7055  0.0717  0.2763
   70SER     HN 2882   2.376   7.149   3.215  2.8936 -0.7688  0.1409
   70SER     CA 2883   2.315   7.254   3.383  0.4149 -0.7099 -0.2946
   70SER     HA 2884   2.369   7.296   3.467 -1.5042 -1.6645  1.5181
   70SER     CB 2885   2.208   7.363   3.343 -0.2635  0.6114 -0.6150
   70SER    HB1 2886   2.152   7.310   3.263  3.4385  0.6220 -3.4975
   70SER    HB2 2887   2.265   7.442   3.290 -0.5512  0.5510 -1.0277
   70SER     OG 2888   2.127   7.412   3.443 -0.3192  0.2516 -0.3417
   70SER    HG1 2889   2.178   7.478   3.490 -2.4281  1.5019  0.2924
   70SER      C 2890   2.249   7.131   3.436  0.0248  0.2101 -0.0665
   70SER      O 2891   2.244   7.029   3.364  0.4371 -0.7082 -0.5324
   71GLN      N 2892   2.198   7.130   3.557  0.5325  0.1625 -0.4847
   71GLN     HN 2893   2.212   7.207   3.618 -0.8264  0.1718 -0.1462
   71GLN     CA 2894   2.149   7.013   3.625  0.6477 -0.4461 -0.1632
   71GLN     HA 2895   2.102   6.952   3.549 -0.5213 -0.5275  0.6023
   71GLN     CB 2896   2.263   6.935   3.694 -0.5477  0.2855  0.2125
   71GLN    HB1 2897   2.295   6.997   3.781 -2.8100  1.0744  0.5452
   71GLN    HB2 2898   2.348   6.928   3.624 -0.1554 -0.1344  0.7197
   71GLN     CG 2899   2.223   6.792   3.726  0.3586 -0.3793 -0.3709
   71GLN    HG1 2900   2.187   6.743   3.633 -0.8837  1.3745 -0.8802
   71GLN    HG2 2901   2.147   6.798   3.806  0.0571  0.1024 -0.6875
   71GLN     CD 2902   2.333   6.721   3.788 -0.4905  0.0094  0.1113
   71GLN    OE1 2903   2.453   6.740   3.759 -0.1060 -0.1125  0.2739
   71GLN    NE2 2904   2.304   6.630   3.879 -0.2334 -0.6830  0.5674
   71GLN   HE21 2905   2.376   6.588   3.934 -0.3046 -1.4193  0.1121
   71GLN   HE22 2906   2.211   6.601   3.901 -0.2136 -2.1165 -1.0176
   71GLN      C 2907   2.031   7.060   3.715 -0.1917  0.3578 -0.8260
   71GLN      O 2908   2.029   7.171   3.764  0.2572 -0.0149 -0.6194
   72ASP      N 2909   1.935   6.970   3.733  0.2588 -0.0041 -0.9920
   72ASP     HN 2910   1.927   6.883   3.685 -0.2244 -1.0308  0.8167
   72ASP     CA 2911   1.816   6.997   3.822  0.4420 -0.5745  0.1943
   72ASP     HA 2912   1.845   7.066   3.899  0.9823  0.3962 -0.8433
   72ASP     CB 2913   1.691   7.043   3.740 -0.3709  0.2266 -0.5291
   72ASP    HB1 2914   1.656   6.954   3.682 -1.8765 -1.2743  2.4730
   72ASP    HB2 2915   1.732   7.121   3.672  1.1328 -1.0568 -1.1719
   72ASP     CG 2916   1.573   7.100   3.818  0.0006  0.5627  0.0571
   72ASP    OD1 2917   1.474   7.146   3.760 -0.1591 -0.2198  0.1549
   72ASP    OD2 2918   1.582   7.096   3.945 -0.1673 -0.6278  0.3186
   72ASP      C 2919   1.779   6.862   3.890  0.6666  0.1059 -1.3199
   72ASP      O 2920   1.749   6.753   3.835  0.2886 -0.2257  0.0605
   73ASN      N 2921   1.776   6.854   4.022 -0.2337  0.0900 -0.8375
   73ASN     HN 2922   1.777   6.935   4.081 -1.5679  1.7662 -2.9556
   73ASN     CA 2923   1.752   6.735   4.097  1.0787 -0.2447  0.3011
   73ASN     HA 2924   1.798   6.647   4.055  2.0281 -0.0769  0.9649
   73ASN     CB 2925   1.805   6.766   4.241 -0.1596  0.1519  0.1601
   73ASN    HB1 2926   1.752   6.852   4.288  1.9603  0.8635  1.3763
   73ASN    HB2 2927   1.910   6.797   4.221 -0.1078 -0.6514 -0.9077
   73ASN     CG 2928   1.805   6.649   4.336  0.2504 -0.8411 -0.0819
   73ASN    OD1 2929   1.837   6.537   4.299 -0.0670  0.2920 -0.0679
   73ASN    ND2 2930   1.785   6.684   4.464  0.0346 -0.4612  0.6061
   73ASN   HD21 2931   1.785   6.603   4.522  0.8059 -1.0353 -0.1666
   73ASN   HD22 2932   1.727   6.762   4.488 -1.6678 -1.4227 -0.2285
   73ASN      C 2933   1.604   6.711   4.104 -0.1551  0.7504 -0.2485
   73ASN      O 2934   1.561   6.599   4.135 -0.0482 -0.5943 -0.3953
   74THR      N 2935   1.522   6.820   4.086 -0.3923 -0.5284 -0.0064
   74THR     HN 2936   1.546   6.914   4.065 -1.3979  0.1445  1.6354
   74THR     CA 2937   1.379   6.806   4.103  0.6421  0.6084  0.2075
   74THR     HA 2938   1.365   6.742   4.189 -0.0900  0.2876 -0.1422
   74THR     CB 2939   1.297   6.938   4.111 -0.5231  0.2584 -0.7103
   74THR     HB 2940   1.189   6.914   4.123 -0.2725 -1.7369 -1.9490
   74THR    OG1 2941   1.307   7.020   3.994  0.2114  0.0577  0.4725
   74THR    HG1 2942   1.400   7.046   3.990 -0.0459  0.9364 -0.0430
   74THR    CG2 2943   1.336   7.023   4.226 -0.5316 -0.1860 -0.1449
   74THR   HG21 2944   1.275   7.115   4.241 -0.3902 -0.1865  0.4685
   74THR   HG22 2945   1.442   7.053   4.217 -0.5314 -0.1875 -0.1467
   74THR   HG23 2946   1.329   6.964   4.320 -0.1714  0.3813  0.2517
   74THR      C 2947   1.324   6.713   3.992  0.1139 -0.4570  0.2112
   74THR      O 2948   1.237   6.634   4.010 -0.2494  0.4485  0.1205
   75LYS      N 2949   1.386   6.713   3.872 -0.2305 -0.0395  0.3015
   75LYS     HN 2950   1.470   6.766   3.863 -0.0961 -0.1295  0.9812
   75LYS     CA 2951   1.341   6.623   3.764 -0.1425 -0.7555 -0.6013
   75LYS     HA 2952   1.251   6.565   3.778 -1.3017  0.6034 -2.0333
   75LYS     CB 2953   1.314   6.714   3.635  0.8371  0.0351  0.3464
   75LYS    HB1 2954   1.272   6.655   3.552  1.1989  0.9588 -0.5121
   75LYS    HB2 2955   1.418   6.734   3.601  0.3553  0.3619 -0.9979
   75LYS     CG 2956   1.247   6.857   3.642  0.3475 -0.3670 -0.1553
   75LYS    HG1 2957   1.244   6.890   3.536  0.8970  1.9970  0.5182
   75LYS    HG2 2958   1.315   6.929   3.692  0.6262 -0.9723  0.3492
   75LYS     CD 2959   1.108   6.864   3.695 -0.4065  0.6319 -0.4115
   75LYS    HD1 2960   1.095   6.818   3.795  0.4004 -0.1572 -0.6592
   75LYS    HD2 2961   1.034   6.815   3.627  0.4997 -0.8690 -0.3576
   75LYS     CE 2962   1.048   7.004   3.694 -0.1680 -0.1740 -0.1360
   75LYS    HE1 2963   0.941   7.007   3.724  0.7411  2.2413  3.4415
   75LYS    HE2 2964   1.062   7.045   3.591  1.8890  0.2471  0.2738
   75LYS     NZ 2965   1.119   7.079   3.796  0.1430 -0.2500 -0.0914
   75LYS    HZ1 2966   1.050   7.092   3.874 -0.1692  0.4764 -0.4803
   75LYS    HZ2 2967   1.149   7.173   3.764  0.3089  0.6936  2.5915
   75LYS    HZ3 2968   1.204   7.029   3.829  0.6397 -0.4660 -1.6339
   75LYS      C 2969   1.452   6.521   3.737 -0.6161 -0.2416 -0.3245
   75LYS      O 2970   1.451   6.455   3.635 -0.6004  0.4035  0.1316
   76ASN      N 2971   1.562   6.505   3.819  0.0957  0.4255  0.3849
   76ASN     HN 2972   1.560   6.560   3.902  2.0529  2.1714 -0.6340
   76ASN     CA 2973   1.675   6.411   3.794 -0.0325  0.6251 -0.3811
   76ASN     HA 2974   1.752   6.449   3.860  0.6494 -0.8579 -0.2752
   76ASN     CB 2975   1.637   6.255   3.822  0.5811 -0.6934  0.3337
   76ASN    HB1 2976   1.720   6.183   3.805 -0.4405 -1.6239 -0.9239
   76ASN    HB2 2977   1.557   6.238   3.747  1.2128 -0.7823 -0.3283
   76ASN     CG 2978   1.580   6.232   3.957 -1.1593 -0.1288  0.1164
   76ASN    OD1 2979   1.475   6.168   3.974  0.0805 -0.1984  0.2005
   76ASN    ND2 2980   1.650   6.283   4.065 -0.6020  0.2418  0.3175
   76ASN   HD21 2981   1.627   6.259   4.160  0.5006 -3.3293 -0.1436
   76ASN   HD22 2982   1.737   6.332   4.055  0.8166 -1.8258  1.5506
   76ASN      C 2983   1.750   6.429   3.657 -0.2225 -0.4439 -0.1768
   76ASN      O 2984   1.799   6.328   3.606  0.0819 -0.0813  0.7782
   77ILE      N 2985   1.755   6.551   3.610  0.2084 -0.0235  0.1086
   77ILE     HN 2986   1.745   6.628   3.673 -0.8435  0.6205 -0.8014
   77ILE     CA 2987   1.786   6.584   3.469  0.2890  0.4776 -0.7084
   77ILE     HA 2988   1.821   6.494   3.420  1.1700 -0.1048  0.8981
   77ILE     CB 2989   1.664   6.656   3.402  0.3660  0.8541  0.5409
   77ILE     HB 2990   1.578   6.588   3.423  0.8188  0.1013 -0.0092
   77ILE    CG2 2991   1.640   6.794   3.461 -0.6229  0.5186 -0.2518
   77ILE   HG21 2992   1.534   6.825   3.444 -1.1188 -0.3965  0.9912
   77ILE   HG22 2993   1.707   6.871   3.418 -0.8604  0.4846 -0.6859
   77ILE   HG23 2994   1.647   6.779   3.571  2.6747  0.3652 -0.4119
   77ILE    CG1 2995   1.669   6.661   3.244  0.3795 -0.1498  0.6585
   77ILE   HG11 2996   1.692   6.558   3.209  1.0765 -0.0216  0.7238
   77ILE   HG12 2997   1.751   6.725   3.206  1.0933 -0.6153  1.3722
   77ILE     CD 2998   1.535   6.705   3.187  0.0431  0.2743  0.5367
   77ILE    HD1 2999   1.473   6.619   3.153  0.7933  0.8527 -2.5789
   77ILE    HD2 3000   1.543   6.758   3.090 -0.2691 -1.0344 -0.2321
   77ILE    HD3 3001   1.471   6.759   3.260 -0.7878 -0.3557  0.2809
   77ILE      C 3002   1.910   6.673   3.458  0.7244 -0.4368 -0.6644
   77ILE      O 3003   1.941   6.757   3.538  0.2944 -0.7424  0.3728
   78LEU      N 3004   1.983   6.641   3.354  0.1170 -0.4800  0.2364
   78LEU     HN 3005   1.951   6.564   3.300  2.4279 -0.0530 -1.8792
   78LEU     CA 3006   2.110   6.691   3.330  0.6596 -0.4241 -0.0722
   78LEU     HA 3007   2.129   6.776   3.394 -0.5139 -1.0921  1.1877
   78LEU     CB 3008   2.225   6.576   3.335 -0.1049  0.5911 -0.9904
   78LEU    HB1 3009   2.202   6.506   3.252 -0.6159  2.3589 -2.4278
   78LEU    HB2 3010   2.223   6.519   3.430 -0.7839  0.4239 -1.0965
   78LEU     CG 3011   2.370   6.621   3.305  0.0839  0.3787  0.1602
   78LEU     HG 3012   2.382   6.659   3.202  0.6767  0.1225  0.1307
   78LEU    CD1 3013   2.427   6.727   3.400  0.5247 -0.2376 -0.1982
   78LEU   HD11 3014   2.534   6.743   3.373  0.3070 -0.4141 -1.2224
   78LEU   HD12 3015   2.410   6.697   3.505  1.2658  0.4022  0.1120
   78LEU   HD13 3016   2.366   6.819   3.390  1.2909  0.2060 -0.9913
   78LEU    CD2 3017   2.465   6.499   3.310 -0.5021  0.4696  0.3629
   78LEU   HD21 3018   2.559   6.511   3.252 -0.7558  2.2460  0.2409
   78LEU   HD22 3019   2.407   6.409   3.279 -1.4456  1.2059 -0.0765
   78LEU   HD23 3020   2.494   6.484   3.416 -0.0762  1.5758  0.4179
   78LEU      C 3021   2.113   6.753   3.193  0.7617 -0.2387  0.1709
   78LEU      O 3022   2.070   6.677   3.102  0.2846 -0.2062 -0.6916
   79TYR      N 3023   2.151   6.880   3.169 -0.2374  0.6670 -0.2341
   79TYR     HN 3024   2.184   6.944   3.237 -1.4457 -0.6077  1.6473
   79TYR     CA 3025   2.142   6.949   3.043 -0.1420  0.0133 -0.5720
   79TYR     HA 3026   2.088   6.895   2.967 -1.2534  0.9671 -0.4952
   79TYR     CB 3027   2.061   7.083   3.058  0.5824 -0.7281 -0.4728
   79TYR    HB1 3028   2.071   7.139   2.962  1.8296 -0.6515 -0.3101
   79TYR    HB2 3029   2.116   7.142   3.134 -0.6011 -1.8787  1.3262
   79TYR     CG 3030   1.917   7.064   3.098 -0.4289  0.7937 -0.0354
   79TYR    CD1 3031   1.887   7.082   3.236  0.4222  0.2644  0.5858
   79TYR    HD1 3032   1.966   7.096   3.308  1.7592  0.8974 -0.9312
   79TYR    CE1 3033   1.756   7.079   3.279  0.7836  0.5741 -0.3654
   79TYR    HE1 3034   1.730   7.113   3.378 -0.8861  0.5592 -0.7719
   79TYR     CZ 3035   1.651   7.051   3.183 -0.2857  0.5263  0.8471
   79TYR     OH 3036   1.512   7.066   3.226  0.0551 -0.5858  0.0753
   79TYR     HH 3037   1.518   7.066   3.322 -1.6921 -1.4078  0.2172
   79TYR    CD2 3038   1.824   7.037   3.003  0.5609 -0.2667  0.0396
   79TYR    HD2 3039   1.853   7.021   2.901 -1.5074  1.0484 -0.8048
   79TYR    CE2 3040   1.687   7.022   3.049  0.9844  0.6932 -0.2108
   79TYR    HE2 3041   1.609   7.004   2.977 -0.8309  0.9861  1.6053
   79TYR      C 3042   2.284   6.977   2.998 -0.5197  0.7208  0.5614
   79TYR      O 3043   2.376   7.004   3.079 -0.1917 -0.3015  0.0483
   80LEU      N 3044   2.312   6.962   2.864  0.0013 -0.1283 -0.5057
   80LEU     HN 3045   2.241   6.926   2.804  0.7019  0.2852 -1.6098
   80LEU     CA 3046   2.421   7.024   2.795 -0.2473  0.1362  0.4703
   80LEU     HA 3047   2.471   7.087   2.867 -0.5395 -0.4789  1.2251
   80LEU     CB 3048   2.530   6.920   2.749 -0.9814  0.3475 -0.0580
   80LEU    HB1 3049   2.488   6.831   2.697  0.3868 -1.0281  1.1147
   80LEU    HB2 3050   2.580   6.880   2.840  0.4412 -0.8060 -1.3048
   80LEU     CG 3051   2.632   6.981   2.651 -0.3105  0.1146 -0.2711
   80LEU     HG 3052   2.597   7.011   2.550  1.1967  3.0822 -0.0344
   80LEU    CD1 3053   2.712   7.094   2.704  0.5690  0.0422 -0.6659
   80LEU   HD11 3054   2.641   7.178   2.716 -0.2343 -0.5623 -1.1053
   80LEU   HD12 3055   2.794   7.131   2.638  2.4334  1.3349  2.1721
   80LEU   HD13 3056   2.765   7.077   2.800 -0.3742 -0.4155 -0.2139
   80LEU    CD2 3057   2.734   6.869   2.621 -0.6411 -0.1405 -0.2112
   80LEU   HD21 3058   2.811   6.857   2.701  1.1053  0.3113 -1.7382
   80LEU   HD22 3059   2.776   6.884   2.519 -3.2911 -1.6375 -1.6397
   80LEU   HD23 3060   2.673   6.776   2.625 -2.2386  0.9213  1.1621
   80LEU      C 3061   2.365   7.109   2.684 -0.1602 -0.0518  0.8125
   80LEU      O 3062   2.298   7.060   2.590  0.7691  0.1268 -0.0358
   81GLN      N 3063   2.382   7.239   2.692 -0.0345 -0.5641 -0.2556
   81GLN     HN 3064   2.443   7.283   2.757 -0.0045  0.3242 -0.8707
   81GLN     CA 3065   2.343   7.332   2.590 -0.3735 -0.0367  0.4617
   81GLN     HA 3066   2.280   7.273   2.526 -2.5590  0.6087  1.9076
   81GLN     CB 3067   2.283   7.459   2.662  0.1902 -0.1268 -0.1195
   81GLN    HB1 3068   2.337   7.476   2.757  1.2445 -0.5169 -0.6341
   81GLN    HB2 3069   2.178   7.432   2.687 -0.8471  3.3367 -0.2671
   81GLN     CG 3070   2.278   7.584   2.568  1.0738  0.0325  0.2768
   81GLN    HG1 3071   2.220   7.551   2.480 -0.1074 -0.6729  1.2826
   81GLN    HG2 3072   2.378   7.622   2.538  1.2477  0.6057  1.4933
   81GLN     CD 3073   2.208   7.698   2.637  0.0680  0.1116 -0.1578
   81GLN    OE1 3074   2.273   7.784   2.698 -0.2228 -0.6810  0.0898
   81GLN    NE2 3075   2.070   7.713   2.621  0.5087 -0.0516 -0.0187
   81GLN   HE21 3076   2.020   7.647   2.565 -0.2848 -0.4850  1.1551
   81GLN   HE22 3077   2.029   7.785   2.678 -2.5676 -1.8286  0.2588
   81GLN      C 3078   2.468   7.382   2.510 -0.5377 -0.1318 -0.2496
   81GLN      O 3079   2.569   7.424   2.566  0.2947 -0.1070  0.0347
   82MET      N 3080   2.462   7.390   2.379 -0.1065 -0.3715 -0.1091
   82MET     HN 3081   2.385   7.346   2.333 -0.7131  0.0700  0.4608
   82MET     CA 3082   2.575   7.436   2.296  1.3015  0.0896 -0.6101
   82MET     HA 3083   2.660   7.460   2.357  1.7628  1.6841 -1.8149
   82MET     CB 3084   2.620   7.335   2.190 -0.0434  0.4109  0.3042
   82MET    HB1 3085   2.706   7.378   2.134  0.7093 -0.9239  0.3881
   82MET    HB2 3086   2.548   7.313   2.109  1.7390 -0.7259 -1.0266
   82MET     CG 3087   2.657   7.198   2.259 -0.3705  0.8657 -0.3164
   82MET    HG1 3088   2.721   7.202   2.349  0.7000  0.0972 -1.0271
   82MET    HG2 3089   2.723   7.147   2.186  0.3753  3.3965 -1.5426
   82MET     SD 3090   2.520   7.080   2.294  0.0237 -0.5604 -0.1082
   82MET     CE 3091   2.481   7.059   2.119  1.0979 -0.5829  0.5171
   82MET    HE1 3092   2.427   7.148   2.080  1.0586 -0.6290  0.4657
   82MET    HE2 3093   2.414   6.973   2.094 -1.8615  1.5103  0.7371
   82MET    HE3 3094   2.572   7.044   2.057  0.3036  1.3440 -1.2319
   82MET      C 3095   2.532   7.567   2.219 -0.4044 -0.1493  0.3005
   82MET      O 3096   2.422   7.571   2.167  0.5181  0.1167 -0.2617
   83ASN      N 3097   2.614   7.676   2.224  0.3962  0.4379  0.3650
   83ASN     HN 3098   2.704   7.657   2.264  1.3723 -1.1640 -2.3782
   83ASN     CA 3099   2.581   7.800   2.164  0.6081  0.4843  0.4714
   83ASN     HA 3100   2.478   7.814   2.136  0.7206  0.9802  0.2933
   83ASN     CB 3101   2.623   7.925   2.254 -0.4717  0.0734 -0.3397
   83ASN    HB1 3102   2.601   8.012   2.188 -3.2522 -0.0324  0.3285
   83ASN    HB2 3103   2.727   7.925   2.293 -0.6711  0.8003  0.2268
   83ASN     CG 3104   2.532   7.932   2.381  0.4771 -0.4262  0.5827
   83ASN    OD1 3105   2.456   7.841   2.405  0.7068 -0.0517 -0.0215
   83ASN    ND2 3106   2.534   8.044   2.451  0.0737 -0.0354  0.1702
   83ASN   HD21 3107   2.580   8.129   2.425 -0.2896  0.4425  1.0644
   83ASN   HD22 3108   2.460   8.053   2.517  0.1903  0.8913  0.1951
   83ASN      C 3109   2.661   7.810   2.035  0.2626 -0.1737  0.7081
   83ASN      O 3110   2.783   7.795   2.037  0.4587 -0.4493  0.2842
   84SER      N 3111   2.595   7.842   1.918 -0.2149 -0.1675  0.2529
   84SER     HN 3112   2.498   7.861   1.930 -0.0394 -0.3873  2.5382
   84SER     CA 3113   2.656   7.850   1.788  0.0426  0.4407 -0.0646
   84SER     HA 3114   2.569   7.852   1.723  0.8765 -2.1351 -1.4082
   84SER     CB 3115   2.735   7.976   1.756  0.2726  0.2268  0.1093
   84SER    HB1 3116   2.799   7.971   1.665  0.0680  2.6767 -0.2565
   84SER    HB2 3117   2.815   7.997   1.831 -0.2467  2.4774  0.1099
   84SER     OG 3118   2.650   8.089   1.732  0.4158  0.5845 -0.1001
   84SER    HG1 3119   2.709   8.154   1.695  1.7653  0.0059  0.9438
   84SER      C 3120   2.721   7.724   1.746  0.2982  0.3847  0.1475
   84SER      O 3121   2.843   7.715   1.755  0.1717  0.0701 -0.4995
   85LEU      N 3122   2.644   7.618   1.704  0.0338  0.1519 -1.2178
   85LEU     HN 3123   2.544   7.616   1.699 -0.0288  0.8947 -0.3900
   85LEU     CA 3124   2.696   7.507   1.639  0.1426  0.8175  0.2857
   85LEU     HA 3125   2.778   7.471   1.698  0.2590  1.7074  0.6819
   85LEU     CB 3126   2.581   7.399   1.623  0.1842 -0.3115 -0.1946
   85LEU    HB1 3127   2.630   7.318   1.566 -1.3622 -1.4323  0.0047
   85LEU    HB2 3128   2.494   7.439   1.568 -1.2208 -2.3573  0.4327
   85LEU     CG 3129   2.526   7.335   1.756  0.1871  0.4676 -0.5224
   85LEU     HG 3130   2.605   7.324   1.833  0.8878  1.4095 -1.0906
   85LEU    CD1 3131   2.412   7.411   1.820  0.5614 -0.4145  0.5069
   85LEU   HD11 3132   2.397   7.380   1.926 -0.3247 -1.7625  0.0166
   85LEU   HD12 3133   2.318   7.381   1.768 -2.1064  1.9725  3.5207
   85LEU   HD13 3134   2.419   7.521   1.812 -2.0733 -0.2243 -0.3228
   85LEU    CD2 3135   2.480   7.195   1.732  0.6915 -0.2524 -0.1829
   85LEU   HD21 3136   2.403   7.168   1.808  1.2593 -0.3203  0.3790
   85LEU   HD22 3137   2.559   7.119   1.749  1.4707  0.9433  1.9411
   85LEU   HD23 3138   2.443   7.183   1.628  3.3819 -0.8779 -1.1568
   85LEU      C 3139   2.747   7.536   1.502 -0.6482  0.1199 -0.2531
   85LEU      O 3140   2.693   7.616   1.427 -0.5903 -0.1653 -0.3441
   86LYS      N 3141   2.865   7.478   1.471 -0.1882  0.5234 -0.1010
   86LYS     HN 3142   2.914   7.425   1.540 -1.2048 -0.6847 -0.2750
   86LYS     CA 3143   2.932   7.492   1.347 -0.5478  0.0271 -0.1960
   86LYS     HA 3144   2.867   7.549   1.282  0.1589  0.8299 -0.2214
   86LYS     CB 3145   3.065   7.574   1.373 -0.1335  0.4849  0.3036
   86LYS    HB1 3146   3.133   7.584   1.285  1.3055  3.0316  1.5945
   86LYS    HB2 3147   3.127   7.528   1.454  0.4343  0.5587 -0.0818
   86LYS     CG 3148   3.039   7.719   1.416 -0.0847  0.1475 -0.5280
   86LYS    HG1 3149   2.975   7.728   1.507  0.7307  0.0052  0.0674
   86LYS    HG2 3150   2.968   7.767   1.346 -2.0574 -2.3462 -0.3912
   86LYS     CD 3151   3.165   7.803   1.440 -0.0282  0.0162  0.8769
   86LYS    HD1 3152   3.140   7.911   1.428 -0.0508 -0.1065 -0.3182
   86LYS    HD2 3153   3.223   7.775   1.349  2.1378  2.3577  1.4317
   86LYS     CE 3154   3.238   7.782   1.574 -0.4330 -0.7006  0.5329
   86LYS    HE1 3155   3.260   7.673   1.576 -1.5605 -0.9386  0.7340
   86LYS    HE2 3156   3.173   7.798   1.662 -1.5390 -1.1881 -0.1756
   86LYS     NZ 3157   3.363   7.864   1.596 -0.3316  0.6759  0.0394
   86LYS    HZ1 3158   3.418   7.840   1.681 -1.0495  2.9533  1.2137
   86LYS    HZ2 3159   3.347   7.967   1.592  1.4864  0.9918  0.0495
   86LYS    HZ3 3160   3.426   7.848   1.514  1.1250 -1.5570  1.4751
   86LYS      C 3161   2.963   7.350   1.286 -0.5112  1.0639  0.1780
   86LYS      O 3162   2.958   7.257   1.364  0.0760  0.0751  0.1796
   87PRO      N 3163   3.000   7.329   1.164 -0.2181 -0.5997 -0.2366
   87PRO     CD 3164   3.015   7.441   1.070 -0.1705 -0.0495  0.0679
   87PRO    HD1 3165   3.115   7.489   1.081  0.1490 -0.7718  0.3797
   87PRO    HD2 3166   2.939   7.521   1.077 -0.5354 -0.4001  0.1248
   87PRO     CA 3167   3.011   7.195   1.106 -0.1076 -0.1204 -0.1395
   87PRO     HA 3168   2.909   7.160   1.099  0.2568 -0.9311 -3.9508
   87PRO     CB 3169   3.066   7.229   0.965  0.2283  0.3176  0.0255
   87PRO    HB1 3170   3.024   7.156   0.892  0.5715 -1.1650  1.2744
   87PRO    HB2 3171   3.175   7.243   0.975  0.1101  0.2541  1.5563
   87PRO     CG 3172   2.999   7.362   0.937 -0.6602 -0.4441  0.0313
   87PRO    HG1 3173   3.046   7.420   0.854 -2.8224 -0.4253 -1.2476
   87PRO    HG2 3174   2.890   7.353   0.916 -1.0573 -1.4264  2.2219
   87PRO      C 3175   3.079   7.084   1.174 -0.2870  0.9472  0.0018
   87PRO      O 3176   3.025   6.973   1.183 -0.1339 -0.1836  1.0193
   88GLU      N 3177   3.195   7.105   1.233  0.4133 -0.1136  0.0913
   88GLU     HN 3178   3.226   7.199   1.242  2.0064 -0.6421  0.5092
   88GLU     CA 3179   3.277   7.008   1.304  0.5870  0.4314  0.5145
   88GLU     HA 3180   3.291   6.922   1.240 -0.7410  0.8541 -0.3722
   88GLU     CB 3181   3.419   7.058   1.315  0.4184 -0.0016  0.4906
   88GLU    HB1 3182   3.486   6.991   1.374  0.6475  0.9820  1.3908
   88GLU    HB2 3183   3.420   7.158   1.363 -0.5771  0.6246 -0.7449
   88GLU     CG 3184   3.501   7.069   1.178 -0.5531  0.3311 -0.4115
   88GLU    HG1 3185   3.439   7.111   1.096 -1.0540 -0.3814 -0.4112
   88GLU    HG2 3186   3.535   6.966   1.154 -1.8568 -0.4409  0.9092
   88GLU     CD 3187   3.624   7.165   1.192  0.1453  0.3165  0.5553
   88GLU    OE1 3188   3.604   7.284   1.227  0.5072 -0.0563  0.5763
   88GLU    OE2 3189   3.735   7.116   1.165  0.3031  0.0335 -0.0961
   88GLU      C 3190   3.223   6.984   1.450 -0.1811  0.5539  0.5353
   88GLU      O 3191   3.288   6.912   1.526 -0.0708 -0.5587  0.2313
   89ASP      N 3192   3.107   7.032   1.485  0.1371 -0.8626  0.4840
   89ASP     HN 3193   3.068   7.097   1.420 -0.4180 -1.1045  0.5694
   89ASP     CA 3194   3.036   7.016   1.605  0.4857  0.6205  0.2186
   89ASP     HA 3195   3.102   6.983   1.684  2.2256  1.2468 -0.8984
   89ASP     CB 3196   2.957   7.135   1.654  0.5840  0.1447 -0.0110
   89ASP    HB1 3197   2.911   7.108   1.752 -1.3229 -0.0318 -0.9101
   89ASP    HB2 3198   2.873   7.151   1.583  0.4207  0.4590  0.2492
   89ASP     CG 3199   3.031   7.260   1.679 -0.5541 -1.1753  0.0293
   89ASP    OD1 3200   3.151   7.258   1.665  0.2804 -0.1792  0.0422
   89ASP    OD2 3201   2.967   7.358   1.714  0.9468 -0.0244 -0.6953
   89ASP      C 3202   2.944   6.893   1.593 -0.5266 -1.1374 -0.6734
   89ASP      O 3203   2.871   6.847   1.685 -0.2359 -0.4154  0.3104
   90THR      N 3204   2.937   6.834   1.470  0.2154 -0.6137 -0.8110
   90THR     HN 3205   2.969   6.892   1.395 -1.2482  0.7469 -0.4422
   90THR     CA 3206   2.893   6.701   1.429 -0.1311  0.6551  0.2472
   90THR     HA 3207   2.792   6.684   1.464  0.4934 -3.0525  0.6632
   90THR     CB 3208   2.900   6.674   1.276 -0.2209 -0.1799 -0.4181
   90THR     HB 3209   3.000   6.659   1.230 -0.2530 -3.9947  0.4036
   90THR    OG1 3210   2.819   6.766   1.201 -0.4924  0.0307 -0.8627
   90THR    HG1 3211   2.887   6.824   1.166  0.4693 -0.8299 -0.4760
   90THR    CG2 3212   2.850   6.530   1.258  0.7236 -0.4361  0.2519
   90THR   HG21 3213   2.815   6.510   1.155 -0.0257 -0.1194  0.4386
   90THR   HG22 3214   2.763   6.502   1.322  1.2500 -0.8076  0.8239
   90THR   HG23 3215   2.930   6.455   1.276  0.0895 -0.8919  1.3484
   90THR      C 3216   2.976   6.596   1.500  0.1706 -0.0698  0.0500
   90THR      O 3217   3.090   6.573   1.473 -0.3827 -0.0306  0.1574
   91ALA      N 3218   2.920   6.537   1.611 -0.4300 -0.7260  1.0818
   91ALA     HN 3219   2.825   6.558   1.633 -0.7556  0.2815 -1.0763
   91ALA     CA 3220   2.980   6.443   1.701  0.0307 -0.1019  0.5755
   91ALA     HA 3221   3.034   6.372   1.641 -0.1527 -1.4007  1.8657
   91ALA     CB 3222   3.064   6.509   1.811 -0.3090  0.0379  0.4353
   91ALA    HB1 3223   3.124   6.435   1.868 -0.1299 -0.0030  0.1954
   91ALA    HB2 3224   2.999   6.563   1.884  1.9511  1.5537  1.4415
   91ALA    HB3 3225   3.135   6.579   1.762 -0.1301  0.3016  1.0554
   91ALA      C 3226   2.870   6.368   1.771  0.9172  0.6280 -0.3926
   91ALA      O 3227   2.755   6.417   1.763 -0.7700  0.0075 -0.4263
   92MET      N 3228   2.906   6.252   1.840 -0.1584 -0.0057 -0.4223
   92MET     HN 3229   3.000   6.218   1.841  0.1463  0.6988 -2.0148
   92MET     CA 3230   2.807   6.181   1.924  0.1729  0.1362 -0.2955
   92MET     HA 3231   2.711   6.227   1.908 -1.1658 -2.8433 -1.4435
   92MET     CB 3232   2.811   6.027   1.889 -0.0021  0.5179 -0.0802
   92MET    HB1 3233   2.910   5.986   1.917 -0.0409  0.1641 -0.4568
   92MET    HB2 3234   2.796   6.025   1.779  0.6551  1.8222 -0.2163
   92MET     CG 3235   2.714   5.941   1.975  0.0867  0.1572  0.4831
   92MET    HG1 3236   2.685   5.858   1.908 -1.4269  2.4078 -1.8674
   92MET    HG2 3237   2.611   5.983   1.979 -0.0799 -0.1828 -0.0781
   92MET     SD 3238   2.769   5.888   2.130  0.0560 -0.1720  0.0246
   92MET     CE 3239   2.810   5.712   2.097  0.4812  0.0369  0.1036
   92MET    HE1 3240   2.868   5.656   2.174  0.9601  0.0320 -0.2567
   92MET    HE2 3241   2.871   5.711   2.004  1.1575 -1.4044  0.5313
   92MET    HE3 3242   2.719   5.649   2.090  0.0838  0.6755 -0.6273
   92MET      C 3243   2.830   6.212   2.071  0.1107  0.1525  0.0953
   92MET      O 3244   2.933   6.197   2.125 -0.4874  0.2336  0.1777
   93TYR      N 3245   2.722   6.243   2.139  0.4833  0.3513  0.4406
   93TYR     HN 3246   2.628   6.238   2.107  0.0458  0.6569  1.6332
   93TYR     CA 3247   2.729   6.295   2.281  0.0702 -0.5552  0.0142
   93TYR     HA 3248   2.831   6.288   2.315  0.3091  0.8314 -0.3281
   93TYR     CB 3249   2.662   6.435   2.300  0.6510  0.0752 -0.3762
   93TYR    HB1 3250   2.670   6.457   2.409 -1.7917 -0.0362 -0.1186
   93TYR    HB2 3251   2.557   6.418   2.268  1.6430 -2.3436 -2.7892
   93TYR     CG 3252   2.730   6.547   2.216 -0.4491  0.4848  0.6342
   93TYR    CD1 3253   2.714   6.547   2.077 -0.0996  0.0931 -0.0578
   93TYR    HD1 3254   2.655   6.472   2.029 -0.4459  1.2330 -1.4669
   93TYR    CE1 3255   2.780   6.649   2.002 -0.3391  0.7652  0.2705
   93TYR    HE1 3256   2.760   6.653   1.896 -2.0059 -0.7173  0.4610
   93TYR     CZ 3257   2.856   6.746   2.057 -0.2693  0.7320 -0.4042
   93TYR     OH 3258   2.914   6.849   1.978  0.0872  0.7857  0.1174
   93TYR     HH 3259   2.877   6.835   1.890  0.1408  0.5997  0.1230
   93TYR    CD2 3260   2.803   6.643   2.269 -0.0849 -0.5709 -0.3477
   93TYR    HD2 3261   2.820   6.646   2.376  2.1892  3.5591 -0.6450
   93TYR    CE2 3262   2.861   6.748   2.190 -0.0564 -0.2581 -0.0945
   93TYR    HE2 3263   2.918   6.828   2.236 -2.4607  1.0846  0.7036
   93TYR      C 3264   2.672   6.197   2.372 -0.7734  0.0344 -0.2674
   93TYR      O 3265   2.564   6.132   2.352  0.2737 -0.0123 -0.6449
   94TYR      N 3266   2.739   6.170   2.489 -0.3571  0.2822  0.2511
   94TYR     HN 3267   2.829   6.198   2.520 -0.3492 -3.2302  4.2508
   94TYR     CA 3268   2.671   6.075   2.591 -0.1588 -0.1284  0.3435
   94TYR     HA 3269   2.564   6.084   2.586 -0.0735  2.2387  1.5906
   94TYR     CB 3270   2.716   5.931   2.567 -0.8520 -0.1183  0.0524
   94TYR    HB1 3271   2.693   5.905   2.462  0.6496 -1.2445 -0.0302
   94TYR    HB2 3272   2.664   5.862   2.638  2.5174 -0.3597  2.5222
   94TYR     CG 3273   2.863   5.914   2.578  0.6358  0.0634  0.0538
   94TYR    CD1 3274   2.960   5.937   2.476 -1.1662  0.1949 -0.3481
   94TYR    HD1 3275   2.927   5.983   2.384  1.2497  1.5865 -0.6032
   94TYR    CE1 3276   3.096   5.898   2.493  0.3986 -0.6960 -0.0546
   94TYR    HE1 3277   3.165   5.925   2.414 -2.1714  0.0852 -2.1582
   94TYR     CZ 3278   3.137   5.826   2.605  0.0997  0.4519  0.3030
   94TYR     OH 3279   3.267   5.799   2.637  0.4533 -0.8072  0.0794
   94TYR     HH 3280   3.268   5.763   2.726  0.5709  0.4518  0.6066
   94TYR    CD2 3281   2.907   5.838   2.693  0.6235 -0.4631 -0.2778
   94TYR    HD2 3282   2.837   5.804   2.769  0.8643 -0.4330 -0.0401
   94TYR    CE2 3283   3.039   5.793   2.705  0.1186  0.6816  0.1598
   94TYR    HE2 3284   3.067   5.736   2.792  0.9691  1.3319  0.3329
   94TYR      C 3285   2.694   6.129   2.731 -0.2422  0.0376 -0.0352
   94TYR      O 3286   2.802   6.184   2.765  0.4025  0.3217  0.1535
   95CYS      N 3287   2.585   6.124   2.815 -0.1003  0.3522 -0.0915
   95CYS     HN 3288   2.507   6.070   2.783  0.0661  0.4324 -0.6522
   95CYS     CA 3289   2.591   6.148   2.959 -0.9115 -0.3330 -0.2470
   95CYS     HA 3290   2.648   6.238   2.976  0.3580 -1.1262 -0.1756
   95CYS     CB 3291   2.457   6.188   3.026  0.0059 -0.4275  0.2837
   95CYS    HB1 3292   2.431   6.288   2.983  2.0784 -0.5011 -1.2830
   95CYS    HB2 3293   2.466   6.194   3.137  0.4674  0.0578  0.2237
   95CYS     SG 3294   2.316   6.082   2.978 -0.0616  0.1540 -0.1944
   95CYS      C 3295   2.660   6.028   3.031 -1.0177 -0.0500  0.3518
   95CYS      O 3296   2.660   5.913   2.984 -0.5883 -0.3267  0.3219
   96ALA      N 3297   2.743   6.064   3.136  0.2818  0.1089  0.0228
   96ALA     HN 3298   2.753   6.162   3.151 -2.5799  1.2629 -3.8576
   96ALA     CA 3299   2.802   5.971   3.230  0.0145  0.3129  0.2783
   96ALA     HA 3300   2.756   5.874   3.221  1.2581 -0.4806  1.8248
   96ALA     CB 3301   2.950   5.962   3.189 -0.1545  0.1008 -0.0002
   96ALA    HB1 3302   2.969   5.889   3.107  0.4751 -0.9852  1.0746
   96ALA    HB2 3303   3.024   5.950   3.271  1.6567  0.8467 -1.4546
   96ALA    HB3 3304   2.981   6.060   3.146  3.0305 -0.6733  0.2503
   96ALA      C 3305   2.782   6.004   3.372 -0.4969 -0.1235  1.0150
   96ALA      O 3306   2.772   6.122   3.407  1.0271  0.2833  0.9521
   97ALA      N 3307   2.779   5.899   3.458 -0.2674  0.0289 -0.1662
   97ALA     HN 3308   2.795   5.805   3.431 -0.9119 -0.8671  2.2428
   97ALA     CA 3309   2.759   5.920   3.601  0.1015 -0.8144 -0.2035
   97ALA     HA 3310   2.788   6.023   3.619 -0.0005 -0.4366 -1.9548
   97ALA     CB 3311   2.614   5.922   3.651  0.1946  0.2146 -0.0737
   97ALA    HB1 3312   2.549   5.983   3.585  0.5526  2.4978  1.5672
   97ALA    HB2 3313   2.600   5.954   3.756  1.7341  0.2357  0.1424
   97ALA    HB3 3314   2.575   5.818   3.648  0.8410 -0.1124  1.6004
   97ALA      C 3315   2.855   5.848   3.686 -0.3497 -0.4499  0.5565
   97ALA      O 3316   2.889   5.732   3.656 -0.2971 -0.4509 -0.0434
   98VAL      N 3317   2.919   5.908   3.789 -0.1652 -1.0161  0.1043
   98VAL     HN 3318   2.910   6.007   3.800  1.8142 -0.9439  1.5408
   98VAL     CA 3319   3.014   5.852   3.890 -0.4562  0.9185  0.9978
   98VAL     HA 3320   3.013   5.745   3.878 -0.5763  0.9105  1.0774
   98VAL     CB 3321   3.154   5.908   3.863 -0.5570  0.4406 -0.2921
   98VAL     HB 3322   3.221   5.881   3.948 -0.3625 -1.4029 -0.9963
   98VAL    CG1 3323   3.215   5.830   3.746 -0.4000 -0.1489  0.3384
   98VAL   HG11 3324   3.314   5.872   3.720 -0.7418  0.4569 -0.0191
   98VAL   HG12 3325   3.149   5.834   3.657  0.3886  1.4555 -0.1968
   98VAL   HG13 3326   3.221   5.727   3.787 -0.0615 -0.9604 -1.6737
   98VAL    CG2 3327   3.154   6.060   3.848  0.1689 -0.5791 -0.5320
   98VAL   HG21 3328   3.109   6.104   3.939  0.2029 -3.3599  0.9202
   98VAL   HG22 3329   3.097   6.090   3.757  0.0757 -1.0329 -0.6246
   98VAL   HG23 3330   3.259   6.093   3.833 -0.0469  1.1007  1.2675
   98VAL      C 3331   2.975   5.884   4.024  0.5222 -0.2894 -0.9084
   98VAL      O 3332   2.906   5.982   4.055 -0.2749 -0.0856 -0.2177
   99PRO      N 3333   3.012   5.807   4.127 -0.1136 -0.1332  0.2230
   99PRO     CD 3334   3.059   5.666   4.118  0.4341  0.3308  0.1150
   99PRO    HD1 3335   3.169   5.653   4.106  0.1924 -1.1405 -0.8445
   99PRO    HD2 3336   3.000   5.605   4.046 -0.6502  0.1683  1.1125
   99PRO     CA 3337   3.000   5.850   4.262 -0.6096  0.7967  0.6854
   99PRO     HA 3338   2.899   5.881   4.283 -0.2287  1.7518  1.1664
   99PRO     CB 3339   3.043   5.737   4.353  0.5921  0.3714  0.0549
   99PRO    HB1 3340   2.996   5.743   4.454 -0.5770  1.1230 -0.5224
   99PRO    HB2 3341   3.152   5.749   4.375  1.5425  0.1943 -3.9391
   99PRO     CG 3342   3.026   5.610   4.267 -0.4056  0.0606  0.2207
   99PRO    HG1 3343   3.100   5.532   4.292 -0.0480  0.0041 -0.9380
   99PRO    HG2 3344   2.922   5.571   4.273 -0.3303 -0.1959 -0.0978
   99PRO      C 3345   3.074   5.976   4.310  0.2276 -0.3180  0.4664
   99PRO      O 3346   3.158   6.031   4.237  0.2871  0.4350  0.4823
  100ARG      N 3347   3.038   6.020   4.430 -0.5620 -0.2921 -0.8521
  100ARG     HN 3348   2.961   5.983   4.481 -0.5210 -0.5738 -0.9887
  100ARG     CA 3349   3.124   6.117   4.503  0.7957  0.7713 -0.3610
  100ARG     HA 3350   3.222   6.122   4.458  1.1828  1.8889  0.5632
  100ARG     CB 3351   3.060   6.260   4.498 -0.0026 -0.0441 -0.2595
  100ARG    HB1 3352   3.083   6.309   4.401  0.8809 -0.9229 -0.5036
  100ARG    HB2 3353   3.108   6.322   4.578  0.4278 -1.6029  0.7507
  100ARG     CG 3354   2.903   6.265   4.499 -0.1581  0.4944  0.2123
  100ARG    HG1 3355   2.856   6.194   4.570  0.9733  0.4897  0.9828
  100ARG    HG2 3356   2.874   6.211   4.406  1.4093 -1.2643  0.6900
  100ARG     CD 3357   2.842   6.402   4.518  0.4838  0.0340  0.7879
  100ARG    HD1 3358   2.740   6.395   4.475  1.3595  0.0270 -1.4107
  100ARG    HD2 3359   2.893   6.490   4.474 -1.0875  0.7937  0.4169
  100ARG     NE 3360   2.829   6.420   4.661 -0.2131  0.1876 -0.2996
  100ARG     HE 3361   2.888   6.369   4.725 -0.2979  1.9832  1.3054
  100ARG     CZ 3362   2.736   6.497   4.723  0.2695 -0.2286 -0.2451
  100ARG    NH1 3363   2.652   6.578   4.661 -0.7721 -0.3730 -0.1353
  100ARG   HH11 3364   2.633   6.559   4.565 -1.3817  0.6310 -0.2359
  100ARG   HH12 3365   2.606   6.644   4.721  0.0455 -0.5242  0.6892
  100ARG    NH2 3366   2.728   6.504   4.849 -0.1551 -0.1146  0.4556
  100ARG   HH21 3367   2.657   6.556   4.896  0.0465  1.3346 -0.7625
  100ARG   HH22 3368   2.801   6.459   4.901  0.4205 -0.9602 -1.0201
  100ARG      C 3369   3.142   6.070   4.645  0.8828  0.5295  0.0507
  100ARG      O 3370   3.047   6.023   4.717  0.5325 -0.2727 -0.2243
  101ALA      N 3371   3.272   6.075   4.686  0.4991  0.8591 -0.3214
  101ALA     HN 3372   3.335   6.130   4.633 -0.6894  0.2493 -2.4562
  101ALA     CA 3373   3.309   6.042   4.820 -0.3406  0.2157  0.3846
  101ALA     HA 3374   3.312   5.935   4.837 -0.1182  0.4902  2.2304
  101ALA     CB 3375   3.454   6.079   4.831 -0.0982 -0.1328  0.5240
  101ALA    HB1 3376   3.459   6.189   4.818  1.3903 -0.1555  0.7376
  101ALA    HB2 3377   3.516   6.032   4.752  0.4712  1.4616 -0.0228
  101ALA    HB3 3378   3.509   6.051   4.923  1.9457 -0.5840 -0.7823
  101ALA      C 3379   3.236   6.106   4.937  0.1079  0.1221  0.1488
  101ALA      O 3380   3.167   6.208   4.919 -0.4213 -0.1505 -0.2645
  102GLY      N 3381   3.242   6.042   5.062  0.4255 -0.3683  0.8134
  102GLY     HN 3382   3.305   5.964   5.065 -0.4319 -1.0975  0.2472
  102GLY     CA 3383   3.176   6.087   5.182 -0.3616 -0.7993 -0.1218
  102GLY    HA1 3384   3.224   6.025   5.256  1.1694  0.0159 -0.3996
  102GLY    HA2 3385   3.069   6.071   5.182 -1.0232  2.6150  1.4804
  102GLY      C 3386   3.195   6.236   5.216  0.4577 -0.0387  0.0790
  102GLY      O 3387   3.285   6.303   5.171  0.3031 -0.2075 -0.4891
  103ILE      N 3388   3.106   6.291   5.308 -0.4620 -0.0196  0.9226
  103ILE     HN 3389   3.027   6.234   5.326 -2.4345  1.4387 -2.2597
  103ILE     CA 3390   3.120   6.424   5.362  0.1517  0.3016  0.5823
  103ILE     HA 3391   3.125   6.486   5.274 -1.4056 -1.8968 -1.1896
  103ILE     CB 3392   2.994   6.458   5.433  0.7408  0.3752 -1.1371
  103ILE     HB 3393   2.910   6.463   5.361  0.1783  0.1225 -0.5125
  103ILE    CG2 3394   2.974   6.361   5.556 -0.2490  0.8148  0.1740
  103ILE   HG21 3395   2.871   6.388   5.589 -0.4602 -1.7340  1.9541
  103ILE   HG22 3396   3.052   6.375   5.634  1.3405 -0.2116 -1.1744
  103ILE   HG23 3397   2.973   6.256   5.519  1.0513  1.8200 -3.0272
  103ILE    CG1 3398   2.997   6.595   5.497 -0.5296 -0.3318  0.9486
  103ILE   HG11 3399   3.073   6.599   5.578  1.3998  1.7998 -0.8505
  103ILE   HG12 3400   2.900   6.605   5.552 -1.8082  0.4831 -1.3276
  103ILE     CD 3401   3.019   6.717   5.402  0.4319  0.1891 -0.5741
  103ILE    HD1 3402   2.948   6.716   5.317  0.3595 -2.0864 -0.5427
  103ILE    HD2 3403   3.125   6.713   5.366  0.8129  1.5686  0.3249
  103ILE    HD3 3404   3.016   6.807   5.468  1.3977 -0.6640  0.6850
  103ILE      C 3405   3.256   6.440   5.438  0.8302 -0.0888  0.3757
  103ILE      O 3406   3.319   6.546   5.432  0.3260 -0.7073 -0.2773
  104GLU      N 3407   3.299   6.338   5.517 -0.0997  0.1074  0.5766
  104GLU     HN 3408   3.244   6.256   5.515  1.6128 -1.0947  0.2547
  104GLU     CA 3409   3.427   6.336   5.602 -0.2643 -0.1713 -0.0150
  104GLU     HA 3410   3.436   6.430   5.654 -2.0870 -0.2855  0.6064
  104GLU     CB 3411   3.429   6.216   5.709  0.5997  0.0300  0.3882
  104GLU    HB1 3412   3.526   6.199   5.761  1.6160  0.4021 -1.3406
  104GLU    HB2 3413   3.407   6.121   5.654 -0.6936 -0.7772  2.1804
  104GLU     CG 3414   3.319   6.246   5.818  0.1719  0.4489  0.9482
  104GLU    HG1 3415   3.220   6.264   5.771  0.1328  0.7433  1.1383
  104GLU    HG2 3416   3.338   6.342   5.870 -1.1849  0.1899  1.9663
  104GLU     CD 3417   3.301   6.136   5.928  0.0529  0.2814 -0.3719
  104GLU    OE1 3418   3.358   6.160   6.038  0.1538  0.3299  0.5880
  104GLU    OE2 3419   3.238   6.030   5.909 -0.2066 -0.2932 -0.1786
  104GLU      C 3420   3.545   6.330   5.508 -0.5374 -0.3213 -0.6767
  104GLU      O 3421   3.654   6.386   5.539 -0.2349  0.1282 -0.0752
  105SER      N 3422   3.528   6.282   5.380 -0.5564  0.3252 -0.0595
  105SER     HN 3423   3.436   6.247   5.367 -1.0330  1.2418  0.6960
  105SER     CA 3424   3.644   6.262   5.288  0.1007  0.4790 -0.2319
  105SER     HA 3425   3.735   6.251   5.345  0.5174  2.2855 -0.4909
  105SER     CB 3426   3.628   6.125   5.213  0.1885  0.1292  0.4815
  105SER    HB1 3427   3.693   6.128   5.123  0.2855  0.8829  0.5707
  105SER    HB2 3428   3.525   6.118   5.172  0.7100 -0.2586 -0.8167
  105SER     OG 3429   3.674   6.020   5.299 -0.1358  0.3936  0.7130
  105SER    HG1 3430   3.603   5.989   5.355 -1.1238 -0.6177 -1.0011
  105SER      C 3431   3.659   6.376   5.191  0.2705 -0.0483  0.0329
  105SER      O 3432   3.750   6.370   5.116  0.0443 -0.7963 -0.3906
  106GLY      N 3433   3.567   6.473   5.191  0.3935 -0.3011  0.8441
  106GLY     HN 3434   3.501   6.461   5.265  0.7712 -0.3270  1.1833
  106GLY     CA 3435   3.571   6.602   5.131  0.1174 -0.1816  0.4224
  106GLY    HA1 3436   3.675   6.625   5.114  0.5807 -2.0972  0.3845
  106GLY    HA2 3437   3.523   6.683   5.183 -2.4648 -0.3004 -1.5868
  106GLY      C 3438   3.492   6.608   5.012  0.1951 -0.1415 -0.3039
  106GLY      O 3439   3.511   6.701   4.927  0.1846  0.9381 -0.1155
  107ALA      N 3440   3.402   6.509   4.989  0.2760  0.2344  0.2286
  107ALA     HN 3441   3.400   6.432   5.052  0.2712 -0.0472 -0.1166
  107ALA     CA 3442   3.297   6.524   4.885  0.4871  0.9654 -0.0125
  107ALA     HA 3443   3.241   6.432   4.884 -1.4007  2.0120  1.3000
  107ALA     CB 3444   3.196   6.636   4.915  1.0689 -0.9739 -0.4694
  107ALA    HB1 3445   3.117   6.638   4.837  0.8518  0.7349 -0.2433
  107ALA    HB2 3446   3.231   6.742   4.915 -0.8728 -0.2298 -2.6461
  107ALA    HB3 3447   3.157   6.617   5.017  1.4180  1.6271  0.2264
  107ALA      C 3448   3.342   6.523   4.743 -0.0813 -0.1168  0.0715
  107ALA      O 3449   3.259   6.542   4.653 -0.1969  0.1035  0.4423
  108TYR      N 3450   3.470   6.488   4.719 -0.1333  0.4756  0.2215
  108TYR     HN 3451   3.528   6.483   4.799  2.5686  0.4528 -1.5920
  108TYR     CA 3452   3.525   6.466   4.589 -0.2007 -0.9125 -0.3068
  108TYR     HA 3453   3.530   6.563   4.541  4.7682 -0.1391  1.1981
  108TYR     CB 3454   3.672   6.419   4.604 -0.3801 -0.8417 -0.3054
  108TYR    HB1 3455   3.709   6.398   4.502 -0.4577  0.4735 -0.6194
  108TYR    HB2 3456   3.683   6.327   4.666 -0.0897  0.0801  1.0654
  108TYR     CG 3457   3.749   6.528   4.681  0.2740 -0.1226  0.2709
  108TYR    CD1 3458   3.783   6.649   4.614  0.1489 -0.3001  0.6193
  108TYR    HD1 3459   3.749   6.669   4.513  0.3943 -2.4509  0.0530
  108TYR    CE1 3460   3.836   6.755   4.688 -0.6277  0.0608 -0.3785
  108TYR    HE1 3461   3.864   6.841   4.630  3.0762 -1.7498 -1.6576
  108TYR     CZ 3462   3.873   6.740   4.820  0.4464  0.5469 -0.3411
  108TYR     OH 3463   3.937   6.842   4.893 -0.3075 -0.3465  0.1243
  108TYR     HH 3464   3.933   6.812   4.984  0.1599 -1.3859 -0.1704
  108TYR    CD2 3465   3.792   6.510   4.814 -0.4879  0.1333 -1.2166
  108TYR    HD2 3466   3.763   6.425   4.874 -0.8317  1.3014  0.3535
  108TYR    CE2 3467   3.843   6.623   4.886  0.3938  0.3192  0.0983
  108TYR    HE2 3468   3.878   6.610   4.987 -0.4280 -2.6272  0.0903
  108TYR      C 3469   3.456   6.370   4.492 -0.3936  0.0694 -0.7585
  108TYR      O 3470   3.426   6.252   4.529  0.0805 -0.1697 -0.5859
  109CYS      N 3471   3.437   6.407   4.366  0.2852  0.0622  0.2094
  109CYS     HN 3472   3.459   6.500   4.337  0.7085 -0.0115  0.2987
  109CYS     CA 3473   3.382   6.323   4.257  0.1528 -0.1562 -0.0353
  109CYS     HA 3474   3.296   6.273   4.298 -1.5782  2.8382  0.3140
  109CYS     CB 3475   3.330   6.408   4.137 -0.6737 -0.0999 -0.1715
  109CYS    HB1 3476   3.295   6.353   4.047  3.9324 -1.2748 -1.5195
  109CYS    HB2 3477   3.401   6.484   4.099 -3.2761  2.9574  0.6657
  109CYS     SG 3478   3.185   6.505   4.203  0.5246 -0.1022  0.1278
  109CYS      C 3479   3.482   6.220   4.204 -0.4026 -0.0853  0.8779
  109CYS      O 3480   3.595   6.246   4.161  0.7264 -0.4400 -0.2214
  110LYS      N 3481   3.443   6.095   4.198 -0.2347 -0.3340 -0.4005
  110LYS     HN 3482   3.347   6.083   4.219 -0.8015  1.0350 -2.0116
  110LYS     CA 3483   3.521   5.986   4.166 -0.2343 -0.2070  0.0337
  110LYS     HA 3484   3.620   5.994   4.210 -0.3146 -1.0611  0.3927
  110LYS     CB 3485   3.469   5.856   4.228  0.8178  0.3518  0.4569
  110LYS    HB1 3486   3.544   5.776   4.207  2.1467  1.2652  1.5467
  110LYS    HB2 3487   3.374   5.832   4.176  0.4830  0.1094  1.1695
  110LYS     CG 3488   3.439   5.857   4.372  0.2123  0.3105 -0.5777
  110LYS    HG1 3489   3.418   5.754   4.407 -2.0494  0.9483  0.1526
  110LYS    HG2 3490   3.345   5.913   4.392 -0.1419 -0.4797 -0.0115
  110LYS     CD 3491   3.550   5.901   4.471 -0.1873  0.0530 -0.1207
  110LYS    HD1 3492   3.516   5.876   4.573  2.2794 -0.6848  0.6031
  110LYS    HD2 3493   3.560   6.011   4.459  1.7532 -0.0667 -0.0073
  110LYS     CE 3494   3.682   5.828   4.448 -0.0067  0.0050  0.1791
  110LYS    HE1 3495   3.763   5.880   4.504  0.1729 -0.2983  0.2026
  110LYS    HE2 3496   3.708   5.841   4.340  0.1020  0.1375  0.2205
  110LYS     NZ 3497   3.689   5.689   4.497  0.4602 -0.7028  0.7436
  110LYS    HZ1 3498   3.623   5.634   4.439 -2.1958  2.3415  0.6521
  110LYS    HZ2 3499   3.660   5.675   4.596 -0.8156  3.1553  1.0711
  110LYS    HZ3 3500   3.787   5.656   4.485  0.7213 -0.6918  2.5465
  110LYS      C 3501   3.542   5.969   4.013 -0.2038 -0.7962  0.5168
  110LYS      O 3502   3.508   5.874   3.947  0.0256  0.3385  0.0958
  111TRP      N 3503   3.607   6.073   3.950  0.1971  0.6916  0.5775
  111TRP     HN 3504   3.641   6.152   4.000 -0.3795  1.2042  0.1876
  111TRP     CA 3505   3.627   6.078   3.802 -0.4714  0.5484 -0.2773
  111TRP     HA 3506   3.548   6.021   3.756 -0.0430  0.1318 -0.5033
  111TRP     CB 3507   3.641   6.225   3.749 -0.3741  0.3520  0.3299
  111TRP    HB1 3508   3.675   6.225   3.643  1.1128  0.2785  0.7796
  111TRP    HB2 3509   3.718   6.284   3.803 -0.7859  0.1249  1.1777
  111TRP     CG 3510   3.514   6.298   3.742 -0.4083  0.1054 -0.4403
  111TRP    CD1 3511   3.468   6.400   3.823 -0.4929 -0.0197 -0.0822
  111TRP    HD1 3512   3.526   6.452   3.897  1.2343 -1.3683 -0.4411
  111TRP    NE1 3513   3.340   6.427   3.779  0.2270 -0.3447  0.3358
  111TRP    HE1 3514   3.284   6.501   3.809 -0.5416 -1.1176  0.8471
  111TRP    CE2 3515   3.306   6.338   3.674  0.1624 -0.0710 -0.5423
  111TRP    CD2 3516   3.412   6.256   3.654 -0.6183 -1.3087 -0.4054
  111TRP    CE3 3517   3.399   6.160   3.555  0.4386  0.1674  0.2038
  111TRP    HE3 3518   3.477   6.089   3.529  1.2193  0.8998  0.4943
  111TRP    CZ3 3519   3.283   6.158   3.472 -0.4775  0.1238 -0.7417
  111TRP    HZ3 3520   3.276   6.087   3.390  0.6349  0.1437 -0.8658
  111TRP    CZ2 3521   3.188   6.321   3.613  0.1759 -0.2828  0.3037
  111TRP    HZ2 3522   3.115   6.397   3.632  1.4627  0.5803  2.0521
  111TRP    CH2 3523   3.172   6.230   3.508  0.2070 -0.3509 -0.8972
  111TRP    HH2 3524   3.076   6.226   3.457  0.4646 -1.7894 -1.2901
  111TRP      C 3525   3.751   5.996   3.758  0.3588 -0.7410 -0.2750
  111TRP      O 3526   3.778   5.996   3.643 -0.1689  0.5433  0.0278
  112ASN      N 3527   3.821   5.935   3.852  0.5568  0.2332  0.3991
  112ASN     HN 3528   3.794   5.950   3.947 -0.4978 -0.4220  0.2112
  112ASN     CA 3529   3.916   5.831   3.826 -0.8813  0.4461 -0.0686
  112ASN     HA 3530   3.961   5.845   3.729  0.5181 -1.6670  0.1986
  112ASN     CB 3531   4.035   5.838   3.932  0.2505 -0.3081  0.3212
  112ASN    HB1 3532   4.094   5.932   3.935 -0.4617  0.1515  2.7891
  112ASN    HB2 3533   4.109   5.762   3.899  2.2267  1.5873  0.1154
  112ASN     CG 3534   3.992   5.814   4.071 -0.3034  1.3963  0.4653
  112ASN    OD1 3535   3.891   5.876   4.114  0.2452  0.5521 -0.3166
  112ASN    ND2 3536   4.053   5.716   4.148 -0.5207  0.0241 -0.3826
  112ASN   HD21 3537   3.994   5.684   4.222  0.2756  1.2762  0.8421
  112ASN   HD22 3538   4.128   5.655   4.124  1.8706  1.3147  3.0324
  112ASN      C 3539   3.849   5.693   3.820  0.1855 -0.1620 -0.0387
  112ASN      O 3540   3.910   5.596   3.777  0.2614 -0.0973 -0.1749
  113MET      N 3541   3.718   5.688   3.857  0.4664  0.0801 -0.3344
  113MET     HN 3542   3.674   5.763   3.905 -0.9165 -1.5687  1.0967
  113MET     CA 3543   3.643   5.566   3.856  0.4498 -0.1585  0.5475
  113MET     HA 3544   3.708   5.485   3.825 -1.7587 -1.1718 -1.8168
  113MET     CB 3545   3.599   5.530   4.005 -0.2296  1.0336  0.3841
  113MET    HB1 3546   3.525   5.449   3.991  0.5822  0.3091  0.1732
  113MET    HB2 3547   3.540   5.616   4.044 -0.0790  0.7118  1.3307
  113MET     CG 3548   3.714   5.489   4.094  0.6757 -0.0107  0.2980
  113MET    HG1 3549   3.691   5.476   4.202  1.0462  0.5398  0.4447
  113MET    HG2 3550   3.765   5.588   4.094 -1.9565  1.4698  1.5860
  113MET     SD 3551   3.815   5.348   4.038  0.4936  0.4395 -0.2974
  113MET     CE 3552   3.719   5.219   4.119 -0.1922 -0.4250  0.1451
  113MET    HE1 3553   3.617   5.216   4.075 -0.8654 -0.9669  1.6836
  113MET    HE2 3554   3.703   5.244   4.226 -2.1271 -1.6829  0.1970
  113MET    HE3 3555   3.770   5.122   4.105 -1.2351 -1.0525  0.5878
  113MET      C 3556   3.526   5.565   3.756  0.0510  0.0413  0.4031
  113MET      O 3557   3.428   5.503   3.772  0.5757  0.2754 -0.2055
  114LYS      N 3558   3.547   5.642   3.645 -0.0530  0.5731  0.3168
  114LYS     HN 3559   3.630   5.698   3.651  0.6931  0.0291 -3.0745
  114LYS     CA 3560   3.464   5.655   3.528 -0.5424  0.0281 -0.3495
  114LYS     HA 3561   3.364   5.673   3.563 -0.3106  1.4008 -0.3220
  114LYS     CB 3562   3.492   5.789   3.458 -0.2749  0.5571 -0.0621
  114LYS    HB1 3563   3.494   5.863   3.540 -3.7083 -0.8413  1.4965
  114LYS    HB2 3564   3.408   5.815   3.389 -0.8923 -1.3817 -0.1029
  114LYS     CG 3565   3.632   5.795   3.386  0.0692  0.5099 -1.0031
  114LYS    HG1 3566   3.708   5.746   3.449 -1.4648  0.0598  0.5622
  114LYS    HG2 3567   3.657   5.903   3.396 -0.5221  0.5613  0.0540
  114LYS     CD 3568   3.625   5.748   3.238 -0.4421 -0.4389 -0.1639
  114LYS    HD1 3569   3.544   5.806   3.189 -1.4837 -0.6361  1.2372
  114LYS    HD2 3570   3.592   5.642   3.234 -1.5417 -0.1290  0.2431
  114LYS     CE 3571   3.754   5.766   3.155 -0.4871  1.1712 -0.8197
  114LYS    HE1 3572   3.789   5.871   3.164 -2.5926  1.8370  0.4515
  114LYS    HE2 3573   3.751   5.739   3.048  0.0006 -1.2165 -0.2803
  114LYS     NZ 3574   3.865   5.677   3.207 -0.1646  0.1139  0.0651
  114LYS    HZ1 3575   3.889   5.690   3.307 -1.1963  0.5762  0.2738
  114LYS    HZ2 3576   3.949   5.692   3.147 -0.1220 -0.7935 -0.1092
  114LYS    HZ3 3577   3.841   5.576   3.205 -1.7247  0.3725  1.9403
  114LYS      C 3578   3.445   5.535   3.436  0.0655 -0.0715  0.2477
  114LYS      O 3579   3.339   5.510   3.378  0.5866 -0.2542  0.4748
  115ASP      N 3580   3.547   5.439   3.429  1.0533  0.6398 -0.4078
  115ASP     HN 3581   3.635   5.447   3.476  1.4660  3.4190 -1.4729
  115ASP     CA 3582   3.527   5.326   3.344  0.5156  0.6798  0.7207
  115ASP     HA 3583   3.478   5.361   3.255  1.2457  3.2717  1.2441
  115ASP     CB 3584   3.672   5.281   3.307 -0.6417  0.4812  0.7897
  115ASP    HB1 3585   3.682   5.181   3.259  0.5715  0.8810  0.1542
  115ASP    HB2 3586   3.719   5.260   3.406 -0.7694 -1.9603  0.3971
  115ASP     CG 3587   3.756   5.379   3.227  0.8032  0.3365  0.8741
  115ASP    OD1 3588   3.874   5.411   3.246 -0.6949  0.4400 -0.3813
  115ASP    OD2 3589   3.693   5.435   3.133  0.0839  0.0321  0.0431
  115ASP      C 3590   3.449   5.212   3.413  0.3197 -0.7372  0.1146
  115ASP      O 3591   3.384   5.139   3.347 -0.3244  0.5068  0.5172
  116SER      N 3592   3.445   5.221   3.547 -0.2418  0.4206  0.4333
  116SER     HN 3593   3.511   5.278   3.598  1.5753 -0.9037 -0.3258
  116SER     CA 3594   3.371   5.141   3.634  0.2633  0.2474  0.1895
  116SER     HA 3595   3.331   5.053   3.587  1.1313  0.7020 -1.4921
  116SER     CB 3596   3.447   5.099   3.760  0.4585 -0.1110  0.6091
  116SER    HB1 3597   3.526   5.030   3.722  0.7538  1.0657 -1.0051
  116SER    HB2 3598   3.380   5.030   3.815  0.4941 -1.6652 -1.1863
  116SER     OG 3599   3.497   5.204   3.839 -0.6589 -0.0980 -0.2627
  116SER    HG1 3600   3.578   5.237   3.800 -0.6566 -1.7965 -1.8275
  116SER      C 3601   3.242   5.208   3.682 -0.6360 -0.0409 -0.1312
  116SER      O 3602   3.170   5.147   3.759  0.3456  0.0002  0.2637
  117GLY      N 3603   3.223   5.334   3.639 -0.3670  0.2206 -0.6265
  117GLY     HN 3604   3.290   5.379   3.581  0.0491  0.9899  0.4243
  117GLY     CA 3605   3.093   5.410   3.649 -0.0510 -0.2758  0.6088
  117GLY    HA1 3606   3.121   5.510   3.619  1.6871 -1.2662 -1.3499
  117GLY    HA2 3607   3.041   5.395   3.743 -1.1753  0.3105  0.1043
  117GLY      C 3608   2.990   5.375   3.549 -0.4833  0.4424  0.5919
  117GLY      O 3609   2.997   5.276   3.481 -0.4439 -0.0677  0.0641
  118SER      N 3610   2.883   5.448   3.537  0.8060  0.2579  0.0420
  118SER     HN 3611   2.884   5.532   3.590  2.2589 -1.1012  2.3421
  118SER     CA 3612   2.766   5.428   3.457  0.5046 -0.7496  0.1684
  118SER     HA 3613   2.765   5.327   3.418  0.9904 -1.1214  1.0882
  118SER     CB 3614   2.633   5.454   3.533 -0.7167 -0.2843  0.1806
  118SER    HB1 3615   2.543   5.431   3.473 -0.0733 -3.0543  0.1522
  118SER    HB2 3616   2.625   5.563   3.555 -2.2561  0.3863 -3.1107
  118SER     OG 3617   2.624   5.381   3.657  0.3010  0.1080 -0.1868
  118SER    HG1 3618   2.692   5.418   3.714 -2.4074 -0.2314  3.6583
  118SER      C 3619   2.768   5.532   3.332  0.0275 -0.1940 -0.2752
  118SER      O 3620   2.802   5.649   3.350  0.2907  0.2882 -0.0141
  119TRP      N 3621   2.733   5.484   3.212  0.2301 -0.6527  0.2270
  119TRP     HN 3622   2.717   5.388   3.191  1.8509 -0.6188 -1.4908
  119TRP     CA 3623   2.722   5.577   3.097  0.2327 -0.0550 -0.2650
  119TRP     HA 3624   2.678   5.666   3.141  1.6452  0.0219  1.0711
  119TRP     CB 3625   2.863   5.600   3.013  0.1485  0.3861 -0.1637
  119TRP    HB1 3626   2.941   5.628   3.087  2.6746 -0.3416 -2.3799
  119TRP    HB2 3627   2.843   5.685   2.944 -1.3787  1.5757  1.6570
  119TRP     CG 3628   2.910   5.474   2.945  0.1645  0.0710  0.0542
  119TRP    CD1 3629   2.899   5.450   2.812  0.4403  0.1646  0.0904
  119TRP    HD1 3630   2.850   5.514   2.741  1.6084  1.5822  0.5067
  119TRP    NE1 3631   2.959   5.326   2.789 -0.6340  0.1095 -0.2270
  119TRP    HE1 3632   2.954   5.270   2.709 -0.5312  0.6392 -0.6168
  119TRP    CE2 3633   3.012   5.269   2.904  0.3393  0.3720 -0.1630
  119TRP    CD2 3634   2.986   5.367   3.006  0.8914  0.0295 -0.5115
  119TRP    CE3 3635   3.035   5.349   3.138  0.2566  0.5805  0.4409
  119TRP    HE3 3636   3.009   5.415   3.219  0.8533  2.4148 -0.7915
  119TRP    CZ3 3637   3.103   5.226   3.158  0.4930 -0.4164 -0.0475
  119TRP    HZ3 3638   3.155   5.216   3.252 -1.7559  1.7346  1.5552
  119TRP    CZ2 3639   3.072   5.147   2.932  0.2762  0.4764  0.3626
  119TRP    HZ2 3640   3.075   5.072   2.855 -1.9838  0.7466 -0.0559
  119TRP    CH2 3641   3.116   5.124   3.059 -0.4620  0.4178  0.3800
  119TRP    HH2 3642   3.177   5.038   3.083  0.2272  1.0212  0.8356
  119TRP      C 3643   2.617   5.535   2.991  0.0490 -0.4540 -0.4613
  119TRP      O 3644   2.583   5.419   2.978 -0.0520  0.0599 -0.4374
  120GLY      N 3645   2.555   5.636   2.931 -0.7752  0.4659 -0.5814
  120GLY     HN 3646   2.589   5.730   2.940 -0.7462  0.3385  0.8356
  120GLY     CA 3647   2.459   5.619   2.829 -0.0761 -1.1566  0.5337
  120GLY    HA1 3648   2.428   5.716   2.794  0.6463 -0.9414  0.4690
  120GLY    HA2 3649   2.377   5.562   2.869  0.3860 -0.0011  3.3732
  120GLY      C 3650   2.507   5.543   2.696  0.0829 -0.4780 -0.1128
  120GLY      O 3651   2.627   5.539   2.669 -0.3144  1.1451  0.5735
  121GLN      N 3652   2.405   5.516   2.605  0.6485  0.2921  0.1761
  121GLN     HN 3653   2.308   5.534   2.620  0.1066 -0.0096 -2.4871
  121GLN     CA 3654   2.435   5.481   2.463  0.9326 -0.8987 -0.3909
  121GLN     HA 3655   2.511   5.405   2.452  1.0582 -0.7612 -0.4757
  121GLN     CB 3656   2.308   5.425   2.389  0.2676 -0.7197  0.3655
  121GLN    HB1 3657   2.332   5.393   2.286 -1.2753 -0.3875 -0.1284
  121GLN    HB2 3658   2.235   5.508   2.379  1.4116  0.4324  1.2572
  121GLN     CG 3659   2.241   5.300   2.451  0.4131 -0.1240 -1.2747
  121GLN    HG1 3660   2.166   5.258   2.380 -2.2765  1.3559  0.5080
  121GLN    HG2 3661   2.183   5.327   2.542  2.4713 -0.8243  0.3218
  121GLN     CD 3662   2.335   5.188   2.491  0.5510 -0.2542  0.1372
  121GLN    OE1 3663   2.438   5.160   2.426  0.6480  0.4242  0.0038
  121GLN    NE2 3664   2.308   5.124   2.606 -0.0763 -0.0441  0.3091
  121GLN   HE21 3665   2.224   5.146   2.654 -1.2732 -1.0882 -1.1907
  121GLN   HE22 3666   2.363   5.042   2.623 -1.0143 -0.9218 -0.7443
  121GLN      C 3667   2.481   5.598   2.382 -0.6792 -0.5640 -0.1944
  121GLN      O 3668   2.577   5.592   2.302  0.2755  0.3379 -0.7108
  122GLY      N 3669   2.420   5.718   2.405  0.2126  0.1469 -0.0290
  122GLY     HN 3670   2.343   5.734   2.467 -0.2598  0.2663 -0.6466
  122GLY     CA 3671   2.454   5.839   2.341  0.7412  0.3802 -0.0469
  122GLY    HA1 3672   2.558   5.857   2.317  0.7083 -0.4962 -0.9294
  122GLY    HA2 3673   2.420   5.910   2.414  1.8995  0.4000  0.4995
  122GLY      C 3674   2.377   5.862   2.219  1.1844  0.5789 -0.3254
  122GLY      O 3675   2.302   5.775   2.174  0.0235 -0.4527 -0.0939
  123THR      N 3676   2.392   5.982   2.159 -0.3026  0.0377 -0.6837
  123THR     HN 3677   2.445   6.053   2.206  1.0786 -0.8132 -0.9130
  123THR     CA 3678   2.301   6.032   2.058 -0.0412 -0.5266  0.0574
  123THR     HA 3679   2.280   5.942   2.002  5.9629 -1.8159 -0.8211
  123THR     CB 3680   2.178   6.099   2.111  0.2190 -0.1102 -0.2214
  123THR     HB 3681   2.122   6.020   2.166  2.3941 -0.3487  1.8138
  123THR    OG1 3682   2.093   6.148   2.010  0.2035  0.1658 -0.2042
  123THR    HG1 3683   2.006   6.169   2.043  0.8693  0.3891  1.5101
  123THR    CG2 3684   2.204   6.217   2.200  0.2365 -0.2926 -0.1643
  123THR   HG21 3685   2.108   6.264   2.231 -0.0054 -0.0565 -1.2299
  123THR   HG22 3686   2.257   6.303   2.154  1.6390 -0.6675  0.6833
  123THR   HG23 3687   2.275   6.180   2.278 -0.6558 -2.0521 -0.1617
  123THR      C 3688   2.369   6.126   1.966 -0.2736  0.2317  0.7422
  123THR      O 3689   2.460   6.202   2.007  0.4639 -0.3183  0.1903
  124GLN      N 3690   2.340   6.122   1.832  0.2938  0.4186 -0.3107
  124GLN     HN 3691   2.256   6.072   1.812  0.9927 -0.9220 -0.0143
  124GLN     CA 3692   2.403   6.188   1.729 -0.9321  0.1118  0.3990
  124GLN     HA 3693   2.509   6.177   1.742 -0.9590  1.3746  2.0788
  124GLN     CB 3694   2.381   6.103   1.599  0.5496 -0.2685 -0.2516
  124GLN    HB1 3695   2.284   6.129   1.551 -0.0102 -0.1221  0.9404
  124GLN    HB2 3696   2.380   5.996   1.628  0.6659 -0.0229  0.6886
  124GLN     CG 3697   2.490   6.126   1.489 -0.8783 -0.2249  0.4044
  124GLN    HG1 3698   2.475   6.215   1.425 -1.1959  0.1186  0.9527
  124GLN    HG2 3699   2.472   6.046   1.414  2.0597  0.5725 -1.3192
  124GLN     CD 3700   2.637   6.119   1.531  0.5889 -0.9626  0.0403
  124GLN    OE1 3701   2.698   6.013   1.541 -0.2600  0.0939 -0.6290
  124GLN    NE2 3702   2.701   6.236   1.525  0.0091  0.7738  0.0809
  124GLN   HE21 3703   2.800   6.227   1.526 -0.1896 -4.0979 -1.2507
  124GLN   HE22 3704   2.649   6.321   1.535 -1.8547 -0.1330 -1.2942
  124GLN      C 3705   2.352   6.330   1.712  0.0322  0.3826  0.3651
  124GLN      O 3706   2.233   6.353   1.687 -0.0132  0.3573 -0.4748
  125VAL      N 3707   2.442   6.429   1.722 -0.1353 -0.1165 -0.5312
  125VAL     HN 3708   2.529   6.405   1.765 -0.2935 -2.3152 -1.3137
  125VAL     CA 3709   2.425   6.563   1.670  0.9311  0.3513  0.0636
  125VAL     HA 3710   2.319   6.578   1.658  0.9387  1.5954  1.2555
  125VAL     CB 3711   2.491   6.666   1.764  0.1341 -0.4542 -0.2661
  125VAL     HB 3712   2.591   6.620   1.777 -1.0040 -2.7795  0.7574
  125VAL    CG1 3713   2.502   6.813   1.698  0.0693 -0.4050 -0.0847
  125VAL   HG11 3714   2.563   6.819   1.606 -1.0644 -1.3370 -0.9197
  125VAL   HG12 3715   2.553   6.883   1.768 -0.0252  0.0421 -0.4602
  125VAL   HG13 3716   2.402   6.845   1.661 -0.0931 -2.8660 -1.9516
  125VAL    CG2 3717   2.419   6.677   1.903 -0.1567  0.0468 -0.1488
  125VAL   HG21 3718   2.326   6.736   1.889  0.5469  0.9523 -1.1895
  125VAL   HG22 3719   2.481   6.727   1.980 -1.9066  1.7217  0.2524
  125VAL   HG23 3720   2.387   6.577   1.939  0.1092 -0.3698 -1.0390
  125VAL      C 3721   2.483   6.576   1.528 -0.3491 -0.3248 -0.6530
  125VAL      O 3722   2.598   6.534   1.506 -0.0484 -0.3213 -0.1473
  126THR      N 3723   2.411   6.633   1.436 -0.0693  0.6971  0.7307
  126THR     HN 3724   2.316   6.661   1.446 -0.3333  0.1502 -0.0726
  126THR     CA 3725   2.466   6.659   1.305 -0.6927 -0.2276  0.0703
  126THR     HA 3726   2.572   6.637   1.302 -0.5470  0.5079 -2.2791
  126THR     CB 3727   2.407   6.585   1.187 -0.0840 -0.1521 -0.5287
  126THR     HB 3728   2.296   6.583   1.189 -0.0779 -0.2205  0.9187
  126THR    OG1 3729   2.436   6.448   1.205 -0.2070 -0.0242  0.0274
  126THR    HG1 3730   2.378   6.418   1.276 -1.7635 -0.1579 -1.2557
  126THR    CG2 3731   2.454   6.637   1.051 -0.3141 -0.2291  1.0847
  126THR   HG21 3732   2.563   6.621   1.043 -0.4754 -0.6934 -0.5613
  126THR   HG22 3733   2.445   6.747   1.046  0.2436 -0.2310 -0.9990
  126THR   HG23 3734   2.404   6.589   0.963 -0.7934  1.6901  0.2627
  126THR      C 3735   2.447   6.813   1.279  0.1042  0.2863  0.4491
  126THR      O 3736   2.333   6.857   1.295 -0.4355  0.4736 -0.6006
  127VAL      N 3737   2.546   6.889   1.226  0.2177 -0.6921  0.0100
  127VAL     HN 3738   2.632   6.856   1.189 -0.5796 -2.9118 -0.0178
  127VAL     CA 3739   2.529   7.031   1.196  0.3422 -0.1951  0.3688
  127VAL     HA 3740   2.434   7.067   1.232 -0.5322 -1.5133 -0.5392
  127VAL     CB 3741   2.633   7.110   1.282 -0.0077  0.0260 -0.3059
  127VAL     HB 3742   2.735   7.104   1.237  0.1447  1.7412 -0.2787
  127VAL    CG1 3743   2.599   7.259   1.272  0.1545 -0.8221 -0.2017
  127VAL   HG11 3744   2.684   7.296   1.334 -0.2050 -1.9346  1.0030
  127VAL   HG12 3745   2.506   7.284   1.329  0.9433 -0.3049  0.9092
  127VAL   HG13 3746   2.598   7.317   1.178 -0.1089  0.5451  0.6081
  127VAL    CG2 3747   2.622   7.048   1.424  0.6679  0.0128  0.6522
  127VAL   HG21 3748   2.516   7.020   1.441  0.4184 -1.4624 -2.5914
  127VAL   HG22 3749   2.649   7.128   1.496 -0.0373 -0.5903  1.6037
  127VAL   HG23 3750   2.695   6.964   1.427  2.7871  1.7375  0.2432
  127VAL      C 3751   2.533   7.055   1.048  0.0773  0.4716  0.1812
  127VAL      O 3752   2.637   7.045   0.986 -0.5338  0.5516 -0.0094
  128SER      N 3753   2.415   7.087   0.990 -0.6046  0.4533  0.0120
  128SER     HN 3754   2.350   7.108   1.062  2.8199  2.3144  2.9087
  128SER     CA 3755   2.405   7.117   0.851  0.4555 -0.0909  0.1471
  128SER     HA 3756   2.456   7.036   0.802  0.8274  0.7801 -0.9418
  128SER     CB 3757   2.250   7.118   0.807 -0.2781  0.3085 -0.2792
  128SER    HB1 3758   2.197   7.190   0.873 -0.2327 -0.3067  0.4332
  128SER    HB2 3759   2.213   7.015   0.826  1.6295 -0.3678  0.0073
  128SER     OG 3760   2.236   7.129   0.664  0.0804 -0.5343  0.1998
  128SER    HG1 3761   2.225   7.222   0.646 -0.7606 -0.6223  0.2291
  128SER      C 3762   2.478   7.244   0.808 -0.4602  0.6895 -0.5903
  128SER      O 3763   2.467   7.341   0.879  0.4268  0.0920 -0.0810
  129SER      N 3764   2.553   7.246   0.697  0.2242 -0.5783  0.5709
  129SER     HN 3765   2.562   7.176   0.627  2.9074 -1.7486  1.9392
  129SER     CA 3766   2.633   7.363   0.657 -0.1378 -1.0280  0.7222
  129SER     HA 3767   2.687   7.391   0.746  1.0365 -0.8751 -0.0258
  129SER     CB 3768   2.724   7.315   0.541 -0.3001 -0.0004  0.2657
  129SER    HB1 3769   2.658   7.282   0.458 -2.1808 -1.7869  2.3292
  129SER    HB2 3770   2.786   7.233   0.583 -0.6167  0.2836  1.3192
  129SER     OG 3771   2.819   7.417   0.505  0.3466  0.4359 -0.0002
  129SER    HG1 3772   2.872   7.384   0.432  0.3833 -2.9426  1.3713
  129SER      C 3773   2.555   7.484   0.612 -0.9011  0.1008  0.2184
  129SER      O 3774   2.470   7.476   0.526 -1.0109 -0.5940  0.7423
  129SER     NT 3775   2.592   7.600   0.660  0.7569 -0.0252 -0.2737
  129SER    HNT 3776   2.666   7.599   0.727  1.6277  0.0538 -1.2235
  129SER    CAT 3777   2.532   7.721   0.613  0.1585 -0.4612 -0.4186
  129SER    HT1 3778   2.456   7.752   0.688  0.7515  0.3969 -0.1482
  129SER    HT2 3779   2.486   7.724   0.513 -0.3469  1.7313 -0.1759
  129SER    HT3 3780   2.616   7.794   0.616  2.0776 -2.5536  1.7704
   17SER    CAY 3781   9.342   5.104   3.938 -0.1947 -0.7185  0.1226
   17SER    HY1 3782   9.431   5.051   3.978  1.0659  0.0416 -1.5442
   17SER    HY2 3783   9.270   5.023   3.912 -2.6670  1.6590 -0.9690
   17SER    HY3 3784   9.298   5.164   4.020 -0.4308 -1.2934  0.4233
   17SER     CY 3785   9.376   5.194   3.824 -0.0157 -0.0332  0.3551
   17SER     OY 3786   9.439   5.295   3.840  0.0391 -0.3640  0.1281
   17SER      N 3787   9.331   5.153   3.705  1.1918  0.2718 -0.5552
   17SER     HN 3788   9.274   5.073   3.716  0.8008  0.5177 -0.7789
   17SER     CA 3789   9.346   5.227   3.581  0.9437 -0.1969 -0.1390
   17SER     HA 3790   9.431   5.294   3.587  0.2745  0.7496 -0.9466
   17SER     CB 3791   9.377   5.141   3.451  0.4037 -0.3077 -0.0223
   17SER    HB1 3792   9.387   5.211   3.366  1.1784 -0.9635 -0.4844
   17SER    HB2 3793   9.289   5.077   3.427 -2.4296  2.7398  1.4304
   17SER     OG 3794   9.498   5.075   3.472  0.1159  0.2816  0.6420
   17SER    HG1 3795   9.474   5.011   3.540  0.0741  0.7515  1.0807
   17SER      C 3796   9.222   5.313   3.546 -0.0863  0.3409 -0.4374
   17SER      O 3797   9.235   5.420   3.481  0.0637  0.1235  0.4433
   18GLU      N 3798   9.113   5.269   3.600  0.3622 -0.3083 -0.2099
   18GLU     HN 3799   9.110   5.183   3.652  2.0059 -0.3481 -0.1332
   18GLU     CA 3800   8.985   5.339   3.588  0.8675 -0.0566  0.1856
   18GLU     HA 3801   9.008   5.437   3.549  0.6777 -1.4556 -3.9870
   18GLU     CB 3802   8.899   5.267   3.477 -0.4738  0.3769 -0.1705
   18GLU    HB1 3803   8.800   5.316   3.478  0.8910  3.4136 -0.7488
   18GLU    HB2 3804   8.887   5.159   3.498 -0.2135 -0.1920 -2.6404
   18GLU     CG 3805   8.964   5.279   3.336 -0.0054 -0.4077  0.0157
   18GLU    HG1 3806   9.071   5.250   3.335  0.6355  1.3921  3.5213
   18GLU    HG2 3807   8.963   5.386   3.306 -0.8353 -0.3591  0.1910
   18GLU     CD 3808   8.890   5.186   3.247  0.7830 -0.9334  0.2445
   18GLU    OE1 3809   8.780   5.221   3.191  0.3611 -1.1007 -0.0383
   18GLU    OE2 3810   8.946   5.072   3.230 -0.0753 -0.5047  0.3574
   18GLU      C 3811   8.912   5.347   3.717 -0.6656 -0.1374  0.4674
   18GLU      O 3812   8.959   5.299   3.824 -0.3435  0.1975 -0.4045
   19CYS      N 3813   8.796   5.416   3.711 -0.0318 -0.0037  0.2104
   19CYS     HN 3814   8.763   5.438   3.620 -1.3822  1.6106  1.0318
   19CYS     CA 3815   8.709   5.421   3.826 -0.2967 -0.4543 -0.3130
   19CYS     HA 3816   8.762   5.405   3.918 -1.0161  0.6741  0.3248
   19CYS     CB 3817   8.636   5.558   3.836 -0.0378 -0.1114 -0.1799
   19CYS    HB1 3818   8.562   5.556   3.919 -0.5870 -2.2216 -0.6763
   19CYS    HB2 3819   8.576   5.564   3.742 -1.1261 -1.4943  0.3924
   19CYS     SG 3820   8.757   5.690   3.863 -0.4267  0.2371 -0.3044
   19CYS      C 3821   8.614   5.303   3.825  0.2710  0.2983  0.3540
   19CYS      O 3822   8.600   5.224   3.730 -0.4380 -0.6697  0.1486
   20GLU      N 3823   8.536   5.299   3.939  0.1198 -0.2440  0.0149
   20GLU     HN 3824   8.541   5.368   4.011  2.1609 -0.6400  0.3053
   20GLU     CA 3825   8.442   5.199   3.971 -0.4128 -0.3573  0.2790
   20GLU     HA 3826   8.417   5.144   3.881 -1.2890  2.0705 -1.0437
   20GLU     CB 3827   8.490   5.113   4.097  0.0534  0.2968  0.4692
   20GLU    HB1 3828   8.520   5.181   4.180  0.0326 -1.3727  1.9044
   20GLU    HB2 3829   8.583   5.057   4.074 -0.8453 -1.0631  0.0275
   20GLU     CG 3830   8.392   4.996   4.148 -0.3709  0.2462 -0.2066
   20GLU    HG1 3831   8.310   5.043   4.206 -0.3966  0.8156 -0.6930
   20GLU    HG2 3832   8.449   4.927   4.214  0.3670  1.2220  0.2199
   20GLU     CD 3833   8.331   4.913   4.036 -0.2070  0.1156  0.3101
   20GLU    OE1 3834   8.383   4.802   3.996  0.3943 -0.2041  0.2460
   20GLU    OE2 3835   8.227   4.947   3.978 -0.2838 -0.2275  0.1961
   20GLU      C 3836   8.323   5.284   4.007  0.0923  0.0586 -0.4279
   20GLU      O 3837   8.326   5.382   4.073 -0.0967 -0.4993 -0.1409
   21TYR      N 3838   8.211   5.248   3.939 -0.3593  0.2243 -0.1307
   21TYR     HN 3839   8.214   5.171   3.876  1.2382  0.1018  0.0560
   21TYR     CA 3840   8.090   5.325   3.927  0.0706  0.1131 -0.3218
   21TYR     HA 3841   8.096   5.427   3.963 -0.4100  0.6677 -1.7481
   21TYR     CB 3842   8.039   5.347   3.780 -1.1233  0.1478  0.0620
   21TYR    HB1 3843   7.970   5.435   3.780 -0.9776  0.2635 -0.3249
   21TYR    HB2 3844   8.001   5.254   3.733 -0.0287  0.5794 -1.7805
   21TYR     CG 3845   8.161   5.402   3.702 -0.2739 -0.1055 -0.7378
   21TYR    CD1 3846   8.227   5.532   3.720  0.6821 -0.3364 -0.0276
   21TYR    HD1 3847   8.182   5.606   3.785 -0.8333 -0.7794 -0.5378
   21TYR    CE1 3848   8.348   5.560   3.658  0.0984 -0.1968 -0.9256
   21TYR    HE1 3849   8.404   5.648   3.684 -0.1957 -0.8558  2.3592
   21TYR     CZ 3850   8.396   5.467   3.570  0.2225  0.2195 -0.1392
   21TYR     OH 3851   8.516   5.496   3.505  0.2716  0.3025  0.4761
   21TYR     HH 3852   8.528   5.424   3.443  0.0579  1.4689 -0.9592
   21TYR    CD2 3853   8.212   5.320   3.611 -0.2912  0.8017  0.9018
   21TYR    HD2 3854   8.161   5.229   3.584 -0.4176  1.3702 -0.9618
   21TYR    CE2 3855   8.324   5.345   3.536  0.0250 -0.1832  0.4548
   21TYR    HE2 3856   8.360   5.286   3.453  1.0302 -2.3399  2.3189
   21TYR      C 3857   7.984   5.249   4.007 -0.6743 -0.1764 -0.1347
   21TYR      O 3858   7.878   5.312   4.022 -0.3578 -0.4265  0.1657
   22THR      N 3859   8.020   5.134   4.060  0.4435  0.7950  0.0615
   22THR     HN 3860   8.113   5.099   4.052  0.6909  0.6787  2.6928
   22THR     CA 3861   7.922   5.054   4.131 -0.5381  0.3601 -0.5473
   22THR     HA 3862   7.820   5.083   4.108  0.1407  1.7936 -1.9537
   22THR     CB 3863   7.906   4.906   4.091  0.7624  0.4936 -0.8819
   22THR     HB 3864   7.831   4.853   4.152  0.6783 -0.9410 -2.1927
   22THR    OG1 3865   8.024   4.831   4.100 -0.4390 -0.0788  0.4446
   22THR    HG1 3866   8.094   4.882   4.058 -0.0906 -1.3758 -0.6451
   22THR    CG2 3867   7.860   4.899   3.940 -0.0621 -0.4544 -0.0452
   22THR   HG21 3868   7.775   4.965   3.915  2.6162  2.8114 -1.2421
   22THR   HG22 3869   7.820   4.796   3.925  0.3823 -0.5488 -0.6137
   22THR   HG23 3870   7.946   4.907   3.870 -0.7175 -0.7618 -0.9096
   22THR      C 3871   7.927   5.077   4.282 -0.4561  0.2532  0.0228
   22THR      O 3872   8.034   5.113   4.341  0.1966  0.7953 -0.3564
   23ASP      N 3873   7.813   5.067   4.355 -0.0782 -0.3432  0.0593
   23ASP     HN 3874   7.726   5.038   4.317  0.1371 -0.4895 -0.3325
   23ASP     CA 3875   7.801   5.120   4.497 -0.0969  0.5880 -0.3933
   23ASP     HA 3876   7.876   5.194   4.523 -1.6573  1.6130  1.5004
   23ASP     CB 3877   7.677   5.201   4.513  0.4092  0.5504 -0.6997
   23ASP    HB1 3878   7.676   5.276   4.431  1.9191  1.7872  0.3670
   23ASP    HB2 3879   7.676   5.262   4.605  1.4991  0.4448 -0.6051
   23ASP     CG 3880   7.542   5.125   4.493  0.4623  0.7032  0.8494
   23ASP    OD1 3881   7.439   5.189   4.526 -0.1265 -0.0294 -0.1066
   23ASP    OD2 3882   7.527   5.020   4.422  0.5777  0.1564  0.3926
   23ASP      C 3883   7.814   5.024   4.614  0.1122  0.2753 -0.1808
   23ASP      O 3884   7.803   5.056   4.732  0.5131  0.0914 -0.0535
   24TRP      N 3885   7.851   4.901   4.581  0.8395 -0.6589  0.6704
   24TRP     HN 3886   7.855   4.881   4.484  0.0904 -1.0353  0.7043
   24TRP     CA 3887   7.896   4.800   4.676  0.5445 -0.2380  0.3292
   24TRP     HA 3888   7.924   4.713   4.619  1.4233  0.3900 -0.2357
   24TRP     CB 3889   8.030   4.842   4.742 -0.5043  0.2057 -0.0713
   24TRP    HB1 3890   8.008   4.936   4.798 -0.2128 -0.1723  0.6897
   24TRP    HB2 3891   8.101   4.871   4.662 -2.4141 -1.0518 -2.3502
   24TRP     CG 3892   8.101   4.748   4.834 -0.5244  0.4363  0.9350
   24TRP    CD1 3893   8.201   4.672   4.785 -0.2558 -0.1141  0.3494
   24TRP    HD1 3894   8.228   4.655   4.682  2.1051 -1.2652  1.0777
   24TRP    NE1 3895   8.275   4.617   4.889 -0.0827 -0.4893 -0.1359
   24TRP    HE1 3896   8.349   4.554   4.877  0.4934  0.2223 -0.4458
   24TRP    CE2 3897   8.236   4.668   5.009  0.0386 -0.5214  0.6150
   24TRP    CD2 3898   8.116   4.750   4.979 -0.2129 -0.0492  0.0814
   24TRP    CE3 3899   8.064   4.828   5.075 -0.0511 -0.2950  0.3461
   24TRP    HE3 3900   7.988   4.903   5.057 -0.5031 -0.5345  1.1905
   24TRP    CZ3 3901   8.102   4.809   5.205 -0.1464  0.1418 -0.0197
   24TRP    HZ3 3902   8.058   4.871   5.282 -0.4128  0.9954 -0.8498
   24TRP    CZ2 3903   8.270   4.643   5.142  0.4595 -0.2398  0.1330
   24TRP    HZ2 3904   8.348   4.572   5.166 -1.2767 -2.6412 -0.9080
   24TRP    CH2 3905   8.206   4.723   5.237 -0.0544 -0.1370  0.0172
   24TRP    HH2 3906   8.248   4.713   5.336 -1.4589 -0.1851  0.6243
   24TRP      C 3907   7.787   4.743   4.765 -0.7274  0.5463 -0.1547
   24TRP      O 3908   7.808   4.701   4.875  0.6788  0.1117  0.2861
   25LYS      N 3909   7.666   4.741   4.712 -0.6467  0.2605 -0.0454
   25LYS     HN 3910   7.653   4.761   4.615 -0.8837 -0.6236 -0.2012
   25LYS     CA 3911   7.545   4.703   4.779  0.2201 -0.0107 -0.0722
   25LYS     HA 3912   7.546   4.744   4.879  0.9448  2.4063 -0.9944
   25LYS     CB 3913   7.421   4.782   4.721  0.2383  0.0653  0.4532
   25LYS    HB1 3914   7.322   4.756   4.766 -0.0372 -0.2328 -0.3052
   25LYS    HB2 3915   7.413   4.764   4.612  1.4455 -1.5702  0.5848
   25LYS     CG 3916   7.430   4.936   4.744  0.0207 -0.1810 -0.7571
   25LYS    HG1 3917   7.351   4.987   4.685  0.7058 -0.9534 -2.4456
   25LYS    HG2 3918   7.534   4.961   4.713  0.4942 -0.5543  0.4801
   25LYS     CD 3919   7.428   4.979   4.895  0.8941 -0.7805 -0.0149
   25LYS    HD1 3920   7.527   4.954   4.938  1.4891 -0.3845 -1.1265
   25LYS    HD2 3921   7.359   4.907   4.944  1.5473 -1.8520 -0.6235
   25LYS     CE 3922   7.387   5.123   4.929  0.9788 -0.4201  0.2833
   25LYS    HE1 3923   7.401   5.166   5.030  0.3260  0.1579  0.1360
   25LYS    HE2 3924   7.280   5.142   4.908  1.3382  2.3850  0.5890
   25LYS     NZ 3925   7.454   5.214   4.834  0.2320 -0.4322  0.7287
   25LYS    HZ1 3926   7.442   5.315   4.856 -0.5120  0.3497 -2.7895
   25LYS    HZ2 3927   7.424   5.198   4.736  0.4512 -1.3641  0.8018
   25LYS    HZ3 3928   7.550   5.182   4.858  1.4152  1.3273 -1.2902
   25LYS      C 3929   7.523   4.550   4.771 -0.8062  0.2913 -1.0676
   25LYS      O 3930   7.571   4.479   4.683 -0.3099  0.3258  0.3921
   26SER      N 3931   7.457   4.501   4.875 -0.0601 -0.1103  0.5271
   26SER     HN 3932   7.415   4.560   4.943  0.8639  0.2603  0.7886
   26SER     CA 3933   7.442   4.367   4.923  0.5389  0.3563 -0.4545
   26SER     HA 3934   7.521   4.300   4.892 -1.0357 -0.6155 -2.6474
   26SER     CB 3935   7.433   4.364   5.068  0.5018 -0.0004 -0.9831
   26SER    HB1 3936   7.410   4.263   5.107  0.1821  0.3307 -0.2965
   26SER    HB2 3937   7.358   4.436   5.105  0.3847 -1.3038  1.5738
   26SER     OG 3938   7.565   4.403   5.120  0.1822  0.3809  0.0165
   26SER    HG1 3939   7.617   4.323   5.113  1.2149  0.9324  0.9600
   26SER      C 3940   7.317   4.301   4.858  0.5890  0.3670 -0.3762
   26SER      O 3941   7.228   4.359   4.798  0.5538  1.0985 -0.0868
   27SER      N 3942   7.313   4.165   4.881 -0.3748 -0.1395  0.1107
   27SER     HN 3943   7.390   4.117   4.922 -1.1975 -0.9042  0.8078
   27SER     CA 3944   7.202   4.085   4.862  0.5052  0.2225  0.2775
   27SER     HA 3945   7.147   4.120   4.776  0.6214 -0.7778 -0.2186
   27SER     CB 3946   7.231   3.929   4.843 -0.3127 -0.0056 -0.3529
   27SER    HB1 3947   7.284   3.933   4.746 -0.2268  0.9847 -0.2815
   27SER    HB2 3948   7.133   3.879   4.831 -0.6578  0.5342  0.1327
   27SER     OG 3949   7.317   3.877   4.942 -0.5537  0.6097 -0.5366
   27SER    HG1 3950   7.406   3.898   4.913 -0.0667  0.3514  0.7024
   27SER      C 3951   7.099   4.105   4.975 -0.4675  0.1106  0.5963
   27SER      O 3952   7.131   4.165   5.078 -0.2518 -0.2528  0.5055
   28GLY      N 3953   6.974   4.048   4.971 -0.1647 -0.6299 -0.0341
   28GLY     HN 3954   6.945   3.982   4.903 -2.3932  1.0883 -0.8601
   28GLY     CA 3955   6.870   4.063   5.084 -0.2732 -0.4195 -0.1227
   28GLY    HA1 3956   6.893   3.997   5.166 -0.8983 -0.2166  0.2155
   28GLY    HA2 3957   6.771   4.034   5.052 -1.1696  1.3828  0.8968
   28GLY      C 3958   6.843   4.201   5.142 -0.8515 -0.6293  0.6213
   28GLY      O 3959   6.853   4.310   5.087 -0.4774 -0.1633  0.9796
   29ALA      N 3960   6.803   4.207   5.272 -0.1464  0.2920  0.0115
   29ALA     HN 3961   6.792   4.123   5.324 -1.1971  0.6503  0.3880
   29ALA     CA 3962   6.759   4.327   5.334 -0.0637  0.1345 -1.6328
   29ALA     HA 3963   6.824   4.411   5.315  3.2274 -1.8955 -0.2485
   29ALA     CB 3964   6.613   4.351   5.296 -0.2830 -0.2155  0.1531
   29ALA    HB1 3965   6.584   4.439   5.356  1.0628 -0.0189  0.5548
   29ALA    HB2 3966   6.562   4.260   5.333  0.2094 -0.4754  0.2021
   29ALA    HB3 3967   6.603   4.362   5.186  1.2920 -0.7617 -0.0699
   29ALA      C 3968   6.783   4.315   5.489  0.1123 -0.4972  0.3684
   29ALA      O 3969   6.700   4.352   5.576  0.2884  0.1909 -0.6142
   30LEU      N 3970   6.907   4.269   5.528 -0.1204  0.0623 -0.3463
   30LEU     HN 3971   6.981   4.250   5.464  0.8010 -1.4195  1.0675
   30LEU     CA 3972   6.943   4.272   5.668  0.1171 -0.8720 -0.3204
   30LEU     HA 3973   6.873   4.217   5.729 -0.1639  0.0661  0.2184
   30LEU     CB 3974   7.086   4.215   5.688 -0.3042 -0.9986 -0.0513
   30LEU    HB1 3975   7.119   4.237   5.792 -2.0856 -0.9296  0.5428
   30LEU    HB2 3976   7.152   4.272   5.621  1.0414  0.8768  2.6929
   30LEU     CG 3977   7.086   4.058   5.677 -0.0933 -0.0285  0.0711
   30LEU     HG 3978   7.038   4.038   5.579  0.7167  2.8712 -1.0455
   30LEU    CD1 3979   7.223   3.995   5.677 -0.1596  0.2323  0.3594
   30LEU   HD11 3980   7.213   3.887   5.653  1.5692 -0.3631  2.0383
   30LEU   HD12 3981   7.274   4.009   5.775  0.5579 -2.2460  0.4143
   30LEU   HD13 3982   7.284   4.045   5.599  0.9726 -1.6716 -0.0277
   30LEU    CD2 3983   7.007   4.002   5.798 -0.5862 -0.5982  0.8184
   30LEU   HD21 3984   7.050   4.040   5.893  3.5445 -2.8023  0.0424
   30LEU   HD22 3985   7.011   3.891   5.793  2.1885 -0.5117 -0.2620
   30LEU   HD23 3986   6.897   4.021   5.796 -0.3356  0.9659  0.8628
   30LEU      C 3987   6.952   4.413   5.722  0.5173  0.5799 -0.3293
   30LEU      O 3988   6.929   4.435   5.839  0.0044  0.2849 -0.4386
   31ILE      N 3989   6.973   4.518   5.634  0.1673  0.7935 -0.5644
   31ILE     HN 3990   6.991   4.505   5.537 -0.7183  0.2851 -0.6705
   31ILE     CA 3991   6.979   4.661   5.677  0.2298  0.2361 -0.3704
   31ILE     HA 3992   7.039   4.664   5.767 -2.4829  2.4166  1.5538
   31ILE     CB 3993   7.067   4.757   5.603 -0.3595  0.4232  0.8427
   31ILE     HB 3994   7.031   4.757   5.498 -2.1342 -2.5293  1.3350
   31ILE    CG2 3995   7.050   4.904   5.652 -0.1738  0.3957 -0.0136
   31ILE   HG21 3996   7.056   4.910   5.763  0.6996 -1.3158  0.0715
   31ILE   HG22 3997   6.953   4.948   5.622  0.0667 -1.3107 -3.7663
   31ILE   HG23 3998   7.122   4.978   5.610  1.9644  0.0022  2.6391
   31ILE    CG1 3999   7.211   4.703   5.614 -0.0695  0.0499  0.1458
   31ILE   HG11 4000   7.221   4.620   5.541 -0.7407  0.3591 -0.3044
   31ILE   HG12 4001   7.220   4.676   5.721 -0.8616 -0.2984  0.1236
   31ILE     CD 4002   7.325   4.806   5.590  0.1264  0.5290 -0.1485
   31ILE    HD1 4003   7.423   4.757   5.605 -0.5773 -0.8319  0.1790
   31ILE    HD2 4004   7.312   4.903   5.642 -0.8769  1.3515 -1.8490
   31ILE    HD3 4005   7.324   4.821   5.480 -2.6314 -2.0812 -0.6140
   31ILE      C 4006   6.844   4.721   5.738  0.0523  0.0226 -0.2786
   31ILE      O 4007   6.846   4.770   5.846  0.0168 -0.2323 -0.1944
   32PRO      N 4008   6.730   4.707   5.670  0.2988  0.5807  0.5307
   32PRO     CD 4009   6.728   4.727   5.529  0.0675  0.0444  0.5960
   32PRO    HD1 4010   6.747   4.633   5.474 -0.3397  0.1354  0.2980
   32PRO    HD2 4011   6.809   4.798   5.502  0.8443 -1.6286 -1.7673
   32PRO     CA 4012   6.601   4.730   5.723  0.1896 -0.2830 -0.0331
   32PRO     HA 4013   6.606   4.835   5.750 -1.6031  0.7815 -3.2181
   32PRO     CB 4014   6.503   4.733   5.598 -0.1879  0.2898  0.0408
   32PRO    HB1 4015   6.409   4.792   5.608 -1.4873 -1.6526 -0.0562
   32PRO    HB2 4016   6.471   4.628   5.581 -1.2966  0.4936  0.7741
   32PRO     CG 4017   6.591   4.785   5.484  0.0778  0.2667  0.1791
   32PRO    HG1 4018   6.548   4.744   5.390 -2.4801  0.0822  1.3443
   32PRO    HG2 4019   6.589   4.896   5.475 -0.8224  0.4471  2.1166
   32PRO      C 4020   6.546   4.637   5.826 -0.4449  0.4453  0.3522
   32PRO      O 4021   6.472   4.675   5.912 -0.2949 -0.3311 -0.7133
   33ALA      N 4022   6.583   4.509   5.818  1.0901  0.4003  0.2358
   33ALA     HN 4023   6.623   4.466   5.737  0.0464 -1.2628  0.5612
   33ALA     CA 4024   6.558   4.418   5.932  0.0507 -0.2335  0.5103
   33ALA     HA 4025   6.452   4.411   5.951  0.2939 -0.1807  1.9971
   33ALA     CB 4026   6.593   4.270   5.897  0.4506 -0.0189  0.4450
   33ALA    HB1 4027   6.539   4.249   5.802 -0.6896 -1.6409  1.4054
   33ALA    HB2 4028   6.547   4.213   5.981 -2.1072  1.2563  0.0183
   33ALA    HB3 4029   6.700   4.245   5.882  0.5554 -0.4773  1.8262
   33ALA      C 4030   6.640   4.457   6.064 -0.3907  0.2918 -0.0631
   33ALA      O 4031   6.587   4.432   6.172  0.2424  0.1256 -0.1552
   34ILE      N 4032   6.764   4.500   6.062  0.1647 -0.3707  0.0226
   34ILE     HN 4033   6.810   4.515   5.975  0.9492 -0.4531  0.4122
   34ILE     CA 4034   6.843   4.552   6.174  0.0290  1.0904 -0.2272
   34ILE     HA 4035   6.829   4.472   6.246 -1.1206  0.0437 -1.5470
   34ILE     CB 4036   6.990   4.564   6.145 -0.4773 -0.4697  0.1015
   34ILE     HB 4037   7.005   4.608   6.044 -0.2581 -1.3025 -0.2373
   34ILE    CG2 4038   7.069   4.644   6.249  0.0964 -0.4637  0.1114
   34ILE   HG21 4039   7.177   4.656   6.229 -0.0579  3.1659  0.7671
   34ILE   HG22 4040   7.050   4.590   6.344  1.7765 -2.9623 -0.8950
   34ILE   HG23 4041   7.031   4.746   6.271  1.0926 -0.8935  4.7736
   34ILE    CG1 4042   7.055   4.424   6.137  0.0994 -0.4561  0.0315
   34ILE   HG11 4043   6.980   4.369   6.075 -3.7996  1.2816  2.8257
   34ILE   HG12 4044   7.056   4.379   6.239  1.8188 -2.3492 -0.7293
   34ILE     CD 4045   7.193   4.426   6.079 -0.0144  0.3416 -0.1532
   34ILE    HD1 4046   7.203   4.343   6.006  1.3807 -0.4910  0.9357
   34ILE    HD2 4047   7.270   4.418   6.159  1.1328 -1.7387 -1.3832
   34ILE    HD3 4048   7.214   4.517   6.018  0.0859  1.2196  1.1518
   34ILE      C 4049   6.783   4.669   6.238 -1.0141  0.3444  0.1687
   34ILE      O 4050   6.771   4.679   6.360  0.1006  0.0739  0.3486
   35TYR      N 4051   6.729   4.762   6.153  0.4361 -0.3109 -0.3852
   35TYR     HN 4052   6.748   4.756   6.056  0.6623 -1.2743 -0.2929
   35TYR     CA 4053   6.667   4.880   6.202  0.3295  0.2759 -0.6688
   35TYR     HA 4054   6.731   4.928   6.274  0.1533  1.1681 -1.0862
   35TYR     CB 4055   6.635   4.970   6.086 -0.0746 -0.3598  0.2095
   35TYR    HB1 4056   6.585   5.064   6.117  0.1455  1.0494 -3.2305
   35TYR    HB2 4057   6.567   4.931   6.007  0.0450  1.4019 -0.8240
   35TYR     CG 4058   6.772   5.022   6.028 -0.0814 -1.1808 -0.3313
   35TYR    CD1 4059   6.888   5.045   6.110 -0.3847  0.2620  0.8549
   35TYR    HD1 4060   6.905   5.004   6.209  2.4450  1.5253  1.0005
   35TYR    CE1 4061   7.010   5.084   6.049  0.1511  0.2132 -0.3068
   35TYR    HE1 4062   7.095   5.087   6.116  1.6475  0.5924 -2.1340
   35TYR     CZ 4063   7.013   5.125   5.926 -0.1636  0.2173  0.6559
   35TYR     OH 4064   7.147   5.174   5.884  0.2287  0.1902  0.7591
   35TYR     HH 4065   7.139   5.201   5.793 -1.3423 -1.5673  0.3204
   35TYR    CD2 4066   6.772   5.071   5.896 -0.0627 -0.3852  0.1218
   35TYR    HD2 4067   6.683   5.065   5.835  1.1811  1.6513 -2.0912
   35TYR    CE2 4068   6.897   5.125   5.849 -0.0808  0.3693 -0.3753
   35TYR    HE2 4069   6.899   5.163   5.748 -4.2477 -2.8791 -1.9658
   35TYR      C 4070   6.541   4.847   6.280 -0.3973 -0.3388  0.1884
   35TYR      O 4071   6.519   4.905   6.383 -0.1629  0.4318  0.6178
   36MET      N 4072   6.451   4.755   6.231  0.2984 -0.2561  0.1280
   36MET     HN 4073   6.465   4.724   6.137 -0.2586  0.6284 -0.2605
   36MET     CA 4074   6.334   4.710   6.310  0.7149 -0.2976  0.5179
   36MET     HA 4075   6.280   4.801   6.329 -0.5845 -1.0493  0.6011
   36MET     CB 4076   6.251   4.610   6.226  0.6289 -0.4723  0.2995
   36MET    HB1 4077   6.171   4.562   6.286 -2.2867  0.8143 -2.3077
   36MET    HB2 4078   6.315   4.525   6.193  0.3772 -0.6574  0.2889
   36MET     CG 4079   6.178   4.668   6.102 -0.5684  0.3865 -0.4465
   36MET    HG1 4080   6.126   4.593   6.038 -2.4584  1.3013 -0.0324
   36MET    HG2 4081   6.254   4.714   6.035  1.6576  1.4516  2.5860
   36MET     SD 4082   6.060   4.798   6.132  0.5421  0.0675 -0.7405
   36MET     CE 4083   5.953   4.707   6.245  0.7419 -0.3071 -0.4141
   36MET    HE1 4084   6.010   4.659   6.327 -0.9269 -0.6573  0.5708
   36MET    HE2 4085   5.893   4.627   6.197 -1.5920  0.6169  0.8029
   36MET    HE3 4086   5.887   4.787   6.284 -1.3507 -1.1147 -2.1307
   36MET      C 4087   6.363   4.656   6.444  0.2942  1.0863  0.6158
   36MET      O 4088   6.294   4.692   6.540 -0.1487  0.2298  0.9485
   37LEU      N 4089   6.468   4.572   6.455  0.2610  0.4892  0.3757
   37LEU     HN 4090   6.514   4.533   6.376 -0.0038 -0.4661  0.6884
   37LEU     CA 4091   6.510   4.520   6.591  0.4893 -0.3945  0.3371
   37LEU     HA 4092   6.423   4.478   6.640  0.8033 -2.3645 -0.6863
   37LEU     CB 4093   6.606   4.415   6.553 -0.4812  0.4064  0.7747
   37LEU    HB1 4094   6.694   4.462   6.504  0.2304 -0.5088  1.1487
   37LEU    HB2 4095   6.563   4.352   6.471 -0.3375  3.0555 -1.4803
   37LEU     CG 4096   6.649   4.323   6.673  0.6300  0.4056  0.1001
   37LEU     HG 4097   6.704   4.381   6.751 -0.1941 -1.7768  2.4352
   37LEU    CD1 4098   6.534   4.239   6.743  1.2416 -1.1163  0.1964
   37LEU   HD11 4099   6.577   4.156   6.803  0.6413 -2.0082 -0.5947
   37LEU   HD12 4100   6.474   4.195   6.661  0.5470  1.5175 -0.8070
   37LEU   HD13 4101   6.471   4.307   6.804  1.9925  0.3959 -0.6531
   37LEU    CD2 4102   6.746   4.223   6.621  0.9585  0.2474  0.0527
   37LEU   HD21 4103   6.709   4.159   6.538  2.4642  1.5494 -1.6942
   37LEU   HD22 4104   6.784   4.172   6.712  0.9473 -1.6082 -0.9239
   37LEU   HD23 4105   6.825   4.284   6.572  0.1264  1.2695 -0.0455
   37LEU      C 4106   6.573   4.616   6.688 -1.0077 -0.0107 -0.9128
   37LEU      O 4107   6.541   4.622   6.804 -0.4446 -0.3009 -0.5220
   38VAL      N 4108   6.654   4.704   6.635 -0.3285 -0.4944 -0.5345
   38VAL     HN 4109   6.694   4.696   6.544  0.2165 -1.6950 -0.2020
   38VAL     CA 4110   6.705   4.815   6.710 -1.0307 -0.6005  0.0068
   38VAL     HA 4111   6.760   4.764   6.788  4.8318  0.0989 -3.1206
   38VAL     CB 4112   6.802   4.904   6.631 -0.3942 -0.3417  0.4354
   38VAL     HB 4113   6.762   4.934   6.532 -0.4623 -0.8790  0.2984
   38VAL    CG1 4114   6.843   5.037   6.690 -0.8842 -0.6376 -1.0729
   38VAL   HG11 4115   6.756   5.104   6.674 -0.7518 -0.2304 -0.1617
   38VAL   HG12 4116   6.935   5.075   6.640  0.2249 -2.4670 -0.5277
   38VAL   HG13 4117   6.866   5.033   6.799 -3.4462 -1.1838 -0.5029
   38VAL    CG2 4118   6.926   4.811   6.620 -0.0822 -0.5731  0.8113
   38VAL   HG21 4119   6.904   4.731   6.547 -0.9758 -0.2229  0.6739
   38VAL   HG22 4120   6.964   4.783   6.720  1.4466  1.5795  0.8981
   38VAL   HG23 4121   6.999   4.868   6.560 -0.6979 -0.1360  0.4610
   38VAL      C 4122   6.593   4.909   6.763  0.0399  0.1516 -0.6346
   38VAL      O 4123   6.596   4.955   6.878 -0.4850  0.3869  0.3149
   39PHE      N 4124   6.489   4.930   6.685  0.0978 -0.7504 -0.3228
   39PHE     HN 4125   6.500   4.896   6.592 -1.4450  0.3306 -0.9594
   39PHE     CA 4126   6.370   5.010   6.723  0.0658  0.6905 -0.0567
   39PHE     HA 4127   6.404   5.101   6.770  0.8103  1.7734 -2.5536
   39PHE     CB 4128   6.287   5.039   6.596  0.9230  0.1003 -0.4748
   39PHE    HB1 4129   6.300   4.951   6.529 -1.0391  0.4461 -1.3724
   39PHE    HB2 4130   6.312   5.138   6.552  1.2796  1.4583  2.5668
   39PHE     CG 4131   6.129   5.042   6.614  0.5375 -0.0033 -0.2448
   39PHE    CD1 4132   6.070   5.148   6.689 -0.4701  1.1191 -0.0429
   39PHE    HD1 4133   6.139   5.222   6.727  2.0511 -0.8328 -0.5705
   39PHE    CE1 4134   5.929   5.165   6.704 -0.9484  0.0453  0.5223
   39PHE    HE1 4135   5.879   5.241   6.762 -2.7361 -0.4350 -0.3276
   39PHE     CZ 4136   5.847   5.062   6.637 -0.1547 -0.7525 -0.0083
   39PHE     HZ 4137   5.743   5.088   6.655  0.1481  0.8756 -0.3902
   39PHE    CD2 4138   6.043   4.947   6.559  0.2098 -0.3122  0.5746
   39PHE    HD2 4139   6.085   4.860   6.510 -1.4696 -0.8570  0.0059
   39PHE    CE2 4140   5.903   4.959   6.558 -0.4554  0.2039 -0.0552
   39PHE    HE2 4141   5.843   4.879   6.517  2.9893 -3.1894  0.9732
   39PHE      C 4142   6.295   4.938   6.829 -0.0557 -0.3683 -0.5031
   39PHE      O 4143   6.262   5.001   6.928  0.0292 -0.3776  0.4606
   40LEU      N 4144   6.273   4.810   6.818  0.0709 -0.4805  0.1138
   40LEU     HN 4145   6.316   4.765   6.741  0.3406 -0.2865  0.1528
   40LEU     CA 4146   6.187   4.731   6.911 -0.0421 -0.2311 -0.6746
   40LEU     HA 4147   6.092   4.779   6.930  1.2797  2.9865 -1.4696
   40LEU     CB 4148   6.169   4.595   6.858  0.3775  0.1365  0.1174
   40LEU    HB1 4149   6.262   4.534   6.860  1.1049  1.1643 -1.0824
   40LEU    HB2 4150   6.144   4.604   6.750  1.5046 -1.5321 -0.3244
   40LEU     CG 4151   6.057   4.502   6.916  0.5999  0.1011 -0.4109
   40LEU     HG 4152   6.072   4.479   7.024 -4.1468 -1.6771  0.1462
   40LEU    CD1 4153   5.913   4.566   6.907 -0.4542 -0.1138 -0.5613
   40LEU   HD11 4154   5.890   4.637   6.990  0.3944 -0.9185  0.3840
   40LEU   HD12 4155   5.832   4.491   6.913  1.1104 -1.8339 -0.0534
   40LEU   HD13 4156   5.909   4.631   6.817  1.3249  3.0366  1.4441
   40LEU    CD2 4157   6.040   4.362   6.856  0.4880  0.2290  0.9759
   40LEU   HD21 4158   6.133   4.302   6.847 -1.3323 -2.4141 -2.9083
   40LEU   HD22 4159   6.023   4.370   6.746  2.2040  0.1181  0.6753
   40LEU   HD23 4160   5.960   4.303   6.906  0.2336  1.7264  2.4318
   40LEU      C 4161   6.243   4.719   7.051 -0.1198  0.7387  0.6590
   40LEU      O 4162   6.173   4.723   7.155 -0.9150 -0.2248  0.3928
   41LEU      N 4163   6.378   4.703   7.060  0.2272 -0.4633  0.0473
   41LEU     HN 4164   6.419   4.690   6.970  0.3291  0.1651 -0.0039
   41LEU     CA 4165   6.450   4.673   7.183  1.1335  0.3345 -0.1735
   41LEU     HA 4166   6.386   4.632   7.259 -0.5972  2.9763 -0.0619
   41LEU     CB 4167   6.566   4.580   7.153 -0.8801 -0.2691  0.5430
   41LEU    HB1 4168   6.626   4.571   7.245  2.2844  1.1512 -1.2218
   41LEU    HB2 4169   6.638   4.632   7.086 -0.4508  0.1825  1.3491
   41LEU     CG 4170   6.526   4.435   7.107 -0.0304  0.2064 -0.0891
   41LEU     HG 4171   6.457   4.439   7.020  2.6046 -1.4713 -2.4121
   41LEU    CD1 4172   6.649   4.353   7.064 -0.5851  0.0922 -0.2606
   41LEU   HD11 4173   6.679   4.413   6.976  0.1328  1.4066  0.8567
   41LEU   HD12 4174   6.612   4.258   7.018 -2.4337  0.4084  0.4564
   41LEU   HD13 4175   6.720   4.347   7.148 -1.3186  0.4566  0.4034
   41LEU    CD2 4176   6.461   4.354   7.229  0.1753  0.1193 -0.6177
   41LEU   HD21 4177   6.539   4.346   7.307  0.3870  1.8884 -0.6100
   41LEU   HD22 4178   6.430   4.257   7.185 -0.0598 -0.8115  1.4820
   41LEU   HD23 4179   6.366   4.394   7.272  0.7206  1.1088 -0.3160
   41LEU      C 4180   6.493   4.802   7.238 -0.0242 -0.1260 -0.9204
   41LEU      O 4181   6.523   4.816   7.359  0.2644  0.0800 -0.3924
   42GLY      N 4182   6.499   4.906   7.154 -0.0728  0.8485  0.0837
   42GLY     HN 4183   6.504   4.885   7.056 -1.1197 -1.0235  0.3770
   42GLY     CA 4184   6.526   5.041   7.203  0.3408  0.3090  1.1833
   42GLY    HA1 4185   6.553   5.097   7.115 -0.6295 -0.3210  0.4644
   42GLY    HA2 4186   6.600   5.043   7.281 -1.0908  1.2442  2.5743
   42GLY      C 4187   6.394   5.105   7.258 -0.5381 -0.8579 -0.5233
   42GLY      O 4188   6.391   5.188   7.354  0.1056  0.2966 -0.0348
   43THR      N 4189   6.272   5.081   7.197 -0.6355  0.4261 -0.7700
   43THR     HN 4190   6.283   5.030   7.112 -0.6545 -0.7085 -0.1133
   43THR     CA 4191   6.141   5.122   7.250  0.1035 -0.3371 -0.4617
   43THR     HA 4192   6.147   5.226   7.279  0.0628  0.5022 -3.1794
   43THR     CB 4193   6.018   5.115   7.157 -1.1861 -0.0005 -0.3252
   43THR     HB 4194   5.926   5.105   7.218  0.5614 -1.1651  2.3056
   43THR    OG1 4195   6.030   5.006   7.070  0.7500 -0.2579  0.4678
   43THR    HG1 4196   6.107   5.021   7.016  0.1645  0.9951 -0.0495
   43THR    CG2 4197   6.014   5.241   7.061  0.2524  0.0535  0.0053
   43THR   HG21 4198   5.986   5.334   7.114  0.5613  1.5378 -2.2743
   43THR   HG22 4199   5.928   5.230   6.991  0.9346  0.8469 -0.9944
   43THR   HG23 4200   6.104   5.252   6.997  0.5693  3.0020  0.8252
   43THR      C 4201   6.105   5.049   7.374 -0.3448 -0.1567 -0.4524
   43THR      O 4202   6.070   5.113   7.473 -0.3491 -0.1069  0.0197
   44THR      N 4203   6.101   4.916   7.376 -0.6721 -0.2530 -0.4467
   44THR     HN 4204   6.114   4.877   7.285  0.8464 -0.5357 -0.1393
   44THR     CA 4205   6.060   4.836   7.487  0.1868 -1.1766 -0.5696
   44THR     HA 4206   5.959   4.864   7.515  0.4822  1.1786 -1.6101
   44THR     CB 4207   6.036   4.688   7.452 -0.8791 -0.6033  0.1434
   44THR     HB 4208   6.006   4.639   7.547 -0.6143 -0.6509  0.2029
   44THR    OG1 4209   6.155   4.630   7.401 -0.4943  0.5524 -0.7091
   44THR    HG1 4210   6.158   4.645   7.307  2.5359  0.2049 -0.7603
   44THR    CG2 4211   5.925   4.676   7.337  0.0700  0.0899  0.0266
   44THR   HG21 4212   5.937   4.750   7.255  0.1362 -0.0890 -0.1246
   44THR   HG22 4213   5.828   4.680   7.391  0.2436 -1.5252  0.5253
   44THR   HG23 4214   5.935   4.576   7.289  1.1621  0.8866 -1.4829
   44THR      C 4215   6.156   4.852   7.607 -0.3051  0.2749 -0.1911
   44THR      O 4216   6.114   4.855   7.722  0.7834 -0.8906 -0.1291
   45GLY      N 4217   6.281   4.849   7.568  0.2153 -0.2548  0.0168
   45GLY     HN 4218   6.302   4.839   7.471  3.4697  1.6073  0.3717
   45GLY     CA 4219   6.396   4.862   7.660  0.0237 -0.1551  1.2025
   45GLY    HA1 4220   6.491   4.852   7.609  0.8858  4.7650  1.3249
   45GLY    HA2 4221   6.391   4.792   7.742  0.0140  1.0866  2.3023
   45GLY      C 4222   6.416   5.004   7.720 -1.1883  0.3578 -1.0203
   45GLY      O 4223   6.430   5.011   7.841 -0.9497 -0.6233  0.0635
   46ASN      N 4224   6.418   5.119   7.645  0.2591  0.3756  0.0230
   46ASN     HN 4225   6.422   5.109   7.546  0.5322 -0.6732  0.1313
   46ASN     CA 4226   6.421   5.258   7.703 -0.4412  0.0690 -0.3040
   46ASN     HA 4227   6.493   5.257   7.783 -1.3882  1.6890  0.6248
   46ASN     CB 4228   6.448   5.367   7.600 -0.3312  0.7097  0.0928
   46ASN    HB1 4229   6.442   5.468   7.646 -1.2710  0.2115  1.0938
   46ASN    HB2 4230   6.390   5.352   7.506  0.5593 -1.2307 -0.2029
   46ASN     CG 4231   6.601   5.353   7.576 -0.1399  0.0076  0.0524
   46ASN    OD1 4232   6.671   5.376   7.669 -0.0402 -0.0156 -0.2831
   46ASN    ND2 4233   6.653   5.307   7.459 -0.5080 -0.3998  0.2046
   46ASN   HD21 4234   6.752   5.313   7.455 -0.5183 -0.7684 -0.6735
   46ASN   HD22 4235   6.592   5.302   7.379 -2.4716  0.9926  1.4939
   46ASN      C 4236   6.299   5.294   7.781 -0.3549  0.2207  0.6462
   46ASN      O 4237   6.317   5.354   7.884  0.0279  0.1142  0.5283
   47GLY      N 4238   6.178   5.253   7.738 -0.5765 -0.1333 -0.2270
   47GLY     HN 4239   6.164   5.207   7.651 -1.9012 -0.6389  0.2211
   47GLY     CA 4240   6.058   5.272   7.814  0.4349  0.3345 -0.1214
   47GLY    HA1 4241   5.969   5.245   7.758  0.2966  1.2402 -0.3671
   47GLY    HA2 4242   6.062   5.376   7.845  1.2736 -0.1421  1.4622
   47GLY      C 4243   6.062   5.194   7.947  0.2438 -0.1157  0.7080
   47GLY      O 4244   6.022   5.257   8.043 -0.1734 -0.4224 -0.3834
   48LEU      N 4245   6.118   5.076   7.952  0.4404 -0.0577  0.2641
   48LEU     HN 4246   6.133   5.015   7.875 -1.9194 -0.3121 -0.0663
   48LEU     CA 4247   6.172   5.012   8.074 -0.1202 -0.1989 -0.2638
   48LEU     HA 4248   6.092   4.996   8.145  1.6878 -2.1419  1.4536
   48LEU     CB 4249   6.242   4.877   8.057  0.3736 -0.0962  0.1518
   48LEU    HB1 4250   6.310   4.839   8.136  0.6285 -1.7799 -0.8350
   48LEU    HB2 4251   6.307   4.873   7.967  2.1463 -1.4758  1.4225
   48LEU     CG 4252   6.140   4.759   8.029  0.1933 -0.6704 -0.2338
   48LEU     HG 4253   6.063   4.795   7.957 -0.5129 -1.7707 -0.0456
   48LEU    CD1 4254   6.205   4.631   7.983  0.2590  0.4787 -0.3131
   48LEU   HD11 4255   6.276   4.601   8.062 -0.4692 -0.0202  0.1624
   48LEU   HD12 4256   6.268   4.650   7.894 -0.6233  0.6822 -0.9119
   48LEU   HD13 4257   6.136   4.547   7.958  0.9743 -0.5437  1.0400
   48LEU    CD2 4258   6.066   4.722   8.162 -0.4114  0.1252  0.4007
   48LEU   HD21 4259   6.023   4.816   8.203 -1.0505 -0.2544  0.6142
   48LEU   HD22 4260   6.143   4.704   8.241  2.4373  3.5733 -1.2710
   48LEU   HD23 4261   5.985   4.647   8.153 -0.7575  0.7447 -2.7956
   48LEU      C 4262   6.272   5.093   8.157  0.2257 -0.9194 -0.4985
   48LEU      O 4263   6.250   5.101   8.282 -0.5875 -0.2075  0.5394
   49VAL      N 4264   6.374   5.163   8.099 -0.3492 -0.1187 -0.0010
   49VAL     HN 4265   6.376   5.150   8.001 -1.5823  0.9547 -0.1954
   49VAL     CA 4266   6.473   5.246   8.169 -0.2051  0.4964  0.4636
   49VAL     HA 4267   6.514   5.182   8.246 -1.1927 -2.4555 -1.3124
   49VAL     CB 4268   6.593   5.294   8.078 -0.4443 -0.0715  0.9058
   49VAL     HB 4269   6.548   5.340   7.988 -0.8263 -2.5265 -0.2328
   49VAL    CG1 4270   6.680   5.405   8.151  0.3508 -0.0200  0.4268
   49VAL   HG11 4271   6.768   5.424   8.087 -0.0069 -0.7286 -0.3003
   49VAL   HG12 4272   6.719   5.372   8.250  2.1172  0.6014 -0.0395
   49VAL   HG13 4273   6.621   5.499   8.156 -0.8374 -0.7853  2.6179
   49VAL    CG2 4274   6.677   5.163   8.042  1.2723  0.6064 -0.2873
   49VAL   HG21 4275   6.758   5.189   7.971  0.9967  1.2876 -0.3605
   49VAL   HG22 4276   6.613   5.081   8.005  0.3758  1.5178 -0.8260
   49VAL   HG23 4277   6.725   5.117   8.131 -0.2100  0.8362  0.6753
   49VAL      C 4278   6.400   5.361   8.236 -0.1847  0.9374 -0.9354
   49VAL      O 4279   6.418   5.392   8.348  0.8122  0.2199 -1.1187
   50LEU      N 4280   6.318   5.420   8.154 -0.1029 -0.5033  0.0378
   50LEU     HN 4281   6.304   5.363   8.073  0.9727 -3.4202  1.7840
   50LEU     CA 4282   6.235   5.532   8.189 -0.1997 -0.3863 -0.0045
   50LEU     HA 4283   6.294   5.614   8.227 -0.8335  0.5294 -0.9261
   50LEU     CB 4284   6.166   5.586   8.059 -0.3090  0.9881 -0.5743
   50LEU    HB1 4285   6.097   5.504   8.030  1.0021 -0.4717  0.2593
   50LEU    HB2 4286   6.242   5.587   7.978  1.2214 -1.7700  0.6717
   50LEU     CG 4287   6.094   5.717   8.070  0.4757  0.3295 -0.1079
   50LEU     HG 4288   6.007   5.699   8.137 -0.0222  1.5175 -0.4032
   50LEU    CD1 4289   6.183   5.832   8.135  0.1014 -0.4150 -0.1682
   50LEU   HD11 4290   6.113   5.918   8.135  1.4570  0.7224 -0.6540
   50LEU   HD12 4291   6.277   5.845   8.077  1.5760 -1.9477  1.7624
   50LEU   HD13 4292   6.212   5.805   8.239  1.1531 -1.4489 -0.7096
   50LEU    CD2 4293   6.046   5.735   7.925  0.0398  0.0171  0.1221
   50LEU   HD21 4294   6.138   5.764   7.870  0.1806  2.2141  1.4065
   50LEU   HD22 4295   5.978   5.822   7.924  1.3698  1.0969  0.6378
   50LEU   HD23 4296   5.988   5.648   7.887 -0.6816  0.3325  0.4790
   50LEU      C 4297   6.138   5.504   8.298 -0.4682 -0.6168  0.0165
   50LEU      O 4298   6.128   5.580   8.396 -0.0046 -0.0848 -0.1972
   51TRP      N 4299   6.068   5.394   8.293  0.0958 -0.2023  0.2343
   51TRP     HN 4300   6.060   5.344   8.207  0.7768  0.3632 -0.1666
   51TRP     CA 4301   5.991   5.350   8.404 -0.1145  0.4111 -0.0338
   51TRP     HA 4302   5.914   5.424   8.424 -0.7634  0.5519 -2.6664
   51TRP     CB 4303   5.908   5.226   8.358 -0.7518 -0.9354  0.1015
   51TRP    HB1 4304   5.977   5.145   8.326 -2.6671 -2.1827 -1.1349
   51TRP    HB2 4305   5.846   5.259   8.271 -1.1105  0.6778  0.9238
   51TRP     CG 4306   5.811   5.164   8.446 -0.7605 -0.4330 -0.6368
   51TRP    CD1 4307   5.691   5.203   8.489 -0.0282 -0.5406  0.2441
   51TRP    HD1 4308   5.662   5.305   8.471  3.3536  0.3986 -0.5246
   51TRP    NE1 4309   5.656   5.129   8.597  0.2502  0.0828  0.2203
   51TRP    HE1 4310   5.590   5.155   8.664 -0.3736 -0.8000 -0.0367
   51TRP    CE2 4311   5.744   5.034   8.625  0.1291 -0.2969 -0.2613
   51TRP    CD2 4312   5.844   5.051   8.528  0.1812 -0.4761  0.8426
   51TRP    CE3 4313   5.953   4.961   8.518  0.0984  0.9145 -0.4203
   51TRP    HE3 4314   6.025   4.960   8.438  1.2914  0.8170  0.6130
   51TRP    CZ3 4315   5.963   4.860   8.617 -0.2507  0.0338 -0.0857
   51TRP    HZ3 4316   6.048   4.793   8.617 -2.0103 -2.3767 -0.8162
   51TRP    CZ2 4317   5.754   4.942   8.729 -0.4075  0.6320  0.6815
   51TRP    HZ2 4318   5.687   4.953   8.813 -0.0245  0.6367  0.9937
   51TRP    CH2 4319   5.871   4.857   8.721 -0.4110  0.0037  0.1721
   51TRP    HH2 4320   5.880   4.788   8.804 -2.6070 -0.2726  0.2467
   51TRP      C 4321   6.069   5.318   8.530 -0.1743  0.2054  0.1320
   51TRP      O 4322   6.031   5.362   8.640  0.6028 -0.0216 -0.1057
   52THR      N 4323   6.185   5.251   8.518  0.6639 -0.0780 -0.7047
   52THR     HN 4324   6.214   5.226   8.426 -1.4291  1.5819 -1.9098
   52THR     CA 4325   6.268   5.226   8.633 -0.2634  0.7344 -0.0745
   52THR     HA 4326   6.211   5.165   8.702  2.1499 -0.0654  1.3557
   52THR     CB 4327   6.395   5.145   8.596 -0.0359 -0.4821 -0.3439
   52THR     HB 4328   6.466   5.214   8.546 -1.1410  0.6987 -0.3247
   52THR    OG1 4329   6.362   5.034   8.514  0.2975  0.0486  0.1438
   52THR    HG1 4330   6.311   5.060   8.437 -0.7682 -1.2216  0.3823
   52THR    CG2 4331   6.449   5.085   8.728 -0.2025 -0.0574 -0.1032
   52THR   HG21 4332   6.547   5.037   8.706  0.4368  1.4286 -0.6837
   52THR   HG22 4333   6.374   5.013   8.767 -0.8755  0.6213 -0.1187
   52THR   HG23 4334   6.473   5.161   8.805  0.4992  0.0730 -0.4392
   52THR      C 4335   6.312   5.347   8.706  0.3059 -0.8786  0.4689
   52THR      O 4336   6.299   5.368   8.828 -0.2814  0.0582 -0.0650
   53VAL      N 4337   6.351   5.454   8.626 -1.2117  0.1722 -0.4311
   53VAL     HN 4338   6.354   5.456   8.527 -1.2715 -0.5382 -0.4517
   53VAL     CA 4339   6.394   5.584   8.668 -0.1911  0.3704 -0.5977
   53VAL     HA 4340   6.469   5.568   8.745  0.5365 -0.3488 -1.4377
   53VAL     CB 4341   6.468   5.672   8.567  0.7083  0.3451  0.4366
   53VAL     HB 4342   6.407   5.663   8.475 -1.8058 -0.9075  2.0966
   53VAL    CG1 4343   6.485   5.815   8.614 -0.3235 -0.2479 -0.6065
   53VAL   HG11 4344   6.526   5.809   8.717  1.9074  0.8563 -1.3718
   53VAL   HG12 4345   6.386   5.864   8.604 -0.5092 -0.5466 -0.2599
   53VAL   HG13 4346   6.557   5.864   8.545  1.1170 -1.1538  0.2106
   53VAL    CG2 4347   6.606   5.620   8.531 -0.8501  0.0458  0.0604
   53VAL   HG21 4348   6.596   5.512   8.509  1.6186 -0.5592  1.4851
   53VAL   HG22 4349   6.668   5.621   8.623 -1.4750 -0.8206  0.5012
   53VAL   HG23 4350   6.658   5.678   8.451  0.3994  1.1866  1.6342
   53VAL      C 4351   6.278   5.659   8.735  0.3154 -0.3104 -0.6192
   53VAL      O 4352   6.297   5.703   8.848 -0.3980  0.2609 -0.4945
   54PHE      N 4353   6.153   5.652   8.678 -0.0132 -0.2768 -0.1560
   54PHE     HN 4354   6.133   5.599   8.596  1.3579  0.5175 -1.0555
   54PHE     CA 4355   6.028   5.703   8.750  0.3655  0.2172  0.2960
   54PHE     HA 4356   6.053   5.801   8.786  1.1060  0.1062  0.1100
   54PHE     CB 4357   5.904   5.700   8.655  0.7527 -0.1561 -0.5035
   54PHE    HB1 4358   5.816   5.742   8.707  2.2350  2.1148  0.3262
   54PHE    HB2 4359   5.888   5.592   8.635 -2.3074  0.0505  0.3702
   54PHE     CG 4360   5.910   5.786   8.537  0.5559  0.4074  0.6551
   54PHE    CD1 4361   5.954   5.919   8.541 -0.3631  0.2507  0.2075
   54PHE    HD1 4362   6.014   5.951   8.624 -0.6426  2.4773 -0.3835
   54PHE    CE1 4363   5.946   6.006   8.435 -0.0455  0.0975  0.8825
   54PHE    HE1 4364   5.992   6.104   8.439 -0.6345  0.3639  1.3161
   54PHE     CZ 4365   5.865   5.963   8.326  0.1324 -0.7677  0.3545
   54PHE     HZ 4366   5.870   6.034   8.245  2.8825 -2.4052 -1.0401
   54PHE    CD2 4367   5.852   5.743   8.414 -0.3891 -0.8223  0.0391
   54PHE    HD2 4368   5.801   5.649   8.402  2.4390 -2.5642  0.7650
   54PHE    CE2 4369   5.825   5.827   8.310 -0.0705 -0.2333  0.6246
   54PHE    HE2 4370   5.769   5.789   8.226  1.2868  0.7129 -0.7653
   54PHE      C 4371   5.996   5.639   8.884 -0.2731  0.7094 -0.3294
   54PHE      O 4372   5.982   5.708   8.985 -0.2130 -0.0316  0.0834
   55ARG      N 4373   5.997   5.506   8.899 -0.0521  0.1026  0.5490
   55ARG     HN 4374   6.018   5.445   8.822 -2.4174 -1.5626  1.1321
   55ARG     CA 4375   5.973   5.423   9.019  0.1851 -0.2784  0.0238
   55ARG     HA 4376   5.881   5.442   9.072 -0.2697  0.8846 -1.1276
   55ARG     CB 4377   5.984   5.278   8.980 -0.4208  0.0922 -1.0710
   55ARG    HB1 4378   5.984   5.219   9.074  1.1115  2.3311  0.4417
   55ARG    HB2 4379   6.080   5.262   8.928  0.0327 -1.7515  0.2127
   55ARG     CG 4380   5.874   5.218   8.883 -0.7998 -0.1687  0.8356
   55ARG    HG1 4381   5.890   5.108   8.890 -0.1096 -0.2486 -1.3046
   55ARG    HG2 4382   5.886   5.245   8.776 -0.7137 -2.0068  0.3432
   55ARG     CD 4383   5.732   5.239   8.931  0.2160 -0.0191 -0.3053
   55ARG    HD1 4384   5.668   5.199   8.850 -1.0551  2.7330 -0.7520
   55ARG    HD2 4385   5.713   5.348   8.942 -0.7057 -0.0942 -1.0627
   55ARG     NE 4386   5.710   5.156   9.053 -0.2199  0.6817  0.2789
   55ARG     HE 4387   5.780   5.089   9.078 -0.1761  1.2468  1.7846
   55ARG     CZ 4388   5.601   5.163   9.132 -0.5792 -1.5243  0.1436
   55ARG    NH1 4389   5.490   5.217   9.089 -0.1044 -0.1069  0.4315
   55ARG   HH11 4390   5.479   5.200   8.991  1.4965  3.2425 -0.4732
   55ARG   HH12 4391   5.415   5.202   9.153  2.4923 -1.4646  3.4501
   55ARG    NH2 4392   5.604   5.104   9.249  0.1349 -0.0102  0.2802
   55ARG   HH21 4393   5.697   5.085   9.282  0.5580 -0.5532 -1.1421
   55ARG   HH22 4394   5.523   5.112   9.306  0.2234 -0.2153  0.4370
   55ARG      C 4395   6.079   5.446   9.126 -0.2227  0.3251 -0.2248
   55ARG      O 4396   6.047   5.440   9.244 -0.4110 -0.3247  0.1511
   56SER      N 4397   6.204   5.465   9.087  0.1398 -0.0793  0.1414
   56SER     HN 4398   6.225   5.475   8.990  0.8602  2.8175  0.5045
   56SER     CA 4399   6.326   5.475   9.172  0.2117  0.0723  0.6981
   56SER     HA 4400   6.325   5.386   9.233 -0.5312 -0.2763  0.1897
   56SER     CB 4401   6.462   5.473   9.097 -0.8166  0.3070  0.7236
   56SER    HB1 4402   6.466   5.578   9.061 -3.5542  0.9303  1.9268
   56SER    HB2 4403   6.467   5.402   9.012  0.9403  2.1031 -0.7746
   56SER     OG 4404   6.580   5.442   9.172  0.0054 -0.4759 -0.4258
   56SER    HG1 4405   6.650   5.492   9.129  0.3857 -0.8247 -0.2169
   56SER      C 4406   6.314   5.594   9.274  0.2864  0.5468 -0.1591
   56SER      O 4407   6.301   5.706   9.240  0.0757 -0.7228 -0.3078
   57SER      N 4408   6.327   5.563   9.402  0.0963  0.3192 -0.3584
   57SER     HN 4409   6.336   5.467   9.426 -0.4781  0.3347 -0.0473
   57SER     CA 4410   6.323   5.652   9.512  0.0063  0.8286  0.1015
   57SER     HA 4411   6.219   5.674   9.526  0.2193  1.8310  0.1819
   57SER     CB 4412   6.360   5.577   9.643  0.3388 -0.0132  0.0355
   57SER    HB1 4413   6.448   5.512   9.625  1.5920  2.2895 -3.0877
   57SER    HB2 4414   6.275   5.512   9.672  0.1809 -0.8678 -2.1492
   57SER     OG 4415   6.396   5.670   9.759  0.8580 -0.4311  0.2932
   57SER    HG1 4416   6.369   5.628   9.842 -3.5044  0.8542 -0.2089
   57SER      C 4417   6.395   5.787   9.507 -0.6311  0.0022  0.1626
   57SER      O 4418   6.509   5.795   9.464 -0.1021  0.1423  0.1457
   58ARG      N 4419   6.332   5.897   9.554 -0.0198  0.1675  0.7835
   58ARG     HN 4420   6.239   5.889   9.591  0.5939 -0.9467  2.1567
   58ARG     CA 4421   6.381   6.033   9.561  0.1711  0.0621  0.6156
   58ARG     HA 4422   6.463   6.040   9.491 -1.3291  2.3113 -1.0862
   58ARG     CB 4423   6.261   6.133   9.523 -0.2196 -1.0816 -0.0262
   58ARG    HB1 4424   6.299   6.237   9.539  0.0113 -0.7386 -2.4716
   58ARG    HB2 4425   6.197   6.125   9.614  0.2126 -0.4029  0.3489
   58ARG     CG 4426   6.198   6.119   9.381 -0.2423 -0.2571 -0.5922
   58ARG    HG1 4427   6.143   6.210   9.350 -0.2133 -1.0149 -3.1135
   58ARG    HG2 4428   6.120   6.040   9.374 -0.1037 -0.3262 -1.3650
   58ARG     CD 4429   6.300   6.090   9.274 -0.0253  0.3193  0.7087
   58ARG    HD1 4430   6.239   6.072   9.183  1.5576 -3.5609  0.2167
   58ARG    HD2 4431   6.362   6.000   9.294  0.1524  0.5080  1.0242
   58ARG     NE 4432   6.390   6.206   9.248  0.3870 -0.5916  0.2878
   58ARG     HE 4433   6.378   6.290   9.301  0.2225  0.9301 -1.9904
   58ARG     CZ 4434   6.515   6.202   9.203 -0.2043  0.7030 -0.2757
   58ARG    NH1 4435   6.578   6.098   9.150 -0.3879 -0.2881  0.0188
   58ARG   HH11 4436   6.528   6.012   9.143 -1.3677  0.1954  0.7291
   58ARG   HH12 4437   6.677   6.106   9.141 -0.6270  4.5165 -1.6554
   58ARG    NH2 4438   6.576   6.315   9.216 -0.2929  0.0528 -0.2482
   58ARG   HH21 4439   6.528   6.400   9.238  0.1426  0.2808 -0.1628
   58ARG   HH22 4440   6.667   6.313   9.175 -1.1046  1.3441 -2.2619
   58ARG      C 4441   6.439   6.058   9.700 -0.4473  0.5541  0.0984
   58ARG      O 4442   6.480   6.161   9.743  0.7254 -0.5300  0.8144
   59GLU      N 4443   6.462   5.949   9.780  0.0214  0.6119  0.3827
   59GLU     HN 4444   6.406   5.867   9.764  0.4688  0.4618 -0.4676
   59GLU     CA 4445   6.525   5.951   9.904  0.0599  0.2916 -0.5149
   59GLU     HA 4446   6.539   6.051   9.942  2.3874 -0.5634  1.1681
   59GLU     CB 4447   6.449   5.867   9.999  0.2235  0.0539 -0.6407
   59GLU    HB1 4448   6.514   5.873  10.089  0.9291 -1.5194 -1.0011
   59GLU    HB2 4449   6.437   5.760   9.972 -0.1081 -0.0929  0.0671
   59GLU     CG 4450   6.323   5.937  10.051 -0.3428  0.0819  0.6343
   59GLU    HG1 4451   6.319   6.045  10.023 -0.2123 -0.2214 -0.6380
   59GLU    HG2 4452   6.319   5.923  10.161  0.5687  2.7040  1.0799
   59GLU     CD 4453   6.197   5.878   9.993  0.2758 -0.5816 -0.5063
   59GLU    OE1 4454   6.168   5.755  10.002  0.4617 -0.0349 -0.3228
   59GLU    OE2 4455   6.123   5.947   9.919 -0.2531 -0.6419 -0.5031
   59GLU      C 4456   6.661   5.897   9.890 -0.6133 -0.3952 -0.4640
   59GLU      O 4457   6.744   5.912   9.981 -0.0543 -0.5472 -0.6927
   60LYS      N 4458   6.694   5.833   9.777 -0.0487  0.3072 -0.4815
   60LYS     HN 4459   6.624   5.816   9.709 -2.0175 -1.1928  1.7685
   60LYS     CA 4460   6.822   5.769   9.754 -0.7862 -0.2481  0.0158
   60LYS     HA 4461   6.896   5.804   9.824 -0.5694 -0.8574  0.0958
   60LYS     CB 4462   6.807   5.616   9.754  0.1004 -0.2302 -0.1024
   60LYS    HB1 4463   6.913   5.589   9.735 -0.0792  0.8793 -3.2916
   60LYS    HB2 4464   6.746   5.583   9.668  0.0451  1.0407 -0.5699
   60LYS     CG 4465   6.761   5.548   9.877 -0.1404  0.0807 -0.6984
   60LYS    HG1 4466   6.772   5.438   9.866 -1.8328 -0.0250 -1.6473
   60LYS    HG2 4467   6.655   5.579   9.890  0.6570  2.7719  0.1283
   60LYS     CD 4468   6.851   5.585  10.003  0.3867 -0.0077  0.7032
   60LYS    HD1 4469   6.869   5.694   9.999  0.1757  0.0546  1.3502
   60LYS    HD2 4470   6.946   5.530   9.983 -0.1243 -0.9608  0.8495
   60LYS     CE 4471   6.788   5.542  10.135 -0.1840 -0.1467  0.2951
   60LYS    HE1 4472   6.828   5.441  10.159  4.0893  0.6521 -2.3248
   60LYS    HE2 4473   6.677   5.544  10.131 -0.2241 -1.1188  0.5835
   60LYS     NZ 4474   6.845   5.625  10.249  0.2124 -0.3076 -0.3560
   60LYS    HZ1 4475   6.942   5.658  10.231  0.0420 -0.0003 -0.7313
   60LYS    HZ2 4476   6.843   5.573  10.339  5.0833 -1.6405 -0.7164
   60LYS    HZ3 4477   6.795   5.716  10.259  1.3039  0.2907 -0.2536
   60LYS      C 4478   6.872   5.832   9.624 -0.6824  0.8820 -0.0631
   60LYS      O 4479   6.959   5.776   9.555  0.5626  0.0919  0.5761
   61ARG      N 4480   6.807   5.944   9.586 -0.2822  0.1586 -0.0641
   61ARG     HN 4481   6.747   5.982   9.655  0.8451  1.0119  0.4824
   61ARG     CA 4482   6.842   6.036   9.476  0.4271 -0.2918 -0.0058
   61ARG     HA 4483   6.803   5.993   9.385 -0.4121  1.5293 -0.5356
   61ARG     CB 4484   6.760   6.169   9.490 -0.3481 -0.1170  0.1958
   61ARG    HB1 4485   6.654   6.143   9.465 -1.1206  0.3560  2.7303
   61ARG    HB2 4486   6.788   6.242   9.411 -0.0718 -1.1719 -0.7083
   61ARG     CG 4487   6.767   6.223   9.631  0.5058  0.0061 -0.4111
   61ARG    HG1 4488   6.873   6.224   9.663  0.7446 -0.3839 -1.1680
   61ARG    HG2 4489   6.716   6.155   9.702  1.0034  0.5192  0.4619
   61ARG     CD 4490   6.692   6.355   9.640  0.3306  0.4897 -0.0150
   61ARG    HD1 4491   6.652   6.370   9.743 -1.4471  0.3755 -0.6608
   61ARG    HD2 4492   6.600   6.368   9.580 -0.3432  2.3566  1.3413
   61ARG     NE 4493   6.786   6.463   9.605  0.0046  0.3982 -0.6963
   61ARG     HE 4494   6.880   6.428   9.603  0.2862  1.0953  0.0376
   61ARG     CZ 4495   6.761   6.556   9.518 -0.6859 -0.6692 -0.1898
   61ARG    NH1 4496   6.638   6.609   9.500  0.0636 -0.2604  0.7574
   61ARG   HH11 4497   6.557   6.573   9.545  1.2123 -0.4526  2.7741
   61ARG   HH12 4498   6.629   6.697   9.452  1.3992  0.3666  1.5928
   61ARG    NH2 4499   6.868   6.597   9.445 -0.5031  0.5644 -0.4375
   61ARG   HH21 4500   6.946   6.535   9.440 -1.7308 -0.9799 -4.6003
   61ARG   HH22 4501   6.852   6.671   9.379 -0.7022  3.0069  2.1129
   61ARG      C 4502   6.988   6.064   9.443 -0.4803 -0.2426 -0.1900
   61ARG      O 4503   7.070   6.095   9.530 -0.0196  0.7063  0.0870
   62ARG      N 4504   7.026   6.066   9.316  0.0179 -0.4593  0.7867
   62ARG     HN 4505   6.963   6.040   9.243  0.7950  0.4869 -0.2737
   62ARG     CA 4506   7.161   6.098   9.271  0.3652 -0.4693  0.0743
   62ARG     HA 4507   7.206   6.157   9.350  1.5052 -0.5725 -0.4748
   62ARG     CB 4508   7.239   5.972   9.246  0.2627 -0.7424 -0.4868
   62ARG    HB1 4509   7.214   5.908   9.333 -1.4574  1.5246  0.7977
   62ARG    HB2 4510   7.348   5.993   9.240 -0.3604  2.7228 -2.1973
   62ARG     CG 4511   7.195   5.885   9.127  0.1957  0.0226 -0.1736
   62ARG    HG1 4512   7.220   5.936   9.031 -0.8127 -3.9288 -2.7515
   62ARG    HG2 4513   7.084   5.877   9.126  0.1650  0.4382 -0.5020
   62ARG     CD 4514   7.260   5.745   9.125 -0.1554 -0.0086 -0.0330
   62ARG    HD1 4515   7.236   5.687   9.216 -1.1851  0.0829 -0.2356
   62ARG    HD2 4516   7.371   5.752   9.114  0.1294 -0.5661  2.0806
   62ARG     NE 4517   7.192   5.668   9.014  0.3226 -0.2517  0.2396
   62ARG     HE 4518   7.108   5.700   8.970  1.0075 -1.2896 -1.9915
   62ARG     CZ 4519   7.229   5.548   8.978  0.1769  0.2004  0.3034
   62ARG    NH1 4520   7.323   5.482   9.040  0.2065  0.0041  0.0635
   62ARG   HH11 4521   7.362   5.529   9.120 -1.4159  1.1745  0.2093
   62ARG   HH12 4522   7.352   5.400   8.992 -3.2525 -0.4197 -1.6070
   62ARG    NH2 4523   7.174   5.484   8.874 -0.3390  0.0099  0.3151
   62ARG   HH21 4524   7.097   5.532   8.832  0.7361  1.1836 -0.3799
   62ARG   HH22 4525   7.174   5.384   8.869 -3.6073 -0.0252 -2.0660
   62ARG      C 4526   7.156   6.176   9.142  0.7200 -0.9110  0.3915
   62ARG      O 4527   7.050   6.183   9.084 -0.2964  0.2022  0.8164
   63SER      N 4528   7.266   6.243   9.104 -0.4490  0.7708  0.3511
   63SER     HN 4529   7.354   6.229   9.148 -1.4887 -2.1704  1.7275
   63SER     CA 4530   7.262   6.340   8.984 -0.0420 -0.1126 -0.4633
   63SER     HA 4531   7.173   6.401   8.983 -0.4572 -0.6568  1.0866
   63SER     CB 4532   7.390   6.418   8.973 -0.6745  0.5184 -0.1188
   63SER    HB1 4533   7.483   6.359   8.986 -1.4342 -0.9405 -1.0052
   63SER    HB2 4534   7.390   6.488   9.059  0.4703 -1.5055  1.6386
   63SER     OG 4535   7.401   6.494   8.851 -0.7796  0.5823  0.3124
   63SER    HG1 4536   7.371   6.581   8.876 -1.9577  0.1871  0.3431
   63SER      C 4537   7.237   6.259   8.852  0.0045  0.4841 -0.2214
   63SER      O 4538   7.153   6.295   8.766  0.3117 -0.2524  0.4886
   64ALA      N 4539   7.299   6.137   8.851 -0.0047 -0.5058  0.0232
   64ALA     HN 4540   7.362   6.093   8.914 -1.2645 -1.8075  0.4334
   64ALA     CA 4541   7.287   6.045   8.743  0.9074 -0.7957  0.3033
   64ALA     HA 4542   7.323   6.094   8.654  2.1084  2.0052  2.1821
   64ALA     CB 4543   7.368   5.910   8.768  0.5338  0.2838 -0.5557
   64ALA    HB1 4544   7.306   5.844   8.831 -2.3869  2.5639 -0.7906
   64ALA    HB2 4545   7.463   5.925   8.822 -0.4941 -1.1009  1.7545
   64ALA    HB3 4546   7.381   5.850   8.675 -1.9955 -0.3791 -0.5532
   64ALA      C 4547   7.138   6.003   8.711  0.5182 -1.3993 -0.4255
   64ALA      O 4548   7.102   5.958   8.604 -0.8072 -0.1522  1.6006
   65ASP      N 4549   7.048   6.017   8.810  0.3159 -0.5929 -0.0890
   65ASP     HN 4550   7.075   6.040   8.903  0.8679 -1.2162 -0.0829
   65ASP     CA 4551   6.907   5.980   8.777 -0.5988  0.0718 -0.4085
   65ASP     HA 4552   6.905   5.879   8.740 -0.6654  0.1943 -0.7448
   65ASP     CB 4553   6.816   6.002   8.903  0.2986  0.4063 -1.0960
   65ASP    HB1 4554   6.708   5.995   8.877  0.1283 -0.9599 -0.1222
   65ASP    HB2 4555   6.837   6.104   8.943  0.8785 -0.0087 -0.2956
   65ASP     CG 4556   6.851   5.902   9.019  0.0686 -0.0978  0.1703
   65ASP    OD1 4557   6.839   5.942   9.139  0.2445  0.1350 -0.4357
   65ASP    OD2 4558   6.871   5.780   8.986 -0.0509 -0.9534  0.2027
   65ASP      C 4559   6.843   6.064   8.668  0.2386  0.5639 -0.2458
   65ASP      O 4560   6.764   6.015   8.581  0.0653  0.1316 -0.3215
   66ILE      N 4561   6.877   6.194   8.668  0.3775  0.6015 -0.2953
   66ILE     HN 4562   6.948   6.225   8.731  0.1684 -2.4541  1.6124
   66ILE     CA 4563   6.821   6.284   8.568  0.3571  0.0814  0.1182
   66ILE     HA 4564   6.716   6.265   8.556 -0.4204  2.2179  2.4315
   66ILE     CB 4565   6.834   6.437   8.600  0.4230 -0.2342 -0.4556
   66ILE     HB 4566   6.930   6.474   8.558  1.0572  0.0060  1.1085
   66ILE    CG2 4567   6.717   6.515   8.527 -0.6521 -0.3451  0.5929
   66ILE   HG21 4568   6.727   6.625   8.541  1.0008 -0.6349  2.2192
   66ILE   HG22 4569   6.618   6.476   8.557  0.1880 -1.6883  1.7674
   66ILE   HG23 4570   6.732   6.510   8.417 -2.6567  4.2119 -0.0933
   66ILE    CG1 4571   6.813   6.462   8.750 -0.6851  0.3456  0.0358
   66ILE   HG11 4572   6.810   6.571   8.771  0.2053  0.7122 -1.6199
   66ILE   HG12 4573   6.908   6.435   8.802 -0.6804  1.5262  0.6819
   66ILE     CD 4574   6.685   6.408   8.813 -0.3065 -0.2307  0.0450
   66ILE    HD1 4575   6.591   6.461   8.786  1.1556  2.2232 -0.6456
   66ILE    HD2 4576   6.689   6.432   8.922 -1.8279  0.7235 -0.0838
   66ILE    HD3 4577   6.680   6.299   8.793  0.4564 -0.1131 -0.8669
   66ILE      C 4578   6.889   6.265   8.432  0.0063  0.8654 -0.4874
   66ILE      O 4579   6.832   6.271   8.325 -0.8207 -0.6070 -0.2473
   67PHE      N 4580   7.024   6.236   8.432  0.0048 -0.8797  0.0763
   67PHE     HN 4581   7.071   6.236   8.520  1.6731 -1.8974 -0.7726
   67PHE     CA 4582   7.104   6.200   8.316 -0.1728  0.1225 -0.0289
   67PHE     HA 4583   7.094   6.284   8.248 -0.0649  1.8638  2.0028
   67PHE     CB 4584   7.254   6.208   8.331  0.1723  0.8251  0.4472
   67PHE    HB1 4585   7.298   6.161   8.241 -0.7970 -0.2093  0.4878
   67PHE    HB2 4586   7.287   6.135   8.408 -1.3536  0.6627  0.9798
   67PHE     CG 4587   7.320   6.340   8.344  0.0349  0.1179 -1.0810
   67PHE    CD1 4588   7.351   6.397   8.473 -0.0928 -0.0244 -0.5035
   67PHE    HD1 4589   7.296   6.347   8.552  1.6230 -0.3943  0.5270
   67PHE    CE1 4590   7.424   6.516   8.485 -0.3472  0.2107 -0.3032
   67PHE    HE1 4591   7.441   6.567   8.578  0.6087  1.4846 -1.1446
   67PHE     CZ 4592   7.475   6.577   8.372  0.0097 -0.6138 -0.2634
   67PHE     HZ 4593   7.530   6.669   8.387 -0.2624 -0.7298  1.7429
   67PHE    CD2 4594   7.372   6.405   8.229  0.0884 -0.0503  0.1684
   67PHE    HD2 4595   7.349   6.360   8.133  1.0534  1.9939 -1.0723
   67PHE    CE2 4596   7.450   6.522   8.244 -0.4081  0.6849 -0.3833
   67PHE    HE2 4597   7.482   6.575   8.156 -1.4248  0.4160 -0.9338
   67PHE      C 4598   7.061   6.082   8.239  0.2556 -0.1953  0.0124
   67PHE      O 4599   7.043   6.080   8.116  0.0884  0.7962  0.0673
   68ILE      N 4600   7.030   5.978   8.310 -0.4259 -0.2181 -0.6070
   68ILE     HN 4601   7.043   5.975   8.408 -1.6794  0.3557 -0.4135
   68ILE     CA 4602   6.974   5.856   8.251 -0.2694 -1.0209 -0.3411
   68ILE     HA 4603   7.032   5.823   8.165  0.2920 -2.5713  0.5904
   68ILE     CB 4604   6.990   5.732   8.345  0.7273 -0.8375  0.2798
   68ILE     HB 4605   6.932   5.753   8.437  0.4276 -0.6296  0.0457
   68ILE    CG2 4606   6.948   5.599   8.275 -0.0207 -0.2920 -0.6709
   68ILE   HG21 4607   7.029   5.560   8.210  2.1466  0.2956  1.5241
   68ILE   HG22 4608   6.854   5.623   8.221 -1.3337 -0.6349  1.3328
   68ILE   HG23 4609   6.916   5.525   8.352 -2.1239  0.3010 -0.9090
   68ILE    CG1 4610   7.145   5.713   8.366  0.0558 -0.7230 -0.4197
   68ILE   HG11 4611   7.194   5.811   8.385  0.9702 -1.1643 -0.4691
   68ILE   HG12 4612   7.192   5.670   8.275  0.8259 -1.2765  0.2207
   68ILE     CD 4613   7.186   5.616   8.479 -0.2593  0.1066 -0.0125
   68ILE    HD1 4614   7.133   5.518   8.470  0.4332 -0.0421 -4.1087
   68ILE    HD2 4615   7.163   5.653   8.581 -2.7848 -2.7520  0.6313
   68ILE    HD3 4616   7.292   5.583   8.478  0.1299  1.2704  0.8017
   68ILE      C 4617   6.829   5.864   8.210  0.5973  0.2546  0.6323
   68ILE      O 4618   6.792   5.797   8.114  0.3846  0.9877  0.0554
   69ALA      N 4619   6.745   5.958   8.260 -0.5360  0.4896  0.3670
   69ALA     HN 4620   6.765   6.003   8.347  1.7737 -1.1316  0.7651
   69ALA     CA 4621   6.623   5.995   8.191  0.0237 -0.3343  0.1108
   69ALA     HA 4622   6.557   5.911   8.179  0.3019 -0.3657 -1.3116
   69ALA     CB 4623   6.557   6.094   8.287 -0.5600  1.1220  0.2435
   69ALA    HB1 4624   6.451   6.101   8.255  0.1900 -0.1985 -2.9338
   69ALA    HB2 4625   6.602   6.195   8.294 -0.6082  1.2432 -0.9162
   69ALA    HB3 4626   6.562   6.057   8.392  0.9654 -0.1529 -0.2337
   69ALA      C 4627   6.649   6.064   8.057 -0.0388  0.0672  0.1909
   69ALA      O 4628   6.576   6.048   7.962 -0.1601  0.0966 -0.3498
   70SER      N 4629   6.754   6.154   8.046 -0.9558  0.1526  0.5396
   70SER     HN 4630   6.821   6.155   8.119 -0.6646  1.0960  0.2703
   70SER     CA 4631   6.795   6.227   7.930 -0.2482  0.2556 -0.0978
   70SER     HA 4632   6.708   6.270   7.884 -0.5841 -0.4427 -0.1352
   70SER     CB 4633   6.893   6.338   7.968 -0.2712  0.9191 -0.3950
   70SER    HB1 4634   6.907   6.410   7.884 -1.9241  1.0308 -0.6152
   70SER    HB2 4635   6.986   6.303   8.017  0.2003  0.0317 -1.8662
   70SER     OG 4636   6.834   6.418   8.069 -0.1963  0.0950 -0.5586
   70SER    HG1 4637   6.817   6.371   8.151  0.0234  0.8843 -0.0500
   70SER      C 4638   6.852   6.135   7.822 -0.0426 -0.2672 -0.2763
   70SER      O 4639   6.825   6.161   7.704 -0.1418 -0.2871  0.2430
   71LEU      N 4640   6.933   6.032   7.865  0.7040 -0.1398  0.4498
   71LEU     HN 4641   6.966   6.035   7.959 -1.2722  1.6288  1.1408
   71LEU     CA 4642   6.984   5.929   7.774 -0.0667  0.3930 -0.8106
   71LEU     HA 4643   7.042   5.975   7.695 -0.4523  1.0510 -0.7182
   71LEU     CB 4644   7.091   5.841   7.838 -0.3499  0.0454 -0.4781
   71LEU    HB1 4645   7.099   5.743   7.786 -0.3795  0.4761 -1.3098
   71LEU    HB2 4646   7.051   5.829   7.941 -1.3790  2.6412 -0.5051
   71LEU     CG 4647   7.224   5.920   7.843 -0.3175  0.2285  0.4281
   71LEU     HG 4648   7.199   6.027   7.859 -2.8045 -0.3360  0.7842
   71LEU    CD1 4649   7.305   5.871   7.955  0.1561  0.4843 -0.0846
   71LEU   HD11 4650   7.255   5.898   8.050 -1.3439  0.1335 -0.7377
   71LEU   HD12 4651   7.397   5.932   7.965 -0.0856  1.1134 -1.4620
   71LEU   HD13 4652   7.329   5.762   7.955 -0.7293  0.2833  0.6667
   71LEU    CD2 4653   7.309   5.908   7.715  0.0681 -0.2468 -0.0386
   71LEU   HD21 4654   7.305   5.799   7.694 -2.0763 -0.3770  0.7924
   71LEU   HD22 4655   7.411   5.948   7.732  0.0705 -0.4525  0.4498
   71LEU   HD23 4656   7.249   5.961   7.638 -0.9282 -1.2990 -0.0169
   71LEU      C 4657   6.872   5.844   7.716  0.7740 -0.2318  0.0716
   71LEU      O 4658   6.872   5.817   7.595  0.6333  0.0379  0.6552
   72ALA      N 4659   6.772   5.803   7.803  0.0034 -0.3247 -0.2496
   72ALA     HN 4660   6.789   5.816   7.900 -0.1931  1.9883 -0.4740
   72ALA     CA 4661   6.657   5.728   7.760 -0.1654  0.4638 -0.6281
   72ALA     HA 4662   6.696   5.641   7.708  1.6912  1.1732 -0.5056
   72ALA     CB 4663   6.582   5.683   7.885  0.1681  0.1499 -0.0785
   72ALA    HB1 4664   6.520   5.592   7.869 -0.4781  0.3066  1.3375
   72ALA    HB2 4665   6.527   5.773   7.918  1.8768  1.1322  0.2286
   72ALA    HB3 4666   6.658   5.644   7.956  1.2992 -2.8253 -2.6683
   72ALA      C 4667   6.555   5.805   7.675 -0.2185 -0.1976  0.2491
   72ALA      O 4668   6.508   5.750   7.577  0.4769 -0.0140  0.1985
   73VAL      N 4669   6.525   5.932   7.700  0.4839 -0.0064 -0.2538
   73VAL     HN 4670   6.563   5.964   7.786  1.5181 -2.4206  0.2756
   73VAL     CA 4671   6.457   6.030   7.614  0.4852 -0.0212 -0.3260
   73VAL     HA 4672   6.368   5.974   7.590 -0.2912  1.6351 -1.4539
   73VAL     CB 4673   6.415   6.161   7.686  0.1169 -0.3200 -0.1444
   73VAL     HB 4674   6.500   6.213   7.735  0.9538 -1.0963 -0.7665
   73VAL    CG1 4675   6.348   6.260   7.585 -0.7097  0.4550  0.4083
   73VAL   HG11 4676   6.285   6.213   7.507 -1.0246  1.2397  0.1748
   73VAL   HG12 4677   6.426   6.317   7.530  0.7982 -0.2412  1.7651
   73VAL   HG13 4678   6.298   6.347   7.634 -0.4670  2.2982 -2.3837
   73VAL    CG2 4679   6.313   6.114   7.791 -0.0526 -0.0271 -0.5489
   73VAL   HG21 4680   6.232   6.058   7.740  0.2055 -0.8303 -0.0983
   73VAL   HG22 4681   6.265   6.199   7.845  0.4214 -1.1173  1.7364
   73VAL   HG23 4682   6.362   6.043   7.861  2.2181 -0.3327 -2.3245
   73VAL      C 4683   6.532   6.050   7.482 -0.8417 -0.4918 -0.5678
   73VAL      O 4684   6.484   6.050   7.370 -0.2949  0.5322 -0.4487
   74ALA      N 4685   6.669   6.059   7.483 -0.4309  0.1207 -0.3266
   74ALA     HN 4686   6.723   6.059   7.567  2.3416 -2.5583 -1.8923
   74ALA     CA 4687   6.750   6.074   7.364 -0.0919 -0.1967 -0.0968
   74ALA     HA 4688   6.715   6.162   7.312  1.3000 -0.6952 -2.0013
   74ALA     CB 4689   6.900   6.089   7.413  0.0094  0.2642 -0.2055
   74ALA    HB1 4690   6.962   6.111   7.323  2.1295  0.8767  1.3059
   74ALA    HB2 4691   6.944   6.013   7.481  0.6721  0.2960 -0.5826
   74ALA    HB3 4692   6.911   6.186   7.467  0.0907  1.7194 -2.6957
   74ALA      C 4693   6.742   5.955   7.275  0.5446 -0.4904  0.9691
   74ALA      O 4694   6.730   5.971   7.152 -0.0139  0.1654  0.0524
   75ASP      N 4695   6.746   5.828   7.325  0.4108 -0.1476 -0.0965
   75ASP     HN 4696   6.786   5.814   7.416  3.0892  1.6373 -0.8469
   75ASP     CA 4697   6.717   5.703   7.254 -0.1085  0.2163  0.1838
   75ASP     HA 4698   6.776   5.706   7.164 -0.9319  0.2532 -0.3684
   75ASP     CB 4699   6.760   5.588   7.347  0.0781  0.5330 -0.1848
   75ASP    HB1 4700   6.709   5.496   7.310 -1.8575  1.4383  0.1034
   75ASP    HB2 4701   6.728   5.596   7.453  1.4759  0.5425  0.2601
   75ASP     CG 4702   6.913   5.582   7.343 -0.3144 -0.1309  0.8988
   75ASP    OD1 4703   6.990   5.629   7.250 -0.0729  0.1778 -0.5160
   75ASP    OD2 4704   6.971   5.519   7.441 -0.1555 -0.0645  0.2369
   75ASP      C 4705   6.575   5.696   7.204 -0.8384  0.1807  0.5913
   75ASP      O 4706   6.549   5.648   7.090  0.2278 -0.4394 -0.0797
   76LEU      N 4707   6.476   5.733   7.284  0.2909 -0.2111 -0.0407
   76LEU     HN 4708   6.481   5.761   7.380 -0.5795  3.5352 -0.9190
   76LEU     CA 4709   6.330   5.733   7.251 -0.7401  0.1729 -0.1669
   76LEU     HA 4710   6.306   5.639   7.202  0.9535 -0.6756  0.5610
   76LEU     CB 4711   6.244   5.753   7.381  0.1935 -0.0369  1.0472
   76LEU    HB1 4712   6.138   5.779   7.359  0.5088 -1.0261 -2.1194
   76LEU    HB2 4713   6.275   5.840   7.442  1.8773 -0.0223  0.2237
   76LEU     CG 4714   6.231   5.614   7.465  0.5212  0.0099  0.2692
   76LEU     HG 4715   6.331   5.569   7.486  0.6913  0.8821  1.4053
   76LEU    CD1 4716   6.174   5.648   7.608  0.5268 -0.7309  0.9027
   76LEU   HD11 4717   6.160   5.560   7.674 -1.9168 -2.6213 -1.9207
   76LEU   HD12 4718   6.088   5.718   7.600 -0.2342 -1.6743  0.6889
   76LEU   HD13 4719   6.252   5.714   7.652  0.5453  1.7672 -2.4838
   76LEU    CD2 4720   6.133   5.508   7.403  0.0440  0.2030 -0.2505
   76LEU   HD21 4721   6.162   5.436   7.324 -2.0761 -0.4807 -0.4723
   76LEU   HD22 4722   6.045   5.558   7.356 -2.1296 -1.6310  1.6347
   76LEU   HD23 4723   6.097   5.445   7.487 -2.0753  1.1096 -0.4055
   76LEU      C 4724   6.297   5.833   7.142 -0.5095  0.6187  0.3273
   76LEU      O 4725   6.208   5.806   7.060 -0.2247 -0.5281  0.0972
   77THR      N 4726   6.372   5.942   7.136 -0.1424 -0.7202 -0.1208
   77THR     HN 4727   6.452   5.940   7.197  0.1147 -0.2415 -0.4346
   77THR     CA 4728   6.361   6.031   7.029  0.8053  0.1268  0.1088
   77THR     HA 4729   6.255   6.041   7.015  0.2972 -2.9542  1.0742
   77THR     CB 4730   6.421   6.166   7.066 -0.1527  0.4463 -0.3032
   77THR     HB 4731   6.521   6.155   7.113 -1.0380 -1.7724  1.2093
   77THR    OG1 4732   6.339   6.239   7.163  0.1259 -0.1676 -0.0804
   77THR    HG1 4733   6.304   6.167   7.217 -0.9643 -1.6940 -2.6710
   77THR    CG2 4734   6.421   6.255   6.948 -0.8998  1.0794 -0.3353
   77THR   HG21 4735   6.462   6.354   6.979 -0.3280  0.9997 -0.8084
   77THR   HG22 4736   6.322   6.276   6.904 -0.5547  2.0166 -0.6962
   77THR   HG23 4737   6.487   6.220   6.865 -1.5538  0.2529 -0.5220
   77THR      C 4738   6.396   5.976   6.896  0.9555  0.6957  0.9871
   77THR      O 4739   6.314   5.981   6.802  0.2564  0.0376 -0.2797
   78PHE      N 4740   6.519   5.917   6.883 -0.2412  0.4736 -0.3923
   78PHE     HN 4741   6.563   5.913   6.972  0.9488  1.6303 -0.9061
   78PHE     CA 4742   6.576   5.838   6.773  0.2180 -0.8466 -0.6645
   78PHE     HA 4743   6.587   5.905   6.689  0.7827 -1.4280 -1.0683
   78PHE     CB 4744   6.716   5.792   6.810 -0.3000  0.5775 -0.6844
   78PHE    HB1 4745   6.716   5.751   6.913  1.6063  2.6798  0.2317
   78PHE    HB2 4746   6.787   5.877   6.812  0.7460 -0.2602 -0.8944
   78PHE     CG 4747   6.787   5.702   6.718 -0.5395 -0.0957  0.4433
   78PHE    CD1 4748   6.826   5.745   6.593 -0.0155  0.2700 -0.3413
   78PHE    HD1 4749   6.795   5.843   6.560 -2.5525 -0.1619  0.5399
   78PHE    CE1 4750   6.902   5.661   6.510  0.4663 -0.3085  0.4979
   78PHE    HE1 4751   6.939   5.707   6.420 -1.1254 -2.1053 -1.1619
   78PHE     CZ 4752   6.931   5.528   6.546  0.1362  0.0330 -0.5324
   78PHE     HZ 4753   6.980   5.466   6.471 -0.0093  2.2551 -2.5876
   78PHE    CD2 4754   6.820   5.570   6.759 -0.2763 -0.0750 -0.1735
   78PHE    HD2 4755   6.798   5.538   6.860  1.6138 -2.5042 -0.4257
   78PHE    CE2 4756   6.876   5.477   6.668  0.0134 -0.9028  0.3003
   78PHE    HE2 4757   6.887   5.372   6.693 -2.8373 -0.8627  2.0979
   78PHE      C 4758   6.488   5.720   6.724  0.6411  0.8846 -0.6915
   78PHE      O 4759   6.443   5.715   6.612  0.5425 -0.5061 -0.1689
   79VAL      N 4760   6.454   5.625   6.810 -0.0117 -0.1492 -0.4001
   79VAL     HN 4761   6.484   5.638   6.904  3.0044  1.0356 -1.3864
   79VAL     CA 4762   6.390   5.502   6.772  0.2091 -1.1181  1.1378
   79VAL     HA 4763   6.443   5.468   6.684 -0.3373  0.8559  0.0004
   79VAL     CB 4764   6.408   5.385   6.872  0.1955  0.6032  0.1633
   79VAL     HB 4765   6.346   5.298   6.843 -0.4961  0.1787  2.6835
   79VAL    CG1 4766   6.553   5.333   6.872  0.7177  0.0201 -0.7012
   79VAL   HG11 4767   6.568   5.260   6.954 -2.0183  0.9711  0.7714
   79VAL   HG12 4768   6.613   5.423   6.897  0.2854  0.1089  0.0306
   79VAL   HG13 4769   6.590   5.286   6.778  0.8529 -0.9768 -0.1604
   79VAL    CG2 4770   6.363   5.420   7.012  0.2621 -0.6637 -0.2747
   79VAL   HG21 4771   6.441   5.464   7.079  0.0950  2.2827 -1.8554
   79VAL   HG22 4772   6.325   5.323   7.052  0.6031 -1.1812 -1.1710
   79VAL   HG23 4773   6.274   5.485   7.005  0.1779 -0.5067  1.7124
   79VAL      C 4774   6.246   5.522   6.726  0.0937  0.1814  0.0292
   79VAL      O 4775   6.205   5.451   6.639 -0.1206 -0.0942  0.2668
   80VAL      N 4776   6.166   5.619   6.770  0.7995  0.0014 -0.2082
   80VAL     HN 4777   6.187   5.679   6.847  0.2301  0.0449 -0.0881
   80VAL     CA 4778   6.037   5.649   6.704  0.1066 -0.3501 -0.2203
   80VAL     HA 4779   5.982   5.556   6.701 -0.4827  0.0003 -0.4241
   80VAL     CB 4780   5.967   5.748   6.804  0.2414  0.5348  0.4870
   80VAL     HB 4781   6.028   5.840   6.800 -1.1277  1.4182 -1.4324
   80VAL    CG1 4782   5.826   5.792   6.737 -0.1608  1.1174 -0.6321
   80VAL   HG11 4783   5.854   5.860   6.653  2.0345 -1.4678 -2.1810
   80VAL   HG12 4784   5.772   5.842   6.819  0.4317 -1.8301  1.7374
   80VAL   HG13 4785   5.772   5.698   6.715 -1.8965  1.4170  1.9546
   80VAL    CG2 4786   5.949   5.680   6.938 -0.0449  0.7192  0.1489
   80VAL   HG21 4787   6.039   5.621   6.965  1.2439  2.1628 -0.8795
   80VAL   HG22 4788   5.862   5.611   6.937  0.2234  0.2224  2.7488
   80VAL   HG23 4789   5.918   5.756   7.013 -1.1094 -0.8790  1.4280
   80VAL      C 4790   6.037   5.701   6.560 -0.2255  0.1688 -0.4015
   80VAL      O 4791   5.947   5.684   6.482 -0.4211 -0.4015  0.6498
   81THR      N 4792   6.152   5.750   6.524 -0.5558 -0.3923 -0.3268
   81THR     HN 4793   6.220   5.757   6.597 -1.0711 -0.4154  0.1647
   81THR     CA 4794   6.185   5.816   6.399 -0.6413 -0.1702 -0.6555
   81THR     HA 4795   6.095   5.838   6.345 -0.6714  1.3224 -0.0623
   81THR     CB 4796   6.263   5.951   6.408  0.2412  0.0070 -0.0414
   81THR     HB 4797   6.268   5.990   6.512 -0.0356 -0.4283  0.1327
   81THR    OG1 4798   6.206   6.050   6.319  0.0333  0.8352 -0.4391
   81THR    HG1 4799   6.124   6.070   6.363 -1.1602  1.2565 -2.7167
   81THR    CG2 4800   6.414   5.942   6.368 -0.3719 -0.4511  0.8532
   81THR   HG21 4801   6.479   5.865   6.413  1.0246  0.4787  0.4946
   81THR   HG22 4802   6.465   6.039   6.386 -0.8664  0.3464 -1.5421
   81THR   HG23 4803   6.406   5.945   6.257 -0.8866 -0.7948  0.8777
   81THR      C 4804   6.263   5.719   6.316  0.8533 -0.4859  0.1764
   81THR      O 4805   6.260   5.730   6.193  0.0963  0.2071  0.0516
   82LEU      N 4806   6.321   5.613   6.376 -0.0848  0.1498 -0.1534
   82LEU     HN 4807   6.309   5.606   6.475  0.8666  1.9996  0.1397
   82LEU     CA 4808   6.406   5.511   6.305  0.5366 -0.2802 -0.0532
   82LEU     HA 4809   6.481   5.569   6.254  0.1592 -0.8957 -1.3407
   82LEU     CB 4810   6.496   5.428   6.394 -0.8014  0.4338  0.0483
   82LEU    HB1 4811   6.426   5.370   6.458 -0.8241 -1.0882 -1.3077
   82LEU    HB2 4812   6.558   5.496   6.456  0.2768 -2.4328  2.3301
   82LEU     CG 4813   6.576   5.316   6.328  0.4054 -0.1912  0.3218
   82LEU     HG 4814   6.507   5.250   6.271  0.0561 -0.4172  0.9970
   82LEU    CD1 4815   6.681   5.390   6.241  0.0304  0.2276 -0.3584
   82LEU   HD11 4816   6.739   5.309   6.192  1.0904  0.5766  0.2747
   82LEU   HD12 4817   6.750   5.431   6.318 -1.5945 -1.1315  1.9339
   82LEU   HD13 4818   6.638   5.462   6.168  3.4473  0.4569 -2.4054
   82LEU    CD2 4819   6.641   5.227   6.427  0.3583 -0.3160 -0.5702
   82LEU   HD21 4820   6.573   5.174   6.497  1.7769 -1.6998 -0.1722
   82LEU   HD22 4821   6.707   5.292   6.489 -0.3877 -2.0462  2.1972
   82LEU   HD23 4822   6.702   5.149   6.377 -0.9957 -0.9822 -1.2010
   82LEU      C 4823   6.341   5.445   6.185 -0.0873 -0.2621  0.5343
   82LEU      O 4824   6.396   5.445   6.073  0.1519 -0.1026 -0.0077
   83PRO      N 4825   6.212   5.396   6.201 -0.1636  0.2856 -0.0238
   83PRO     CD 4826   6.143   5.368   6.328 -0.2106 -0.5967 -0.0790
   83PRO    HD1 4827   6.084   5.455   6.364  0.3333  0.3298 -1.3714
   83PRO    HD2 4828   6.207   5.325   6.408 -0.2081 -0.3683  0.0422
   83PRO     CA 4829   6.130   5.348   6.096  0.2013  0.4605  0.5324
   83PRO     HA 4830   6.186   5.262   6.062 -0.7441 -0.7660  1.9558
   83PRO     CB 4831   5.995   5.305   6.148  0.0767  0.1254 -0.2684
   83PRO    HB1 4832   5.945   5.225   6.089 -0.8774  1.3870 -1.2429
   83PRO    HB2 4833   5.925   5.390   6.162  2.2729  1.8817  0.5632
   83PRO     CG 4834   6.030   5.264   6.286 -0.8675 -0.4064 -0.4605
   83PRO    HG1 4835   5.944   5.267   6.356 -0.7076  2.1441 -0.2848
   83PRO    HG2 4836   6.079   5.164   6.297 -0.7750 -0.1314  2.1093
   83PRO      C 4837   6.108   5.435   5.972 -0.2759  0.3315  0.0641
   83PRO      O 4838   6.097   5.375   5.869  0.2061  0.3134  0.6810
   84LEU      N 4839   6.109   5.569   5.984 -0.1250 -0.3605  0.2021
   84LEU     HN 4840   6.139   5.620   6.063  0.9674  1.8238 -1.5192
   84LEU     CA 4841   6.094   5.648   5.862 -0.1689  0.9283  0.6547
   84LEU     HA 4842   6.011   5.615   5.800  0.5260 -0.9953  0.6658
   84LEU     CB 4843   6.074   5.790   5.897  0.0250  0.7092  0.8479
   84LEU    HB1 4844   6.051   5.861   5.815  0.1803  0.6167  0.7238
   84LEU    HB2 4845   6.160   5.835   5.952 -0.2674  2.4495 -0.0401
   84LEU     CG 4846   5.958   5.826   5.996  0.2254 -0.3064  0.9033
   84LEU     HG 4847   5.970   5.765   6.088  0.8909 -2.1451 -0.3498
   84LEU    CD1 4848   5.980   5.978   6.020 -0.6590 -0.4656 -0.0086
   84LEU   HD11 4849   6.003   6.027   5.923  0.3307  0.1714  0.5361
   84LEU   HD12 4850   6.064   5.985   6.092  2.2406  1.3297 -3.2515
   84LEU   HD13 4851   5.881   6.011   6.059 -1.2388 -0.0972 -1.6949
   84LEU    CD2 4852   5.822   5.795   5.936 -0.1781 -0.3475 -0.1203
   84LEU   HD21 4853   5.801   5.847   5.840 -2.5410 -0.1218  0.4735
   84LEU   HD22 4854   5.742   5.815   6.010 -0.7083 -0.3462 -0.6833
   84LEU   HD23 4855   5.806   5.686   5.919  1.0894 -0.1644 -2.9945
   84LEU      C 4856   6.218   5.626   5.764  0.9859  0.0307  0.7419
   84LEU      O 4857   6.195   5.614   5.637  0.0792 -0.3079  0.1165
   85TRP      N 4858   6.340   5.610   5.813 -0.1400  0.3037 -0.5206
   85TRP     HN 4859   6.345   5.619   5.912 -1.0850  0.0638 -0.4441
   85TRP     CA 4860   6.460   5.590   5.730 -0.3869 -0.3575  0.8689
   85TRP     HA 4861   6.442   5.659   5.649 -1.3943 -2.1407 -0.5171
   85TRP     CB 4862   6.587   5.628   5.813 -0.2408  0.6320 -0.0081
   85TRP    HB1 4863   6.682   5.606   5.760  0.5167  1.7873  0.8395
   85TRP    HB2 4864   6.578   5.553   5.895 -0.3370 -0.7860 -1.2617
   85TRP     CG 4865   6.581   5.770   5.860  0.0273  0.4888  0.2633
   85TRP    CD1 4866   6.554   5.820   5.986 -0.2055 -0.3456 -0.0415
   85TRP    HD1 4867   6.512   5.769   6.071 -0.2766  1.8715  1.3579
   85TRP    NE1 4868   6.562   5.966   5.979  0.9143  0.4301 -0.0474
   85TRP    HE1 4869   6.508   6.034   6.024  1.7643  0.9308  0.2297
   85TRP    CE2 4870   6.600   6.000   5.857  0.5884  0.0982 -0.2358
   85TRP    CD2 4871   6.618   5.881   5.778 -0.4421  0.4320  0.5814
   85TRP    CE3 4872   6.641   5.894   5.640 -0.5701  0.2072  1.3445
   85TRP    HE3 4873   6.636   5.810   5.572 -1.5976  0.3362  1.2423
   85TRP    CZ3 4874   6.670   6.021   5.592  0.4676 -0.2858 -0.2254
   85TRP    HZ3 4875   6.703   6.032   5.490  0.2036 -1.8034 -0.4937
   85TRP    CZ2 4876   6.623   6.128   5.805  0.1091  0.5816  0.1538
   85TRP    HZ2 4877   6.607   6.225   5.848 -1.8778  0.3007  0.1327
   85TRP    CH2 4878   6.674   6.133   5.678  0.1541 -0.2413  0.8042
   85TRP    HH2 4879   6.687   6.229   5.630 -1.5478 -0.2847  0.1886
   85TRP      C 4880   6.467   5.444   5.681 -0.1236  0.7817 -0.2877
   85TRP      O 4881   6.506   5.416   5.561  0.1757  0.8339 -0.2736
   86ALA      N 4882   6.420   5.351   5.770  0.2238 -0.4992 -0.0138
   86ALA     HN 4883   6.396   5.373   5.865 -1.2475  0.4314 -0.5571
   86ALA     CA 4884   6.402   5.208   5.733 -0.3219 -0.3908 -0.0108
   86ALA     HA 4885   6.500   5.184   5.694  0.1930  2.2618 -0.5563
   86ALA     CB 4886   6.354   5.130   5.855 -0.3678  0.1239 -0.1352
   86ALA    HB1 4887   6.432   5.135   5.934  0.6775  0.2546 -1.1600
   86ALA    HB2 4888   6.325   5.024   5.841  1.3087 -0.3765  0.0382
   86ALA    HB3 4889   6.260   5.177   5.892 -0.1619  1.0273 -0.7334
   86ALA      C 4890   6.302   5.182   5.622 -0.5199  0.0090 -0.5008
   86ALA      O 4891   6.339   5.117   5.523 -0.3970  0.0372  0.2320
   87THR      N 4892   6.184   5.245   5.629 -0.0892  0.4980  0.2896
   87THR     HN 4893   6.150   5.293   5.709  1.6901  1.3448  0.5811
   87THR     CA 4894   6.086   5.252   5.522 -0.3719 -0.1677 -0.2972
   87THR     HA 4895   6.065   5.151   5.488  1.5303 -0.6528 -0.1966
   87THR     CB 4896   5.957   5.320   5.563 -0.3913  0.3314  0.3250
   87THR     HB 4897   5.975   5.430   5.573 -0.2761  0.3886 -0.5035
   87THR    OG1 4898   5.906   5.272   5.683 -0.2820 -0.1719  0.0383
   87THR    HG1 4899   5.941   5.316   5.762  0.2117  2.0694 -1.3300
   87THR    CG2 4900   5.849   5.308   5.451 -0.7692  0.9988  0.4556
   87THR   HG21 4901   5.792   5.213   5.446 -0.0603  0.5993 -0.3689
   87THR   HG22 4902   5.896   5.339   5.355  0.7673 -0.5473  0.6417
   87THR   HG23 4903   5.776   5.389   5.470 -1.1145  0.5217  1.1748
   87THR      C 4904   6.137   5.311   5.389  0.0454  0.0370 -0.5186
   87THR      O 4905   6.111   5.245   5.286  0.5601  0.2986 -0.2734
   88TYR      N 4906   6.208   5.427   5.390 -0.1018 -0.1236 -0.0755
   88TYR     HN 4907   6.224   5.491   5.464  1.1960  1.6210 -1.7523
   88TYR     CA 4908   6.281   5.481   5.276 -0.0457 -0.3460  0.2864
   88TYR     HA 4909   6.209   5.513   5.202 -1.2394 -0.9867  1.1152
   88TYR     CB 4910   6.349   5.613   5.327 -0.6269 -0.0308 -0.2300
   88TYR    HB1 4911   6.395   5.588   5.425  1.5788 -1.4572 -1.5573
   88TYR    HB2 4912   6.270   5.691   5.337  0.3764  1.2281 -1.6370
   88TYR     CG 4913   6.461   5.667   5.245 -0.2711  0.0137  0.7248
   88TYR    CD1 4914   6.438   5.750   5.135  0.0001  0.2846 -0.5762
   88TYR    HD1 4915   6.332   5.763   5.118 -0.2394 -0.0669  0.5537
   88TYR    CE1 4916   6.540   5.805   5.055  0.2656 -0.2219 -0.2986
   88TYR    HE1 4917   6.513   5.867   4.971 -1.2118 -0.0357  0.2811
   88TYR     CZ 4918   6.674   5.776   5.079 -0.1756  0.5105 -0.2538
   88TYR     OH 4919   6.787   5.807   5.004  0.5439  0.8397 -0.1729
   88TYR     HH 4920   6.756   5.844   4.921 -0.5696 -0.8882 -0.5632
   88TYR    CD2 4921   6.597   5.654   5.280  0.2248  0.3212 -0.1590
   88TYR    HD2 4922   6.617   5.611   5.377 -2.0253  1.7650  1.0384
   88TYR    CE2 4923   6.703   5.702   5.196  0.5063 -0.1760 -0.1004
   88TYR    HE2 4924   6.804   5.707   5.235 -0.1157 -1.2469  1.7497
   88TYR      C 4925   6.377   5.394   5.210  0.4020  0.7592  0.0946
   88TYR      O 4926   6.381   5.380   5.089  0.4789  0.0800 -0.1659
   89THR      N 4927   6.469   5.329   5.288  0.2752  0.0357 -0.0915
   89THR     HN 4928   6.456   5.349   5.385 -1.8046  0.3769 -0.3979
   89THR     CA 4929   6.555   5.217   5.246  0.5967 -0.2142 -0.0729
   89THR     HA 4930   6.618   5.239   5.161  2.3231 -0.8623  0.9834
   89THR     CB 4931   6.640   5.168   5.356 -0.0870  0.1562  0.3060
   89THR     HB 4932   6.584   5.134   5.446 -1.8582  0.4936 -0.6374
   89THR    OG1 4933   6.719   5.275   5.405  0.6191  0.0962  0.2359
   89THR    HG1 4934   6.668   5.355   5.418  1.8182  0.9532 -0.1553
   89THR    CG2 4935   6.743   5.066   5.297  0.6475  0.0135  0.4444
   89THR   HG21 4936   6.687   4.980   5.255  0.5842  0.4239 -0.3379
   89THR   HG22 4937   6.820   5.042   5.373  1.5482 -0.0557 -0.4646
   89THR   HG23 4938   6.790   5.116   5.209 -2.8096 -0.7461 -2.0622
   89THR      C 4939   6.469   5.099   5.204 -0.3780  0.0837 -0.1612
   89THR      O 4940   6.500   5.048   5.093 -0.0575 -0.4089 -0.2398
   90TYR      N 4941   6.363   5.052   5.276 -0.3235  0.3426 -0.0976
   90TYR     HN 4942   6.341   5.086   5.367  1.7286  1.9422 -0.1176
   90TYR     CA 4943   6.286   4.937   5.223  0.3168 -0.1613  0.5140
   90TYR     HA 4944   6.340   4.844   5.218  0.0148 -0.2696 -1.6085
   90TYR     CB 4945   6.178   4.913   5.330  0.3466  0.0856 -0.5622
   90TYR    HB1 4946   6.115   5.005   5.329 -1.7031 -1.2354  0.3805
   90TYR    HB2 4947   6.220   4.911   5.433 -1.1976  0.7604  0.1041
   90TYR     CG 4948   6.084   4.799   5.299  0.0232  0.2742 -0.0612
   90TYR    CD1 4949   6.140   4.673   5.299 -0.9825  0.5326  0.2840
   90TYR    HD1 4950   6.246   4.652   5.310 -1.4452 -2.7603 -0.2665
   90TYR    CE1 4951   6.060   4.555   5.257  0.5522 -0.3160  0.5008
   90TYR    HE1 4952   6.109   4.460   5.241  0.2668 -0.5828  1.1832
   90TYR     CZ 4953   5.928   4.577   5.225 -0.3467 -0.0043  0.3537
   90TYR     OH 4954   5.844   4.465   5.199  0.8259 -0.5025  0.0788
   90TYR     HH 4955   5.869   4.386   5.246  1.4147 -1.6845 -2.0763
   90TYR    CD2 4956   5.945   4.814   5.272  0.0802 -0.4512 -0.3289
   90TYR    HD2 4957   5.890   4.906   5.276 -2.2866 -1.8044 -0.2045
   90TYR    CE2 4958   5.870   4.704   5.232 -0.0749 -0.2738  0.3598
   90TYR    HE2 4959   5.763   4.716   5.221  0.0366  0.3357 -0.0546
   90TYR      C 4960   6.224   4.949   5.082  0.0191 -0.6068  0.1803
   90TYR      O 4961   6.223   4.855   5.006 -0.4744  0.6980 -0.1366
   91ARG      N 4962   6.179   5.069   5.044  0.4241  0.2370  0.2105
   91ARG     HN 4963   6.184   5.138   5.115 -1.1508  0.5978 -0.0037
   91ARG     CA 4964   6.114   5.117   4.923  0.2454 -0.0151 -0.2444
   91ARG     HA 4965   6.063   5.034   4.876  3.4246 -2.8659  0.8950
   91ARG     CB 4966   6.006   5.220   4.951  0.3266  0.2277 -0.4248
   91ARG    HB1 4967   5.969   5.276   4.863 -2.0250 -2.2470 -1.1755
   91ARG    HB2 4968   6.053   5.297   5.015  0.0502  0.2958 -0.3010
   91ARG     CG 4969   5.893   5.173   5.042  0.2726 -0.6890 -0.0002
   91ARG    HG1 4970   5.814   5.250   5.055 -0.7231 -1.3147 -2.0658
   91ARG    HG2 4971   5.928   5.141   5.143 -2.2566  0.1110  1.2153
   91ARG     CD 4972   5.822   5.050   4.994  1.0858  0.2479  0.3036
   91ARG    HD1 4973   5.874   4.953   5.007 -0.4469 -0.7165 -0.6351
   91ARG    HD2 4974   5.800   5.062   4.886 -0.8160 -1.1170  0.4897
   91ARG     NE 4975   5.687   5.041   5.062  0.8128  0.0109  0.5087
   91ARG     HE 4976   5.656   5.123   5.109  1.0489  1.2892 -1.4655
   91ARG     CZ 4977   5.603   4.940   5.057 -0.3607  0.2163  0.4659
   91ARG    NH1 4978   5.637   4.835   4.987 -0.4225 -0.2153  0.1022
   91ARG   HH11 4979   5.583   4.753   5.008  0.1433 -1.5009 -2.9755
   91ARG   HH12 4980   5.701   4.845   4.911 -1.3144  0.9306 -0.5410
   91ARG    NH2 4981   5.500   4.928   5.133 -0.1472 -0.5878 -0.0586
   91ARG   HH21 4982   5.470   5.001   5.194  0.8872 -1.7120  1.9044
   91ARG   HH22 4983   5.455   4.839   5.135 -2.3915  0.3376  4.4959
   91ARG      C 4984   6.209   5.173   4.820  0.1070  0.1441 -0.8683
   91ARG      O 4985   6.181   5.271   4.745  0.2840 -0.6554  0.1985
   92ASP      N 4986   6.332   5.111   4.822 -0.3469  0.2953  0.0629
   92ASP     HN 4987   6.348   5.040   4.890  0.8421 -0.7006 -1.2024
   92ASP     CA 4988   6.437   5.126   4.723 -0.0196  0.1740  0.9471
   92ASP     HA 4989   6.524   5.073   4.760 -2.4887 -2.2888  3.7167
   92ASP     CB 4990   6.397   5.072   4.581 -0.8708 -0.1932 -0.1343
   92ASP    HB1 4991   6.482   5.088   4.511 -1.5230 -3.7055 -1.9479
   92ASP    HB2 4992   6.307   5.120   4.537 -1.3321  0.0389  1.0180
   92ASP     CG 4993   6.393   4.924   4.576  0.2059 -0.2031 -1.2292
   92ASP    OD1 4994   6.426   4.864   4.677  0.2424  0.1545 -0.9327
   92ASP    OD2 4995   6.342   4.868   4.479  0.1645  0.5004 -0.5736
   92ASP      C 4996   6.494   5.267   4.716 -0.6516  0.0664 -0.2891
   92ASP      O 4997   6.547   5.314   4.618  0.0595  0.0036  0.2085
   93TYR      N 4998   6.484   5.337   4.828 -0.2003  0.8129 -0.7238
   93TYR     HN 4999   6.447   5.304   4.914  1.5140 -2.0015 -0.9424
   93TYR     CA 5000   6.533   5.475   4.838 -0.7670  0.3600 -0.6622
   93TYR     HA 5001   6.548   5.482   4.945  0.4813 -1.0136 -0.7191
   93TYR     CB 5002   6.676   5.498   4.785 -1.0959  0.5047  0.1567
   93TYR    HB1 5003   6.713   5.601   4.806 -0.3377  0.5678 -1.3105
   93TYR    HB2 5004   6.693   5.473   4.678  1.1713 -4.8631  1.3989
   93TYR     CG 5005   6.781   5.416   4.861  0.4063  0.5878  0.2275
   93TYR    CD1 5006   6.798   5.417   5.002  0.3881 -0.3447  0.5827
   93TYR    HD1 5007   6.729   5.476   5.060 -1.1295 -2.7507  1.3777
   93TYR    CE1 5008   6.896   5.342   5.069 -0.0558  0.6419 -0.3522
   93TYR    HE1 5009   6.920   5.353   5.174  0.2271 -1.3651 -0.1738
   93TYR     CZ 5010   6.963   5.243   4.996 -0.3998 -0.2894  0.0789
   93TYR     OH 5011   7.056   5.158   5.055 -0.0814  0.2576 -0.0010
   93TYR     HH 5012   7.057   5.078   5.002 -0.6444  1.2073 -1.5143
   93TYR    CD2 5013   6.866   5.325   4.785  0.1252  0.1286 -0.3450
   93TYR    HD2 5014   6.864   5.330   4.677 -2.8815  1.2043 -0.3452
   93TYR    CE2 5015   6.946   5.237   4.856  0.1357  0.5046  0.4790
   93TYR    HE2 5016   7.002   5.166   4.796 -0.8442 -0.6315  0.8702
   93TYR      C 5017   6.433   5.583   4.794 -0.6907  0.5403  0.4876
   93TYR      O 5018   6.471   5.679   4.728 -0.0189  0.2524 -0.2432
   94ASP      N 5019   6.303   5.577   4.818  0.4505  0.2757 -0.2540
   94ASP     HN 5020   6.283   5.515   4.894 -0.7364  1.3312  0.3333
   94ASP     CA 5021   6.200   5.671   4.786 -0.0151 -0.1724  0.5034
   94ASP     HA 5022   6.245   5.759   4.741 -1.1003 -0.4766 -1.3237
   94ASP     CB 5023   6.105   5.601   4.686 -0.5620 -0.5408  0.5853
   94ASP    HB1 5024   6.033   5.534   4.737 -3.2269  1.5443 -0.2157
   94ASP    HB2 5025   6.164   5.546   4.610 -0.4407 -1.3091  1.2219
   94ASP     CG 5026   6.022   5.699   4.612  0.7220 -0.3592 -0.3465
   94ASP    OD1 5027   6.033   5.825   4.631  0.3042  0.2064 -0.5908
   94ASP    OD2 5028   5.937   5.650   4.528  0.2084 -0.1564  0.2935
   94ASP      C 5029   6.138   5.722   4.917  0.4609  0.7116  0.0864
   94ASP      O 5030   6.092   5.648   4.998 -0.0686 -0.1191 -0.1054
   95TRP      N 5031   6.142   5.855   4.937  0.0312  0.6492  0.0977
   95TRP     HN 5032   6.195   5.913   4.875 -2.6666  1.6466 -1.4624
   95TRP     CA 5033   6.083   5.928   5.049 -1.2177 -0.2364 -0.3384
   95TRP     HA 5034   6.086   5.871   5.140  0.3565  0.2131 -0.0688
   95TRP     CB 5035   6.163   6.060   5.075  0.4178 -0.3214  0.1947
   95TRP    HB1 5036   6.147   6.126   4.987  0.1389  0.1268  0.5763
   95TRP    HB2 5037   6.271   6.034   5.073 -0.0228 -2.2899 -0.2311
   95TRP     CG 5038   6.122   6.136   5.203 -0.6431  0.2115 -0.2704
   95TRP    CD1 5039   6.049   6.249   5.226  0.0351 -0.3887  0.0368
   95TRP    HD1 5040   5.986   6.294   5.151 -2.0269 -0.4853  1.6267
   95TRP    NE1 5041   6.022   6.264   5.355 -0.6985  0.4947 -0.3194
   95TRP    HE1 5042   5.974   6.334   5.404 -0.1093  1.9437 -1.6888
   95TRP    CE2 5043   6.111   6.178   5.430  0.0747 -0.3470 -0.2549
   95TRP    CD2 5044   6.167   6.092   5.333 -0.7300 -0.0664 -0.2495
   95TRP    CE3 5045   6.250   5.993   5.375 -0.0921  0.1785  0.2888
   95TRP    HE3 5046   6.295   5.934   5.297  0.7657  0.9249  0.2042
   95TRP    CZ3 5047   6.280   5.977   5.512  0.0687  0.1335 -0.3341
   95TRP    HZ3 5048   6.347   5.898   5.542  0.7541  0.2905 -1.4200
   95TRP    CZ2 5049   6.131   6.167   5.570  0.1586  0.7086  0.1564
   95TRP    HZ2 5050   6.088   6.233   5.643  1.7213  2.3705 -0.3466
   95TRP    CH2 5051   6.220   6.064   5.607  0.4690  0.7685 -0.0683
   95TRP    HH2 5052   6.256   6.074   5.708 -2.8970  0.8769  1.2485
   95TRP      C 5053   5.940   5.968   5.024  0.4937  0.6652 -0.1889
   95TRP      O 5054   5.912   6.029   4.919 -0.7902 -0.3810 -0.6020
   96PRO      N 5055   5.837   5.939   5.108 -0.0016 -0.9616 -0.0592
   96PRO     CD 5056   5.853   5.815   5.194  0.0705  0.6859 -0.6335
   96PRO    HD1 5057   5.915   5.842   5.283  0.4360 -1.3135 -0.2386
   96PRO    HD2 5058   5.912   5.734   5.146  1.3525  0.9519  0.4371
   96PRO     CA 5059   5.693   5.959   5.078 -0.9671  0.3073 -0.6806
   96PRO     HA 5060   5.675   5.997   4.978  1.0395 -0.3903 -1.3466
   96PRO     CB 5061   5.639   5.808   5.089 -0.1533 -0.2032 -0.1096
   96PRO    HB1 5062   5.668   5.762   4.992 -0.1126  0.9684 -0.6624
   96PRO    HB2 5063   5.531   5.809   5.114  0.2591  1.2390  1.8843
   96PRO     CG 5064   5.715   5.760   5.213 -0.2519 -0.4308 -0.1660
   96PRO    HG1 5065   5.676   5.802   5.308  1.5003  1.2700 -0.1342
   96PRO    HG2 5066   5.725   5.651   5.233 -0.8270 -0.5129 -0.2951
   96PRO      C 5067   5.631   6.037   5.192  0.2096 -1.1818  0.2579
   96PRO      O 5068   5.506   6.060   5.182 -0.3658 -0.4804 -0.2260
   97PHE      N 5069   5.701   6.082   5.300  0.1363 -0.5803 -0.1775
   97PHE     HN 5070   5.798   6.063   5.303  1.2884  4.0735  0.3021
   97PHE     CA 5071   5.659   6.151   5.423  0.9755  0.0915 -0.4462
   97PHE     HA 5072   5.555   6.123   5.433  1.7770 -3.2835 -0.2083
   97PHE     CB 5073   5.750   6.116   5.539  0.4657  0.6431 -0.2310
   97PHE    HB1 5074   5.722   6.164   5.635 -3.3313 -1.1813 -0.2566
   97PHE    HB2 5075   5.858   6.135   5.523  1.7335 -3.2550  2.2419
   97PHE     CG 5076   5.745   5.968   5.565 -0.7974 -0.1574  0.1177
   97PHE    CD1 5077   5.638   5.893   5.610  0.5045 -0.3009 -0.2358
   97PHE    HD1 5078   5.550   5.949   5.640 -1.1197 -2.4560 -0.7822
   97PHE    CE1 5079   5.649   5.763   5.639 -0.1575  0.6570  0.0068
   97PHE    HE1 5080   5.562   5.705   5.666  1.4858 -2.7782 -1.4818
   97PHE     CZ 5081   5.764   5.695   5.599  0.3174 -0.5127 -0.8423
   97PHE     HZ 5082   5.760   5.587   5.610 -1.6816 -0.2878  1.2649
   97PHE    CD2 5083   5.869   5.900   5.536  0.0504  0.0788  0.2487
   97PHE    HD2 5084   5.958   5.951   5.501  0.4776 -0.8348 -0.0353
   97PHE    CE2 5085   5.875   5.761   5.557  0.4178 -0.0533 -0.4089
   97PHE    HE2 5086   5.965   5.709   5.526  0.2208 -0.3884 -0.4254
   97PHE      C 5087   5.651   6.308   5.411 -0.4950 -0.0243 -0.2712
   97PHE      O 5088   5.591   6.377   5.497 -0.5986 -0.1538  0.6283
   98GLY      N 5089   5.710   6.364   5.304  0.2819 -0.1418 -0.5312
   98GLY     HN 5090   5.746   6.301   5.236 -2.2426 -0.8381 -1.3464
   98GLY     CA 5091   5.708   6.508   5.282 -0.4319  0.3402  0.3708
   98GLY    HA1 5092   5.621   6.546   5.334 -0.8529  0.3631 -0.3331
   98GLY    HA2 5093   5.695   6.534   5.178 -0.3531  2.0548  0.7681
   98GLY      C 5094   5.824   6.584   5.323  0.4604 -1.1055  0.1487
   98GLY      O 5095   5.900   6.537   5.405  0.1337 -0.4116  0.2593
   99THR      N 5096   5.841   6.706   5.270  0.4472  0.3711 -0.4396
   99THR     HN 5097   5.780   6.734   5.197 -0.3910 -0.9164 -0.2594
   99THR     CA 5098   5.944   6.804   5.324  0.4679 -0.1705 -0.6768
   99THR     HA 5099   6.041   6.766   5.299  0.8330  0.8133 -0.7967
   99THR     CB 5100   5.935   6.942   5.260 -0.7673  0.9087 -1.3459
   99THR     HB 5101   5.862   7.013   5.305  0.1897 -0.1883  2.2086
   99THR    OG1 5102   5.904   6.930   5.125  0.4268  0.0261 -0.2244
   99THR    HG1 5103   5.973   6.876   5.084 -0.0173 -1.0929  0.4630
   99THR    CG2 5104   6.079   7.004   5.265 -0.4850 -0.4033  0.1837
   99THR   HG21 5105   6.113   7.030   5.368  0.7028  3.4419 -1.0023
   99THR   HG22 5106   6.073   7.106   5.220  0.8707  0.2915  1.5129
   99THR   HG23 5107   6.152   6.952   5.200  3.0777  2.8968  1.1772
   99THR      C 5108   5.953   6.832   5.472  0.3575 -0.8590  0.2887
   99THR      O 5109   6.065   6.821   5.522  0.0724 -0.5544 -0.1895
  100PHE      N 5110   5.847   6.879   5.544 -0.1949  0.4870 -0.2748
  100PHE     HN 5111   5.755   6.889   5.507 -0.2758 -1.7577 -0.8418
  100PHE     CA 5112   5.858   6.898   5.683  0.2210  0.3154 -0.4513
  100PHE     HA 5113   5.936   6.971   5.697  1.5327 -1.0630 -0.3233
  100PHE     CB 5114   5.718   6.953   5.728 -0.4609 -0.1449 -0.1102
  100PHE    HB1 5115   5.639   6.875   5.719 -2.2614  1.3424  1.8292
  100PHE    HB2 5116   5.691   7.037   5.660 -2.1299 -1.4607 -1.1667
  100PHE     CG 5117   5.726   6.994   5.872 -0.1740 -0.5984 -0.4092
  100PHE    CD1 5118   5.810   7.103   5.906 -0.0408  0.4792 -0.1651
  100PHE    HD1 5119   5.839   7.166   5.822  1.0667 -0.2735 -0.3738
  100PHE    CE1 5120   5.834   7.129   6.038 -0.4538  0.4671 -0.3435
  100PHE    HE1 5121   5.900   7.211   6.059  0.6082 -0.4902  0.1990
  100PHE     CZ 5122   5.784   7.047   6.142 -0.1626 -0.0274  0.1363
  100PHE     HZ 5123   5.801   7.073   6.246  0.3850  1.1672 -0.2435
  100PHE    CD2 5124   5.673   6.911   5.973 -0.3201 -0.5398  0.2552
  100PHE    HD2 5125   5.624   6.818   5.946 -1.4487  0.3397 -0.8337
  100PHE    CE2 5126   5.707   6.941   6.103  0.6665 -0.3549 -1.0180
  100PHE    HE2 5127   5.675   6.870   6.178  2.3285 -0.5000 -0.3842
  100PHE      C 5128   5.901   6.771   5.765 -0.5197 -0.1021 -0.0380
  100PHE      O 5129   5.994   6.782   5.850 -0.4191 -1.2787 -0.1079
  101PHE      N 5130   5.841   6.653   5.739 -0.2678 -0.6242 -0.0575
  101PHE     HN 5131   5.759   6.644   5.682 -0.3662 -0.6210  0.0814
  101PHE     CA 5132   5.882   6.528   5.801  0.8753  0.1727  0.0665
  101PHE     HA 5133   5.892   6.549   5.907  2.3650  0.3906 -0.0916
  101PHE     CB 5134   5.768   6.427   5.780 -0.3851  0.1708  0.1735
  101PHE    HB1 5135   5.814   6.326   5.783  2.7930  1.5269  1.8941
  101PHE    HB2 5136   5.724   6.445   5.679  0.2116  1.4636  0.1299
  101PHE     CG 5137   5.669   6.426   5.889 -0.7133 -0.3113  0.2332
  101PHE    CD1 5138   5.699   6.374   6.011 -1.0608 -0.0830  0.5524
  101PHE    HD1 5139   5.800   6.337   6.022 -0.8676  0.1280 -0.4423
  101PHE    CE1 5140   5.615   6.372   6.119 -0.3207 -0.2662 -1.2725
  101PHE    HE1 5141   5.655   6.329   6.209 -1.7338 -1.7421 -1.3033
  101PHE     CZ 5142   5.491   6.436   6.107 -0.3716  0.1561  0.3971
  101PHE     HZ 5143   5.415   6.433   6.183 -1.4707  0.5420 -0.6493
  101PHE    CD2 5144   5.544   6.487   5.874  0.2254  0.3112 -0.0792
  101PHE    HD2 5145   5.516   6.538   5.783  1.6149 -2.1906 -2.0341
  101PHE    CE2 5146   5.457   6.486   5.982  0.2433 -0.6977  0.0484
  101PHE    HE2 5147   5.355   6.520   5.971 -0.7409 -3.4767  0.0023
  101PHE      C 5148   6.026   6.492   5.765 -0.2380 -0.1698 -0.8854
  101PHE      O 5149   6.088   6.425   5.847  0.4289 -0.1640 -0.2704
  102CYS      N 5150   6.074   6.520   5.643 -0.4314 -0.0437  0.6523
  102CYS     HN 5151   6.018   6.556   5.569  1.7199  0.3276 -0.8943
  102CYS     CA 5152   6.213   6.512   5.603 -0.9485  0.9204  0.1413
  102CYS     HA 5153   6.250   6.411   5.615 -1.2606  0.9020  0.9900
  102CYS     CB 5154   6.242   6.542   5.453  0.5825  0.0198  0.2263
  102CYS    HB1 5155   6.191   6.638   5.432 -1.3338 -1.2919 -1.5787
  102CYS    HB2 5156   6.183   6.462   5.402 -1.3039  1.8989 -0.6851
  102CYS     SG 5157   6.416   6.564   5.405 -0.1433 -0.0507  0.2550
  102CYS      C 5158   6.296   6.604   5.691  0.6050  0.2793  0.4657
  102CYS      O 5159   6.405   6.565   5.742 -0.2759 -0.1147  0.2904
  103LYS      N 5160   6.258   6.732   5.727  0.8178  0.0898 -0.0708
  103LYS     HN 5161   6.179   6.765   5.676  0.9135  1.0063  0.3661
  103LYS     CA 5162   6.333   6.824   5.819 -0.5064 -0.6878 -0.0069
  103LYS     HA 5163   6.438   6.820   5.793 -0.1328  1.8314  0.8389
  103LYS     CB 5164   6.287   6.980   5.812 -0.0413  0.2065  0.3557
  103LYS    HB1 5165   6.357   7.034   5.879  0.4010  0.6004 -0.4068
  103LYS    HB2 5166   6.177   6.981   5.826 -0.1647  2.4917 -0.4280
  103LYS     CG 5167   6.317   7.049   5.678 -0.3156  0.1557  0.5627
  103LYS    HG1 5168   6.292   6.979   5.595  0.0239 -1.5422  1.8196
  103LYS    HG2 5169   6.424   7.078   5.673 -0.6341  1.2043 -0.4262
  103LYS     CD 5170   6.228   7.178   5.668 -0.6000 -0.1890  0.3024
  103LYS    HD1 5171   6.247   7.241   5.758 -1.8514 -0.7113  0.9585
  103LYS    HD2 5172   6.126   7.138   5.684 -0.7753 -0.8948 -2.2115
  103LYS     CE 5173   6.228   7.251   5.532 -0.3937  0.2646  0.3804
  103LYS    HE1 5174   6.166   7.342   5.525 -0.0431  0.3965 -3.7074
  103LYS    HE2 5175   6.172   7.187   5.460  0.4650 -0.0088 -0.0623
  103LYS     NZ 5176   6.366   7.274   5.476  0.0980  0.5341 -0.2911
  103LYS    HZ1 5177   6.362   7.323   5.385  0.5369 -0.1975 -0.7119
  103LYS    HZ2 5178   6.429   7.191   5.474 -0.4866  0.0908 -0.6319
  103LYS    HZ3 5179   6.418   7.334   5.543 -0.1860 -0.6112  1.0191
  103LYS      C 5180   6.332   6.782   5.961 -0.2151  0.0542 -0.0711
  103LYS      O 5181   6.435   6.767   6.030 -0.0015 -0.2582  0.4612
  104LEU      N 5182   6.208   6.776   6.024 -0.3520  0.1604  0.0217
  104LEU     HN 5183   6.126   6.801   5.975  0.8911  0.0760 -2.2239
  104LEU     CA 5184   6.194   6.711   6.153 -0.9381  0.0067 -0.6209
  104LEU     HA 5185   6.239   6.771   6.230 -0.9486  0.5111 -1.0064
  104LEU     CB 5186   6.053   6.695   6.180  0.1825  0.2074  0.1451
  104LEU    HB1 5187   6.004   6.623   6.110 -0.8035  1.7993 -0.8738
  104LEU    HB2 5188   6.018   6.797   6.154 -0.2209  0.3585  1.2318
  104LEU     CG 5189   6.017   6.663   6.328  0.1549  0.1298  0.2251
  104LEU     HG 5190   6.069   6.570   6.360 -0.4811 -0.3591 -0.1064
  104LEU    CD1 5191   6.071   6.772   6.421 -0.0371  0.6535  0.1272
  104LEU   HD11 5192   6.181   6.755   6.424 -0.4758 -3.4404 -0.7837
  104LEU   HD12 5193   6.019   6.776   6.519  1.0050 -0.3643  0.7528
  104LEU   HD13 5194   6.055   6.871   6.374  0.7421  1.4506  1.4652
  104LEU    CD2 5195   5.865   6.635   6.334 -0.1393  0.3071 -0.8600
  104LEU   HD21 5196   5.814   6.731   6.355 -1.5739 -0.7046  0.4983
  104LEU   HD22 5197   5.844   6.584   6.431 -2.0695  1.4522 -0.6297
  104LEU   HD23 5198   5.830   6.566   6.255  0.4187  0.2011 -1.0199
  104LEU      C 5199   6.259   6.572   6.172 -0.4500 -0.1411 -0.0137
  104LEU      O 5200   6.323   6.553   6.279  0.2084 -0.3278 -0.2568
  105SER      N 5201   6.246   6.471   6.083  0.1594 -0.6858 -0.4230
  105SER     HN 5202   6.187   6.488   6.005  1.3994 -0.1374 -1.2705
  105SER     CA 5203   6.315   6.345   6.097  0.2550 -0.0312  0.1586
  105SER     HA 5204   6.289   6.326   6.200 -0.6210  0.9470  0.1430
  105SER     CB 5205   6.267   6.227   6.018  0.7739  0.4765  0.2169
  105SER    HB1 5206   6.281   6.236   5.908 -0.7768 -0.6827 -0.1067
  105SER    HB2 5207   6.157   6.222   6.029  0.7452  1.3333  0.3674
  105SER     OG 5208   6.315   6.096   6.050  0.2477  0.2140  0.2654
  105SER    HG1 5209   6.297   6.077   6.142  0.5439 -2.4369 -0.1271
  105SER      C 5210   6.460   6.350   6.102 -0.9615 -0.1244  0.5106
  105SER      O 5211   6.523   6.299   6.195 -0.2754 -0.7286  0.7124
  106SER      N 5212   6.517   6.425   6.003 -0.8447 -0.2541  0.8917
  106SER     HN 5213   6.473   6.470   5.926  1.8649  0.6365 -0.2698
  106SER     CA 5214   6.665   6.459   6.014  0.2672 -0.5844  0.5142
  106SER     HA 5215   6.721   6.369   6.028 -0.0315 -0.7984  0.3570
  106SER     CB 5216   6.712   6.558   5.903 -0.2752 -0.1255 -0.0805
  106SER    HB1 5217   6.821   6.580   5.901 -0.6888  2.2214 -1.0877
  106SER    HB2 5218   6.655   6.652   5.921 -0.0718  0.3600 -1.7939
  106SER     OG 5219   6.685   6.508   5.774  0.0832  0.6173 -0.0184
  106SER    HG1 5220   6.591   6.515   5.758  0.4334 -0.0087 -2.7121
  106SER      C 5221   6.710   6.535   6.135 -0.4330 -0.4928  0.2991
  106SER      O 5222   6.812   6.501   6.193 -0.6724  0.3034  0.6752
  107TYR      N 5223   6.627   6.634   6.173 -0.0921 -0.4544 -0.2641
  107TYR     HN 5224   6.553   6.667   6.113 -0.1605 -1.2348 -0.6184
  107TYR     CA 5225   6.662   6.716   6.292 -0.1964  0.5670  0.3194
  107TYR     HA 5226   6.760   6.759   6.278 -1.1240  3.1170  0.9789
  107TYR     CB 5227   6.549   6.827   6.299 -0.0963  0.7646  0.1241
  107TYR    HB1 5228   6.445   6.788   6.307  0.6216 -1.3953 -0.5218
  107TYR    HB2 5229   6.554   6.885   6.204 -1.6949  0.2382 -0.3220
  107TYR     CG 5230   6.563   6.930   6.409 -0.1309  0.8035  0.2955
  107TYR    CD1 5231   6.689   6.978   6.448  0.1617 -0.1292 -0.2474
  107TYR    HD1 5232   6.782   6.949   6.402  1.1309  0.3083  1.3663
  107TYR    CE1 5233   6.706   7.071   6.550  0.4608 -0.7878  0.3977
  107TYR    HE1 5234   6.801   7.107   6.586 -0.7395  1.5246  1.4864
  107TYR     CZ 5235   6.586   7.130   6.611 -0.1534  0.2296  0.5667
  107TYR     OH 5236   6.614   7.231   6.706  0.1084  0.0816 -0.0983
  107TYR     HH 5237   6.702   7.266   6.693  0.9714 -1.9537 -0.1041
  107TYR    CD2 5238   6.445   6.982   6.477 -0.0862 -0.2326  0.6747
  107TYR    HD2 5239   6.343   6.960   6.448 -0.6830  1.8581  1.0151
  107TYR    CE2 5240   6.456   7.080   6.575 -0.4701 -0.2226 -0.9382
  107TYR    HE2 5241   6.367   7.131   6.610  0.5434  1.1529 -0.2823
  107TYR      C 5242   6.677   6.636   6.422  0.4067 -0.2534 -0.1559
  107TYR      O 5243   6.778   6.652   6.499 -0.2466  0.0480 -0.3918
  108LEU      N 5244   6.580   6.550   6.450 -0.1973  0.0184 -0.1622
  108LEU     HN 5245   6.501   6.525   6.393 -0.8472 -1.5576  1.3288
  108LEU     CA 5246   6.572   6.478   6.574 -0.5137 -0.1313  0.0020
  108LEU     HA 5247   6.572   6.551   6.654  0.9190 -1.4561  1.2721
  108LEU     CB 5248   6.439   6.401   6.580  1.4859  0.6173  0.2944
  108LEU    HB1 5249   6.443   6.328   6.664 -1.7210  0.2876  0.2669
  108LEU    HB2 5250   6.423   6.340   6.488 -0.9305  0.0551  1.0166
  108LEU     CG 5251   6.315   6.489   6.597  0.2385 -0.3889 -0.7143
  108LEU     HG 5252   6.315   6.568   6.518  1.6455  0.2402 -0.1250
  108LEU    CD1 5253   6.186   6.405   6.587  0.1187  0.0327 -0.2781
  108LEU   HD11 5254   6.188   6.331   6.669 -0.8745  1.6778  1.2976
  108LEU   HD12 5255   6.177   6.361   6.485  0.6274  0.3270 -0.4567
  108LEU   HD13 5256   6.093   6.464   6.601  0.7965  1.3529 -1.1079
  108LEU    CD2 5257   6.303   6.565   6.731 -0.0178  0.1395  0.7001
  108LEU   HD21 5258   6.389   6.636   6.736  1.8177 -1.7125 -1.8895
  108LEU   HD22 5259   6.299   6.495   6.817  2.4897 -0.8016  0.1385
  108LEU   HD23 5260   6.212   6.627   6.729  1.0911  1.8575  1.2056
  108LEU      C 5261   6.694   6.387   6.598  0.2685  0.2685  0.6456
  108LEU      O 5262   6.725   6.363   6.712 -0.7066 -0.6850 -0.0155
  109ILE      N 5263   6.754   6.326   6.490 -0.3755 -0.6206 -0.3906
  109ILE     HN 5264   6.731   6.347   6.396 -0.3894 -1.6380 -0.6309
  109ILE     CA 5265   6.867   6.235   6.513 -0.5018 -0.1020 -0.4383
  109ILE     HA 5266   6.830   6.162   6.582  0.2406  0.8307  1.0023
  109ILE     CB 5267   6.911   6.159   6.393 -0.1100  0.0867 -0.1396
  109ILE     HB 5268   6.926   6.230   6.309 -1.4952  2.0824  1.2270
  109ILE    CG2 5269   7.042   6.081   6.424 -0.1056 -0.9191 -0.3414
  109ILE   HG21 5270   7.030   6.048   6.530 -0.3090  2.4682  0.8278
  109ILE   HG22 5271   7.134   6.143   6.421 -0.2356 -0.7066 -0.0020
  109ILE   HG23 5272   7.067   5.997   6.357  4.2972 -0.1621  0.0689
  109ILE    CG1 5273   6.792   6.067   6.339 -0.7664  0.1708  0.5289
  109ILE   HG11 5274   6.700   6.121   6.309 -0.7690 -1.1870 -2.1378
  109ILE   HG12 5275   6.752   6.012   6.427 -0.8885 -0.3119  0.1749
  109ILE     CD 5276   6.829   5.994   6.215  0.7097  0.7688 -0.0521
  109ILE    HD1 5277   6.736   5.946   6.179  0.2816 -0.5083  2.4981
  109ILE    HD2 5278   6.907   5.917   6.235  0.2221  0.1040 -0.6670
  109ILE    HD3 5279   6.862   6.064   6.135 -0.3297  1.4653  0.1171
  109ILE      C 5280   6.988   6.307   6.579  0.6946  0.2640  0.5720
  109ILE      O 5281   7.046   6.261   6.678  0.0371  0.1953 -0.3506
  110PHE      N 5282   7.031   6.426   6.513  0.0979 -0.1551  0.0400
  110PHE     HN 5283   6.998   6.463   6.426  1.8072 -0.5469 -0.8314
  110PHE     CA 5284   7.135   6.507   6.567 -1.0510 -1.3841 -0.5365
  110PHE     HA 5285   7.224   6.447   6.581 -0.2405 -0.6991 -2.3715
  110PHE     CB 5286   7.170   6.622   6.467 -0.7490  0.2740 -0.1078
  110PHE    HB1 5287   7.255   6.686   6.501  0.4868  0.0599 -2.5516
  110PHE    HB2 5288   7.080   6.686   6.460 -0.1656  1.0030 -1.2280
  110PHE     CG 5289   7.209   6.576   6.327  0.1706 -0.3539  0.6415
  110PHE    CD1 5290   7.116   6.589   6.219  0.5714  0.0272 -0.2433
  110PHE    HD1 5291   7.022   6.642   6.229  0.5298  0.6209 -3.1289
  110PHE    CE1 5292   7.143   6.538   6.092 -0.6018 -0.0033  0.6463
  110PHE    HE1 5293   7.071   6.523   6.013 -0.0109 -1.9226  0.4252
  110PHE     CZ 5294   7.273   6.490   6.061  1.4973  0.2441  0.3751
  110PHE     HZ 5295   7.303   6.448   5.967 -0.2700 -0.2145 -0.0352
  110PHE    CD2 5296   7.336   6.536   6.292  1.0706  0.0599  0.5626
  110PHE    HD2 5297   7.420   6.540   6.360  0.7642  1.0120  0.9122
  110PHE    CE2 5298   7.371   6.491   6.163  0.5360  0.0073  0.6104
  110PHE    HE2 5299   7.470   6.460   6.133  0.2097  0.8337 -1.4575
  110PHE      C 5300   7.110   6.563   6.708  0.0999 -0.0154 -0.5241
  110PHE      O 5301   7.198   6.565   6.790  0.2175  0.3292 -0.0581
  111VAL      N 5302   6.988   6.600   6.742 -0.0884 -0.6596  0.3830
  111VAL     HN 5303   6.915   6.600   6.675 -0.5920  1.5967  0.8361
  111VAL     CA 5304   6.937   6.633   6.875 -0.1827  0.4078 -0.3779
  111VAL     HA 5305   7.000   6.714   6.908 -0.2921  0.6211 -0.6877
  111VAL     CB 5306   6.801   6.684   6.887  0.1734 -0.1610  0.6218
  111VAL     HB 5307   6.729   6.608   6.850  0.3664 -0.4667  0.8686
  111VAL    CG1 5308   6.765   6.695   7.047 -0.2158 -0.0765  0.5386
  111VAL   HG11 5309   6.844   6.742   7.110  1.8179 -2.7658  0.2328
  111VAL   HG12 5310   6.759   6.591   7.088 -1.4226  0.3299  1.4520
  111VAL   HG13 5311   6.663   6.730   7.072 -0.3339 -0.9817  1.4091
  111VAL    CG2 5312   6.785   6.821   6.815  0.0531  0.4841  0.7698
  111VAL   HG21 5313   6.848   6.894   6.870  1.6149 -0.6275  0.5441
  111VAL   HG22 5314   6.682   6.861   6.820 -0.0604  0.6171 -1.4878
  111VAL   HG23 5315   6.809   6.812   6.707 -2.3780  1.7262  0.0539
  111VAL      C 5316   6.965   6.506   6.966  0.2371 -0.7017 -0.2386
  111VAL      O 5317   7.010   6.521   7.075  0.0223  0.4867 -0.0058
  112ASN      N 5318   6.938   6.380   6.927  1.0342 -0.3834  0.1290
  112ASN     HN 5319   6.886   6.365   6.843 -0.3431 -0.1733  0.9039
  112ASN     CA 5320   6.979   6.260   7.000 -0.1779 -0.0637 -0.3151
  112ASN     HA 5321   6.951   6.262   7.105  1.8518  0.6919  0.2653
  112ASN     CB 5322   6.922   6.129   6.934 -0.1256 -0.7244 -0.1833
  112ASN    HB1 5323   6.911   6.158   6.828 -1.3524 -1.4010 -0.2625
  112ASN    HB2 5324   6.816   6.109   6.961 -0.9649  1.4869 -1.5485
  112ASN     CG 5325   7.010   6.004   6.941  0.4939 -0.2080  0.7539
  112ASN    OD1 5326   7.089   5.974   6.852 -0.2364 -0.2729 -0.2662
  112ASN    ND2 5327   6.985   5.933   7.052  0.5950 -0.3632  0.0264
  112ASN   HD21 5328   6.907   5.958   7.110  0.4284 -0.8156 -0.0045
  112ASN   HD22 5329   7.031   5.847   7.070 -0.3908 -1.2169 -1.3151
  112ASN      C 5330   7.131   6.249   7.025  0.1316  0.1330 -0.0419
  112ASN      O 5331   7.175   6.209   7.132  0.1171  0.7128 -0.1712
  113MET      N 5332   7.210   6.270   6.919  0.7025  0.3097  0.3109
  113MET     HN 5333   7.167   6.273   6.829 -0.3866  0.3386  0.8113
  113MET     CA 5334   7.355   6.272   6.908  0.3678 -0.3911 -0.3929
  113MET     HA 5335   7.394   6.174   6.929  0.2177 -0.2192  0.7540
  113MET     CB 5336   7.410   6.297   6.761  0.3037  0.2307 -0.0365
  113MET    HB1 5337   7.519   6.313   6.749  0.7960 -2.3203  0.4963
  113MET    HB2 5338   7.368   6.399   6.743  2.1160  1.4186  1.9280
  113MET     CG 5339   7.382   6.186   6.648 -0.0486 -0.0145  0.3201
  113MET    HG1 5340   7.275   6.161   6.666 -0.4751  0.4387 -1.4098
  113MET    HG2 5341   7.445   6.096   6.668 -1.1147 -1.1670 -1.2947
  113MET     SD 5342   7.394   6.241   6.480  0.3220 -0.5193  0.1594
  113MET     CE 5343   7.577   6.258   6.472  0.7130 -0.0059 -0.4737
  113MET    HE1 5344   7.605   6.297   6.372  0.5205  0.6939 -0.2651
  113MET    HE2 5345   7.628   6.160   6.485  0.4343 -0.0610  0.2786
  113MET    HE3 5346   7.614   6.321   6.557  2.0666 -2.9531  1.2956
  113MET      C 5347   7.426   6.361   7.006  0.2492 -0.3244 -0.1869
  113MET      O 5348   7.520   6.330   7.074 -0.2119  0.3189 -0.0779
  114TYR      N 5349   7.369   6.482   7.012 -0.2906  0.1201  0.2340
  114TYR     HN 5350   7.299   6.507   6.946  0.7612  1.3410 -0.4578
  114TYR     CA 5351   7.432   6.588   7.083  0.0671 -0.4102  0.8879
  114TYR     HA 5352   7.540   6.583   7.089  0.0928 -0.0359  0.7716
  114TYR     CB 5353   7.402   6.738   7.021 -0.5938  0.4070 -0.4796
  114TYR    HB1 5354   7.452   6.817   7.082 -0.7482 -0.8170  1.2813
  114TYR    HB2 5355   7.292   6.754   7.028 -0.8505 -0.6917 -1.6479
  114TYR     CG 5356   7.455   6.753   6.881 -0.1559  0.3532 -0.9363
  114TYR    CD1 5357   7.579   6.711   6.832 -0.1241  0.2718 -0.3947
  114TYR    HD1 5358   7.646   6.655   6.896  0.7502  1.1745 -0.4858
  114TYR    CE1 5359   7.614   6.739   6.700  0.0826 -0.4995 -0.0911
  114TYR    HE1 5360   7.714   6.708   6.671  2.1896  2.6561  3.1109
  114TYR     CZ 5361   7.526   6.804   6.611  0.6181 -0.5095  0.8637
  114TYR     OH 5362   7.548   6.812   6.471 -0.1027 -0.5049  0.0140
  114TYR     HH 5363   7.469   6.815   6.418  1.1572  4.0972 -2.0473
  114TYR    CD2 5364   7.364   6.820   6.801 -0.2543  0.5100 -0.2743
  114TYR    HD2 5365   7.269   6.848   6.844 -0.8251 -0.5688 -0.7978
  114TYR    CE2 5366   7.395   6.839   6.660 -0.3890  0.0519 -0.4245
  114TYR    HE2 5367   7.324   6.885   6.592  1.8059  1.0199 -2.1632
  114TYR      C 5368   7.388   6.582   7.228 -0.0302 -0.2454  0.2833
  114TYR      O 5369   7.473   6.589   7.317  0.1669  0.1140 -0.3057
  115ALA      N 5370   7.259   6.552   7.250  0.2627 -0.2187 -0.2107
  115ALA     HN 5371   7.196   6.550   7.172 -1.6794  0.4865  1.2639
  115ALA     CA 5372   7.205   6.527   7.383 -0.3593  0.1665 -0.5920
  115ALA     HA 5373   7.237   6.612   7.440 -0.4120  0.1292 -0.5060
  115ALA     CB 5374   7.054   6.505   7.375 -0.0638 -0.3234 -0.6210
  115ALA    HB1 5375   7.017   6.496   7.479  1.6174  0.4278  0.0687
  115ALA    HB2 5376   7.020   6.413   7.322 -2.8971  2.0781 -3.3883
  115ALA    HB3 5377   7.008   6.603   7.350 -0.0513  0.2221  1.3715
  115ALA      C 5378   7.272   6.409   7.453 -0.0753  0.6971  0.0196
  115ALA      O 5379   7.320   6.415   7.564  0.3213  0.2848  0.1265
  116SER      N 5380   7.296   6.295   7.381 -0.2260 -0.4281 -0.2124
  116SER     HN 5381   7.273   6.290   7.285 -2.0094  0.4722  0.1217
  116SER     CA 5382   7.364   6.173   7.432  0.4186  0.9210  0.0017
  116SER     HA 5383   7.317   6.141   7.524  2.7388 -0.1992  0.8817
  116SER     CB 5384   7.351   6.054   7.332 -0.2012  0.9320 -0.3310
  116SER    HB1 5385   7.390   5.970   7.394  1.6776  1.2949 -0.9512
  116SER    HB2 5386   7.410   6.068   7.239  1.1645  1.8833  0.6397
  116SER     OG 5387   7.213   6.028   7.305 -0.5824  0.6155  0.0394
  116SER    HG1 5388   7.186   6.101   7.248 -1.9066  0.5852  0.5965
  116SER      C 5389   7.505   6.192   7.474  0.6579 -0.8055  0.7659
  116SER      O 5390   7.539   6.147   7.579  0.5423  0.1789  0.3167
  117VAL      N 5391   7.595   6.272   7.394  0.6106 -0.2868  0.1036
  117VAL     HN 5392   7.564   6.306   7.305 -1.4137 -1.4798  0.2809
  117VAL     CA 5393   7.734   6.272   7.418  0.2060 -0.2457  0.5222
  117VAL     HA 5394   7.762   6.171   7.445 -0.8507 -1.0209 -1.0665
  117VAL     CB 5395   7.809   6.303   7.286  0.2265  0.1316  0.1603
  117VAL     HB 5396   7.780   6.232   7.206 -0.9145 -0.3898  1.0155
  117VAL    CG1 5397   7.775   6.449   7.241  0.2486 -0.3580 -0.3134
  117VAL   HG11 5398   7.824   6.462   7.143  2.0681  0.6744  0.6889
  117VAL   HG12 5399   7.817   6.517   7.318 -1.0486 -0.9525  0.9878
  117VAL   HG13 5400   7.669   6.481   7.229  0.9143  1.4531 -1.7230
  117VAL    CG2 5401   7.957   6.269   7.304 -0.6003 -0.2530  0.0058
  117VAL   HG21 5402   8.009   6.354   7.353 -1.4113  1.1831 -1.5228
  117VAL   HG22 5403   8.002   6.272   7.203 -0.4439 -0.7373  0.0602
  117VAL   HG23 5404   7.975   6.166   7.342 -1.5077 -0.9492 -1.3830
  117VAL      C 5405   7.768   6.380   7.524  0.4133 -0.4062  0.4266
  117VAL      O 5406   7.857   6.356   7.601  0.1088 -0.5496  0.2790
  118PHE      N 5407   7.685   6.480   7.543  0.2280 -0.4306  0.1566
  118PHE     HN 5408   7.616   6.499   7.473  0.3681  0.9770  0.3702
  118PHE     CA 5409   7.688   6.570   7.655  0.4778  0.1141  0.4830
  118PHE     HA 5410   7.789   6.586   7.690  0.5952  1.3428 -0.3508
  118PHE     CB 5411   7.615   6.708   7.628  0.0624 -0.4084  0.5326
  118PHE    HB1 5412   7.630   6.776   7.715 -1.4126  0.6921 -0.0271
  118PHE    HB2 5413   7.506   6.693   7.609  0.1317  1.4490 -1.7952
  118PHE     CG 5414   7.668   6.787   7.507  0.4339  0.0370 -0.6346
  118PHE    CD1 5415   7.799   6.821   7.486 -0.1538  0.9010 -0.1662
  118PHE    HD1 5416   7.871   6.777   7.554 -0.8255  0.5152  0.3018
  118PHE    CE1 5417   7.844   6.892   7.372  0.3722  0.5051 -0.4966
  118PHE    HE1 5418   7.949   6.903   7.348  0.3135 -0.0516 -1.0330
  118PHE     CZ 5419   7.749   6.921   7.277 -0.1380 -0.4064 -0.3889
  118PHE     HZ 5420   7.794   6.952   7.184  0.0602  0.2460 -0.0856
  118PHE    CD2 5421   7.577   6.841   7.413  0.8279 -0.4194  0.0322
  118PHE    HD2 5422   7.470   6.832   7.423  0.8922 -0.2208  1.0193
  118PHE    CE2 5423   7.612   6.897   7.296  0.3312  0.2672 -0.0336
  118PHE    HE2 5424   7.541   6.937   7.224 -2.5792 -0.6259  2.1539
  118PHE      C 5425   7.626   6.506   7.780 -0.0944 -0.3500  0.2734
  118PHE      O 5426   7.672   6.541   7.889 -0.4121 -0.7733 -0.2612
  119CYS      N 5427   7.541   6.403   7.777  1.0483  0.3155 -0.1502
  119CYS     HN 5428   7.489   6.393   7.692 -1.1916 -0.1723  1.1924
  119CYS     CA 5429   7.503   6.331   7.900 -0.2289 -0.0165  0.0563
  119CYS     HA 5430   7.476   6.386   7.989 -1.1951 -1.8192  0.9224
  119CYS     CB 5431   7.375   6.245   7.875 -0.4420  0.0563 -0.6829
  119CYS    HB1 5432   7.365   6.164   7.950  1.1886 -1.4968 -2.0617
  119CYS    HB2 5433   7.369   6.178   7.786 -0.0212 -1.4320  0.3782
  119CYS     SG 5434   7.225   6.343   7.875  0.1697  0.2023  0.2790
  119CYS    HG1 5435   7.254   6.443   7.793 -2.3149 -1.0861 -2.3345
  119CYS      C 5436   7.615   6.243   7.957  0.4108  0.8497 -0.4881
  119CYS      O 5437   7.638   6.248   8.076 -0.0987 -0.4030  0.5873
  120LEU      N 5438   7.684   6.165   7.862  0.5992 -0.1899 -0.1593
  120LEU     HN 5439   7.654   6.168   7.767 -0.6736  1.0897  0.2476
  120LEU     CA 5440   7.800   6.076   7.893 -0.1560  0.1835 -0.1083
  120LEU     HA 5441   7.779   6.006   7.973  0.9417  1.4154  1.3066
  120LEU     CB 5442   7.840   6.003   7.768  0.1465  0.0964  0.1842
  120LEU    HB1 5443   7.939   5.957   7.791  0.3498  0.9025  0.9942
  120LEU    HB2 5444   7.846   6.083   7.690  0.1765 -0.1622 -0.0808
  120LEU     CG 5445   7.752   5.886   7.720 -0.5602 -0.1575 -0.1417
  120LEU     HG 5446   7.646   5.916   7.705 -1.0668 -2.1848 -0.9057
  120LEU    CD1 5447   7.802   5.831   7.585  0.2422  0.1036 -0.0536
  120LEU   HD11 5448   7.905   5.789   7.582 -0.0038 -0.5212  0.0793
  120LEU   HD12 5449   7.797   5.917   7.514 -2.4742 -0.7833 -1.0474
  120LEU   HD13 5450   7.743   5.748   7.540 -0.4352  0.5273  0.0412
  120LEU    CD2 5451   7.751   5.763   7.811  0.3107 -0.8636 -0.1285
  120LEU   HD21 5452   7.708   5.786   7.910  0.5190  1.4202 -0.5229
  120LEU   HD22 5453   7.858   5.733   7.823  1.1402  1.0421 -2.0746
  120LEU   HD23 5454   7.692   5.685   7.759  1.0044 -1.8924  0.5831
  120LEU      C 5455   7.903   6.169   7.949 -0.5241  0.0326 -0.1338
  120LEU      O 5456   7.959   6.129   8.052  0.7516 -0.2177 -0.1627
  121THR      N 5457   7.915   6.293   7.892  0.1380 -0.0526 -0.4076
  121THR     HN 5458   7.860   6.325   7.815 -0.6716 -1.9670 -0.6854
  121THR     CA 5459   8.014   6.397   7.930  0.1465 -0.3828 -0.3572
  121THR     HA 5460   8.110   6.350   7.922  0.0969 -0.9270  1.8424
  121THR     CB 5461   8.024   6.528   7.848  0.4710  0.0873  0.3070
  121THR     HB 5462   7.933   6.592   7.853 -1.1461 -2.1238  0.5414
  121THR    OG1 5463   8.049   6.499   7.710  0.5199  0.1122  0.2353
  121THR    HG1 5464   7.990   6.447   7.656  2.5628 -1.4572 -0.6211
  121THR    CG2 5465   8.138   6.629   7.875 -0.4980 -0.4390 -0.6190
  121THR   HG21 5466   8.228   6.564   7.876 -0.7928 -0.8640  0.8867
  121THR   HG22 5467   8.129   6.685   7.971  0.6759 -0.7178 -0.3215
  121THR   HG23 5468   8.149   6.708   7.798  1.0242 -0.0365 -0.0235
  121THR      C 5469   8.000   6.439   8.079  0.1255 -0.6766 -0.1917
  121THR      O 5470   8.091   6.442   8.163 -0.1166 -0.2425  0.5783
  122GLY      N 5471   7.876   6.465   8.123  0.4453 -0.1936 -0.6000
  122GLY     HN 5472   7.808   6.463   8.050 -0.9996 -1.4723  0.6906
  122GLY     CA 5473   7.833   6.507   8.254 -0.3247 -0.3674 -0.0108
  122GLY    HA1 5474   7.727   6.522   8.265 -0.6617 -1.6784 -1.1569
  122GLY    HA2 5475   7.897   6.589   8.284  1.3582 -0.8653 -1.9618
  122GLY      C 5476   7.849   6.400   8.357  0.1734 -0.1509 -0.0450
  122GLY      O 5477   7.900   6.420   8.465  0.1942  0.5088  0.2756
  123LEU      N 5478   7.805   6.274   8.316 -0.8996 -0.0131  0.1783
  123LEU     HN 5479   7.778   6.260   8.221 -1.9354 -0.6304  0.5441
  123LEU     CA 5480   7.823   6.159   8.405 -0.6181 -0.3487  0.2657
  123LEU     HA 5481   7.776   6.194   8.496 -2.0012  1.1328 -0.9531
  123LEU     CB 5482   7.767   6.026   8.348  0.6133 -0.2113 -0.5772
  123LEU    HB1 5483   7.799   5.940   8.410 -1.4564 -0.2100  0.5779
  123LEU    HB2 5484   7.811   6.007   8.248  2.4914 -2.7301  0.6188
  123LEU     CG 5485   7.617   6.016   8.343  0.4051 -0.3683  0.3400
  123LEU     HG 5486   7.579   6.113   8.305 -1.6368 -0.5220  1.8636
  123LEU    CD1 5487   7.578   5.903   8.255  0.2171 -0.1750  0.7715
  123LEU   HD11 5488   7.613   5.924   8.152  0.6807 -0.7857  0.7976
  123LEU   HD12 5489   7.469   5.885   8.239  0.2397  0.3153  0.0237
  123LEU   HD13 5490   7.624   5.807   8.286 -1.3581 -1.4814 -0.6938
  123LEU    CD2 5491   7.559   6.005   8.488  0.6762 -0.3201 -0.9531
  123LEU   HD21 5492   7.449   6.020   8.494  0.7450 -0.3865  1.0250
  123LEU   HD22 5493   7.612   6.069   8.562 -4.5864  1.9185  1.3608
  123LEU   HD23 5494   7.572   5.900   8.522 -2.4815 -0.1550  1.1112
  123LEU      C 5495   7.967   6.134   8.445  0.5871 -0.5139 -0.4322
  123LEU      O 5496   7.995   6.105   8.559  0.4776 -0.1377 -0.2196
  124SER      N 5497   8.054   6.141   8.347 -0.0874  0.1326 -0.0509
  124SER     HN 5498   8.030   6.162   8.253  0.6903  0.9916 -0.0742
  124SER     CA 5499   8.197   6.116   8.359  0.0142  0.3185  0.1544
  124SER     HA 5500   8.208   6.016   8.398  1.0393 -0.2710 -1.5507
  124SER     CB 5501   8.254   6.120   8.211  0.4694  0.3223 -0.1619
  124SER    HB1 5502   8.364   6.116   8.222  0.3830 -1.6612  0.3866
  124SER    HB2 5503   8.221   6.214   8.161  2.0467  0.0631 -1.7980
  124SER     OG 5504   8.218   6.008   8.135 -0.0494  0.0354 -0.3630
  124SER    HG1 5505   8.135   6.037   8.095  0.5466  4.4465  1.1382
  124SER      C 5506   8.281   6.215   8.444 -0.5453 -0.3086  0.2426
  124SER      O 5507   8.364   6.186   8.534 -0.2284 -0.5380 -0.1004
  125PHE      N 5508   8.242   6.349   8.421  0.2794 -0.3188  0.2656
  125PHE     HN 5509   8.184   6.366   8.341  0.5650  0.0699  0.1409
  125PHE     CA 5510   8.273   6.451   8.521  0.1171 -0.0513  0.9268
  125PHE     HA 5511   8.381   6.447   8.525  0.1957  0.4172 -0.2916
  125PHE     CB 5512   8.228   6.588   8.461 -1.1077  0.8378 -0.2259
  125PHE    HB1 5513   8.117   6.592   8.467 -1.1062 -0.7112  2.5991
  125PHE    HB2 5514   8.257   6.591   8.354 -1.3958  2.0779 -0.2790
  125PHE     CG 5515   8.284   6.702   8.534 -0.1198 -0.0270 -0.3558
  125PHE    CD1 5516   8.211   6.769   8.638 -0.7902 -0.4113  0.6816
  125PHE    HD1 5517   8.121   6.732   8.685 -0.5860 -2.0073 -0.1222
  125PHE    CE1 5518   8.267   6.880   8.691  0.2089  0.1188  0.5612
  125PHE    HE1 5519   8.228   6.948   8.767  0.2650  3.5552 -2.2248
  125PHE     CZ 5520   8.396   6.924   8.658  0.5909  0.1197  0.7013
  125PHE     HZ 5521   8.447   7.007   8.705 -0.7642  0.3808  1.7841
  125PHE    CD2 5522   8.409   6.744   8.494  0.2673 -0.3623 -0.4980
  125PHE    HD2 5523   8.455   6.709   8.403  0.1078 -0.7508 -0.4282
  125PHE    CE2 5524   8.463   6.854   8.560 -0.3096 -0.3902 -0.2037
  125PHE    HE2 5525   8.563   6.885   8.531  0.3684 -0.6106  1.7524
  125PHE      C 5526   8.224   6.430   8.663 -0.1726  0.2247 -0.3408
  125PHE      O 5527   8.305   6.441   8.757  0.1083  0.0924 -0.1183
  126ASP      N 5528   8.102   6.382   8.684 -0.6600 -0.3458 -0.1037
  126ASP     HN 5529   8.035   6.375   8.610  0.3632 -1.6992 -0.9662
  126ASP     CA 5530   8.054   6.357   8.818  0.0386 -0.5359  0.9526
  126ASP     HA 5531   8.069   6.446   8.877 -0.8601  0.5718 -0.4236
  126ASP     CB 5532   7.905   6.326   8.810 -0.6598 -0.8311  0.1666
  126ASP    HB1 5533   7.882   6.248   8.734  0.0683  0.1550 -1.0994
  126ASP    HB2 5534   7.844   6.415   8.783 -0.2056  0.2244  2.3351
  126ASP     CG 5535   7.857   6.282   8.944  0.5558  0.7632 -0.3270
  126ASP    OD1 5536   7.867   6.352   9.050  0.0046  0.2672  0.2598
  126ASP    OD2 5537   7.822   6.160   8.950 -0.3282 -0.5213  0.0866
  126ASP      C 5538   8.139   6.251   8.894  0.5833  0.0922 -0.1809
  126ASP      O 5539   8.173   6.265   9.012  0.1617 -0.3555 -0.0941
  127ARG      N 5540   8.176   6.144   8.821  0.2208  1.2553 -0.4434
  127ARG     HN 5541   8.143   6.148   8.727 -1.1235  2.5941  0.0463
  127ARG     CA 5542   8.273   6.036   8.855  0.0877  0.4886 -0.1565
  127ARG     HA 5543   8.252   5.986   8.948  0.6768 -0.4040 -0.4888
  127ARG     CB 5544   8.265   5.928   8.742  0.8107 -0.0130 -0.4554
  127ARG    HB1 5545   8.356   5.866   8.757  1.4134  1.3283  1.9364
  127ARG    HB2 5546   8.272   5.969   8.639 -0.4280  2.2884  0.2878
  127ARG     CG 5547   8.141   5.841   8.730 -0.1786  0.3326 -0.2126
  127ARG    HG1 5548   8.167   5.766   8.652 -2.0207 -0.3487 -0.2107
  127ARG    HG2 5549   8.059   5.894   8.679  0.8952  1.6355 -0.6255
  127ARG     CD 5550   8.077   5.763   8.853 -0.7068  0.2930  0.4759
  127ARG    HD1 5551   8.151   5.705   8.912  0.4232  0.9698 -0.2537
  127ARG    HD2 5552   7.992   5.704   8.813  1.1501 -0.8538 -2.0244
  127ARG     NE 5553   8.014   5.869   8.936  0.2658  0.4227  0.4135
  127ARG     HE 5554   7.962   5.938   8.887 -0.4185  0.7866  1.6264
  127ARG     CZ 5555   7.982   5.860   9.062 -0.3089 -0.6050 -0.7490
  127ARG    NH1 5556   8.008   5.760   9.146 -0.1993 -0.4531 -0.2531
  127ARG   HH11 5557   8.068   5.685   9.117  1.2259 -0.2162  1.9113
  127ARG   HH12 5558   7.961   5.745   9.232  0.9989  0.1902  0.5375
  127ARG    NH2 5559   7.921   5.963   9.108 -0.3940 -0.3761 -0.2072
  127ARG   HH21 5560   7.890   6.036   9.048  2.2122  0.5989 -0.4919
  127ARG   HH22 5561   7.898   5.958   9.206  1.1256 -1.2512  0.1472
  127ARG      C 5562   8.416   6.083   8.879  0.1025  0.3203 -0.6656
  127ARG      O 5563   8.485   6.040   8.976 -0.2333 -0.7417 -0.0571
  128TYR      N 5564   8.467   6.171   8.798  0.8944  0.0956 -0.3139
  128TYR     HN 5565   8.422   6.186   8.710  0.8297  0.9799 -0.1411
  128TYR     CA 5566   8.588   6.243   8.822  0.2650 -0.0245 -0.4609
  128TYR     HA 5567   8.656   6.162   8.847 -0.1943  0.0413  1.0801
  128TYR     CB 5568   8.622   6.325   8.701  0.0551 -0.0376 -0.2702
  128TYR    HB1 5569   8.528   6.368   8.662  0.0088 -2.5390 -3.2314
  128TYR    HB2 5570   8.666   6.266   8.618 -1.0516 -2.6587  0.8910
  128TYR     CG 5571   8.715   6.441   8.716 -0.6040 -0.0964 -0.0696
  128TYR    CD1 5572   8.855   6.418   8.709 -1.1141  0.4145 -0.0202
  128TYR    HD1 5573   8.895   6.318   8.698  1.2989  1.1429  1.3102
  128TYR    CE1 5574   8.948   6.520   8.714 -0.8848  0.2388 -0.2016
  128TYR    HE1 5575   9.053   6.492   8.714 -1.3033 -1.6354  2.2184
  128TYR     CZ 5576   8.908   6.650   8.732 -0.1736  0.1285  0.0072
  128TYR     OH 5577   9.000   6.758   8.726  0.4025  0.0621  0.1009
  128TYR     HH 5578   8.952   6.840   8.741  0.0644  0.2338 -1.6584
  128TYR    CD2 5579   8.679   6.572   8.744  0.4924  0.1734 -0.2170
  128TYR    HD2 5580   8.575   6.594   8.757  0.7621  0.7617  1.1097
  128TYR    CE2 5581   8.768   6.674   8.741 -0.4068 -0.8900 -0.7737
  128TYR    HE2 5582   8.719   6.769   8.737  0.5457 -0.1886  1.8478
  128TYR      C 5583   8.588   6.333   8.947 -0.1034  0.5853 -0.3641
  128TYR      O 5584   8.679   6.322   9.026 -0.5066  0.0016  0.6794
  129LEU      N 5585   8.478   6.411   8.972 -0.1344  0.4450  0.3397
  129LEU     HN 5586   8.406   6.402   8.904 -2.9513  1.6445  2.8896
  129LEU     CA 5587   8.461   6.489   9.088  0.4746 -0.6337  0.1081
  129LEU     HA 5588   8.546   6.556   9.090  0.8036 -0.9920 -0.9774
  129LEU     CB 5589   8.326   6.568   9.084 -0.4212 -0.2362  0.0432
  129LEU    HB1 5590   8.299   6.613   9.182 -2.4584  1.4349 -1.1964
  129LEU    HB2 5591   8.247   6.492   9.066 -2.0811  1.2737  0.6065
  129LEU     CG 5592   8.318   6.695   8.988  0.0283  0.0883 -0.3916
  129LEU     HG 5593   8.341   6.653   8.887 -0.6150 -0.6078 -0.2602
  129LEU    CD1 5594   8.175   6.744   8.989 -0.3833  0.6751 -0.3191
  129LEU   HD11 5595   8.095   6.668   8.987  0.8291 -0.6530 -0.3024
  129LEU   HD12 5596   8.147   6.809   8.903 -3.3861 -0.1096 -0.0164
  129LEU   HD13 5597   8.165   6.800   9.084  0.8333  0.4928 -0.0635
  129LEU    CD2 5598   8.421   6.807   9.003  0.0620 -0.3143 -0.5773
  129LEU   HD21 5599   8.525   6.767   9.006  0.0207 -0.4538 -0.9699
  129LEU   HD22 5600   8.412   6.855   9.103  2.8906  2.0532 -1.3108
  129LEU   HD23 5601   8.419   6.884   8.923 -1.3424 -1.5387 -1.7838
  129LEU      C 5602   8.449   6.399   9.213  0.0287 -0.2136  0.2620
  129LEU      O 5603   8.505   6.442   9.316 -0.3718  0.0843  0.3898
  130ALA      N 5604   8.385   6.280   9.205 -0.1543  0.3273 -0.3106
  130ALA     HN 5605   8.345   6.255   9.117  0.4156  0.4110 -0.5926
  130ALA     CA 5606   8.381   6.192   9.313  0.0661  0.4286  0.3498
  130ALA     HA 5607   8.336   6.251   9.392 -2.0225 -1.2475  0.5143
  130ALA     CB 5608   8.279   6.078   9.278  0.1308  0.1781  0.2716
  130ALA    HB1 5609   8.183   6.123   9.246 -0.8008 -2.8854 -1.6345
  130ALA    HB2 5610   8.278   6.009   9.365 -0.3061  0.9249  0.8763
  130ALA    HB3 5611   8.303   6.007   9.196 -0.6870  0.5815 -0.3332
  130ALA      C 5612   8.512   6.142   9.368 -0.8445  0.2967  0.2431
  130ALA      O 5613   8.541   6.140   9.488 -0.1403 -0.0118  0.0043
  131ILE      N 5614   8.597   6.098   9.273  1.4454 -0.5766 -0.3316
  131ILE     HN 5615   8.567   6.092   9.178  0.5057 -0.0700 -0.0837
  131ILE     CA 5616   8.731   6.053   9.306  0.2096 -0.3283 -0.3908
  131ILE     HA 5617   8.728   5.986   9.391  0.6039 -1.1299 -0.9902
  131ILE     CB 5618   8.789   5.947   9.207  0.2045 -0.0592 -0.1463
  131ILE     HB 5619   8.886   5.902   9.239  1.2067 -0.3765 -3.2712
  131ILE    CG2 5620   8.703   5.822   9.203  0.4236  0.4265  0.1067
  131ILE   HG21 5621   8.682   5.783   9.305  0.6245  0.6820  0.2458
  131ILE   HG22 5622   8.753   5.747   9.139  1.2352 -0.5998  1.8714
  131ILE   HG23 5623   8.601   5.847   9.165 -0.8569 -1.5353  1.9734
  131ILE    CG1 5624   8.815   6.004   9.068  0.1223 -0.3543 -0.3013
  131ILE   HG11 5625   8.793   6.112   9.061  0.1678 -0.4034 -1.3938
  131ILE   HG12 5626   8.745   5.946   9.004 -1.3681  1.9306 -0.8293
  131ILE     CD 5627   8.957   5.978   9.025 -0.1405 -0.2119  0.8607
  131ILE    HD1 5628   9.031   6.012   9.100 -1.6746 -0.3647  2.5352
  131ILE    HD2 5629   8.979   6.032   8.931  0.1329  0.1723  1.1446
  131ILE    HD3 5630   8.974   5.868   9.020 -0.4577 -0.2817  1.2180
  131ILE      C 5631   8.832   6.146   9.349 -1.4648  0.7632 -0.0242
  131ILE      O 5632   8.917   6.112   9.433  0.1924  0.2603 -0.1039
  132VAL      N 5633   8.829   6.267   9.296 -0.1238 -0.5841  0.2857
  132VAL     HN 5634   8.770   6.280   9.217 -0.3311 -0.7420  0.4124
  132VAL     CA 5635   8.916   6.375   9.333 -0.2519 -0.3945 -0.3704
  132VAL     HA 5636   9.017   6.338   9.343 -0.7104 -1.1730  2.2969
  132VAL     CB 5637   8.914   6.482   9.232 -0.4183 -0.6426 -0.5814
  132VAL     HB 5638   8.805   6.495   9.217 -0.6485 -1.5176  0.2364
  132VAL    CG1 5639   8.993   6.613   9.248 -0.6652 -0.6408 -0.0573
  132VAL   HG11 5640   9.018   6.653   9.148 -0.6069 -2.7894 -0.9540
  132VAL   HG12 5641   9.090   6.592   9.299  0.5293 -1.0138 -2.3479
  132VAL   HG13 5642   8.932   6.688   9.303  0.6293 -1.6800  3.0154
  132VAL    CG2 5643   8.980   6.421   9.106 -0.0218  0.6506 -0.8196
  132VAL   HG21 5644   8.935   6.332   9.057 -0.1227 -1.7566  3.1861
  132VAL   HG22 5645   9.087   6.401   9.131  0.9867  4.6945 -1.1034
  132VAL   HG23 5646   8.990   6.491   9.020  4.3961 -2.7008 -3.4700
  132VAL      C 5647   8.867   6.435   9.470 -0.6392 -0.2763 -0.2385
  132VAL      O 5648   8.949   6.467   9.555  0.0648  0.5714 -0.2942
  133ARG      N 5649   8.735   6.452   9.497 -0.2963  0.0252  0.2257
  133ARG     HN 5650   8.665   6.424   9.432 -1.4828 -1.1236  1.9264
  133ARG     CA 5651   8.683   6.524   9.615 -0.2039 -0.1162  0.5216
  133ARG     HA 5652   8.765   6.553   9.678  0.0617  1.7128 -0.5873
  133ARG     CB 5653   8.595   6.638   9.563 -0.1998 -0.7054  0.0217
  133ARG    HB1 5654   8.571   6.702   9.650 -1.4587  0.7062 -1.2858
  133ARG    HB2 5655   8.497   6.602   9.523 -1.8522  2.0706  1.2523
  133ARG     CG 5656   8.674   6.735   9.475  0.0934  0.4959 -0.6700
  133ARG    HG1 5657   8.712   6.680   9.386 -1.1290 -0.6203 -0.5229
  133ARG    HG2 5658   8.759   6.767   9.538 -0.3108 -0.1989  0.2389
  133ARG     CD 5659   8.583   6.854   9.443  0.0892  0.1905  0.1331
  133ARG    HD1 5660   8.565   6.913   9.536 -0.1494 -1.2765  1.0417
  133ARG    HD2 5661   8.486   6.811   9.412  0.6350 -1.1484  0.2352
  133ARG     NE 5662   8.646   6.938   9.335 -0.0498  0.5603 -0.6352
  133ARG     HE 5663   8.745   6.929   9.325  0.0081  1.2256 -0.6735
  133ARG     CZ 5664   8.595   7.010   9.242  0.0679  0.0975 -0.5210
  133ARG    NH1 5665   8.479   7.067   9.248 -0.3356  0.0592  1.0737
  133ARG   HH11 5666   8.430   7.061   9.334 -0.0731 -1.5523  1.1418
  133ARG   HH12 5667   8.452   7.133   9.177  2.3077 -1.1477 -1.2943
  133ARG    NH2 5668   8.675   7.046   9.140  0.0544 -0.3630 -0.0907
  133ARG   HH21 5669   8.772   7.036   9.161 -0.0326  0.2347  0.6406
  133ARG   HH22 5670   8.646   7.111   9.070  1.3854  0.4696  0.0988
  133ARG      C 5671   8.599   6.422   9.689  0.0496  0.4275 -0.3766
  133ARG      O 5672   8.476   6.419   9.680 -0.5748 -0.5268  0.0003
  134PRO      N 5673   8.656   6.336   9.781  0.2843 -0.3422 -0.1742
  134PRO     CD 5674   8.789   6.339   9.834 -0.6430  0.1092 -0.0552
  134PRO    HD1 5675   8.825   6.435   9.877  0.2624 -0.4291  0.4286
  134PRO    HD2 5676   8.855   6.312   9.749 -0.7018 -0.0295 -0.0573
  134PRO     CA 5677   8.579   6.225   9.835  0.8414  0.3001 -0.0773
  134PRO     HA 5678   8.524   6.182   9.753  1.0808  0.8478 -0.5280
  134PRO     CB 5679   8.691   6.139   9.906 -0.3183  0.0815 -0.2710
  134PRO    HB1 5680   8.735   6.077   9.825 -0.5749 -1.3278  0.6320
  134PRO    HB2 5681   8.659   6.082   9.996 -0.5305 -0.9207 -0.9633
  134PRO     CG 5682   8.791   6.244   9.952  0.0071  0.1232  0.7934
  134PRO    HG1 5683   8.755   6.287  10.048 -0.9548 -1.1840  1.0539
  134PRO    HG2 5684   8.895   6.208   9.967  0.0722  0.2603  0.6738
  134PRO      C 5685   8.481   6.272   9.941  0.2659  0.0754 -0.5825
  134PRO      O 5686   8.374   6.212   9.968 -0.0499  0.2652  0.6439
  135VAL      N 5687   8.511   6.383  10.009  0.3216  0.3556 -0.6187
  135VAL     HN 5688   8.595   6.433   9.990  1.9351 -1.9979 -0.1101
  135VAL     CA 5689   8.420   6.440  10.110  0.3395 -0.3803 -0.1708
  135VAL     HA 5690   8.407   6.360  10.180 -0.5943 -0.2462 -0.1833
  135VAL     CB 5691   8.497   6.554  10.184  0.3967  0.5934  0.3780
  135VAL     HB 5692   8.505   6.640  10.113 -1.1615  0.2298 -0.2744
  135VAL    CG1 5693   8.413   6.585  10.313 -0.0085  0.3856  0.1442
  135VAL   HG11 5694   8.463   6.658  10.380 -2.3918  0.8718  1.5040
  135VAL   HG12 5695   8.397   6.493  10.373  1.6730  0.2976  0.5015
  135VAL   HG13 5696   8.317   6.635  10.287  0.3650  0.3406 -1.3843
  135VAL    CG2 5697   8.638   6.509  10.229  0.7591  0.7268 -0.4463
  135VAL   HG21 5698   8.627   6.412  10.282 -2.0405 -0.3750 -2.7639
  135VAL   HG22 5699   8.679   6.589  10.295 -1.2853  1.0901  0.4517
  135VAL   HG23 5700   8.704   6.494  10.141  0.5041 -0.8659 -0.3913
  135VAL      C 5701   8.292   6.499  10.053  0.2029 -0.0122 -0.4769
  135VAL      O 5702   8.180   6.476  10.095  0.0482  0.0355  0.9753
  136ALA      N 5703   8.294   6.564   9.944 -0.4987 -0.0726  0.7355
  136ALA     HN 5704   8.381   6.576   9.898 -1.0318  1.0585 -0.0084
  136ALA     CA 5705   8.187   6.621   9.871 -0.0835  0.3449  0.7141
  136ALA     HA 5706   8.117   6.678   9.930 -2.7150 -1.0103 -0.9336
  136ALA     CB 5707   8.242   6.712   9.757  0.9498  0.2793  0.0325
  136ALA    HB1 5708   8.268   6.815   9.787  2.3535  0.3367 -1.2521
  136ALA    HB2 5709   8.183   6.721   9.663  2.1776 -0.7693 -0.8952
  136ALA    HB3 5710   8.339   6.668   9.724  0.5814 -2.4312  2.2269
  136ALA      C 5711   8.099   6.513   9.811 -0.1057 -0.0466  0.4657
  136ALA      O 5712   7.972   6.513   9.818 -0.1552  0.4013  0.0891
  137ASN      N 5713   8.164   6.408   9.756 -0.2451  0.2358  0.2877
  137ASN     HN 5714   8.262   6.415   9.740  0.0296 -1.8775  0.7195
  137ASN     CA 5715   8.097   6.285   9.717  0.0240  0.4632 -1.0836
  137ASN     HA 5716   8.037   6.316   9.632 -0.8423 -1.4254 -1.2188
  137ASN     CB 5717   8.191   6.172   9.666  0.0570  0.4353  0.2653
  137ASN    HB1 5718   8.244   6.121   9.749 -1.6376  1.3312  1.9677
  137ASN    HB2 5719   8.260   6.218   9.592  1.5900  0.2782  1.5505
  137ASN     CG 5720   8.105   6.067   9.587 -0.6917  0.0569 -0.8692
  137ASN    OD1 5721   8.118   5.944   9.614  0.2401 -0.1543  0.3653
  137ASN    ND2 5722   8.012   6.114   9.506  0.0149  0.5893  0.0853
  137ASN   HD21 5723   7.962   6.044   9.454  1.0126 -0.1100  0.0312
  137ASN   HD22 5724   7.972   6.201   9.534  0.3912  1.2051 -1.1961
  137ASN      C 5725   8.008   6.219   9.825  0.0503 -0.3347  0.4327
  137ASN      O 5726   7.894   6.178   9.802 -0.4807  0.3762  0.3202
  138ALA      N 5727   8.053   6.220   9.951  0.4608  1.3817 -0.1776
  138ALA     HN 5728   8.146   6.250   9.971  1.1256  0.2703 -1.4221
  138ALA     CA 5729   7.986   6.142  10.060  0.0092 -0.3968  0.2457
  138ALA     HA 5730   7.924   6.067  10.013 -1.4257  1.6123 -1.2381
  138ALA     CB 5731   8.083   6.085  10.157 -0.1890 -0.5063  0.2711
  138ALA    HB1 5732   8.130   6.169  10.213 -0.5293  0.4474 -0.8428
  138ALA    HB2 5733   8.167   6.030  10.109 -1.5491 -1.8329 -0.6346
  138ALA    HB3 5734   8.041   6.004  10.220  0.7035 -2.1536 -1.1457
  138ALA      C 5735   7.888   6.236  10.132  0.5002 -0.0314  0.2080
  138ALA      O 5736   7.771   6.207  10.163 -0.0430 -0.1120  0.0994
  139ARG      N 5737   7.926   6.365  10.153 -0.1122  0.4989  0.2992
  139ARG     HN 5738   8.022   6.380  10.131 -0.0641  0.4573  0.4791
  139ARG     CA 5739   7.850   6.461  10.231 -0.3107  0.1016  0.2342
  139ARG     HA 5740   7.807   6.414  10.318  0.5772  1.4692  1.4437
  139ARG     CB 5741   7.934   6.583  10.275  0.2589 -0.1071 -0.3261
  139ARG    HB1 5742   7.883   6.669  10.324  0.9307 -0.7783  1.6444
  139ARG    HB2 5743   7.987   6.614  10.183 -1.2712  2.5768 -0.4275
  139ARG     CG 5744   8.047   6.541  10.371  0.5012 -0.5429  0.5871
  139ARG    HG1 5745   8.096   6.640  10.381 -0.9753  0.2325  0.4320
  139ARG    HG2 5746   8.113   6.468  10.319 -0.3401 -0.9208  0.0300
  139ARG     CD 5747   8.003   6.485  10.508  0.4811 -0.0904  0.5010
  139ARG    HD1 5748   8.089   6.444  10.565  1.5558 -1.1131 -1.7231
  139ARG    HD2 5749   7.922   6.410  10.496 -1.3006  2.0022 -1.7739
  139ARG     NE 5750   7.956   6.603  10.585 -0.0111 -0.6006  0.3889
  139ARG     HE 5751   7.954   6.696  10.549 -2.9052  0.3539  2.6134
  139ARG     CZ 5752   7.899   6.606  10.704 -0.0769 -0.9709 -0.1015
  139ARG    NH1 5753   7.885   6.509  10.782 -0.1596 -0.0315  0.2672
  139ARG   HH11 5754   7.894   6.417  10.742 -2.5360  0.7927 -2.4878
  139ARG   HH12 5755   7.859   6.544  10.872  0.7132  0.3185  0.3975
  139ARG    NH2 5756   7.866   6.731  10.749  0.3397 -0.1234 -0.4837
  139ARG   HH21 5757   7.868   6.798  10.675 -1.5551 -1.7621 -2.1660
  139ARG   HH22 5758   7.798   6.746  10.820  0.3720  0.1521 -0.5115
  139ARG      C 5759   7.721   6.514  10.155 -0.4898  0.1874 -0.4072
  139ARG      O 5760   7.623   6.547  10.223 -0.2477  0.2555  0.7203
  140LEU      N 5761   7.720   6.527  10.018  0.3026  0.2416 -0.0468
  140LEU     HN 5762   7.805   6.498   9.974 -1.2323 -2.5645 -1.4918
  140LEU     CA 5763   7.631   6.599   9.928 -0.2552 -0.1520 -1.1141
  140LEU     HA 5764   7.564   6.649   9.996  0.3001 -0.9649  0.0785
  140LEU     CB 5765   7.720   6.702   9.849  0.0653  0.7048 -0.3620
  140LEU    HB1 5766   7.656   6.755   9.775 -0.2799  1.2260  0.2923
  140LEU    HB2 5767   7.801   6.654   9.791  1.0840  0.7818  0.9594
  140LEU     CG 5768   7.793   6.806   9.941  0.4204 -0.6567  0.3462
  140LEU     HG 5769   7.856   6.743  10.008 -0.9500 -1.3428  1.0267
  140LEU    CD1 5770   7.872   6.891   9.849 -0.6800 -0.5308 -0.8697
  140LEU   HD11 5771   7.934   6.969   9.898  0.6925 -1.3621 -1.2152
  140LEU   HD12 5772   7.818   6.940   9.765  0.2442 -1.4911 -2.0762
  140LEU   HD13 5773   7.946   6.826   9.797 -0.4058  0.0703 -1.2470
  140LEU    CD2 5774   7.697   6.892  10.023 -1.1250  0.7601 -0.1159
  140LEU   HD21 5775   7.617   6.932   9.957  0.1777  1.9485 -1.0509
  140LEU   HD22 5776   7.754   6.979  10.060 -0.9591  1.2775 -1.5058
  140LEU   HD23 5777   7.648   6.828  10.100 -0.8768  0.1441 -0.4572
  140LEU      C 5778   7.560   6.512   9.827  0.8797  0.7866 -0.5711
  140LEU      O 5779   7.503   6.557   9.728 -0.1662  0.6087 -0.5435
  141ARG      N 5780   7.559   6.377   9.852 -0.0998  0.2835  0.3584
  141ARG     HN 5781   7.603   6.345   9.936 -0.2112  3.0587  1.5813
  141ARG     CA 5782   7.499   6.273   9.770 -0.0835 -0.1894  0.1795
  141ARG     HA 5783   7.527   6.269   9.666  0.9985  0.1454  0.4401
  141ARG     CB 5784   7.524   6.143   9.837  0.3186  0.1880 -0.7073
  141ARG    HB1 5785   7.634   6.132   9.831  0.3153  0.0334 -0.4982
  141ARG    HB2 5786   7.465   6.061   9.790 -0.5980  1.3129 -1.5811
  141ARG     CG 5787   7.473   6.141   9.980  0.1963  0.3233 -0.1306
  141ARG    HG1 5788   7.365   6.116   9.969  0.2814  0.6565 -2.2353
  141ARG    HG2 5789   7.485   6.228  10.047 -1.1792 -0.5310  1.2767
  141ARG     CD 5790   7.530   6.010  10.060  0.2338 -0.0850  0.2596
  141ARG    HD1 5791   7.638   6.030  10.045 -0.4395  3.4125 -0.8087
  141ARG    HD2 5792   7.495   5.916  10.013  1.8361  0.4573 -2.2088
  141ARG     NE 5793   7.495   6.016  10.204  0.2458 -0.0832 -0.1475
  141ARG     HE 5794   7.545   6.082  10.261  1.4228  0.9494 -2.2682
  141ARG     CZ 5795   7.390   5.973  10.268 -0.0933  0.0219  0.3672
  141ARG    NH1 5796   7.286   5.920  10.211  0.1436  0.3332 -0.0623
[truncated: 14,711,729 more chars]
