# Supplementary material for: Structural insights into the regulation of monomeric and dimeric apelin receptor
Source: Nat Commun. 2025 Jan 2;16:310. doi: 10.1038/s41467-024-55555-6 (PMC11697037; doi:10.1038/s41467-024-55555-6)
Supplement: Supplementary file 5 — Supplementary Data 3 [file 41467_2024_55555_MOESM5_ESM.txt]

Title t= 249500.00000 step= 124750000
169135
   17SER    CAY    1   8.076   7.576   2.040 -0.1110 -0.0422 -0.8682
   17SER    HY1    2   8.085   7.644   2.128 -1.9157 -0.2570 -0.4795
   17SER    HY2    3   7.979   7.525   2.054  0.2609 -0.9521 -1.5380
   17SER    HY3    4   8.081   7.628   1.942  0.3263 -1.3451 -1.5504
   17SER     CY    5   8.188   7.485   2.049 -0.2570  0.6687 -0.4971
   17SER     OY    6   8.299   7.530   2.058  0.4263  0.0856 -0.1230
   17SER      N    7   8.154   7.360   2.058 -0.1720  0.4057  0.0885
   17SER     HN    8   8.061   7.331   2.033 -0.1229 -0.5403  0.9466
   17SER     CA    9   8.245   7.245   2.065 -0.7744  0.0297 -0.0997
   17SER     HA   10   8.332   7.267   2.004 -0.4802  1.2738  0.7379
   17SER     CB   11   8.294   7.215   2.207 -0.4594 -0.7198  0.2536
   17SER    HB1   12   8.203   7.207   2.271 -0.6486  3.5980  0.7923
   17SER    HB2   13   8.353   7.303   2.239  2.0661 -1.9592 -0.7179
   17SER     OG   14   8.379   7.096   2.215  0.0455 -0.3735 -0.6921
   17SER    HG1   15   8.404   7.081   2.306  0.3718 -1.0049 -0.8849
   17SER      C   16   8.192   7.126   2.001 -0.2696  0.5552 -0.0107
   17SER      O   17   8.073   7.092   2.012 -0.0077  0.3122  1.0434
   18GLU      N   18   8.279   7.051   1.925  0.0126 -0.5377  0.1381
   18GLU     HN   19   8.375   7.078   1.912 -0.0551 -0.0195  0.6896
   18GLU     CA   20   8.238   6.935   1.853  0.0717  0.2318  0.3669
   18GLU     HA   21   8.143   6.954   1.805  0.5979  0.5265 -0.5849
   18GLU     CB   22   8.345   6.899   1.754  0.3521  1.1570 -0.2520
   18GLU    HB1   23   8.329   6.803   1.702 -2.8182  1.0455  0.7207
   18GLU    HB2   24   8.441   6.891   1.811  0.5018 -2.5874 -0.8319
   18GLU     CG   25   8.342   7.013   1.652 -0.3129  0.2328  0.1030
   18GLU    HG1   26   8.304   7.110   1.691  0.4730  0.4056  0.4528
   18GLU    HG2   27   8.258   6.977   1.588 -1.0910  2.3147 -0.0969
   18GLU     CD   28   8.477   7.036   1.585  0.0641  0.5734 -0.2631
   18GLU    OE1   29   8.528   6.945   1.513  0.3250 -0.7629 -0.7379
   18GLU    OE2   30   8.543   7.139   1.601  0.3423 -0.4160  0.1179
   18GLU      C   31   8.229   6.814   1.950 -0.2369 -0.2692  0.8627
   18GLU      O   32   8.189   6.708   1.909 -0.1028 -0.0323  0.5579
   19CYS      N   33   8.270   6.827   2.081 -0.1993 -0.6042 -0.6825
   19CYS     HN   34   8.280   6.915   2.128 -2.0517 -1.4845  1.5335
   19CYS     CA   35   8.286   6.705   2.152 -0.2364  0.0723 -0.7615
   19CYS     HA   36   8.310   6.621   2.089  1.4669 -1.0608  1.2614
   19CYS     CB   37   8.396   6.724   2.261 -0.1480  0.6118 -0.1745
   19CYS    HB1   38   8.417   6.625   2.308 -0.3390  0.5985 -0.1162
   19CYS    HB2   39   8.360   6.796   2.338  0.2090  0.5363  0.0667
   19CYS     SG   40   8.547   6.791   2.184 -0.0631 -0.0008  0.1782
   19CYS      C   41   8.158   6.666   2.228  0.3272 -0.0294  0.1594
   19CYS      O   42   8.076   6.749   2.272 -0.2814 -0.3820  0.0790
   20GLU      N   43   8.136   6.537   2.251 -0.5158 -0.0560  0.2466
   20GLU     HN   44   8.213   6.479   2.227 -1.0221 -0.1156 -1.3740
   20GLU     CA   45   8.013   6.485   2.303 -0.4605 -0.1188  0.2128
   20GLU     HA   46   7.952   6.571   2.328 -1.2693 -0.9810  1.2569
   20GLU     CB   47   7.932   6.403   2.195 -0.1532 -0.2334  0.6579
   20GLU    HB1   48   7.839   6.365   2.241  0.8611 -3.8211  0.0646
   20GLU    HB2   49   7.996   6.317   2.164  1.9395  1.6121 -0.4958
   20GLU     CG   50   7.887   6.481   2.067 -0.0629  0.5756 -0.5426
   20GLU    HG1   51   7.965   6.533   2.008 -0.7732  1.3032 -0.8636
   20GLU    HG2   52   7.820   6.562   2.104  1.9570  2.8077 -1.5342
   20GLU     CD   53   7.819   6.409   1.954 -0.1644 -0.3994  0.2604
   20GLU    OE1   54   7.704   6.444   1.917 -0.3085  0.2525 -0.7083
   20GLU    OE2   55   7.877   6.317   1.887  0.0345 -0.1372 -0.5671
   20GLU      C   56   8.039   6.407   2.429 -0.3893 -0.0155 -0.0141
   20GLU      O   57   8.125   6.312   2.440 -0.4496 -0.5321 -0.5788
   21TYR      N   58   7.961   6.431   2.533 -0.9706  0.8672 -0.6942
   21TYR     HN   59   7.892   6.502   2.523 -1.6950 -0.0389 -2.6079
   21TYR     CA   60   7.980   6.372   2.660  0.9030  0.3037  1.1764
   21TYR     HA   61   8.085   6.369   2.684  1.0742 -0.2504  0.3810
   21TYR     CB   62   7.909   6.460   2.764 -0.1942 -0.7087 -0.7982
   21TYR    HB1   63   7.916   6.414   2.864 -0.8249 -2.8606 -1.6898
   21TYR    HB2   64   7.800   6.460   2.741  0.3491 -0.3944 -3.8893
   21TYR     CG   65   7.967   6.599   2.777 -0.1899  0.1237 -0.2356
   21TYR    CD1   66   7.880   6.713   2.747  0.0741  0.4534  0.6253
   21TYR    HD1   67   7.779   6.694   2.714  0.9136 -1.7184 -0.9304
   21TYR    CE1   68   7.941   6.836   2.732  0.1616 -0.1940  0.0962
   21TYR    HE1   69   7.879   6.920   2.704 -0.3515 -0.4302  0.5089
   21TYR     CZ   70   8.079   6.858   2.746 -0.1622 -0.0271 -0.8072
   21TYR     OH   71   8.137   6.985   2.730  1.0732  0.6586  0.3036
   21TYR     HH   72   8.232   6.979   2.743  0.9435 -0.9145  0.7452
   21TYR    CD2   73   8.111   6.627   2.791 -0.5638 -0.4918  0.5052
   21TYR    HD2   74   8.184   6.549   2.808  1.9273  1.4666 -0.5049
   21TYR    CE2   75   8.161   6.756   2.784  0.7100 -0.1696  0.3170
   21TYR    HE2   76   8.265   6.777   2.806  0.6741 -0.2416  0.5513
   21TYR      C   77   7.936   6.225   2.671 -0.6720 -0.0957  0.3154
   21TYR      O   78   7.854   6.182   2.592  0.0867  0.5488  0.1811
   22THR      N   79   7.998   6.136   2.767  0.8320 -0.6960 -0.0103
   22THR     HN   80   8.075   6.174   2.819  2.2231 -0.2085 -2.2726
   22THR     CA   81   7.953   6.002   2.789  0.1454 -0.1966 -0.1422
   22THR     HA   82   7.846   5.993   2.804  0.4606 -2.2408  1.2006
   22THR     CB   83   7.990   5.907   2.676 -0.2210  0.7839 -0.0668
   22THR     HB   84   7.963   5.959   2.582 -2.1708  1.6996  0.9262
   22THR    OG1   85   7.926   5.784   2.685 -0.3841 -0.1252  0.5234
   22THR    HG1   86   7.840   5.803   2.646 -1.7091 -2.1695  2.1951
   22THR    CG2   87   8.142   5.876   2.673 -1.0600 -0.2293  0.6205
   22THR   HG21   88   8.150   5.802   2.590 -3.5759  1.6843 -1.4868
   22THR   HG22   89   8.177   5.823   2.764  0.3568  0.0812  0.2850
   22THR   HG23   90   8.211   5.961   2.659 -0.0221 -1.4509 -2.6362
   22THR      C   91   8.015   5.958   2.917 -0.7970 -0.0300 -0.5623
   22THR      O   92   8.117   6.010   2.960 -0.2967 -0.2315  0.0295
   23ASP      N   93   7.968   5.849   2.979 -0.0069  0.1171  0.3755
   23ASP     HN   94   7.893   5.800   2.936  0.5712  1.0540 -1.8130
   23ASP     CA   95   8.026   5.789   3.097 -0.1666 -0.3896  0.0256
   23ASP     HA   96   8.075   5.870   3.148 -0.9863  0.1903 -0.0740
   23ASP     CB   97   7.912   5.735   3.191 -0.3228 -0.4909  0.2404
   23ASP    HB1   98   7.852   5.820   3.231 -2.1458 -1.8722  0.5505
   23ASP    HB2   99   7.963   5.683   3.275  0.8196  0.9563  0.4871
   23ASP     CG  100   7.821   5.637   3.120  0.1348 -0.3606  0.1011
   23ASP    OD1  101   7.813   5.530   3.181 -0.0826  0.2014  0.3656
   23ASP    OD2  102   7.751   5.671   3.022  0.5786  0.1061 -0.3533
   23ASP      C  103   8.124   5.679   3.063 -0.1948  0.2516  0.3390
   23ASP      O  104   8.150   5.646   2.949  0.1568 -0.2457  0.1822
   24TRP      N  105   8.194   5.623   3.166 -0.1477  0.2829  0.4252
   24TRP     HN  106   8.172   5.655   3.258 -1.5147  2.7615 -0.6654
   24TRP     CA  107   8.280   5.510   3.156 -0.2795  0.0460  0.2983
   24TRP     HA  108   8.307   5.499   3.052  0.2346  0.7218  0.3542
   24TRP     CB  109   8.410   5.537   3.234 -0.2518 -0.3950 -0.0544
   24TRP    HB1  110   8.475   5.455   3.196 -0.3558 -0.9645  0.9708
   24TRP    HB2  111   8.389   5.519   3.341  0.4468  0.0342  0.1598
   24TRP     CG  112   8.481   5.664   3.213  0.0260  0.0803 -0.8472
   24TRP    CD1  113   8.539   5.702   3.100 -1.1232  0.4499 -0.8960
   24TRP    HD1  114   8.527   5.663   3.000 -1.1346  2.7805 -1.8542
   24TRP    NE1  115   8.592   5.832   3.111  0.1660 -0.2223  0.4518
   24TRP    HE1  116   8.662   5.869   3.053  0.9682 -3.1766 -0.6704
   24TRP    CE2  117   8.606   5.856   3.243  0.0720  0.7817  0.6228
   24TRP    CD2  118   8.534   5.758   3.314  0.0138 -0.1418  0.1293
   24TRP    CE3  119   8.539   5.757   3.456  0.1132  0.1346  0.1822
   24TRP    HE3  120   8.506   5.672   3.513  2.9976 -0.6941  0.7767
   24TRP    CZ3  121   8.592   5.869   3.518  0.2543  0.2204 -0.6513
   24TRP    HZ3  122   8.582   5.886   3.624  4.4606 -1.2607  0.1541
   24TRP    CZ2  123   8.672   5.958   3.306  0.1715  1.0188 -0.3641
   24TRP    HZ2  124   8.721   6.033   3.246 -0.4214  1.6089 -0.1151
   24TRP    CH2  125   8.658   5.967   3.448 -0.5092 -0.6027  0.4738
   24TRP    HH2  126   8.703   6.043   3.510  0.9921 -0.2944 -0.9230
   24TRP      C  127   8.209   5.380   3.195  0.2273  0.4801 -0.2556
   24TRP      O  128   8.268   5.278   3.162 -0.2945  0.3164 -0.2131
   25LYS      N  129   8.088   5.380   3.248  0.3852  0.3261 -0.2186
   25LYS     HN  130   8.035   5.464   3.257 -3.0959 -1.4570 -2.0145
   25LYS     CA  131   8.022   5.263   3.308  0.1753  0.5796 -0.1503
   25LYS     HA  132   7.933   5.306   3.352  0.2753  0.4339  0.2023
   25LYS     CB  133   7.971   5.149   3.209 -0.3543 -0.2798 -0.2305
   25LYS    HB1  134   7.960   5.055   3.267 -2.0407  0.3373  0.5428
   25LYS    HB2  135   8.055   5.124   3.141  0.5079 -2.3912  1.5108
   25LYS     CG  136   7.835   5.176   3.136  0.9473 -0.4187  0.2548
   25LYS    HG1  137   7.762   5.227   3.203  0.7331  0.7819 -0.8433
   25LYS    HG2  138   7.794   5.079   3.101 -1.1256  1.1277 -1.9323
   25LYS     CD  139   7.856   5.256   3.004 -0.4575  0.7788  0.1611
   25LYS    HD1  140   7.906   5.184   2.937  1.5577  0.2749  2.0810
   25LYS    HD2  141   7.918   5.348   3.011  0.8427 -0.1005  0.5679
   25LYS     CE  142   7.729   5.300   2.929 -1.0517  0.2738 -0.0238
   25LYS    HE1  143   7.668   5.212   2.900 -1.8364  0.4839  0.9073
   25LYS    HE2  144   7.747   5.363   2.839 -1.3417  1.3301  0.6268
   25LYS     NZ  145   7.646   5.384   3.021 -0.7948  0.1414  0.3645
   25LYS    HZ1  146   7.612   5.318   3.095 -0.5188 -3.8671 -2.7444
   25LYS    HZ2  147   7.560   5.427   2.981 -1.2332 -1.7992 -0.8897
   25LYS    HZ3  148   7.715   5.455   3.052  1.4515 -1.2268 -1.1715
   25LYS      C  149   8.093   5.201   3.427  0.5482 -0.1410 -0.6634
   25LYS      O  150   8.193   5.246   3.473  0.3815 -0.0116  0.7335
   26SER      N  151   8.026   5.104   3.495 -0.3584  0.0784  0.2054
   26SER     HN  152   7.930   5.082   3.484 -0.9425  1.0201  2.7924
   26SER     CA  153   8.091   5.025   3.596  0.1040  0.4229  0.2898
   26SER     HA  154   8.196   5.008   3.574  0.3603  0.0811  1.6857
   26SER     CB  155   8.081   5.087   3.734 -0.5389  0.2321  0.6729
   26SER    HB1  156   7.972   5.104   3.750 -0.4156  1.2541  0.4700
   26SER    HB2  157   8.136   5.183   3.734  0.0996 -0.1145 -0.4971
   26SER     OG  158   8.152   5.006   3.838  0.6475  0.4045 -0.1136
   26SER    HG1  159   8.246   5.022   3.833  0.4895  2.0127  1.2755
   26SER      C  160   8.017   4.885   3.598 -0.1302  0.2063  0.8740
   26SER      O  161   7.894   4.880   3.579 -0.5331  0.0224 -0.3814
   27SER      N  162   8.098   4.778   3.616  0.5554  0.8444 -0.0529
   27SER     HN  163   8.197   4.789   3.611  0.5368  0.5341 -1.6992
   27SER     CA  164   8.045   4.639   3.618 -0.5276  0.2499  0.6600
   27SER     HA  165   7.981   4.632   3.532  1.0973  1.5993 -0.7356
   27SER     CB  166   8.157   4.541   3.587  0.0298  0.0108 -0.0047
   27SER    HB1  167   8.125   4.435   3.587 -0.4781  0.1636  0.7277
   27SER    HB2  168   8.240   4.550   3.661  0.8760  0.1798 -0.9369
   27SER     OG  169   8.195   4.567   3.454  0.1776 -0.3135 -0.4460
   27SER    HG1  170   8.283   4.530   3.443  0.8750  1.1886 -0.2106
   27SER      C  171   7.968   4.606   3.744  0.4926 -0.2388 -0.4912
   27SER      O  172   8.009   4.643   3.855  0.6432  0.7422  0.4369
   28GLY      N  173   7.850   4.540   3.727  0.4024 -0.3396  0.6514
   28GLY     HN  174   7.824   4.512   3.635  3.0272 -1.3734  0.1599
   28GLY     CA  175   7.764   4.504   3.841 -0.0196 -0.2328  0.1850
   28GLY    HA1  176   7.822   4.461   3.922  0.0396  0.0505  0.2937
   28GLY    HA2  177   7.687   4.438   3.805 -1.5432  1.1212  0.8302
   28GLY      C  178   7.685   4.615   3.895  0.2948  0.1447  0.6559
   28GLY      O  179   7.696   4.736   3.859  0.1718  0.2648 -0.3259
   29ALA      N  180   7.592   4.586   3.989 -0.5723  0.3651 -0.2137
   29ALA     HN  181   7.576   4.491   4.017  0.8085  0.0676 -0.3710
   29ALA     CA  182   7.497   4.681   4.050 -0.2898  0.0126  1.1971
   29ALA     HA  183   7.488   4.773   3.993 -0.0575 -0.8163 -0.2409
   29ALA     CB  184   7.359   4.603   4.040 -0.6353  0.0797  0.1471
   29ALA    HB1  185   7.280   4.666   4.086 -0.7202 -0.4263  0.7108
   29ALA    HB2  186   7.361   4.501   4.084  0.8504 -0.2168 -0.5406
   29ALA    HB3  187   7.327   4.593   3.934 -0.6205  0.8126  0.0720
   29ALA      C  188   7.529   4.707   4.193  0.0850  0.0715  0.6124
   29ALA      O  189   7.445   4.735   4.273  0.3045  0.7514  0.2964
   30LEU      N  190   7.650   4.675   4.232 -0.6558 -0.6473 -0.0244
   30LEU     HN  191   7.720   4.655   4.163 -0.5915  0.7890 -0.4132
   30LEU     CA  192   7.694   4.685   4.373  0.0406 -0.0110  0.2930
   30LEU     HA  193   7.621   4.629   4.429 -0.4825 -1.6609 -1.9267
   30LEU     CB  194   7.827   4.605   4.392 -0.6339 -0.4060 -0.1323
   30LEU    HB1  195   7.909   4.654   4.335  0.8256 -2.1668  0.3643
   30LEU    HB2  196   7.815   4.499   4.363  1.6106 -0.6434 -0.3710
   30LEU     CG  197   7.876   4.580   4.536 -0.7161 -0.1117  0.3188
   30LEU     HG  198   7.852   4.676   4.587  2.1980  0.8585  0.0443
   30LEU    CD1  199   7.800   4.469   4.608  0.1938  0.0645  0.4552
   30LEU   HD11  200   7.823   4.372   4.558  2.2476  0.8716 -0.2499
   30LEU   HD12  201   7.690   4.484   4.597  0.1035 -0.2725  0.8800
   30LEU   HD13  202   7.825   4.467   4.716  0.4222 -0.2374  0.4006
   30LEU    CD2  203   8.024   4.543   4.543  0.2954 -0.3244 -0.3074
   30LEU   HD21  204   8.040   4.448   4.488 -1.3766  0.2636 -1.9491
   30LEU   HD22  205   8.054   4.526   4.648 -0.4827  0.5732  0.0768
   30LEU   HD23  206   8.102   4.614   4.505  1.7911 -0.1749  2.7063
   30LEU      C  207   7.701   4.828   4.426 -0.5030  0.0336  0.4437
   30LEU      O  208   7.658   4.859   4.540  0.0497 -0.5572  0.3441
   31ILE      N  209   7.745   4.923   4.341 -0.1766  0.2173 -0.3548
   31ILE     HN  210   7.787   4.887   4.259  0.7099  0.5542 -0.0643
   31ILE     CA  211   7.754   5.065   4.379  0.0041  0.6359  0.4186
   31ILE     HA  212   7.812   5.068   4.470  1.4236 -2.9182 -0.1874
   31ILE     CB  213   7.828   5.148   4.279 -0.0426  0.0246  0.5975
   31ILE     HB  214   7.786   5.142   4.177  0.6248 -0.4590  0.3365
   31ILE    CG2  215   7.820   5.301   4.313  0.0213  0.2276  0.6705
   31ILE   HG21  216   7.716   5.340   4.304 -0.5171 -1.4224 -1.0611
   31ILE   HG22  217   7.888   5.360   4.248  0.5189  1.0515  1.8983
   31ILE   HG23  218   7.852   5.316   4.418 -1.4295  0.8560  1.0531
   31ILE    CG1  219   7.974   5.094   4.272 -0.1582 -0.7191 -0.5836
   31ILE   HG11  220   8.033   5.162   4.208  0.9365 -1.5770 -0.5165
   31ILE   HG12  221   7.984   5.000   4.213  0.1797 -0.7235 -0.5197
   31ILE     CD  222   8.045   5.080   4.413 -0.1771  0.1049  0.2625
   31ILE    HD1  223   8.019   4.990   4.473  0.7282  1.4723  2.8545
   31ILE    HD2  224   8.053   5.173   4.474  1.7258 -1.2199  2.1694
   31ILE    HD3  225   8.151   5.070   4.381 -1.3709 -1.2137 -3.9523
   31ILE      C  226   7.616   5.118   4.416  0.2988  0.2713 -0.6978
   31ILE      O  227   7.611   5.164   4.529  0.3224  0.1613  0.0682
   32PRO      N  228   7.501   5.101   4.347  0.3479  0.1252 -0.0355
   32PRO     CD  229   7.505   5.079   4.206  0.5767 -0.3333  0.7444
   32PRO    HD1  230   7.546   4.976   4.196  0.3598 -0.4037  0.5697
   32PRO    HD2  231   7.566   5.161   4.161  0.5866  0.3592  1.9693
   32PRO     CA  232   7.364   5.112   4.399 -0.2327 -0.3484  0.0598
   32PRO     HA  233   7.341   5.217   4.408 -4.7417 -1.1715  0.5476
   32PRO     CB  234   7.278   5.043   4.286 -0.2789 -0.7975 -0.0215
   32PRO    HB1  235   7.175   5.085   4.287  0.2773  0.6509  1.6705
   32PRO    HB2  236   7.262   4.933   4.288 -1.0216 -0.6972  2.1227
   32PRO     CG  237   7.359   5.087   4.154  0.5597 -0.0997 -0.4075
   32PRO    HG1  238   7.337   5.010   4.077 -0.7062 -0.5489  0.3611
   32PRO    HG2  239   7.329   5.192   4.132  1.2482  0.1193 -0.3198
   32PRO      C  240   7.329   5.054   4.542 -0.1172 -0.4145 -0.1556
   32PRO      O  241   7.273   5.126   4.623 -0.8974 -0.0392 -0.5023
   33ALA      N  242   7.365   4.933   4.562 -0.0473 -0.1982  0.1003
   33ALA     HN  243   7.416   4.895   4.485  0.7186 -2.2816  1.5395
   33ALA     CA  244   7.342   4.853   4.687  0.1168  0.0959  0.3959
   33ALA     HA  245   7.236   4.861   4.707  0.5657  1.5653  2.4769
   33ALA     CB  246   7.395   4.707   4.654  0.5163  0.2762  0.2427
   33ALA    HB1  247   7.505   4.698   4.638  0.3297 -0.6444 -0.6672
   33ALA    HB2  248   7.349   4.679   4.557  1.2702  0.6906 -0.2442
   33ALA    HB3  249   7.367   4.632   4.731  0.4608  1.5105  1.4671
   33ALA      C  250   7.418   4.900   4.804  0.4306  0.0534  0.4262
   33ALA      O  251   7.366   4.895   4.913 -0.5027  0.6813 -0.2512
   34ILE      N  252   7.542   4.951   4.789 -0.6368 -0.1315  0.1398
   34ILE     HN  253   7.597   4.958   4.706  2.7976 -0.6193  2.1903
   34ILE     CA  254   7.622   4.998   4.903 -0.0661 -0.0320  0.5543
   34ILE     HA  255   7.602   4.930   4.985  0.0241 -0.1551  0.4757
   34ILE     CB  256   7.773   5.007   4.877  0.1272  0.5339  0.5904
   34ILE     HB  257   7.774   5.072   4.787  1.7770 -0.9327 -0.5068
   34ILE    CG2  258   7.847   5.081   4.986  0.2322  0.3856 -0.6582
   34ILE   HG21  259   7.818   5.189   4.981 -0.1208  0.4548  1.7311
   34ILE   HG22  260   7.958   5.072   4.982  0.2907  0.6806  0.0919
   34ILE   HG23  261   7.835   5.053   5.093  0.9677  2.4926  0.0421
   34ILE    CG1  262   7.835   4.868   4.837 -0.0143 -0.5154 -0.0156
   34ILE   HG11  263   7.758   4.803   4.791 -1.7817  0.9319  0.7938
   34ILE   HG12  264   7.878   4.823   4.929 -1.0123 -1.5639 -0.0449
   34ILE     CD  265   7.948   4.880   4.728  0.5997  0.0747  0.2984
   34ILE    HD1  266   7.990   4.782   4.700  0.1534  0.0626 -0.3672
   34ILE    HD2  267   8.031   4.942   4.769  0.7085 -1.5026  2.6346
   34ILE    HD3  268   7.911   4.929   4.635  1.3573 -2.3447 -1.3676
   34ILE      C  269   7.560   5.123   4.946  0.4906 -0.3136 -0.1783
   34ILE      O  270   7.533   5.151   5.063  0.1808 -0.0117 -0.1052
   35TYR      N  271   7.517   5.206   4.848 -0.0489 -0.6751 -0.4264
   35TYR     HN  272   7.538   5.182   4.754 -1.4982 -0.5667 -0.8121
   35TYR     CA  273   7.429   5.329   4.872 -0.1864  0.1142  0.1176
   35TYR     HA  274   7.482   5.394   4.939  1.2990 -0.8797 -0.0332
   35TYR     CB  275   7.396   5.416   4.747 -0.5958  1.1596 -0.4127
   35TYR    HB1  276   7.344   5.509   4.778 -1.4037  0.1674  1.4067
   35TYR    HB2  277   7.335   5.362   4.672  0.8081 -1.1429 -0.0050
   35TYR     CG  278   7.507   5.474   4.671 -0.2841  0.7487  1.0712
   35TYR    CD1  279   7.636   5.491   4.720 -0.6066  0.3421  0.9085
   35TYR    HD1  280   7.661   5.457   4.819 -0.6694 -0.7682  0.5513
   35TYR    CE1  281   7.733   5.545   4.637 -0.5027 -0.1024  0.2079
   35TYR    HE1  282   7.831   5.570   4.675 -0.2794  0.4465 -0.6801
   35TYR     CZ  283   7.689   5.599   4.512  0.1467 -0.0537 -0.3434
   35TYR     OH  284   7.788   5.670   4.438 -0.0210 -0.4427 -0.0653
   35TYR     HH  285   7.763   5.684   4.346 -2.0966 -0.5431  0.4405
   35TYR    CD2  286   7.469   5.537   4.555 -0.1271 -0.0598  0.5697
   35TYR    HD2  287   7.369   5.540   4.514  0.4832 -0.9241 -1.0783
   35TYR    CE2  288   7.562   5.591   4.466 -0.1101 -0.3774 -0.1275
   35TYR    HE2  289   7.542   5.643   4.374  2.5095  0.0437 -0.5511
   35TYR      C  290   7.296   5.297   4.941 -0.0303  0.2635 -0.1398
   35TYR      O  291   7.274   5.365   5.040  0.0683 -0.1653 -0.0546
   36MET      N  292   7.222   5.195   4.909  0.1813  0.3401 -0.1449
   36MET     HN  293   7.236   5.129   4.835 -1.6873 -0.9506  0.5468
   36MET     CA  294   7.091   5.176   4.974  0.2530 -0.5519  0.9318
   36MET     HA  295   7.034   5.267   4.986 -0.9719 -1.5697  3.5288
   36MET     CB  296   7.013   5.078   4.884  0.0012  0.1797  0.1276
   36MET    HB1  297   6.932   5.035   4.947  0.4189 -0.4704  0.2176
   36MET    HB2  298   7.067   4.985   4.859 -0.3673 -1.4708  4.5479
   36MET     CG  299   6.975   5.152   4.753 -0.1032 -0.3128  0.2703
   36MET    HG1  300   6.907   5.080   4.702 -0.5089  1.9363 -2.6226
   36MET    HG2  301   7.064   5.165   4.688  0.5176  1.8222  1.4604
   36MET     SD  302   6.885   5.313   4.763 -0.4793 -0.3711 -0.5535
   36MET     CE  303   6.724   5.232   4.766 -0.0283  1.0246  0.5523
   36MET    HE1  304   6.722   5.138   4.825 -1.0726 -0.3935 -1.6355
   36MET    HE2  305   6.695   5.187   4.669  0.3315 -1.3971  1.5009
   36MET    HE3  306   6.639   5.295   4.802 -1.7331 -0.2035 -1.1768
   36MET      C  307   7.101   5.129   5.120  0.1432  0.0101  0.6650
   36MET      O  308   7.019   5.165   5.202 -0.3235  0.4087  0.4745
   37LEU      N  309   7.218   5.059   5.143  0.0449  0.8666  0.0188
   37LEU     HN  310   7.274   5.025   5.067 -0.5984 -1.3977  0.4670
   37LEU     CA  311   7.265   5.028   5.274 -0.2104 -0.3478 -0.6062
   37LEU     HA  312   7.180   4.989   5.329 -0.8044  0.9959 -0.5354
   37LEU     CB  313   7.369   4.915   5.262 -0.0136  0.0452  0.5256
   37LEU    HB1  314   7.437   4.957   5.185 -0.2235 -0.4877  0.0498
   37LEU    HB2  315   7.323   4.827   5.212  1.1404  0.2577 -0.9864
   37LEU     CG  316   7.453   4.880   5.385  0.6134 -0.5989 -0.0732
   37LEU     HG  317   7.505   4.971   5.421  1.4209 -0.8162 -0.6588
   37LEU    CD1  318   7.387   4.830   5.512 -0.1253  0.4223 -0.5130
   37LEU   HD11  319   7.355   4.911   5.581  0.2267 -1.0015  1.4240
   37LEU   HD12  320   7.458   4.754   5.551 -0.0526 -0.1343 -1.6853
   37LEU   HD13  321   7.296   4.776   5.478 -0.6175  2.1048 -2.0513
   37LEU    CD2  322   7.566   4.791   5.340  0.2072  0.1173 -0.4168
   37LEU   HD21  323   7.638   4.759   5.418  0.5927 -0.4411 -0.9924
   37LEU   HD22  324   7.624   4.840   5.260 -1.2549  2.2482 -0.2586
   37LEU   HD23  325   7.528   4.694   5.301  0.3845  0.1474 -0.6645
   37LEU      C  326   7.318   5.145   5.359  0.0084  0.0915 -0.4683
   37LEU      O  327   7.283   5.158   5.478 -0.4329 -0.0717 -0.2273
   38VAL      N  328   7.402   5.231   5.301 -0.2960 -0.5968 -0.1671
   38VAL     HN  329   7.429   5.210   5.208  3.4673  1.9033  0.1575
   38VAL     CA  330   7.452   5.344   5.371 -0.2038 -0.7509  0.3477
   38VAL     HA  331   7.498   5.307   5.462 -0.1612 -1.3665  0.0834
   38VAL     CB  332   7.573   5.403   5.298  0.3748  0.0373 -0.3959
   38VAL     HB  333   7.546   5.417   5.191  1.0343 -4.5751 -1.3911
   38VAL    CG1  334   7.617   5.534   5.361 -1.0553  0.6582  0.4381
   38VAL   HG11  335   7.639   5.521   5.469  0.0027  0.4208  0.2027
   38VAL   HG12  336   7.536   5.609   5.342 -1.0345  0.6341  0.2536
   38VAL   HG13  337   7.712   5.573   5.320 -1.2146 -0.8297 -1.4635
   38VAL    CG2  338   7.690   5.308   5.314 -0.3418 -0.3356  0.0141
   38VAL   HG21  339   7.673   5.209   5.267  0.5191  0.2258 -1.5406
   38VAL   HG22  340   7.731   5.295   5.416  1.5555  0.3910 -0.6021
   38VAL   HG23  341   7.781   5.343   5.261 -0.8568 -1.7164 -1.9072
   38VAL      C  342   7.349   5.449   5.410  0.2830 -0.5559 -0.0048
   38VAL      O  343   7.344   5.505   5.521  0.0053 -0.7429 -0.1635
   39PHE      N  344   7.250   5.466   5.322 -0.1927  0.3178  0.2887
   39PHE     HN  345   7.273   5.430   5.232  0.3155  1.2036  0.0446
   39PHE     CA  346   7.121   5.527   5.336 -0.2558  0.5120 -0.7142
   39PHE     HA  347   7.145   5.632   5.346 -0.3565  0.3603  1.6287
   39PHE     CB  348   7.046   5.512   5.199 -0.3461 -0.3488 -0.5769
   39PHE    HB1  349   7.071   5.419   5.145 -1.2901  0.1705 -1.9552
   39PHE    HB2  350   7.079   5.600   5.139 -0.5981 -0.2905 -0.6326
   39PHE     CG  351   6.891   5.527   5.208 -0.2915  0.2947  0.3085
   39PHE    CD1  352   6.846   5.652   5.252 -0.2393 -0.0763 -0.5939
   39PHE    HD1  353   6.923   5.726   5.268  0.0694 -0.3859 -0.6279
   39PHE    CE1  354   6.709   5.676   5.252  0.7836 -0.0765 -1.0134
   39PHE    HE1  355   6.681   5.766   5.306  1.2257 -1.3206  1.4426
   39PHE     CZ  356   6.616   5.576   5.213 -0.0854  0.4075  0.5767
   39PHE     HZ  357   6.510   5.598   5.211  0.0564  1.0163 -0.4811
   39PHE    CD2  358   6.808   5.429   5.170  0.3268  0.1436 -0.2553
   39PHE    HD2  359   6.841   5.337   5.124 -1.1388 -1.5947  1.9616
   39PHE    CE2  360   6.665   5.454   5.167  0.6921 -0.3366  0.2697
   39PHE    HE2  361   6.591   5.387   5.126  1.3719 -0.9881  0.0654
   39PHE      C  362   7.040   5.479   5.457  0.2555  0.0416 -0.0692
   39PHE      O  363   7.014   5.560   5.540 -0.1016 -0.5981  0.0712
   40LEU      N  364   7.017   5.347   5.471  0.1430  0.3237 -0.2584
   40LEU     HN  365   7.040   5.280   5.401  3.3237  0.5714  0.4237
   40LEU     CA  366   6.949   5.288   5.583  0.1134  0.3055 -0.0755
   40LEU     HA  367   6.859   5.345   5.596  1.5108  2.0025  3.6506
   40LEU     CB  368   6.923   5.133   5.563 -0.0787 -0.0656 -0.1566
   40LEU    HB1  369   7.022   5.085   5.550  0.3154  0.5007  0.7047
   40LEU    HB2  370   6.867   5.122   5.467 -1.1255  0.7567  0.3307
   40LEU     CG  371   6.846   5.073   5.684  0.0565  0.4376  1.5536
   40LEU     HG  372   6.909   5.067   5.776  1.3307 -3.1397  0.6057
   40LEU    CD1  373   6.715   5.146   5.725  0.0802  0.4160 -0.3650
   40LEU   HD11  374   6.742   5.247   5.764  1.4568  0.7277 -2.0180
   40LEU   HD12  375   6.656   5.087   5.798  0.7926 -2.0971 -1.6984
   40LEU   HD13  376   6.656   5.144   5.631  1.2868 -0.5394 -1.1355
   40LEU    CD2  377   6.804   4.934   5.646  0.5232  0.3287 -0.3328
   40LEU   HD21  378   6.881   4.868   5.600  0.1295 -2.1724  2.3308
   40LEU   HD22  379   6.723   4.938   5.569  0.3361 -0.1261 -0.1630
   40LEU   HD23  380   6.772   4.879   5.737  2.0375  0.9373  0.6057
   40LEU      C  381   7.019   5.322   5.718 -0.0214  0.9263  0.3574
   40LEU      O  382   6.958   5.368   5.818  0.0332 -0.5210  0.5186
   41LEU      N  383   7.152   5.298   5.724  0.1530 -0.4219  0.1055
   41LEU     HN  384   7.183   5.261   5.637 -0.9246  0.7302 -0.8041
   41LEU     CA  385   7.232   5.337   5.829 -0.5685 -0.2900  0.4983
   41LEU     HA  386   7.186   5.302   5.920  1.9314  1.6031  2.6323
   41LEU     CB  387   7.378   5.281   5.812  0.0314  0.1341 -0.5585
   41LEU    HB1  388   7.438   5.327   5.894 -0.4397 -0.6585  0.2464
   41LEU    HB2  389   7.420   5.318   5.716  0.6719 -2.4814 -1.3803
   41LEU     CG  390   7.375   5.126   5.789 -0.2444  0.4501  0.0993
   41LEU     HG  391   7.309   5.088   5.709 -3.3463  0.4511  2.4476
   41LEU    CD1  392   7.513   5.097   5.734 -0.1549  0.1044 -0.3869
   41LEU   HD11  393   7.521   5.133   5.629 -1.8497  0.3309 -0.4677
   41LEU   HD12  394   7.533   4.988   5.732  0.5543  0.2251 -3.0108
   41LEU   HD13  395   7.597   5.136   5.796  0.4400 -0.6483 -0.7010
   41LEU    CD2  396   7.362   5.044   5.917  0.2714  0.4287 -0.0804
   41LEU   HD21  397   7.352   4.934   5.903  0.8241 -0.1244  3.0993
   41LEU   HD22  398   7.272   5.081   5.971  0.1693 -1.6248  1.2835
   41LEU   HD23  399   7.440   5.059   5.995 -2.7591 -0.6014  3.4597
   41LEU      C  400   7.240   5.486   5.868  0.3818 -0.0762  1.0052
   41LEU      O  401   7.246   5.528   5.982  0.3945 -0.3936  0.4578
   42GLY      N  402   7.243   5.577   5.768  0.9358  0.0268 -0.1627
   42GLY     HN  403   7.256   5.547   5.674  0.2049 -0.0923 -0.2332
   42GLY     CA  404   7.217   5.722   5.789 -0.0553  0.6032  1.0274
   42GLY    HA1  405   7.234   5.763   5.690  2.8132 -0.7716  0.8455
   42GLY    HA2  406   7.295   5.751   5.858  0.7061  1.0062  0.0375
   42GLY      C  407   7.091   5.773   5.838 -0.4515  0.0404  0.3994
   42GLY      O  408   7.093   5.851   5.929  0.0480  0.4411 -0.6443
   43THR      N  409   6.980   5.727   5.782  0.1978  0.0218 -0.6458
   43THR     HN  410   7.000   5.663   5.708  4.3868 -0.3492  0.5559
   43THR     CA  411   6.846   5.768   5.820 -0.4067 -0.5577  0.8505
   43THR     HA  412   6.843   5.876   5.813 -2.1829 -0.5531  1.0181
   43THR     CB  413   6.732   5.727   5.728  0.0721 -0.4418 -0.5767
   43THR     HB  414   6.633   5.738   5.778  1.0749  1.5074  1.1068
   43THR    OG1  415   6.740   5.598   5.675 -0.0551  0.0885 -0.6216
   43THR    HG1  416   6.822   5.599   5.625  0.1443  1.7215 -0.3133
   43THR    CG2  417   6.739   5.812   5.604 -0.4532 -0.3360  0.3363
   43THR   HG21  418   6.650   5.783   5.545  0.2911 -1.0931 -0.4444
   43THR   HG22  419   6.835   5.807   5.549 -1.6403  1.7921 -2.1020
   43THR   HG23  420   6.729   5.920   5.629 -0.2994  0.2530 -1.9717
   43THR      C  421   6.812   5.735   5.962 -1.0511  1.2666  0.6402
   43THR      O  422   6.791   5.817   6.048  0.0501  0.4679  0.3215
   44THR      N  423   6.829   5.609   5.995  0.0426 -0.6896  0.2842
   44THR     HN  424   6.850   5.547   5.919 -0.5027 -1.3654  0.6720
   44THR     CA  425   6.817   5.558   6.130  0.3528 -0.3780 -0.2928
   44THR     HA  426   6.717   5.588   6.157 -0.1833  0.9097 -3.2897
   44THR     CB  427   6.825   5.403   6.133  0.2005  1.2574  0.8130
   44THR     HB  428   6.799   5.357   6.231 -0.1006  1.0559  0.6429
   44THR    OG1  429   6.946   5.352   6.079  0.3145  0.0927  0.8586
   44THR    HG1  430   6.931   5.348   5.984 -2.7616 -1.4260  1.2609
   44THR    CG2  431   6.712   5.350   6.041 -0.4388 -0.6014 -0.6648
   44THR   HG21  432   6.711   5.239   6.044  0.5794 -0.6338 -0.9471
   44THR   HG22  433   6.722   5.376   5.933 -0.8890  1.2152 -0.3042
   44THR   HG23  434   6.617   5.387   6.085 -0.8783 -2.7668  0.3443
   44THR      C  435   6.913   5.613   6.238  0.4044  0.1192 -0.4675
   44THR      O  436   6.866   5.651   6.346 -0.0236  0.4429  0.1755
   45GLY      N  437   7.044   5.628   6.210  0.0625  0.1033  0.1441
   45GLY     HN  438   7.079   5.586   6.127  0.1762 -0.5031  0.4913
   45GLY     CA  439   7.142   5.692   6.298 -0.6483  0.2939 -0.3863
   45GLY    HA1  440   7.235   5.684   6.245  0.4597  3.0705  0.9524
   45GLY    HA2  441   7.135   5.643   6.394  2.5564 -0.9111 -0.6580
   45GLY      C  442   7.119   5.840   6.325  1.1643 -0.0116  0.7832
   45GLY      O  443   7.131   5.885   6.437 -0.3414 -0.5298 -0.0874
   46ASN      N  444   7.074   5.911   6.217 -0.2148 -0.1712 -0.0836
   46ASN     HN  445   7.034   5.868   6.136 -1.9261  1.2374 -0.0517
   46ASN     CA  446   7.032   6.051   6.220  0.5675  0.2316 -0.3162
   46ASN     HA  447   7.107   6.106   6.275  0.2584 -0.0740  0.4178
   46ASN     CB  448   7.005   6.115   6.084 -0.3116 -0.6667  0.1625
   46ASN    HB1  449   6.943   6.206   6.097  0.4601 -0.1784  0.4633
   46ASN    HB2  450   6.942   6.058   6.011 -0.4552 -0.6858  0.3014
   46ASN     CG  451   7.129   6.168   6.024  0.0261  0.6602 -0.9203
   46ASN    OD1  452   7.186   6.256   6.089  0.3394  0.0205  0.1894
   46ASN    ND2  453   7.171   6.117   5.905  0.0245  0.2708 -0.5267
   46ASN   HD21  454   7.131   6.028   5.882  1.2939 -0.7918  1.1348
   46ASN   HD22  455   7.255   6.157   5.868  1.0171  1.0433  2.3269
   46ASN      C  456   6.905   6.073   6.301  0.0500 -0.5861  0.2088
   46ASN      O  457   6.882   6.180   6.361  0.1143 -0.4144 -0.2568
   47GLY      N  458   6.813   5.971   6.302 -0.0939  0.6633  0.1659
   47GLY     HN  459   6.840   5.894   6.244 -1.4640  0.0669  0.2861
   47GLY     CA  460   6.707   5.954   6.399  0.0617  0.4587  0.3457
   47GLY    HA1  461   6.643   5.870   6.377  0.5532  0.3220 -0.5775
   47GLY    HA2  462   6.654   6.047   6.396  0.3100  0.5725 -1.5127
   47GLY      C  463   6.758   5.930   6.541  0.0698 -0.3861  0.4957
   47GLY      O  464   6.716   6.006   6.625  0.5093 -0.0606  0.0459
   48LEU      N  465   6.855   5.842   6.558 -0.3303  0.1589 -0.1994
   48LEU     HN  466   6.875   5.780   6.483 -1.8094  1.4431 -1.7163
   48LEU     CA  467   6.923   5.834   6.691 -0.2590 -0.5508  0.3256
   48LEU     HA  468   6.847   5.816   6.765  1.2164  2.0731  2.6649
   48LEU     CB  469   7.024   5.719   6.697  0.0764  0.5869  0.4942
   48LEU    HB1  470   7.087   5.723   6.789  0.6314  0.2639  0.1322
   48LEU    HB2  471   7.102   5.724   6.618  1.5898 -0.9537  1.8001
   48LEU     CG  472   6.965   5.576   6.680  0.5018  0.4733  0.1181
   48LEU     HG  473   6.914   5.571   6.581  1.2792  0.2640 -0.2853
   48LEU    CD1  474   7.081   5.475   6.679  0.4628  0.2623  0.2558
   48LEU   HD11  475   7.147   5.481   6.768  1.2588 -1.3808 -0.1824
   48LEU   HD12  476   7.149   5.494   6.594 -0.8100  1.3500 -0.5406
   48LEU   HD13  477   7.049   5.370   6.663 -3.3619  0.7707  2.9911
   48LEU    CD2  478   6.857   5.544   6.781 -0.0561  0.2067  0.0131
   48LEU   HD21  479   6.894   5.583   6.878  2.6807 -2.0088 -0.0300
   48LEU   HD22  480   6.841   5.435   6.793  2.7359 -0.2463  0.0757
   48LEU   HD23  481   6.760   5.595   6.759 -1.6253 -2.6520 -0.2584
   48LEU      C  482   6.996   5.959   6.740  0.2340  0.3288  0.4193
   48LEU      O  483   6.979   5.995   6.858 -0.2442 -0.0417 -0.1159
   49VAL      N  484   7.063   6.032   6.645 -0.4318  0.4493 -1.0113
   49VAL     HN  485   7.075   5.997   6.552 -2.4327  0.8753 -1.4804
   49VAL     CA  486   7.112   6.175   6.670 -0.1665 -0.6244  0.1078
   49VAL     HA  487   7.190   6.173   6.744  0.5432  1.0483 -0.5187
   49VAL     CB  488   7.181   6.247   6.550 -0.3641  0.1188 -0.2386
   49VAL     HB  489   7.111   6.266   6.465  1.4596  2.3416 -1.3851
   49VAL    CG1  490   7.236   6.380   6.599 -0.2583  0.6019 -0.5080
   49VAL   HG11  491   7.281   6.430   6.510  1.3417  1.9495  0.9754
   49VAL   HG12  492   7.309   6.371   6.682 -2.0541 -2.9703  0.8813
   49VAL   HG13  493   7.163   6.459   6.629  0.4613  0.9001  0.5161
   49VAL    CG2  494   7.285   6.162   6.490 -0.9260  0.0573  0.1507
   49VAL   HG21  495   7.229   6.102   6.415  1.4517 -0.7168 -1.1195
   49VAL   HG22  496   7.344   6.100   6.561  2.3139  1.6853 -0.9353
   49VAL   HG23  497   7.358   6.215   6.426 -1.3128 -0.8085 -1.0407
   49VAL      C  498   7.008   6.266   6.722  0.0956 -0.0161  0.0637
   49VAL      O  499   7.020   6.317   6.833  0.4889  0.1069 -0.3357
   50LEU      N  500   6.898   6.272   6.647 -0.2477 -0.3445  0.0746
   50LEU     HN  501   6.906   6.231   6.557 -1.2776 -0.2576 -0.0633
   50LEU     CA  502   6.784   6.352   6.671  0.7934  0.2024  0.5158
   50LEU     HA  503   6.816   6.455   6.682  0.9971  0.2019 -0.0382
   50LEU     CB  504   6.684   6.347   6.552  0.8272 -0.6745  0.0276
   50LEU    HB1  505   6.640   6.245   6.547  0.6741 -0.5645 -1.6038
   50LEU    HB2  506   6.751   6.354   6.463 -0.0874  0.7250 -0.5734
   50LEU     CG  507   6.570   6.460   6.547 -0.5347 -0.0964 -0.3287
   50LEU     HG  508   6.498   6.434   6.628  1.8818 -1.5270  1.5013
   50LEU    CD1  509   6.611   6.606   6.566 -0.0295 -0.1719  0.2197
   50LEU   HD11  510   6.682   6.632   6.484  0.5014 -3.8186 -0.6511
   50LEU   HD12  511   6.648   6.631   6.668 -0.7914 -2.9254  1.2570
   50LEU   HD13  512   6.518   6.664   6.549  0.9324  0.7144 -2.5987
   50LEU    CD2  513   6.503   6.450   6.408 -0.6496  0.5861  0.3645
   50LEU   HD21  514   6.422   6.525   6.391 -1.1332 -0.4419 -2.4374
   50LEU   HD22  515   6.452   6.352   6.395 -1.6669  1.0291  0.9174
   50LEU   HD23  516   6.576   6.478   6.329 -2.4617 -0.7041 -1.8889
   50LEU      C  517   6.711   6.328   6.795 -0.1420  0.0234 -0.2050
   50LEU      O  518   6.693   6.421   6.871  0.0727  0.6624  0.3015
   51TRP      N  519   6.685   6.202   6.826 -0.2821 -0.2587 -0.5059
   51TRP     HN  520   6.693   6.133   6.754 -0.1786 -2.3308  1.3778
   51TRP     CA  521   6.625   6.163   6.956  0.0418 -0.2900  0.5633
   51TRP     HA  522   6.535   6.221   6.968 -0.0964 -0.3270 -0.2025
   51TRP     CB  523   6.579   6.014   6.952 -0.2589 -0.3250 -0.3727
   51TRP    HB1  524   6.658   5.947   6.911  0.4246 -0.8927  1.7715
   51TRP    HB2  525   6.489   6.010   6.887 -0.4798  0.4197 -0.1174
   51TRP     CG  526   6.546   5.943   7.074  0.2722  0.0222 -0.1892
   51TRP    CD1  527   6.464   5.995   7.166  0.0131 -0.2055  1.1747
   51TRP    HD1  528   6.396   6.073   7.137 -0.7509 -1.8656 -1.9021
   51TRP    NE1  529   6.460   5.909   7.278  0.3811  0.3090  0.2495
   51TRP    HE1  530   6.405   5.925   7.356  0.3351  1.2811  0.0240
   51TRP    CE2  531   6.541   5.799   7.254  0.5254 -0.4288 -0.1034
   51TRP    CD2  532   6.609   5.830   7.134  0.7104  0.1283 -0.1458
   51TRP    CE3  533   6.707   5.743   7.092 -0.4383  0.2302  0.2785
   51TRP    HE3  534   6.758   5.772   7.001 -1.7008  2.7438  0.2800
   51TRP    CZ3  535   6.733   5.630   7.168 -0.9056  0.1065 -0.5733
   51TRP    HZ3  536   6.809   5.561   7.133 -0.4281  0.1371  0.3606
   51TRP    CZ2  537   6.560   5.685   7.329 -0.4850 -0.0504  0.4099
   51TRP    HZ2  538   6.496   5.651   7.409 -1.0698 -1.6765 -0.6813
   51TRP    CH2  539   6.657   5.596   7.282  0.3088 -0.3159  0.0486
   51TRP    HH2  540   6.669   5.502   7.332 -3.9199 -0.9752  0.2360
   51TRP      C  541   6.713   6.194   7.073  0.2593  0.5233  0.2541
   51TRP      O  542   6.672   6.263   7.162 -0.0931 -0.1006  0.0566
   52THR      N  543   6.842   6.165   7.060 -0.3046  0.0387 -0.4720
   52THR     HN  544   6.866   6.121   6.974 -1.5282 -1.9951  0.1634
   52THR     CA  545   6.937   6.174   7.173 -0.8706  0.4995  0.3505
   52THR     HA  546   6.903   6.113   7.255 -0.6870  1.2387  0.9931
   52THR     CB  547   7.079   6.115   7.140  0.2005  0.3723 -0.0741
   52THR     HB  548   7.111   6.164   7.046 -0.9885  0.1941 -0.5833
   52THR    OG1  549   7.069   5.975   7.125  0.4988 -0.1858  0.6716
   52THR    HG1  550   7.023   5.968   7.041  0.0894  1.3333  0.7454
   52THR    CG2  551   7.194   6.132   7.239 -0.4649 -0.7625 -0.0347
   52THR   HG21  552   7.225   6.238   7.255  0.7263 -0.9091 -1.2257
   52THR   HG22  553   7.285   6.084   7.199 -0.7657 -0.5280 -1.0077
   52THR   HG23  554   7.176   6.079   7.335  0.2630 -0.8846  0.0384
   52THR      C  555   6.965   6.319   7.230 -0.0258  0.2736 -0.2676
   52THR      O  556   6.973   6.336   7.350 -0.0210 -0.3605 -0.4175
   53VAL      N  557   6.970   6.413   7.141  0.4985  0.1118 -0.3084
   53VAL     HN  558   6.966   6.393   7.043 -1.9262  0.5609 -0.3769
   53VAL     CA  559   6.970   6.553   7.181  0.0508  0.5624 -0.5270
   53VAL     HA  560   7.041   6.570   7.260 -0.9879  0.2356  0.5127
   53VAL     CB  561   7.029   6.629   7.059  0.1274  0.0338 -0.3226
   53VAL     HB  562   7.034   6.735   7.090 -0.0784 -0.3262  0.9882
   53VAL    CG1  563   7.167   6.587   7.018 -0.3477  0.3906 -0.5420
   53VAL   HG11  564   7.237   6.594   7.104 -0.4727 -0.7461 -0.3250
   53VAL   HG12  565   7.221   6.639   6.936 -0.2129  2.3141  0.6900
   53VAL   HG13  566   7.166   6.480   6.989  0.0495  0.1986  0.1356
   53VAL    CG2  567   6.922   6.613   6.945  0.3993  0.3076  0.0674
   53VAL   HG21  568   6.825   6.663   6.968  0.2272  0.6170 -1.2166
   53VAL   HG22  569   6.911   6.506   6.920  1.9313 -0.1132  1.0307
   53VAL   HG23  570   6.962   6.661   6.853  0.0463  1.0438  0.2879
   53VAL      C  571   6.845   6.619   7.238 -0.2052 -0.1320  0.1633
   53VAL      O  572   6.856   6.739   7.281  0.0499  0.1178  0.3285
   54PHE      N  573   6.727   6.555   7.241  0.3248  0.0329 -0.0268
   54PHE     HN  574   6.717   6.467   7.194  0.4097  0.2714 -0.4845
   54PHE     CA  575   6.602   6.604   7.302 -0.6060 -0.0962  0.0822
   54PHE     HA  576   6.619   6.703   7.342  1.3838 -0.4032  0.0676
   54PHE     CB  577   6.482   6.598   7.204  0.6139 -0.0567  0.6760
   54PHE    HB1  578   6.393   6.631   7.261 -0.6180  1.0877 -1.7608
   54PHE    HB2  579   6.462   6.494   7.170  1.4095 -0.1724  0.5259
   54PHE     CG  580   6.491   6.698   7.089  0.2185 -0.3537  0.1852
   54PHE    CD1  581   6.517   6.833   7.113 -0.2542  0.1134  0.1626
   54PHE    HD1  582   6.563   6.862   7.206 -1.0057  0.5281  0.4132
   54PHE    CE1  583   6.512   6.926   7.001 -0.3651  0.2716 -0.2568
   54PHE    HE1  584   6.535   7.028   7.028 -1.0096 -0.0569  1.6729
   54PHE     CZ  585   6.470   6.886   6.873  0.1460  0.1083  0.6826
   54PHE     HZ  586   6.466   6.962   6.797  1.3235 -1.2786 -0.8612
   54PHE    CD2  587   6.467   6.660   6.957 -0.4271  0.5567 -0.9221
   54PHE    HD2  588   6.454   6.555   6.936  1.2711  0.3448 -0.9930
   54PHE    CE2  589   6.454   6.748   6.851 -0.6911  0.7785  0.7087
   54PHE    HE2  590   6.425   6.716   6.751  0.6467  1.1491  0.1847
   54PHE      C  591   6.565   6.514   7.424 -0.6846  0.6215 -0.3276
   54PHE      O  592   6.462   6.535   7.487  0.2709 -0.7857 -0.7348
   55ARG      N  593   6.649   6.413   7.471  0.2492 -0.7538 -0.2155
   55ARG     HN  594   6.730   6.395   7.416 -0.0028 -2.7656 -0.0058
   55ARG     CA  595   6.627   6.329   7.587  0.0977 -0.3836 -0.6681
   55ARG     HA  596   6.525   6.295   7.586  0.1729 -0.6873 -2.6788
   55ARG     CB  597   6.723   6.206   7.584 -1.3604 -0.8280 -0.5665
   55ARG    HB1  598   6.722   6.147   7.679  2.0748 -1.8110 -0.9876
   55ARG    HB2  599   6.826   6.244   7.568  0.0242 -3.5043  1.1908
   55ARG     CG  600   6.686   6.105   7.474 -0.2107 -0.7980 -0.5950
   55ARG    HG1  601   6.718   6.164   7.385 -0.4531  2.1629  1.1686
   55ARG    HG2  602   6.576   6.089   7.468 -0.3853  0.7561 -3.1949
   55ARG     CD  603   6.759   5.967   7.468 -0.9210 -0.2463  0.3434
   55ARG    HD1  604   6.868   5.981   7.485 -1.0097  2.8634 -0.9814
   55ARG    HD2  605   6.742   5.930   7.365 -0.1956 -0.7160  0.3827
   55ARG     NE  606   6.701   5.881   7.579  0.2641 -0.2964  0.1133
   55ARG     HE  607   6.610   5.906   7.613  0.1925  1.9078 -1.4934
   55ARG     CZ  608   6.752   5.761   7.610 -0.6603 -0.2088 -0.3607
   55ARG    NH1  609   6.864   5.717   7.554  0.1474 -0.0525 -0.4863
   55ARG   HH11  610   6.901   5.768   7.477 -0.0963  0.5865 -0.1885
   55ARG   HH12  611   6.913   5.633   7.579  2.6930  1.2245 -0.8602
   55ARG    NH2  612   6.684   5.699   7.701  0.5463  0.3081  0.4680
   55ARG   HH21  613   6.604   5.736   7.746 -0.7877  1.4118 -2.5664
   55ARG   HH22  614   6.708   5.603   7.721 -0.3650  0.2234  1.1880
   55ARG      C  615   6.650   6.391   7.724  0.2225  0.3548  0.1604
   55ARG      O  616   6.601   6.340   7.822  0.2067 -0.2053 -0.1016
   56SER      N  617   6.716   6.508   7.723  0.0563  0.4596  0.0052
   56SER     HN  618   6.740   6.550   7.636 -4.2104  1.3223 -0.9688
   56SER     CA  619   6.736   6.591   7.840  0.0301  0.0374 -0.2670
   56SER     HA  620   6.711   6.532   7.927  0.2519 -0.9424 -0.8636
   56SER     CB  621   6.873   6.648   7.860 -0.0640 -0.4340  0.2936
   56SER    HB1  622   6.899   6.664   7.967  0.3351  1.4443 -0.0412
   56SER    HB2  623   6.890   6.740   7.799  0.9469 -0.7898  0.0157
   56SER     OG  624   6.973   6.548   7.819 -1.0004 -0.6014  0.2277
   56SER    HG1  625   6.964   6.525   7.727 -1.7747 -0.9993  0.3957
   56SER      C  626   6.635   6.707   7.840  0.4655  0.0970 -0.1398
   56SER      O  627   6.558   6.734   7.743 -0.5464  0.0119 -0.6596
   57SER      N  628   6.618   6.766   7.964  0.0836 -0.2987  0.5494
   57SER     HN  629   6.680   6.747   8.039 -0.6884 -1.3611  0.9428
   57SER     CA  630   6.515   6.867   7.982  0.5316  0.1677 -0.3802
   57SER     HA  631   6.425   6.832   7.934  0.6057 -2.6376  1.2922
   57SER     CB  632   6.480   6.883   8.128  0.2770 -0.6083 -0.7655
   57SER    HB1  633   6.575   6.898   8.183 -0.5661  0.5120  0.4436
   57SER    HB2  634   6.427   6.798   8.175  1.1393 -0.3004  0.8555
   57SER     OG  635   6.402   7.006   8.150  0.4455 -0.3146  0.1668
   57SER    HG1  636   6.384   7.015   8.243 -0.9556  0.0880 -0.1262
   57SER      C  637   6.566   6.995   7.920 -0.3218 -0.1033  0.1443
   57SER      O  638   6.685   7.019   7.936 -0.0177  0.2062  0.4133
   58ARG      N  639   6.475   7.078   7.862 -0.3830 -0.2845 -0.8284
   58ARG     HN  640   6.379   7.052   7.860 -0.4297 -0.1494 -0.4904
   58ARG     CA  641   6.503   7.220   7.833 -0.4631 -0.4425 -0.5592
   58ARG     HA  642   6.558   7.219   7.740  0.9459  0.1585  0.2482
   58ARG     CB  643   6.370   7.288   7.789 -0.1895  1.1058 -1.4365
   58ARG    HB1  644   6.338   7.228   7.701 -1.9356  0.4040 -0.3676
   58ARG    HB2  645   6.390   7.392   7.755 -0.8170  1.4870 -0.6639
   58ARG     CG  646   6.248   7.279   7.890 -0.6001  0.5339 -0.2951
   58ARG    HG1  647   6.288   7.315   7.988 -0.3147 -1.2659  0.2853
   58ARG    HG2  648   6.210   7.175   7.899 -2.0983  1.2136  2.3617
   58ARG     CD  649   6.133   7.363   7.839  0.6865  0.5327  0.0796
   58ARG    HD1  650   6.167   7.464   7.808 -0.8282  0.5175 -1.8501
   58ARG    HD2  651   6.047   7.377   7.909  0.8328  1.4340  0.0966
   58ARG     NE  652   6.080   7.301   7.713 -0.3468 -0.2813 -0.2297
   58ARG     HE  653   6.126   7.224   7.667 -1.2782 -0.3581 -1.0622
   58ARG     CZ  654   5.967   7.337   7.655 -0.9983  0.1924 -0.7183
   58ARG    NH1  655   5.901   7.446   7.682  0.1037  0.3870  0.6325
   58ARG   HH11  656   5.938   7.516   7.744 -0.5310  1.2452  0.0636
   58ARG   HH12  657   5.834   7.472   7.612  1.3492 -0.9707 -1.1248
   58ARG    NH2  658   5.940   7.260   7.548 -0.4504 -0.3402  0.7080
   58ARG   HH21  659   5.996   7.179   7.530 -0.7341 -0.4442  0.2443
   58ARG   HH22  660   5.875   7.282   7.475  1.2614 -0.1849 -0.8414
   58ARG      C  661   6.585   7.298   7.938  0.9768 -0.2319  0.8247
   58ARG      O  662   6.670   7.378   7.899 -0.3445 -0.2932 -0.6459
   59GLU      N  663   6.569   7.271   8.064  0.2270 -0.0402 -0.5978
   59GLU     HN  664   6.503   7.201   8.088 -1.1081  0.8838 -1.3796
   59GLU     CA  665   6.637   7.349   8.170 -0.3110 -0.5437  0.1669
   59GLU     HA  666   6.602   7.451   8.162  0.9020 -0.2178 -1.5466
   59GLU     CB  667   6.596   7.289   8.305 -0.1893 -0.1882  0.2419
   59GLU    HB1  668   6.647   7.344   8.387  0.1482 -1.9770  1.3011
   59GLU    HB2  669   6.637   7.185   8.314 -0.7034 -0.4570 -0.4841
   59GLU     CG  670   6.439   7.295   8.332  0.1473  0.4519  0.0606
   59GLU    HG1  671   6.384   7.260   8.242  0.4617  0.7883 -0.2624
   59GLU    HG2  672   6.409   7.396   8.367 -0.4218  0.6139 -0.8833
   59GLU     CD  673   6.401   7.195   8.438 -0.3486  0.1976 -0.3970
   59GLU    OE1  674   6.350   7.090   8.403  0.3574  0.2574  0.3975
   59GLU    OE2  675   6.423   7.229   8.556  0.1537 -0.4296  0.1322
   59GLU      C  676   6.792   7.328   8.166  0.0451 -0.8910  0.2261
   59GLU      O  677   6.874   7.420   8.197 -0.4758  0.4230  0.3843
   60LYS      N  678   6.838   7.203   8.134 -0.4412 -0.8058 -0.6260
   60LYS     HN  679   6.772   7.128   8.122 -1.8046  0.1803  0.4429
   60LYS     CA  680   6.976   7.153   8.130 -0.5498 -0.7705  0.2250
   60LYS     HA  681   7.030   7.236   8.172  1.7968 -2.9980  1.9225
   60LYS     CB  682   6.997   7.030   8.226  0.1206 -0.4529 -0.2461
   60LYS    HB1  683   7.102   7.000   8.205 -0.2641  0.1341 -3.4395
   60LYS    HB2  684   6.927   6.946   8.208 -0.1928  0.3663 -3.4225
   60LYS     CG  685   6.985   7.072   8.374  0.2873 -0.1422 -0.4039
   60LYS    HG1  686   6.888   7.126   8.378  0.6021  0.3831  3.0874
   60LYS    HG2  687   7.051   7.155   8.404 -2.1134  2.0986 -0.9371
   60LYS     CD  688   6.988   6.960   8.478 -0.1491 -0.3397  0.6069
   60LYS    HD1  689   7.093   6.925   8.481  0.1651  0.6379  1.8637
   60LYS    HD2  690   6.932   6.876   8.432  2.2778 -0.7559 -1.8309
   60LYS     CE  691   6.926   6.996   8.609 -0.5472 -0.0559 -1.0505
   60LYS    HE1  692   6.825   7.037   8.589 -0.3498  1.8381  1.3637
   60LYS    HE2  693   6.986   7.074   8.661 -1.6160  0.3216 -0.3625
   60LYS     NZ  694   6.931   6.876   8.698  0.1113  0.3621 -0.4001
   60LYS    HZ1  695   6.918   6.913   8.794 -0.8280 -1.2594  0.1471
   60LYS    HZ2  696   7.025   6.833   8.680 -0.4345 -1.1199  0.1276
   60LYS    HZ3  697   6.862   6.800   8.683 -1.5021  1.4297  1.1893
   60LYS      C  698   7.026   7.134   7.990  0.5043  0.0550  0.6084
   60LYS      O  699   7.134   7.082   7.964  0.7749  0.1111  0.0896
   61ARG      N  700   6.939   7.169   7.890 -0.0837  0.7307 -0.3553
   61ARG     HN  701   6.855   7.212   7.922 -0.9724 -1.0810 -0.1132
   61ARG     CA  702   6.969   7.170   7.754  0.8628 -0.4256  0.0710
   61ARG     HA  703   7.043   7.093   7.738 -0.8816 -1.8108 -1.7675
   61ARG     CB  704   6.846   7.134   7.680  1.1666  0.7407  1.3168
   61ARG    HB1  705   6.766   7.208   7.700 -1.6891 -1.4551 -1.1699
   61ARG    HB2  706   6.812   7.037   7.722  0.4799 -0.2575 -1.3246
   61ARG     CG  707   6.831   7.125   7.527 -0.0666 -0.1521  0.4046
   61ARG    HG1  708   6.877   7.035   7.483  0.7287  0.9147 -1.0224
   61ARG    HG2  709   6.897   7.204   7.484 -0.7698  0.1683 -0.1074
   61ARG     CD  710   6.691   7.136   7.461  0.7307  0.3935 -0.0285
   61ARG    HD1  711   6.703   7.128   7.351 -0.9095  1.3745 -0.3142
   61ARG    HD2  712   6.646   7.232   7.495  0.3094  0.3928 -0.5715
   61ARG     NE  713   6.605   7.016   7.500  0.2272 -0.0453  0.4091
   61ARG     HE  714   6.656   6.939   7.538  2.8040  1.0645 -0.5749
   61ARG     CZ  715   6.470   7.004   7.497  0.2264 -0.0686 -0.4046
   61ARG    NH1  716   6.392   7.105   7.474 -0.4097 -0.1400  0.0243
   61ARG   HH11  717   6.435   7.194   7.461  1.2315 -0.4584  2.5742
   61ARG   HH12  718   6.296   7.088   7.496 -0.6348  0.7206 -0.2584
   61ARG    NH2  719   6.425   6.883   7.529 -0.1593  0.2815 -0.0464
   61ARG   HH21  720   6.331   6.860   7.551  0.6600 -2.1057  1.3460
   61ARG   HH22  721   6.490   6.823   7.576 -0.8079 -0.3774  0.0167
   61ARG      C  722   7.032   7.300   7.701 -0.2179  0.8190  0.7138
   61ARG      O  723   7.023   7.395   7.767 -0.1292 -0.1409 -0.1140
   62ARG      N  724   7.108   7.296   7.590 -0.5856  0.0778 -0.3657
   62ARG     HN  725   7.115   7.216   7.530 -0.6524  0.2503 -0.6030
   62ARG     CA  726   7.195   7.410   7.549  0.9331  0.1216  0.0431
   62ARG     HA  727   7.194   7.497   7.613  0.6995  0.7990 -0.8569
   62ARG     CB  728   7.344   7.372   7.549 -0.7850  0.1007  0.2885
   62ARG    HB1  729   7.408   7.453   7.509  1.0012 -1.2588  0.2912
   62ARG    HB2  730   7.355   7.277   7.492 -2.9796 -1.0825  1.6783
   62ARG     CG  731   7.413   7.343   7.686 -1.3123 -0.6151  0.0803
   62ARG    HG1  732   7.419   7.440   7.739  0.8592 -1.3231  1.2181
   62ARG    HG2  733   7.518   7.319   7.660 -1.1366 -0.5305  0.7094
   62ARG     CD  734   7.363   7.229   7.785  0.2178  0.2532  0.2972
   62ARG    HD1  735   7.264   7.263   7.822 -0.0250  2.2725 -1.9801
   62ARG    HD2  736   7.443   7.226   7.863  2.5326  0.1773 -1.9365
   62ARG     NE  737   7.353   7.104   7.703 -0.4142  0.3957  0.0157
   62ARG     HE  738   7.318   7.103   7.609  2.0375 -0.8040 -0.9833
   62ARG     CZ  739   7.411   6.989   7.729  0.3925 -0.1768  0.8669
   62ARG    NH1  740   7.472   6.958   7.840 -0.1747  0.1848  0.0361
   62ARG   HH11  741   7.479   7.027   7.912  0.1171  0.0744  0.1172
   62ARG   HH12  742   7.509   6.868   7.865 -0.6440  0.5995  2.4814
   62ARG    NH2  743   7.416   6.900   7.633  0.6617  0.9394 -0.2083
   62ARG   HH21  744   7.366   6.931   7.552 -1.2477  0.5232  0.7475
   62ARG   HH22  745   7.409   6.807   7.670  1.6716  0.9883  0.1323
   62ARG      C  746   7.158   7.454   7.416 -0.0576 -0.0961  0.4487
   62ARG      O  747   7.098   7.377   7.340  0.0575  0.3953 -0.1150
   63SER      N  748   7.189   7.581   7.374  0.5138  0.2450  0.3113
   63SER     HN  749   7.215   7.653   7.437 -1.0339 -0.2802  1.6127
   63SER     CA  750   7.159   7.619   7.241  0.0889  0.2593  0.4179
   63SER     HA  751   7.057   7.589   7.221  0.4285  0.0671 -1.1901
   63SER     CB  752   7.173   7.766   7.226 -0.6909 -0.2802  0.4345
   63SER    HB1  753   7.201   7.800   7.124 -0.0544 -0.8334  0.4121
   63SER    HB2  754   7.256   7.794   7.294 -0.0229 -1.1429 -0.0011
   63SER     OG  755   7.059   7.833   7.267  0.4148 -0.2989 -0.0635
   63SER    HG1  756   6.990   7.827   7.200  1.0703 -1.0844 -0.6906
   63SER      C  757   7.241   7.549   7.132 -0.2677 -0.0916 -0.2985
   63SER      O  758   7.187   7.516   7.028 -0.0062 -0.2787 -0.4836
   64ALA      N  759   7.365   7.523   7.160  0.3680 -0.0706  0.1463
   64ALA     HN  760   7.418   7.568   7.232  0.6942 -1.2447  0.6729
   64ALA     CA  761   7.451   7.422   7.094 -0.1910 -0.3106  0.0678
   64ALA     HA  762   7.487   7.463   7.000 -2.4092 -2.1305 -1.6775
   64ALA     CB  763   7.581   7.387   7.178  0.3412 -0.0534 -0.3388
   64ALA    HB1  764   7.632   7.483   7.199  1.7375 -0.7719 -0.3490
   64ALA    HB2  765   7.646   7.309   7.133  0.5211  0.7591 -1.5310
   64ALA    HB3  766   7.558   7.351   7.281 -0.7180  1.1474 -0.1331
   64ALA      C  767   7.383   7.289   7.071  0.1185 -0.4561  0.3695
   64ALA      O  768   7.400   7.231   6.963  0.2741 -0.0238  0.1035
   65ASP      N  769   7.297   7.230   7.159  0.8117 -0.9088  0.3800
   65ASP     HN  770   7.281   7.261   7.252  0.4589 -0.6359  0.2295
   65ASP     CA  771   7.214   7.102   7.137  0.4249 -0.3040  0.0527
   65ASP     HA  772   7.280   7.025   7.100 -0.1334 -1.7129  1.8674
   65ASP     CB  773   7.138   7.055   7.271  0.5204  0.0847 -0.1064
   65ASP    HB1  774   7.084   6.959   7.257 -0.5521  0.6745 -0.0834
   65ASP    HB2  775   7.068   7.135   7.302 -0.2582  0.1159 -1.8628
   65ASP     CG  776   7.233   7.044   7.384 -0.0612  0.4487  0.2651
   65ASP    OD1  777   7.359   7.026   7.366 -0.5607 -0.4091 -0.3225
   65ASP    OD2  778   7.183   7.039   7.496  1.0341  0.7121 -0.5199
   65ASP      C  779   7.104   7.124   7.034 -0.5370 -0.2523  0.0015
   65ASP      O  780   7.075   7.037   6.949 -0.8073 -0.4493 -0.0711
   66ILE      N  781   7.036   7.244   7.031 -0.2284 -0.4044 -0.1925
   66ILE     HN  782   7.059   7.311   7.101  1.1890 -1.4002  0.3311
   66ILE     CA  783   6.943   7.294   6.936  0.1897 -0.0485  0.3487
   66ILE     HA  784   6.860   7.226   6.929 -1.2366  1.1416  3.7014
   66ILE     CB  785   6.876   7.419   6.969 -0.6041  0.2532  0.5150
   66ILE     HB  786   6.955   7.496   6.955 -1.1431  1.0148  1.4831
   66ILE    CG2  787   6.760   7.445   6.864  0.2529  0.2581 -0.2422
   66ILE   HG21  788   6.675   7.373   6.855 -0.6530  1.2607 -0.0340
   66ILE   HG22  789   6.795   7.448   6.759 -0.3839 -3.3776 -0.6957
   66ILE   HG23  790   6.717   7.547   6.880  0.6753  0.4751 -0.4892
   66ILE    CG1  791   6.834   7.431   7.121  0.4408 -0.3943 -0.7844
   66ILE   HG11  792   6.783   7.529   7.135 -1.1604 -1.5430  2.2463
   66ILE   HG12  793   6.927   7.437   7.181 -0.9281  0.9686  1.3281
   66ILE     CD  794   6.742   7.322   7.167 -0.3246 -0.1512 -0.6737
   66ILE    HD1  795   6.659   7.310   7.094 -1.1225  0.4315  0.1157
   66ILE    HD2  796   6.700   7.363   7.261 -0.4999  0.7870 -1.1479
   66ILE    HD3  797   6.793   7.224   7.179  0.6625  0.4212 -0.0833
   66ILE      C  798   7.006   7.308   6.800  0.0798  0.0381  0.8006
   66ILE      O  799   6.957   7.262   6.701  0.4437 -0.6100 -0.6699
   67PHE      N  800   7.124   7.355   6.798 -0.8903 -0.5141 -0.0630
   67PHE     HN  801   7.172   7.386   6.880 -1.0146  0.7903 -0.4529
   67PHE     CA  802   7.211   7.366   6.684  0.3570  0.3739  0.1718
   67PHE     HA  803   7.151   7.412   6.608 -1.3525 -2.8207 -0.5957
   67PHE     CB  804   7.344   7.455   6.692  0.5043  0.1849  0.1106
   67PHE    HB1  805   7.397   7.434   6.597  0.1328  1.0847 -0.3006
   67PHE    HB2  806   7.409   7.426   6.778 -0.3372  0.2681  0.7899
   67PHE     CG  807   7.328   7.611   6.692  0.4766 -0.4185  0.5062
   67PHE    CD1  808   7.363   7.685   6.807  0.6711 -0.2565 -0.0774
   67PHE    HD1  809   7.390   7.627   6.893 -0.5856 -1.3629 -0.3898
   67PHE    CE1  810   7.370   7.824   6.809  0.3375 -0.9791  0.3185
   67PHE    HE1  811   7.415   7.881   6.889 -2.8366  1.2171  0.7434
   67PHE     CZ  812   7.325   7.891   6.693 -0.2040 -0.4201  0.1840
   67PHE     HZ  813   7.336   7.997   6.678  3.5276 -0.9642 -2.2629
   67PHE    CD2  814   7.287   7.681   6.580  0.8141  0.2200  0.8838
   67PHE    HD2  815   7.253   7.632   6.490 -0.4578  0.0597  1.4365
   67PHE    CE2  816   7.293   7.823   6.573  0.3849 -0.1483  0.0366
   67PHE    HE2  817   7.249   7.872   6.487  0.3602  1.3931  0.8914
   67PHE      C  818   7.247   7.238   6.616  0.4110  0.2957 -0.1638
   67PHE      O  819   7.234   7.224   6.492  0.2880 -0.3759 -0.4165
   68ILE      N  820   7.284   7.140   6.700  0.5532 -0.0059  0.3908
   68ILE     HN  821   7.297   7.166   6.796  0.3830  2.1114 -0.1056
   68ILE     CA  822   7.312   7.001   6.673  0.1755  0.0193  0.3235
   68ILE     HA  823   7.392   7.001   6.601  0.9395 -0.3016  1.1485
   68ILE     CB  824   7.382   6.930   6.790  0.4482 -0.1420  0.1994
   68ILE     HB  825   7.332   6.962   6.884  2.5930  0.5641  1.1724
   68ILE    CG2  826   7.372   6.768   6.777  0.5896 -0.3041  0.6094
   68ILE   HG21  827   7.436   6.730   6.859  1.1737  2.1756  1.3591
   68ILE   HG22  828   7.409   6.749   6.674 -0.9665  2.8295 -0.6435
   68ILE   HG23  829   7.264   6.750   6.797  0.9652  0.6833  4.0130
   68ILE    CG1  830   7.534   6.972   6.818  0.4615 -0.8349 -0.5172
   68ILE   HG11  831   7.539   6.953   6.928  0.3548 -2.2735 -0.7468
   68ILE   HG12  832   7.539   7.083   6.807 -1.5093 -0.8067 -1.3567
   68ILE     CD  833   7.645   6.909   6.735 -0.1042  0.3531 -1.3002
   68ILE    HD1  834   7.745   6.948   6.764 -0.8444 -1.0547  4.2362
   68ILE    HD2  835   7.625   6.933   6.628 -0.4647  2.8120 -0.7545
   68ILE    HD3  836   7.637   6.800   6.755  0.8896  0.5943  0.6130
   68ILE      C  837   7.176   6.937   6.618  0.1042 -0.6802  0.2302
   68ILE      O  838   7.180   6.866   6.520  0.3066 -0.0578  0.3274
   69ALA      N  839   7.060   6.966   6.681 -0.4035  0.4725 -0.6829
   69ALA     HN  840   7.067   7.003   6.773 -1.4735 -0.3569 -0.2460
   69ALA     CA  841   6.929   6.917   6.645  0.3321  0.2189  0.1505
   69ALA     HA  842   6.939   6.810   6.641  1.6333  0.1050  3.4730
   69ALA     CB  843   6.820   6.960   6.754  0.6770  0.6492  0.3610
   69ALA    HB1  844   6.799   7.069   6.761  0.2022  0.5075  1.5228
   69ALA    HB2  845   6.855   6.924   6.854  1.5519 -2.6958 -1.0075
   69ALA    HB3  846   6.720   6.914   6.736  0.7072 -0.5014  2.7288
   69ALA      C  847   6.879   6.962   6.508  0.2342 -0.5989 -0.1415
   69ALA      O  848   6.812   6.889   6.435  0.2415 -0.4518 -0.4982
   70SER      N  849   6.915   7.089   6.474  0.6008  0.2050  0.5734
   70SER     HN  850   6.962   7.144   6.543  1.1213  0.7605 -0.2124
   70SER     CA  851   6.880   7.154   6.343 -0.4763  0.0333 -0.5534
   70SER     HA  852   6.777   7.140   6.312  0.1050 -0.5430 -2.3711
   70SER     CB  853   6.909   7.306   6.370 -0.0356  0.3619 -0.5599
   70SER    HB1  854   6.894   7.368   6.279 -0.1371 -0.7059 -1.2813
   70SER    HB2  855   7.018   7.315   6.389 -0.0084  0.0412 -0.5655
   70SER     OG  856   6.813   7.358   6.467  0.4070 -0.0064  0.3322
   70SER    HG1  857   6.842   7.316   6.548 -0.8367  1.2268  1.4446
   70SER      C  858   6.980   7.100   6.248 -0.9309 -0.1017 -0.0857
   70SER      O  859   6.952   7.069   6.137 -0.2753 -0.3596  0.2786
   71LEU      N  860   7.108   7.088   6.293 -0.1693 -0.1149 -0.3249
   71LEU     HN  861   7.137   7.116   6.384 -0.4108  0.0113 -0.2841
   71LEU     CA  862   7.218   7.028   6.216 -0.0862  0.0960  0.4871
   71LEU     HA  863   7.220   7.086   6.126 -1.8614 -2.2004 -1.1564
   71LEU     CB  864   7.350   7.042   6.294 -0.3148  0.5792  0.1886
   71LEU    HB1  865   7.329   7.005   6.397  0.6090 -1.6862 -0.3841
   71LEU    HB2  866   7.366   7.152   6.299  2.6241  0.3698 -2.0739
   71LEU     CG  867   7.478   6.984   6.230  0.3252  0.2609 -0.1785
   71LEU     HG  868   7.451   6.884   6.190  1.1953  0.3581 -1.0212
   71LEU    CD1  869   7.521   7.059   6.106  0.2128 -0.4977 -0.0451
   71LEU   HD11  870   7.605   6.996   6.069  0.6350  0.2288 -0.3240
   71LEU   HD12  871   7.553   7.162   6.131  0.3617 -1.0152  2.1441
   71LEU   HD13  872   7.455   7.064   6.017  0.4360  0.9065 -0.1532
   71LEU    CD2  873   7.592   6.976   6.330  0.0793  0.3482  0.3743
   71LEU   HD21  874   7.563   6.907   6.411 -1.9935  0.5491 -0.1456
   71LEU   HD22  875   7.626   7.076   6.365 -0.1427  0.1312  1.2079
   71LEU   HD23  876   7.678   6.930   6.276 -0.4348  0.3625 -0.4775
   71LEU      C  877   7.185   6.884   6.167 -0.2738 -0.5823 -0.5347
   71LEU      O  878   7.198   6.850   6.051  0.3745  0.0288  0.2794
   72ALA      N  879   7.139   6.799   6.255 -0.1555  0.3135  0.2041
   72ALA     HN  880   7.132   6.835   6.347  0.0404  4.9385 -1.3342
   72ALA     CA  881   7.097   6.662   6.235 -0.1868 -0.0326  0.2398
   72ALA     HA  882   7.181   6.604   6.200  0.8541  0.7825  1.2794
   72ALA     CB  883   7.044   6.608   6.367  0.1030  0.2763 -0.3982
   72ALA    HB1  884   6.985   6.514   6.369 -0.5111  0.6676  0.3420
   72ALA    HB2  885   6.980   6.680   6.423 -0.8805 -2.4021  2.2471
   72ALA    HB3  886   7.127   6.595   6.440 -1.5492  0.3718  1.6165
   72ALA      C  887   6.981   6.657   6.143 -0.0060 -0.2581 -0.7297
   72ALA      O  888   6.972   6.573   6.052 -0.3217 -0.1121  0.7098
   73VAL      N  889   6.875   6.747   6.155  0.1959 -1.0571 -0.0799
   73VAL     HN  890   6.884   6.813   6.229  2.5605 -0.7670 -0.5822
   73VAL     CA  891   6.753   6.747   6.072 -0.4053 -0.3376 -0.3579
   73VAL     HA  892   6.713   6.646   6.075 -1.3598  0.0020  2.7059
   73VAL     CB  893   6.652   6.856   6.117 -0.3078  0.3401 -0.0800
   73VAL     HB  894   6.706   6.950   6.142 -0.1291  0.7916 -1.9804
   73VAL    CG1  895   6.553   6.889   6.001 -0.1561 -0.4971 -0.0390
   73VAL   HG11  896   6.481   6.969   6.027 -0.7286 -0.3974 -1.8080
   73VAL   HG12  897   6.488   6.804   5.971  0.1465 -0.9794  0.6358
   73VAL   HG13  898   6.604   6.936   5.915 -0.2655 -0.4033 -0.0525
   73VAL    CG2  899   6.573   6.800   6.230  0.1593  0.3118  0.4175
   73VAL   HG21  900   6.525   6.705   6.198  1.2953 -0.9456  2.2615
   73VAL   HG22  901   6.484   6.859   6.258  0.2438  0.4121  0.4750
   73VAL   HG23  902   6.633   6.773   6.319  0.5976 -0.3895 -0.0807
   73VAL      C  903   6.797   6.764   5.924  0.2449 -0.0449 -0.4078
   73VAL      O  904   6.753   6.696   5.832  0.3220  0.2055  0.4152
   74ALA      N  905   6.886   6.861   5.903  0.3240 -0.5776 -0.0589
   74ALA     HN  906   6.931   6.914   5.973  0.8219 -0.3934 -0.5095
   74ALA     CA  907   6.938   6.888   5.775  0.4538  0.3026 -0.3205
   74ALA     HA  908   6.855   6.903   5.707  0.8167  3.9469 -0.1816
   74ALA     CB  909   7.011   7.027   5.776  0.0580 -0.4816 -0.7406
   74ALA    HB1  910   7.008   7.078   5.677  0.2822  3.3716  1.0726
   74ALA    HB2  911   7.117   7.019   5.808  0.1328  0.8298 -0.6341
   74ALA    HB3  912   6.956   7.091   5.848 -1.0843 -1.0317 -1.0978
   74ALA      C  913   7.016   6.769   5.706  0.4062 -0.5337  0.8614
   74ALA      O  914   6.996   6.744   5.583 -0.2006  0.0433 -0.2066
   75ASP      N  915   7.094   6.690   5.779  0.3588 -0.4796 -0.7061
   75ASP     HN  916   7.092   6.699   5.878 -1.8376 -0.1311 -0.7488
   75ASP     CA  917   7.152   6.563   5.725  0.5651 -0.4956  0.0929
   75ASP     HA  918   7.213   6.586   5.639  2.2409 -0.7705  1.1700
   75ASP     CB  919   7.251   6.505   5.834 -0.1532  0.0553  0.2331
   75ASP    HB1  920   7.267   6.402   5.795 -1.9528  0.1769 -0.9502
   75ASP    HB2  921   7.211   6.501   5.938  0.2376 -2.0426  0.3638
   75ASP     CG  922   7.387   6.576   5.830 -0.2123  0.7023  0.9102
   75ASP    OD1  923   7.460   6.549   5.930 -0.0487  0.2120 -0.0521
   75ASP    OD2  924   7.432   6.649   5.736  0.5540  0.1227  0.0730
   75ASP      C  925   7.048   6.468   5.691  0.8260  0.4161 -0.0941
   75ASP      O  926   7.036   6.416   5.581  0.1864  0.3523  0.2406
   76LEU      N  927   6.957   6.446   5.777 -0.4743 -0.0375 -0.2499
   76LEU     HN  928   6.968   6.493   5.865  0.5111  0.0927 -0.4272
   76LEU     CA  929   6.837   6.346   5.762  0.0277 -0.0060 -0.6843
   76LEU     HA  930   6.876   6.247   5.741  1.2284  0.8511 -2.8554
   76LEU     CB  931   6.758   6.357   5.895 -0.2159  0.2162 -0.6747
   76LEU    HB1  932   6.747   6.462   5.929  0.4292 -0.3407  1.3613
   76LEU    HB2  933   6.821   6.312   5.975  0.2522  2.8999  0.5777
   76LEU     CG  934   6.614   6.285   5.900 -0.3905 -0.1050  0.5637
   76LEU     HG  935   6.550   6.340   5.828 -0.2376 -1.2016 -0.4282
   76LEU    CD1  936   6.626   6.133   5.850  0.8015 -0.7637 -0.0015
   76LEU   HD11  937   6.721   6.098   5.897  1.6659  0.1011 -1.0693
   76LEU   HD12  938   6.640   6.145   5.741  0.1104 -0.2425 -0.0390
   76LEU   HD13  939   6.531   6.077   5.869 -0.3063  0.8902 -0.4368
   76LEU    CD2  940   6.568   6.292   6.045 -0.3852 -0.8545 -0.1394
   76LEU   HD21  941   6.520   6.391   6.062 -0.7908 -1.1562  0.4829
   76LEU   HD22  942   6.656   6.276   6.111 -0.6463  0.5007  0.5775
   76LEU   HD23  943   6.493   6.217   6.078 -0.5213 -0.9108 -0.5711
   76LEU      C  944   6.742   6.375   5.645  0.3265  0.0347 -0.2264
   76LEU      O  945   6.709   6.287   5.566  0.1260 -0.1253  0.4425
   77THR      N  946   6.707   6.505   5.630 -0.5058 -0.0618 -0.3240
   77THR     HN  947   6.735   6.579   5.691  0.7676  0.4679 -1.4715
   77THR     CA  948   6.628   6.544   5.517  0.7267  0.1527  0.3731
   77THR     HA  949   6.553   6.465   5.514  1.2972 -0.4007  0.4612
   77THR     CB  950   6.539   6.667   5.543  0.0618 -0.3018  0.4636
   77THR     HB  951   6.513   6.665   5.651  1.6745 -0.8296  0.8669
   77THR    OG1  952   6.417   6.667   5.469  0.3719  0.5562 -0.2504
   77THR    HG1  953   6.443   6.687   5.380  0.5532  1.0752 -0.0802
   77THR    CG2  954   6.607   6.801   5.530  0.1735 -0.3728 -0.4043
   77THR   HG21  955   6.635   6.848   5.433  2.3269  1.7223  1.1281
   77THR   HG22  956   6.706   6.801   5.581  0.2204  0.6769 -0.4654
   77THR   HG23  957   6.539   6.876   5.577 -0.5464 -0.9795 -0.4572
   77THR      C  958   6.707   6.552   5.388 -0.2995  0.5424 -0.0405
   77THR      O  959   6.643   6.545   5.284 -0.1485 -0.1547 -0.3395
   78PHE      N  960   6.837   6.564   5.394 -0.3549  0.6067  0.1703
   78PHE     HN  961   6.880   6.566   5.484  1.3495  0.5999 -0.5912
   78PHE     CA  962   6.923   6.548   5.272 -0.8020  0.1270 -0.9008
   78PHE     HA  963   6.875   6.607   5.195 -2.0795  0.4936  0.1415
   78PHE     CB  964   7.056   6.624   5.310  0.0461 -0.0933 -0.7040
   78PHE    HB1  965   7.099   6.582   5.403 -2.5380 -0.2780  0.5041
   78PHE    HB2  966   7.026   6.730   5.328  1.5168  0.2965 -0.3730
   78PHE     CG  967   7.174   6.619   5.204 -0.0631  0.0460 -0.6550
   78PHE    CD1  968   7.138   6.621   5.068 -0.5389  0.6763 -0.4264
   78PHE    HD1  969   7.037   6.634   5.032 -0.3458 -1.2677 -1.8197
   78PHE    CE1  970   7.236   6.613   4.967  0.8767 -0.0008  0.1221
   78PHE    HE1  971   7.202   6.626   4.865  1.6622  0.2985 -0.1047
   78PHE     CZ  972   7.365   6.586   5.012  0.8091  0.3576 -0.5261
   78PHE     HZ  973   7.442   6.560   4.940  0.6568 -2.0093  0.0767
   78PHE    CD2  974   7.309   6.611   5.244 -0.4416 -0.5758  0.1420
   78PHE    HD2  975   7.334   6.619   5.348  0.4620 -0.4950 -0.0777
   78PHE    CE2  976   7.400   6.589   5.147  0.0960  0.7260 -0.1130
   78PHE    HE2  977   7.502   6.578   5.179  0.2088  0.6007 -0.5101
   78PHE      C  978   6.940   6.400   5.214  0.1302  0.8157 -0.2207
   78PHE      O  979   6.924   6.372   5.096  0.3725 -0.0046  0.2792
   79VAL      N  980   6.958   6.309   5.312  0.9070 -0.0988 -0.3435
   79VAL     HN  981   6.961   6.351   5.403  2.0760  2.1880 -1.3508
   79VAL     CA  982   6.988   6.171   5.279 -0.3094  0.0610  0.2074
   79VAL     HA  983   7.043   6.175   5.187 -1.8901 -0.1399 -0.7841
   79VAL     CB  984   7.078   6.103   5.378 -0.3730  0.4465 -0.0718
   79VAL     HB  985   7.121   6.008   5.339 -0.8456  0.2019 -0.0102
   79VAL    CG1  986   7.205   6.199   5.386 -0.1397  0.1423  0.1510
   79VAL   HG11  987   7.242   6.199   5.281  1.6431 -2.0911  0.7112
   79VAL   HG12  988   7.285   6.165   5.456  1.7104  1.4602 -1.2267
   79VAL   HG13  989   7.193   6.304   5.419 -0.5279 -0.4865  2.1302
   79VAL    CG2  990   7.008   6.081   5.518 -0.1201 -0.4568  0.1136
   79VAL   HG21  991   6.964   6.179   5.547  0.0075 -0.4211  0.1871
   79VAL   HG22  992   7.081   6.039   5.591  2.5842  1.1180 -1.5020
   79VAL   HG23  993   6.928   6.007   5.498  0.1515 -0.3141 -1.6889
   79VAL      C  994   6.869   6.086   5.239 -0.3707 -0.1309 -0.5582
   79VAL      O  995   6.883   5.976   5.183 -0.1481  0.5631 -0.0253
   80VAL      N  996   6.743   6.139   5.247 -0.3884  0.0266 -0.4371
   80VAL     HN  997   6.730   6.219   5.305  0.7458 -1.1536  1.5347
   80VAL     CA  998   6.623   6.082   5.173 -0.1128 -0.6313 -0.0932
   80VAL     HA  999   6.629   5.975   5.184 -0.6533 -0.8266 -1.4492
   80VAL     CB 1000   6.491   6.117   5.236  0.0621  0.6736 -0.0879
   80VAL     HB 1001   6.409   6.075   5.174  0.0700  2.7281 -1.6099
   80VAL    CG1 1002   6.481   6.070   5.386 -0.0937 -0.5668 -0.1784
   80VAL   HG11 1003   6.515   5.964   5.393  1.6234 -0.0713 -0.5762
   80VAL   HG12 1004   6.377   6.093   5.420  0.2643  1.8484 -0.5713
   80VAL   HG13 1005   6.549   6.121   5.457 -1.7473 -0.2517  1.2599
   80VAL    CG2 1006   6.464   6.268   5.229  0.2120  0.4379  0.3565
   80VAL   HG21 1007   6.473   6.304   5.124  0.6860 -0.0182  0.2397
   80VAL   HG22 1008   6.532   6.323   5.298 -0.9516  3.4338 -0.7110
   80VAL   HG23 1009   6.363   6.302   5.260 -1.0677 -2.2147 -0.6641
   80VAL      C 1010   6.633   6.115   5.021  0.6171  0.5255 -0.4847
   80VAL      O 1011   6.580   6.043   4.940  0.1044  0.1375 -0.2242
   81THR      N 1012   6.713   6.208   4.978  0.2652 -0.2291  0.2873
   81THR     HN 1013   6.777   6.258   5.036  0.1115  0.6118 -0.2492
   81THR     CA 1014   6.729   6.219   4.834  0.4053  0.6949 -0.2863
   81THR     HA 1015   6.639   6.183   4.787  0.8619 -0.3615 -0.3769
   81THR     CB 1016   6.765   6.357   4.774  0.3488  0.0700 -0.1063
   81THR     HB 1017   6.773   6.357   4.663 -0.4045 -0.8781 -0.1708
   81THR    OG1 1018   6.884   6.407   4.829 -0.0329 -0.3673  0.0167
   81THR    HG1 1019   6.879   6.411   4.925 -0.6027  0.9022 -0.0453
   81THR    CG2 1020   6.651   6.450   4.808  1.0470 -0.7277  0.4036
   81THR   HG21 1021   6.645   6.465   4.918 -0.4796  1.1449  0.1200
   81THR   HG22 1022   6.560   6.400   4.768 -0.2975  1.1838  0.8995
   81THR   HG23 1023   6.658   6.550   4.759 -0.1963 -1.2529 -0.9309
   81THR      C 1024   6.832   6.113   4.782 -0.4638 -0.6592 -0.2407
   81THR      O 1025   6.843   6.095   4.664  0.3856  0.2965 -0.3677
   82LEU      N 1026   6.910   6.045   4.874 -0.2254 -0.0891  0.2631
   82LEU     HN 1027   6.897   6.056   4.972  2.0399 -1.0971  0.7316
   82LEU     CA 1028   7.012   5.941   4.841  0.3038  0.2259  0.3879
   82LEU     HA 1029   7.083   5.983   4.772 -0.6031  1.0607 -0.0519
   82LEU     CB 1030   7.087   5.910   4.971  0.3500 -0.2638  0.1579
   82LEU    HB1 1031   7.026   5.849   5.041  1.7660 -3.4158 -1.1446
   82LEU    HB2 1032   7.130   5.999   5.023 -0.6305 -0.4006  1.2361
   82LEU     CG 1033   7.212   5.820   4.962 -0.1261 -0.0568 -0.0800
   82LEU     HG 1034   7.165   5.720   4.951 -1.4090  0.5050  0.0769
   82LEU    CD1 1035   7.300   5.841   4.838 -0.8464 -0.0890 -0.5201
   82LEU   HD11 1036   7.383   5.770   4.859 -1.3946 -0.4303  0.5924
   82LEU   HD12 1037   7.337   5.944   4.822  1.6787 -0.8279  0.1187
   82LEU   HD13 1038   7.247   5.817   4.744 -2.3434  1.0991 -0.0283
   82LEU    CD2 1039   7.292   5.821   5.090 -0.2323  0.1371  0.6492
   82LEU   HD21 1040   7.329   5.918   5.130 -1.4101  0.2812  1.4368
   82LEU   HD22 1041   7.381   5.759   5.068  0.2095  0.4970  1.3935
   82LEU   HD23 1042   7.238   5.758   5.164  0.0527 -0.3534  0.4457
   82LEU      C 1043   6.957   5.830   4.753 -0.0952 -0.3398 -0.4911
   82LEU      O 1044   7.018   5.797   4.653 -0.4438  0.3718 -0.1737
   83PRO      N 1045   6.837   5.777   4.770  0.1193 -0.8784 -0.1437
   83PRO     CD 1046   6.773   5.760   4.909 -0.2935  0.2387  0.4474
   83PRO    HD1 1047   6.731   5.857   4.941 -0.8604  0.4573 -0.8985
   83PRO    HD2 1048   6.848   5.718   4.980  0.9358  0.4262 -0.6881
   83PRO     CA 1049   6.763   5.701   4.669 -0.2580 -0.2660  0.3497
   83PRO     HA 1050   6.797   5.599   4.656 -2.8956 -0.9750 -1.7563
   83PRO     CB 1051   6.628   5.687   4.737  0.1439  0.5919 -0.4547
   83PRO    HB1 1052   6.571   5.603   4.693 -0.2267  0.4162  0.3366
   83PRO    HB2 1053   6.565   5.779   4.737 -0.3784  0.2700 -2.6834
   83PRO     CG 1054   6.669   5.656   4.882 -0.3003 -0.1722 -0.2570
   83PRO    HG1 1055   6.592   5.664   4.961  0.3985  1.3525  0.3130
   83PRO    HG2 1056   6.713   5.554   4.888  0.1497 -0.0649 -1.4987
   83PRO      C 1057   6.750   5.752   4.525 -0.3864 -0.5162 -0.3239
   83PRO      O 1058   6.758   5.673   4.431 -0.0162 -0.4763  0.4691
   84LEU      N 1059   6.728   5.882   4.504 -0.6822  0.3905  0.1442
   84LEU     HN 1060   6.700   5.939   4.581 -0.3742  2.8439 -1.4410
   84LEU     CA 1061   6.723   5.943   4.369  0.0936 -0.1136  0.0772
   84LEU     HA 1062   6.663   5.880   4.306 -1.4007  0.9358  0.3797
   84LEU     CB 1063   6.654   6.081   4.361 -0.0926 -0.2859  0.4439
   84LEU    HB1 1064   6.648   6.111   4.254 -4.5224  0.9025  0.8332
   84LEU    HB2 1065   6.716   6.165   4.397 -0.9323  0.5273  0.0273
   84LEU     CG 1066   6.507   6.081   4.412 -0.2383  0.7657 -0.4842
   84LEU     HG 1067   6.461   5.986   4.378  1.6262 -0.6688  0.7950
   84LEU    CD1 1068   6.497   6.078   4.563 -0.0393 -0.1171 -0.0426
   84LEU   HD11 1069   6.392   6.052   4.590  0.5193 -1.8760  0.6130
   84LEU   HD12 1070   6.511   6.179   4.607  0.2670  0.1996 -0.8613
   84LEU   HD13 1071   6.568   6.015   4.620  0.0219 -0.4646 -0.4957
   84LEU    CD2 1072   6.425   6.210   4.365 -0.3350 -0.2207 -0.0593
   84LEU   HD21 1073   6.320   6.204   4.400  0.0301 -1.1391  0.9301
   84LEU   HD22 1074   6.428   6.217   4.254 -0.8248  1.6710  0.0150
   84LEU   HD23 1075   6.475   6.293   4.419 -0.8794 -0.1459  0.3378
   84LEU      C 1076   6.858   5.950   4.314 -0.5457  0.6497 -1.4661
   84LEU      O 1077   6.887   5.929   4.199 -0.1673 -0.4937  0.0342
   85TRP      N 1078   6.962   5.975   4.390  0.1243  0.0856 -0.3209
   85TRP     HN 1079   6.942   6.001   4.484  1.3517 -0.1652  0.0281
   85TRP     CA 1080   7.100   5.964   4.345  0.1880  0.0478 -0.3186
   85TRP     HA 1081   7.106   6.031   4.260  1.0888  3.1579  2.0057
   85TRP     CB 1082   7.202   6.006   4.463  0.5341  0.1519  0.1467
   85TRP    HB1 1083   7.175   5.949   4.555 -1.2048 -2.0710 -1.6241
   85TRP    HB2 1084   7.172   6.111   4.481 -1.3486 -0.2667 -0.4189
   85TRP     CG 1085   7.344   5.983   4.430 -0.9647 -0.0809 -0.1699
   85TRP    CD1 1086   7.431   5.891   4.480 -0.7460  0.0990  0.0023
   85TRP    HD1 1087   7.419   5.838   4.574  0.2207  2.5677  1.6155
   85TRP    NE1 1088   7.553   5.902   4.410  0.2972 -0.8474 -0.9740
   85TRP    HE1 1089   7.634   5.848   4.408  1.8766  1.3032  0.6452
   85TRP    CE2 1090   7.552   6.008   4.325  0.6443 -1.4181 -0.4908
   85TRP    CD2 1091   7.414   6.052   4.320 -0.3988 -0.1207 -0.0939
   85TRP    CE3 1092   7.376   6.148   4.234 -0.1322 -0.1199  0.4234
   85TRP    HE3 1093   7.273   6.179   4.227  0.5402  1.8876 -2.5352
   85TRP    CZ3 1094   7.468   6.197   4.138  0.7873  0.2692  0.3833
   85TRP    HZ3 1095   7.442   6.273   4.066 -1.1720 -1.0345 -0.3699
   85TRP    CZ2 1096   7.646   6.068   4.245 -0.3657 -0.6270  0.0576
   85TRP    HZ2 1097   7.749   6.037   4.250 -0.9032 -2.5283  0.1927
   85TRP    CH2 1098   7.601   6.167   4.154 -0.5995 -0.5223 -0.1294
   85TRP    HH2 1099   7.677   6.210   4.091  1.2914 -0.3873  2.1079
   85TRP      C 1100   7.144   5.814   4.309 -0.0134 -0.7586 -0.1642
   85TRP      O 1101   7.209   5.782   4.212 -0.2002  0.1275  0.0419
   86ALA      N 1102   7.099   5.717   4.388  0.5216  0.9141  0.4685
   86ALA     HN 1103   7.047   5.735   4.472 -0.8738  0.9876 -0.3812
   86ALA     CA 1104   7.109   5.571   4.353 -0.7088 -0.0507  0.2239
   86ALA     HA 1105   7.212   5.555   4.325 -0.6868  1.3514 -0.5871
   86ALA     CB 1106   7.057   5.471   4.462 -0.0508  0.0444  0.3200
   86ALA    HB1 1107   7.116   5.470   4.556 -0.9243 -1.1480  0.8751
   86ALA    HB2 1108   7.041   5.368   4.426  0.9214  0.3064 -0.9559
   86ALA    HB3 1109   6.956   5.500   4.497 -2.0998 -4.0683 -1.5182
   86ALA      C 1110   7.039   5.543   4.222  0.1779 -0.3398 -0.2521
   86ALA      O 1111   7.087   5.474   4.137  0.2333 -0.1736  0.6800
   87THR      N 1112   6.917   5.606   4.205 -0.3634 -0.1516  0.0811
   87THR     HN 1113   6.882   5.671   4.271 -0.4680  0.1819 -0.2952
   87THR     CA 1114   6.837   5.582   4.087 -0.2014  0.5250 -0.5359
   87THR     HA 1115   6.834   5.475   4.076  4.0795  0.2348 -0.3295
   87THR     CB 1116   6.695   5.630   4.102 -0.6573 -0.3668 -0.8706
   87THR     HB 1117   6.697   5.740   4.118  0.6246 -0.1919 -2.0529
   87THR    OG1 1118   6.635   5.561   4.212  0.1520 -0.8572 -0.4927
   87THR    HG1 1119   6.685   5.575   4.293 -1.6463 -3.7391  1.2839
   87THR    CG2 1120   6.617   5.589   3.976  0.0710  0.0515  0.2728
   87THR   HG21 1121   6.512   5.625   3.980 -0.5721 -1.5782 -0.8376
   87THR   HG22 1122   6.613   5.482   3.947 -3.1237  0.4952 -1.4109
   87THR   HG23 1123   6.660   5.632   3.883  0.5802  0.0964  0.5290
   87THR      C 1124   6.896   5.631   3.961  0.1945  0.0355 -0.3841
   87THR      O 1125   6.916   5.552   3.869 -0.1859  0.2489  0.1295
   88TYR      N 1126   6.946   5.762   3.962  0.2145 -0.0144  0.6819
   88TYR     HN 1127   6.933   5.800   4.053 -0.9204 -2.7327  1.7805
   88TYR     CA 1128   7.018   5.839   3.859  0.2297 -0.1214 -0.7554
   88TYR     HA 1129   6.961   5.857   3.769 -2.4753  0.3994  0.9446
   88TYR     CB 1130   7.024   5.979   3.928  0.0023  0.5023 -0.0717
   88TYR    HB1 1131   7.068   5.976   4.029 -0.7716 -1.9382  0.2606
   88TYR    HB2 1132   6.923   6.025   3.929  0.5960  1.8237  0.3373
   88TYR     CG 1133   7.119   6.067   3.851 -0.3048  0.7250  0.7970
   88TYR    CD1 1134   7.080   6.127   3.729 -0.2326  0.2769  0.4478
   88TYR    HD1 1135   6.979   6.118   3.692  0.3311  1.7691 -1.6311
   88TYR    CE1 1136   7.163   6.218   3.664 -0.2436 -0.0481 -0.0472
   88TYR    HE1 1137   7.128   6.272   3.576  0.4914 -1.6729 -1.3823
   88TYR     CZ 1138   7.302   6.232   3.706  0.1073  0.4780 -0.5919
   88TYR     OH 1139   7.387   6.321   3.647 -0.5271  0.0072  0.0360
   88TYR     HH 1140   7.342   6.357   3.570  0.1534  1.8712  0.4673
   88TYR    CD2 1141   7.255   6.082   3.893 -0.0704 -0.8397 -0.0238
   88TYR    HD2 1142   7.281   6.038   3.988 -0.4892  2.0663  1.5636
   88TYR    CE2 1143   7.345   6.160   3.819 -0.7148  0.2965 -0.8625
   88TYR    HE2 1144   7.445   6.158   3.860 -1.0856 -0.3861  0.0542
   88TYR      C 1145   7.147   5.759   3.824  0.3366 -0.0772  0.0284
   88TYR      O 1146   7.179   5.741   3.706  0.3005 -0.0876 -0.1366
   89THR      N 1147   7.223   5.712   3.927 -0.0911  0.5891 -0.0583
   89THR     HN 1148   7.209   5.736   4.023  1.0003  2.9820 -0.4161
   89THR     CA 1149   7.339   5.627   3.910 -0.2504  0.2097  0.4572
   89THR     HA 1150   7.405   5.678   3.840  0.3078 -0.3044  0.6027
   89THR     CB 1151   7.421   5.605   4.045 -0.1646 -0.4821 -0.8930
   89THR     HB 1152   7.351   5.550   4.112 -0.1200 -1.3835 -1.5661
   89THR    OG1 1153   7.465   5.726   4.106  0.1013  0.3859 -0.1226
   89THR    HG1 1154   7.389   5.762   4.154 -0.6416 -2.5408  1.0960
   89THR    CG2 1155   7.542   5.512   4.020  0.1668 -0.5299  0.2344
   89THR   HG21 1156   7.502   5.412   3.991 -1.1252 -0.3773  1.3789
   89THR   HG22 1157   7.603   5.503   4.113 -0.8060 -3.6374  0.7048
   89THR   HG23 1158   7.615   5.546   3.944  1.5745 -1.5900  1.0543
   89THR      C 1159   7.315   5.493   3.845 -0.0801 -0.2875  0.4967
   89THR      O 1160   7.392   5.438   3.766  0.0727 -0.0515  0.1562
   90TYR      N 1161   7.204   5.426   3.873  0.0310 -0.3131  0.9080
   90TYR     HN 1162   7.141   5.465   3.940 -0.6905  0.6667 -0.2834
   90TYR     CA 1163   7.168   5.296   3.813  0.2521  0.5264  0.8182
   90TYR     HA 1164   7.251   5.227   3.812  0.1928  0.4001 -1.3669
   90TYR     CB 1165   7.054   5.233   3.906  0.0697 -0.1166  0.1031
   90TYR    HB1 1166   6.976   5.309   3.929 -0.1579  0.0081 -1.0647
   90TYR    HB2 1167   7.097   5.210   4.007 -2.4236  1.2529  1.5760
   90TYR     CG 1168   6.988   5.110   3.856 -0.2630  0.0793 -0.1890
   90TYR    CD1 1169   6.875   5.111   3.773 -0.4355  0.1733 -0.2441
   90TYR    HD1 1170   6.821   5.203   3.758 -0.6554  0.7843  3.3905
   90TYR    CE1 1171   6.844   4.998   3.692 -0.2564 -0.0883  0.5110
   90TYR    HE1 1172   6.771   5.005   3.612  1.5516 -2.4622 -1.4977
   90TYR     CZ 1173   6.910   4.875   3.717 -0.5013  0.4335 -0.2550
   90TYR     OH 1174   6.872   4.763   3.645  0.3907 -0.2578 -0.6883
   90TYR     HH 1175   6.942   4.697   3.644 -0.2945 -1.0106 -0.0050
   90TYR    CD2 1176   7.051   4.985   3.878 -0.1238 -0.0242 -0.5916
   90TYR    HD2 1177   7.137   4.973   3.943  0.0890  3.0182 -0.1896
   90TYR    CE2 1178   7.008   4.873   3.812  1.1665  0.7851  0.1796
   90TYR    HE2 1179   7.054   4.779   3.835 -0.0275 -0.2740 -1.4910
   90TYR      C 1180   7.121   5.303   3.669 -0.1681  0.3016  0.7749
   90TYR      O 1181   7.138   5.209   3.585 -0.7707  0.2099 -0.8138
   91ARG      N 1182   7.079   5.421   3.625  0.0453  0.4298 -0.2368
   91ARG     HN 1183   7.068   5.496   3.690 -0.0803  0.2239 -0.0202
   91ARG     CA 1184   7.038   5.451   3.491  0.1894  0.2769  0.6462
   91ARG     HA 1185   6.998   5.364   3.443  0.0057  0.5806  0.2415
   91ARG     CB 1186   6.921   5.554   3.508 -0.9455 -0.0103 -0.3756
   91ARG    HB1 1187   6.906   5.610   3.413  4.6989  1.1632 -0.9881
   91ARG    HB2 1188   6.958   5.640   3.568 -0.7019  0.5923 -1.3515
   91ARG     CG 1189   6.791   5.507   3.577 -0.2341  0.9523  0.1589
   91ARG    HG1 1190   6.721   5.591   3.596 -0.0128  0.6559  2.6189
   91ARG    HG2 1191   6.822   5.468   3.676 -0.5026 -0.3737 -0.2585
   91ARG     CD 1192   6.723   5.388   3.494 -0.0436 -1.5406 -0.2122
   91ARG    HD1 1193   6.775   5.290   3.498  0.5220 -1.2104  0.8987
   91ARG    HD2 1194   6.713   5.419   3.388 -2.0284 -2.2803 -0.2698
   91ARG     NE 1195   6.583   5.368   3.545  0.2770 -0.0690  0.2757
   91ARG     HE 1196   6.557   5.287   3.598  2.5337  0.5588  2.5530
   91ARG     CZ 1197   6.476   5.427   3.494  0.5177  0.1170 -0.1968
   91ARG    NH1 1198   6.484   5.521   3.404 -0.4681  0.2536 -0.6790
   91ARG   HH11 1199   6.570   5.567   3.386 -1.2502  1.6199 -1.0344
   91ARG   HH12 1200   6.401   5.551   3.357  0.8861  2.1368 -2.0174
   91ARG    NH2 1201   6.354   5.397   3.535 -0.1563 -0.3124  0.4371
   91ARG   HH21 1202   6.340   5.316   3.592  3.2766 -1.9148 -0.7681
   91ARG   HH22 1203   6.277   5.456   3.511 -0.4909 -0.1740  1.7494
   91ARG      C 1204   7.155   5.525   3.420 -0.0548 -0.0332 -0.5442
   91ARG      O 1205   7.141   5.603   3.321 -0.1634 -0.3488  0.3520
   92ASP      N 1206   7.277   5.501   3.468 -0.3852  0.8139 -0.1574
   92ASP     HN 1207   7.289   5.442   3.547  0.3611  1.1304 -0.0313
   92ASP     CA 1208   7.402   5.552   3.410  0.9370 -0.2467  0.0089
   92ASP     HA 1209   7.483   5.540   3.480  1.7288 -0.6853 -0.9485
   92ASP     CB 1210   7.456   5.474   3.287  0.5671 -0.3404  0.6158
   92ASP    HB1 1211   7.555   5.516   3.259  0.7154  0.0661  1.6962
   92ASP    HB2 1212   7.388   5.491   3.201 -0.3586  0.6745  1.5167
   92ASP     CG 1213   7.496   5.328   3.319 -0.0042  0.6309  0.2843
   92ASP    OD1 1214   7.533   5.290   3.436 -0.2481  0.3103  0.1614
   92ASP    OD2 1215   7.518   5.254   3.220 -0.3587  0.5334 -0.3304
   92ASP      C 1216   7.397   5.707   3.388 -0.5160  0.3410  0.0596
   92ASP      O 1217   7.445   5.761   3.284 -0.0496 -0.5363  0.8269
   93TYR      N 1218   7.351   5.782   3.488  0.1965  0.2623 -0.3775
   93TYR     HN 1219   7.304   5.734   3.561 -0.8285  0.0911 -1.1392
   93TYR     CA 1220   7.359   5.922   3.517  0.1697  0.2108  0.0504
   93TYR     HA 1221   7.341   5.937   3.623  0.8743  1.6614 -0.0105
   93TYR     CB 1222   7.500   5.987   3.502 -0.1025  0.4044 -0.3880
   93TYR    HB1 1223   7.503   6.087   3.551  1.6600 -1.1960  3.0891
   93TYR    HB2 1224   7.515   6.011   3.395  1.4265 -0.1802 -0.3237
   93TYR     CG 1225   7.606   5.909   3.578  0.1388 -0.4069 -0.6905
   93TYR    CD1 1226   7.728   5.892   3.522  0.0359  0.0803  0.0424
   93TYR    HD1 1227   7.747   5.939   3.426  2.4054 -1.5392 -0.3536
   93TYR    CE1 1228   7.831   5.823   3.586 -0.0160  0.0756  0.2228
   93TYR    HE1 1229   7.927   5.825   3.537 -0.1823  2.3074 -0.1391
   93TYR     CZ 1230   7.811   5.781   3.719 -0.0161 -0.6369  0.0229
   93TYR     OH 1231   7.925   5.734   3.786 -0.0406 -0.3447 -0.3647
   93TYR     HH 1232   8.006   5.780   3.763 -0.3771  0.5866  0.2371
   93TYR    CD2 1233   7.581   5.875   3.713 -0.1371  0.7377  0.4501
   93TYR    HD2 1234   7.485   5.887   3.761  0.2206  1.1594  1.0790
   93TYR    CE2 1235   7.680   5.800   3.773  0.4834  0.1158 -0.4445
   93TYR    HE2 1236   7.667   5.770   3.876 -0.0219  0.2933 -0.4528
   93TYR      C 1237   7.251   5.993   3.446 -0.4768  0.3586 -0.6668
   93TYR      O 1238   7.270   6.103   3.388 -0.2135  0.4054  0.1955
   94ASP      N 1239   7.134   5.929   3.436  0.6504  0.4916 -0.0535
   94ASP     HN 1240   7.119   5.838   3.473 -1.5968 -0.2520 -2.4827
   94ASP     CA 1241   7.021   5.979   3.358  0.4961 -0.1806 -0.2183
   94ASP     HA 1242   7.044   6.076   3.316 -0.9654 -0.5741 -2.0607
   94ASP     CB 1243   6.999   5.876   3.249 -0.3407  0.1962  0.2169
   94ASP    HB1 1244   6.950   5.780   3.273 -1.8322  1.0085  0.5882
   94ASP    HB2 1245   7.098   5.847   3.209 -0.1749 -2.8646  2.5379
   94ASP     CG 1246   6.911   5.929   3.133  0.5650 -0.1631  0.8354
   94ASP    OD1 1247   6.898   5.857   3.027 -0.0966  0.5617  0.0104
   94ASP    OD2 1248   6.857   6.041   3.153 -0.4529 -0.2420  0.4244
   94ASP      C 1249   6.899   5.996   3.449 -0.2551  0.7713 -0.3662
   94ASP      O 1250   6.847   5.897   3.506 -0.5814 -0.6786 -0.1043
   95TRP      N 1251   6.842   6.114   3.464  0.1371 -0.0876  0.1724
   95TRP     HN 1252   6.890   6.189   3.418 -1.4570  0.1668 -1.1495
   95TRP     CA 1253   6.734   6.139   3.553  0.5658 -0.2544  0.5227
   95TRP     HA 1254   6.756   6.087   3.646 -2.2745  0.4824  1.7135
   95TRP     CB 1255   6.720   6.297   3.564  0.6283 -0.0508  0.0903
   95TRP    HB1 1256   6.691   6.330   3.462 -1.3178 -0.6845  0.3809
   95TRP    HB2 1257   6.819   6.343   3.583  1.2197 -0.4494 -1.8032
   95TRP     CG 1258   6.613   6.350   3.653  0.7586  0.5047 -0.9582
   95TRP    CD1 1259   6.494   6.412   3.625  0.3611 -0.5543 -0.5404
   95TRP    HD1 1260   6.467   6.445   3.526 -1.3053 -1.5510 -0.4547
   95TRP    NE1 1261   6.430   6.443   3.749  0.3236  0.4511 -0.0955
   95TRP    HE1 1262   6.365   6.511   3.776  1.2379  1.1569  0.4049
   95TRP    CE2 1263   6.509   6.401   3.851 -0.8566  0.8775 -0.6224
   95TRP    CD2 1264   6.623   6.343   3.798  0.3004 -0.1665 -0.8295
   95TRP    CE3 1265   6.718   6.291   3.881  0.3006  0.1356 -0.3485
   95TRP    HE3 1266   6.808   6.244   3.846  1.0854  2.3559 -1.4715
   95TRP    CZ3 1267   6.694   6.295   4.021 -0.0487 -0.4946  0.2827
   95TRP    HZ3 1268   6.775   6.266   4.087 -0.0046  0.8055  0.8384
   95TRP    CZ2 1269   6.486   6.404   3.990  0.0597  0.0587 -0.4477
   95TRP    HZ2 1270   6.391   6.434   4.031  0.1676  1.4799 -1.1655
   95TRP    CH2 1271   6.584   6.365   4.074  0.3086  0.3542  0.1275
   95TRP    HH2 1272   6.569   6.368   4.181  0.4670  0.0727  0.1584
   95TRP      C 1273   6.585   6.090   3.506  0.2799 -0.2497 -0.4477
   95TRP      O 1274   6.558   6.109   3.391  0.0255 -0.2665  0.4530
   96PRO      N 1275   6.501   6.030   3.593 -0.0949 -0.6907  0.0975
   96PRO     CD 1276   6.540   5.952   3.718 -0.4415 -0.7911  0.2418
   96PRO    HD1 1277   6.534   6.025   3.801  0.4258  1.0361 -1.2254
   96PRO    HD2 1278   6.642   5.914   3.696  0.0611  0.7835 -0.2712
   96PRO     CA 1279   6.383   5.970   3.537 -0.0514 -0.6033 -0.5278
   96PRO     HA 1280   6.372   5.970   3.429  0.0211 -1.2681 -0.5382
   96PRO     CB 1281   6.382   5.830   3.584 -0.2532 -0.4731 -0.0753
   96PRO    HB1 1282   6.443   5.775   3.508  0.3107 -0.0034  0.0294
   96PRO    HB2 1283   6.277   5.794   3.587 -0.9833  1.6172  1.9452
   96PRO     CG 1284   6.456   5.824   3.717  0.2788 -0.0109 -0.5632
   96PRO    HG1 1285   6.382   5.831   3.800  1.9478  0.5640  0.9378
   96PRO    HG2 1286   6.523   5.736   3.723  3.4493  2.2327 -1.0007
   96PRO      C 1287   6.257   6.047   3.588 -0.3161  0.2662  0.6665
   96PRO      O 1288   6.148   6.022   3.534 -0.4116  0.0845 -0.2241
   97PHE      N 1289   6.273   6.119   3.696  0.4370 -0.2035 -0.6317
   97PHE     HN 1290   6.363   6.152   3.722 -0.1732  1.6161 -0.6465
   97PHE     CA 1291   6.154   6.165   3.769 -0.4446  0.0169  0.3568
   97PHE     HA 1292   6.082   6.084   3.765 -1.2969  0.8078 -2.3298
   97PHE     CB 1293   6.198   6.176   3.915  0.3343  0.4375 -0.9054
   97PHE    HB1 1294   6.115   6.189   3.987  1.2527 -0.6208  0.3958
   97PHE    HB2 1295   6.275   6.255   3.922 -0.8266  1.8097 -2.6674
   97PHE     CG 1296   6.254   6.047   3.976  0.0998  0.3552  0.3903
   97PHE    CD1 1297   6.384   6.045   4.013 -0.0920  0.1438  0.0572
   97PHE    HD1 1298   6.437   6.139   4.009 -0.6949  0.4978  0.1107
   97PHE    CE1 1299   6.438   5.930   4.072  0.1562 -0.1898 -0.1288
   97PHE    HE1 1300   6.542   5.927   4.101 -0.4679 -4.2417  2.5961
   97PHE     CZ 1301   6.359   5.811   4.089  0.0933 -0.5892 -0.0347
   97PHE     HZ 1302   6.408   5.722   4.126  0.3068 -0.7325 -0.6547
   97PHE    CD2 1303   6.181   5.925   3.984  0.5211 -0.8144 -0.0507
   97PHE    HD2 1304   6.077   5.924   3.956  0.0278  0.0938  1.6409
   97PHE    CE2 1305   6.228   5.813   4.038 -0.2904  0.3969  0.2914
   97PHE    HE2 1306   6.169   5.723   4.033  1.1103 -0.5127 -0.3943
   97PHE      C 1307   6.084   6.294   3.738 -0.3595  0.0201  0.2278
   97PHE      O 1308   5.986   6.329   3.804 -0.0071 -0.1943  0.4017
   98GLY      N 1309   6.130   6.365   3.635  0.3746 -0.3333 -0.4727
   98GLY     HN 1310   6.216   6.337   3.592 -0.1150 -1.5785 -0.6590
   98GLY     CA 1311   6.070   6.491   3.597  0.2559  0.2510  0.0363
   98GLY    HA1 1312   5.965   6.492   3.624 -0.2593 -2.2172 -1.5853
   98GLY    HA2 1313   6.092   6.497   3.492 -0.8614 -0.5309 -0.2554
   98GLY      C 1314   6.120   6.622   3.667  0.5887  0.5059  0.1348
   98GLY      O 1315   6.215   6.624   3.749 -0.3063 -0.0390  0.1776
   99THR      N 1316   6.050   6.733   3.640  0.5911 -0.2510 -0.2613
   99THR     HN 1317   5.965   6.732   3.588  0.7991  3.0059 -0.8758
   99THR     CA 1318   6.073   6.872   3.692  0.5762  0.1037 -0.0215
   99THR     HA 1319   6.179   6.880   3.671  0.3342 -0.5795 -1.6282
   99THR     CB 1320   6.007   6.978   3.610  1.1273 -0.0184  0.0471
   99THR     HB 1321   6.011   7.078   3.657  1.0489 -0.3556  0.7821
   99THR    OG1 1322   5.874   6.939   3.575  0.1769 -0.3102  0.0537
   99THR    HG1 1323   5.826   6.958   3.656  3.4720  0.1605  2.0953
   99THR    CG2 1324   6.073   6.976   3.479 -0.3068  0.8202  0.8330
   99THR   HG21 1325   6.178   7.006   3.501 -0.3478 -0.3406  2.7613
   99THR   HG22 1326   6.014   7.031   3.403  1.3338  1.4587 -0.0367
   99THR   HG23 1327   6.075   6.873   3.439  2.0259  0.0862  2.6659
   99THR      C 1328   6.069   6.895   3.844 -0.0066  0.1500  0.3269
   99THR      O 1329   6.174   6.930   3.905 -0.0528  0.3857 -0.1458
  100PHE      N 1330   5.955   6.859   3.902 -0.0465 -0.0968  0.0034
  100PHE     HN 1331   5.877   6.825   3.850  0.5496  0.3092 -1.2052
  100PHE     CA 1332   5.918   6.871   4.037 -0.1015  0.3595  0.0003
  100PHE     HA 1333   5.927   6.973   4.070 -0.2093  0.6149 -0.7271
  100PHE     CB 1334   5.770   6.844   4.055 -0.7343  0.0093  0.0185
  100PHE    HB1 1335   5.725   6.769   3.987  0.3488 -1.1698  0.5605
  100PHE    HB2 1336   5.721   6.943   4.039  0.2462  0.8807  2.0670
  100PHE     CG 1337   5.743   6.800   4.201 -0.0592 -0.9437  0.0053
  100PHE    CD1 1338   5.728   6.895   4.302 -0.3234 -0.4712 -0.0198
  100PHE    HD1 1339   5.715   7.002   4.295  0.3396 -0.3262  0.8828
  100PHE    CE1 1340   5.703   6.854   4.437 -0.0451 -0.3093  0.5378
  100PHE    HE1 1341   5.685   6.932   4.509 -0.0343 -0.4719  0.7172
  100PHE     CZ 1342   5.709   6.720   4.470 -0.3805  0.5180 -0.6783
  100PHE     HZ 1343   5.700   6.695   4.575  0.1085  0.1791 -0.7141
  100PHE    CD2 1344   5.744   6.660   4.238 -0.1487  0.5797 -0.8070
  100PHE    HD2 1345   5.760   6.589   4.158 -0.3543 -0.0509 -0.2911
  100PHE    CE2 1346   5.725   6.622   4.372  0.2467 -0.0489 -0.3627
  100PHE    HE2 1347   5.730   6.519   4.404 -0.5463  0.9729  3.5402
  100PHE      C 1348   6.019   6.795   4.135 -0.0573 -1.0786 -0.5789
  100PHE      O 1349   6.084   6.847   4.229 -0.0147  0.5578  0.0892
  101PHE      N 1350   6.037   6.665   4.107 -0.5016 -0.2274  0.1969
  101PHE     HN 1351   5.991   6.607   4.040  1.3446 -3.3099  1.3355
  101PHE     CA 1352   6.134   6.583   4.176  0.2465  1.0932  0.4730
  101PHE     HA 1353   6.107   6.592   4.280 -1.1121 -1.5691  0.4447
  101PHE     CB 1354   6.118   6.425   4.129  0.1092 -0.0042  0.1090
  101PHE    HB1 1355   6.211   6.367   4.146  1.1211  1.9036  1.4367
  101PHE    HB2 1356   6.088   6.434   4.022  0.5214  0.3729  0.0239
  101PHE     CG 1357   6.014   6.361   4.215 -0.2183 -0.8662 -0.4599
  101PHE    CD1 1358   5.899   6.308   4.167  0.0977 -0.6971  0.6540
  101PHE    HD1 1359   5.876   6.306   4.061 -0.4120  1.7049  0.6638
  101PHE    CE1 1360   5.805   6.262   4.260  0.6157  0.2675 -0.3053
  101PHE    HE1 1361   5.722   6.201   4.228  1.2872 -0.1035 -1.3581
  101PHE     CZ 1362   5.831   6.267   4.399  0.1512 -0.6932  0.4556
  101PHE     HZ 1363   5.766   6.217   4.469 -0.5973  0.3029  0.4822
  101PHE    CD2 1364   6.042   6.366   4.355 -0.2434  0.0569  0.2993
  101PHE    HD2 1365   6.131   6.415   4.391 -0.8526  0.9533  0.6194
  101PHE    CE2 1366   5.953   6.323   4.445 -0.3240  0.5619  0.4418
  101PHE    HE2 1367   5.968   6.328   4.551  1.7169  2.8404  0.1067
  101PHE      C 1368   6.279   6.634   4.158  0.3988  0.6125  0.1313
  101PHE      O 1369   6.352   6.630   4.258 -0.0017 -0.2026 -0.0779
  102CYS      N 1370   6.325   6.687   4.039  0.4550 -0.4983 -0.5118
  102CYS     HN 1371   6.278   6.711   3.955  1.0682  1.0498 -0.4516
  102CYS     CA 1372   6.444   6.762   4.031 -0.1285 -0.0865 -0.4421
  102CYS     HA 1373   6.517   6.693   4.069 -1.1578  0.2375  2.3360
  102CYS     CB 1374   6.480   6.797   3.890 -0.3010 -1.0464  0.9724
  102CYS    HB1 1375   6.390   6.830   3.834  0.8718 -0.1614 -0.4483
  102CYS    HB2 1376   6.489   6.699   3.838 -0.2411 -0.1018 -0.8967
  102CYS     SG 1377   6.604   6.925   3.835  0.1620  0.0991 -0.1642
  102CYS      C 1378   6.452   6.886   4.117 -0.8847  1.1822  0.4905
  102CYS      O 1379   6.545   6.894   4.201 -0.4848  0.7105 -0.0017
  103LYS      N 1380   6.352   6.973   4.109  0.0639  0.4002  0.4482
  103LYS     HN 1381   6.284   6.965   4.037  0.1138 -2.5706  0.6067
  103LYS     CA 1382   6.335   7.091   4.190 -0.1964  0.5129 -0.0554
  103LYS     HA 1383   6.428   7.144   4.178  1.3458 -1.8984  0.5069
  103LYS     CB 1384   6.214   7.177   4.152  1.2040 -0.5711  0.1419
  103LYS    HB1 1385   6.196   7.254   4.230 -0.3806  0.3554 -1.0979
  103LYS    HB2 1386   6.126   7.109   4.150 -1.2656  2.4467 -0.0133
  103LYS     CG 1387   6.217   7.243   4.015 -0.4918  0.0012 -0.5402
  103LYS    HG1 1388   6.252   7.172   3.937 -1.9013 -2.7772  1.1652
  103LYS    HG2 1389   6.294   7.323   4.018 -1.4363  0.9629 -1.3674
  103LYS     CD 1390   6.079   7.297   3.972  0.1377  0.4385  0.0027
  103LYS    HD1 1391   6.035   7.341   4.064 -2.0875 -0.9978 -0.2973
  103LYS    HD2 1392   6.010   7.215   3.942  0.5486 -0.0297  0.3247
  103LYS     CE 1393   6.097   7.405   3.870  0.9569 -0.5213  0.4476
  103LYS    HE1 1394   6.114   7.350   3.775 -0.1662 -2.8162  1.4684
  103LYS    HE2 1395   6.176   7.479   3.890 -0.7367  1.5491 -0.1475
  103LYS     NZ 1396   5.971   7.475   3.847 -0.3975  0.1059 -0.5447
  103LYS    HZ1 1397   5.896   7.403   3.833 -0.2746 -0.3106  0.7715
  103LYS    HZ2 1398   5.972   7.531   3.759 -1.0548  0.6002 -0.2434
  103LYS    HZ3 1399   5.945   7.537   3.925  0.3409  0.9833 -0.9821
  103LYS      C 1400   6.334   7.065   4.346  0.2231 -0.0522  0.2612
  103LYS      O 1401   6.405   7.136   4.422  0.0082  0.1185 -0.2358
  104LEU      N 1402   6.265   6.962   4.389  0.5595  0.2584 -0.3605
  104LEU     HN 1403   6.206   6.909   4.328  0.1126  1.4477 -1.0093
  104LEU     CA 1404   6.266   6.907   4.520  0.2282  0.0966 -0.0429
  104LEU     HA 1405   6.236   6.987   4.586  2.8844  2.4431 -1.4325
  104LEU     CB 1406   6.170   6.780   4.536  0.5724  0.1452  0.8240
  104LEU    HB1 1407   6.198   6.705   4.460  1.0590  0.0315  1.1095
  104LEU    HB2 1408   6.072   6.819   4.503  1.3039  2.0961  0.8475
  104LEU     CG 1409   6.158   6.714   4.678  0.0140  0.5471  0.8578
  104LEU     HG 1410   6.255   6.669   4.710  0.3869 -0.3948 -1.4252
  104LEU    CD1 1411   6.110   6.817   4.779  0.1283  0.4287  0.4440
  104LEU   HD11 1412   6.087   6.771   4.878 -3.8031  0.9681 -0.0538
  104LEU   HD12 1413   6.017   6.872   4.750 -0.3730 -1.6045 -2.1211
  104LEU   HD13 1414   6.188   6.893   4.802  1.6998 -1.1910  0.6623
  104LEU    CD2 1415   6.055   6.599   4.678  0.3032 -0.9964 -0.0935
  104LEU   HD21 1416   6.100   6.510   4.628 -0.2266 -0.5168 -1.4579
  104LEU   HD22 1417   5.959   6.619   4.627 -0.9756  1.4064  2.9259
  104LEU   HD23 1418   6.031   6.581   4.785  1.2812  0.1607  0.3450
  104LEU      C 1419   6.399   6.850   4.569 -0.5440 -0.9045 -0.0884
  104LEU      O 1420   6.442   6.890   4.675 -0.3662 -0.0166  0.1026
  105SER      N 1421   6.469   6.768   4.488  0.1146  0.2902 -0.5846
  105SER     HN 1422   6.425   6.733   4.405  0.1995 -1.9104  0.2274
  105SER     CA 1423   6.601   6.711   4.521  0.0993  0.6035 -0.0415
  105SER     HA 1424   6.588   6.668   4.619 -1.2686  0.1413 -0.3916
  105SER     CB 1425   6.642   6.611   4.414  0.1980 -0.3802  0.2931
  105SER    HB1 1426   6.659   6.671   4.322  1.3077 -1.1652 -0.0431
  105SER    HB2 1427   6.564   6.533   4.404  1.4953 -1.7813  0.6546
  105SER     OG 1428   6.765   6.542   4.444  0.1813 -0.6012 -0.6306
  105SER    HG1 1429   6.840   6.601   4.446  0.4024 -0.8858 -0.2468
  105SER      C 1430   6.702   6.827   4.534 -0.9353 -0.3203  0.0904
  105SER      O 1431   6.793   6.816   4.616  0.2014  0.4366  0.1096
  106SER      N 1432   6.691   6.927   4.445 -0.6501 -0.7526 -0.3243
  106SER     HN 1433   6.622   6.923   4.373 -1.2085  0.5480  0.1104
  106SER     CA 1434   6.772   7.049   4.444 -0.5214  0.0890 -0.1865
  106SER     HA 1435   6.876   7.019   4.450 -0.3017  0.7426 -0.5542
  106SER     CB 1436   6.752   7.133   4.318 -0.4253  0.4271  0.3905
  106SER    HB1 1437   6.825   7.218   4.314  1.5393 -1.1439  1.0569
  106SER    HB2 1438   6.648   7.168   4.307 -1.4438 -1.8288  2.0266
  106SER     OG 1439   6.772   7.049   4.202 -0.1354  0.3727 -0.0061
  106SER    HG1 1440   6.697   6.990   4.208  0.7498 -0.6441  1.9960
  106SER      C 1441   6.750   7.146   4.556 -0.4628  0.4757  0.1773
  106SER      O 1442   6.839   7.210   4.602 -0.5866 -0.0497  0.0080
  107TYR      N 1443   6.628   7.157   4.601 -0.1313  0.4318 -1.1122
  107TYR     HN 1444   6.558   7.100   4.558  0.5807 -0.1899 -1.4584
  107TYR     CA 1445   6.588   7.236   4.719  0.1311 -0.0081  0.5782
  107TYR     HA 1446   6.624   7.335   4.696  0.7020 -0.7424 -2.0164
  107TYR     CB 1447   6.434   7.227   4.741  0.0679  0.2491 -0.2758
  107TYR    HB1 1448   6.404   7.124   4.771 -0.5598  0.3817 -0.4478
  107TYR    HB2 1449   6.375   7.261   4.653 -2.2097  0.1731  1.1408
  107TYR     CG 1450   6.388   7.316   4.842  0.1418  0.6313 -0.4367
  107TYR    CD1 1451   6.336   7.266   4.968 -0.4493 -0.6565 -0.5169
  107TYR    HD1 1452   6.311   7.162   4.979 -0.0952 -0.6089  0.9479
  107TYR    CE1 1453   6.301   7.352   5.072  0.3567 -0.2801  0.2905
  107TYR    HE1 1454   6.252   7.321   5.164  0.5273  0.7172  0.7322
  107TYR     CZ 1455   6.331   7.490   5.067  0.2203  0.6411 -0.0214
  107TYR     OH 1456   6.300   7.574   5.173  0.6799 -0.1941 -0.6230
  107TYR     HH 1457   6.323   7.663   5.144  2.0860 -0.3130  0.0015
  107TYR    CD2 1458   6.400   7.459   4.834 -0.1038  0.2471  0.1235
  107TYR    HD2 1459   6.427   7.501   4.738  1.0064 -1.6485 -0.4497
  107TYR    CE2 1460   6.383   7.544   4.946 -0.3888 -0.4280  0.3190
  107TYR    HE2 1461   6.423   7.644   4.952 -2.6041  0.4647  1.2465
  107TYR      C 1462   6.647   7.172   4.841  0.0966  0.3479 -0.5894
  107TYR      O 1463   6.703   7.240   4.929  0.2271 -0.3070  0.3968
  108LEU      N 1464   6.641   7.041   4.848 -0.4316  0.2820  0.3013
  108LEU     HN 1465   6.583   6.992   4.783 -1.3697 -1.3244  2.2621
  108LEU     CA 1466   6.688   6.976   4.969 -0.0412  0.0384 -0.5929
  108LEU     HA 1467   6.650   7.029   5.054  2.5842  0.8462  0.1864
  108LEU     CB 1468   6.640   6.828   4.959 -0.5246 -1.0173 -0.4067
  108LEU    HB1 1469   6.688   6.768   5.039  0.7214 -0.7465 -0.9385
  108LEU    HB2 1470   6.647   6.782   4.858 -0.6162 -0.0990 -0.8419
  108LEU     CG 1471   6.489   6.815   4.988  0.3796  0.5700 -0.4127
  108LEU     HG 1472   6.429   6.888   4.929  0.6420 -1.5747 -3.5650
  108LEU    CD1 1473   6.434   6.676   4.948 -0.2328  0.4245 -0.4542
  108LEU   HD11 1474   6.495   6.597   4.997 -1.0715 -0.1599 -0.3197
  108LEU   HD12 1475   6.431   6.670   4.837  0.0606 -2.4125 -0.3836
  108LEU   HD13 1476   6.329   6.657   4.979 -0.2240 -1.2333 -1.3501
  108LEU    CD2 1477   6.489   6.846   5.143  1.0311 -0.1438  0.0364
  108LEU   HD21 1478   6.385   6.828   5.178  0.5622 -0.7406 -1.5758
  108LEU   HD22 1479   6.511   6.953   5.163  1.6669 -0.2575 -0.0269
  108LEU   HD23 1480   6.545   6.769   5.199 -0.1504 -0.8436  0.2832
  108LEU      C 1481   6.834   6.972   4.996  0.7682  0.1595  0.1189
  108LEU      O 1482   6.885   7.008   5.106  0.3226 -0.2933 -0.0137
  109ILE      N 1483   6.925   6.940   4.898  0.3437  0.1011  0.2241
  109ILE     HN 1484   6.891   6.910   4.809 -0.4973 -1.1211  0.9359
  109ILE     CA 1485   7.064   6.962   4.909  0.3352  0.7318  0.2220
  109ILE     HA 1486   7.108   6.893   4.980  1.7543 -0.9037 -2.1070
  109ILE     CB 1487   7.133   6.914   4.784 -0.0341  0.0923  0.0707
  109ILE     HB 1488   7.101   6.813   4.751  0.5490 -0.9876  2.6092
  109ILE    CG2 1489   7.107   7.003   4.660 -0.1186  0.1255  0.0696
  109ILE   HG21 1490   6.998   7.015   4.643 -0.2270 -1.3320 -0.3177
  109ILE   HG22 1491   7.146   6.952   4.570  0.0460  2.0143 -0.9726
  109ILE   HG23 1492   7.161   7.100   4.664  0.7231 -0.3560  0.7255
  109ILE    CG1 1493   7.284   6.901   4.799 -0.3244 -0.3132  0.1063
  109ILE   HG11 1494   7.304   6.859   4.900  2.7406 -0.3059 -0.4199
  109ILE   HG12 1495   7.327   7.003   4.798 -0.3064 -0.3057  1.0976
  109ILE     CD 1496   7.364   6.810   4.701  0.5567 -0.2831  0.3284
  109ILE    HD1 1497   7.367   6.852   4.598 -2.3926  0.0110  0.2713
  109ILE    HD2 1498   7.316   6.710   4.707 -1.9191  0.7856 -0.3723
  109ILE    HD3 1499   7.470   6.801   4.732  0.6474  1.1960  0.4964
  109ILE      C 1500   7.099   7.099   4.942 -0.4420 -0.8519 -0.1384
  109ILE      O 1501   7.179   7.126   5.035  0.3226  0.0299 -0.0835
  110PHE      N 1502   7.049   7.199   4.880  0.7446 -0.1910 -0.1946
  110PHE     HN 1503   6.987   7.175   4.806  0.7649 -2.1229  0.3617
  110PHE     CA 1504   7.073   7.340   4.905 -0.1297  0.5742  0.5352
  110PHE     HA 1505   7.180   7.349   4.915  0.3037 -0.3444 -2.4574
  110PHE     CB 1506   7.015   7.427   4.786 -0.4577  0.3678  0.6063
  110PHE    HB1 1507   6.974   7.528   4.810 -2.3374  0.2397 -1.6467
  110PHE    HB2 1508   6.924   7.383   4.740  0.2271  1.7875 -2.4252
  110PHE     CG 1509   7.123   7.451   4.686 -0.3384 -0.8330  0.1023
  110PHE    CD1 1510   7.219   7.546   4.711  0.3390  0.5031  0.3042
  110PHE    HD1 1511   7.217   7.609   4.798  0.6243  3.1751 -1.4935
  110PHE    CE1 1512   7.323   7.566   4.618 -0.6413  0.1908 -0.0407
  110PHE    HE1 1513   7.405   7.634   4.634  2.6960 -3.6840  0.9047
  110PHE     CZ 1514   7.332   7.489   4.500 -0.7601 -0.8712  0.2902
  110PHE     HZ 1515   7.417   7.518   4.439  0.6001  0.5665  2.6787
  110PHE    CD2 1516   7.125   7.381   4.566  0.7134 -0.1794 -0.5325
  110PHE    HD2 1517   7.051   7.305   4.549 -0.7005  0.8719  0.6809
  110PHE    CE2 1518   7.227   7.404   4.471  0.5180 -0.2187  0.1111
  110PHE    HE2 1519   7.233   7.338   4.386 -1.2016 -2.3073  1.4952
  110PHE      C 1520   7.027   7.387   5.043  0.2658 -0.2838  0.1707
  110PHE      O 1521   7.094   7.467   5.105 -0.5977 -0.3734  0.6821
  111VAL      N 1522   6.911   7.336   5.098 -0.0709 -0.4943  0.2283
  111VAL     HN 1523   6.844   7.282   5.047 -0.9833  0.8853 -0.0631
  111VAL     CA 1524   6.870   7.368   5.227 -0.2400  0.0122 -0.4923
  111VAL     HA 1525   6.872   7.476   5.241 -2.0145 -0.0944  1.0197
  111VAL     CB 1526   6.717   7.341   5.253  0.3938  0.1758  0.3749
  111VAL     HB 1527   6.678   7.369   5.153 -0.3741  0.4713  0.7553
  111VAL    CG1 1528   6.693   7.194   5.287  0.0345  0.3775  0.3098
  111VAL   HG11 1529   6.738   7.130   5.208  1.2409 -3.8532  4.0018
  111VAL   HG12 1530   6.583   7.178   5.292  0.1638 -0.1968  1.7017
  111VAL   HG13 1531   6.733   7.181   5.390  0.2439  0.4595  0.2391
  111VAL    CG2 1532   6.665   7.440   5.360 -0.3371 -0.5601  0.1712
  111VAL   HG21 1533   6.555   7.452   5.351 -0.1965 -0.2703 -1.3959
  111VAL   HG22 1534   6.692   7.545   5.335 -1.2317 -0.2215  0.6101
  111VAL   HG23 1535   6.714   7.415   5.457  2.0009  1.2610 -0.4404
  111VAL      C 1536   6.961   7.314   5.332 -0.0453  0.2795 -0.2458
  111VAL      O 1537   6.970   7.372   5.437 -0.5113 -0.2233 -0.2118
  112ASN      N 1538   7.014   7.195   5.311  0.5215  0.6601 -0.0364
  112ASN     HN 1539   6.984   7.141   5.233  2.7538  0.2319 -0.6824
  112ASN     CA 1540   7.117   7.142   5.397 -0.6970  0.7863 -0.1511
  112ASN     HA 1541   7.089   7.139   5.502 -0.4165  0.1399 -0.0908
  112ASN     CB 1542   7.140   6.990   5.358  0.2966 -0.6331  0.7752
  112ASN    HB1 1543   7.135   6.992   5.247 -1.8668 -2.4606  0.7453
  112ASN    HB2 1544   7.052   6.932   5.392 -0.9460 -0.9061 -2.4902
  112ASN     CG 1545   7.274   6.934   5.411 -0.0615  0.1016 -0.6381
  112ASN    OD1 1546   7.374   6.958   5.343  0.0115  0.4697  0.0634
  112ASN    ND2 1547   7.268   6.860   5.522  0.0985 -0.2730 -0.3866
  112ASN   HD21 1548   7.179   6.825   5.552  0.4644 -2.0581 -1.2281
  112ASN   HD22 1549   7.353   6.830   5.567  0.5479  0.5948 -0.6310
  112ASN      C 1550   7.246   7.221   5.384 -0.3256  0.1851 -0.0696
  112ASN      O 1551   7.303   7.247   5.487 -0.2856  0.0951  0.0578
  113MET      N 1552   7.282   7.259   5.265 -0.9444  0.1010 -0.0429
  113MET     HN 1553   7.232   7.233   5.184  0.8307 -0.7434 -0.9178
  113MET     CA 1554   7.404   7.341   5.243  0.0420  0.3610 -0.1477
  113MET     HA 1555   7.483   7.281   5.287  1.7003  2.3395 -0.2762
  113MET     CB 1556   7.431   7.374   5.095 -0.2554 -0.5167 -0.0301
  113MET    HB1 1557   7.517   7.443   5.088 -1.1266  0.4923 -1.0022
  113MET    HB2 1558   7.340   7.414   5.046  0.9809  0.7212 -1.3762
  113MET     CG 1559   7.487   7.253   5.015  0.1159  0.9811  0.3676
  113MET    HG1 1560   7.429   7.165   5.047 -1.7797  1.9072 -0.3618
  113MET    HG2 1561   7.590   7.226   5.047 -0.7220 -1.2657  1.3391
  113MET     SD 1562   7.447   7.267   4.837  0.1436  0.3014  0.2934
  113MET     CE 1563   7.560   7.396   4.776  0.3963 -0.6061 -0.0332
  113MET    HE1 1564   7.550   7.400   4.666  0.5893  1.7672 -0.0209
  113MET    HE2 1565   7.666   7.381   4.808  0.8950  0.4499 -1.0981
  113MET    HE3 1566   7.533   7.498   4.812 -0.6621 -0.6131 -0.7617
  113MET      C 1567   7.411   7.477   5.310 -0.1632  0.3483  0.4279
  113MET      O 1568   7.505   7.506   5.385 -0.0236  0.1496  0.5723
  114TYR      N 1569   7.303   7.559   5.305  0.1288  0.2680 -0.1324
  114TYR     HN 1570   7.219   7.535   5.258 -0.5725  0.4778  0.9782
  114TYR     CA 1571   7.298   7.670   5.396  0.9815 -0.8696 -0.1459
  114TYR     HA 1572   7.392   7.720   5.384 -0.3299  1.3183 -2.0578
  114TYR     CB 1573   7.196   7.779   5.352 -0.2346 -0.1689  0.4597
  114TYR    HB1 1574   7.214   7.879   5.395 -0.2933  0.6349 -1.2940
  114TYR    HB2 1575   7.088   7.752   5.356 -0.5509  0.2646 -2.7085
  114TYR     CG 1576   7.228   7.812   5.202  0.3207  0.6369 -0.0480
  114TYR    CD1 1577   7.329   7.898   5.178 -0.6875  0.3143  0.2419
  114TYR    HD1 1578   7.394   7.931   5.257  1.9670 -1.3547 -1.0728
  114TYR    CE1 1579   7.361   7.928   5.044 -0.2642 -0.4113  0.4175
  114TYR    HE1 1580   7.449   7.989   5.031  1.0695 -2.0879  1.1386
  114TYR     CZ 1581   7.262   7.904   4.942 -0.6098  0.0320 -0.7187
  114TYR     OH 1582   7.281   7.955   4.812 -0.5187 -0.5826  0.3229
  114TYR     HH 1583   7.200   7.943   4.762 -0.7133  1.4923  0.0634
  114TYR    CD2 1584   7.134   7.773   5.100 -0.3823  0.0020 -0.0906
  114TYR    HD2 1585   7.053   7.707   5.125  0.4919 -0.8227  0.6516
  114TYR    CE2 1586   7.149   7.822   4.974 -0.3953  0.0681 -0.5918
  114TYR    HE2 1587   7.089   7.791   4.890  1.8383 -0.8846 -1.9371
  114TYR      C 1588   7.287   7.640   5.542  0.2325  0.4660 -0.4544
  114TYR      O 1589   7.366   7.688   5.624 -0.2344 -0.4286  0.2688
  115ALA      N 1590   7.188   7.550   5.583 -0.2860  0.5171 -0.2765
  115ALA     HN 1591   7.134   7.503   5.513  0.8972  0.6847 -1.3526
  115ALA     CA 1592   7.148   7.525   5.720  0.2506 -0.4779  0.4693
  115ALA     HA 1593   7.133   7.622   5.765  0.1912 -0.2302 -0.0757
  115ALA     CB 1594   7.028   7.434   5.730  1.0097  0.4180 -0.1289
  115ALA    HB1 1595   7.001   7.417   5.836  0.0781 -1.9578 -0.6712
  115ALA    HB2 1596   7.038   7.336   5.679 -0.4891  0.1075  0.1116
  115ALA    HB3 1597   6.940   7.491   5.691 -0.4700 -0.9533  1.0968
  115ALA      C 1598   7.266   7.459   5.798 -0.3373 -0.2262 -0.4886
  115ALA      O 1599   7.284   7.494   5.911  0.0369 -0.4627 -0.0547
  116SER      N 1600   7.344   7.365   5.728  0.0909  0.0520 -0.2014
  116SER     HN 1601   7.324   7.345   5.633 -3.0459 -1.4910  0.6318
  116SER     CA 1602   7.446   7.286   5.790 -0.6068 -0.5291 -0.9643
  116SER     HA 1603   7.412   7.254   5.888  0.3915  0.9197 -0.1045
  116SER     CB 1604   7.485   7.163   5.696  0.4395 -0.6843  0.0624
  116SER    HB1 1605   7.529   7.200   5.600 -0.4063 -2.3513 -1.0209
  116SER    HB2 1606   7.391   7.116   5.660 -0.2589  0.1981  0.6802
  116SER     OG 1607   7.571   7.074   5.760  0.2835  0.7238 -0.3624
  116SER    HG1 1608   7.511   7.009   5.796  0.2851 -0.3113 -2.1092
  116SER      C 1609   7.567   7.374   5.825  0.7649 -0.4275  0.5022
  116SER      O 1610   7.615   7.381   5.938  0.2367 -0.6907 -0.2404
  117VAL      N 1611   7.605   7.463   5.729  0.3282  0.1207 -0.4203
  117VAL     HN 1612   7.559   7.464   5.640 -0.0631 -1.6479 -0.2786
  117VAL     CA 1613   7.691   7.572   5.752 -0.7898  0.1205  0.3125
  117VAL     HA 1614   7.783   7.533   5.793 -0.5288  1.8699  1.5244
  117VAL     CB 1615   7.722   7.641   5.618 -0.0754 -0.0698  0.7248
  117VAL     HB 1616   7.655   7.594   5.543  0.9366 -5.2235  2.6131
  117VAL    CG1 1617   7.710   7.791   5.615  0.2981  0.3934  0.1197
  117VAL   HG11 1618   7.774   7.830   5.696  0.3243 -0.3024  0.4447
  117VAL   HG12 1619   7.607   7.823   5.637  1.4514  1.7520  4.4410
  117VAL   HG13 1620   7.744   7.827   5.515 -1.7910  2.9746  0.2612
  117VAL    CG2 1621   7.878   7.617   5.587 -0.3643 -0.0769  0.4061
  117VAL   HG21 1622   7.903   7.510   5.601 -1.0190 -0.1593  1.0143
  117VAL   HG22 1623   7.949   7.672   5.653  0.7759 -2.1597  1.0194
  117VAL   HG23 1624   7.896   7.641   5.481  1.1110 -0.7829  0.4704
  117VAL      C 1625   7.655   7.672   5.858  0.8587  0.9118 -0.5250
  117VAL      O 1626   7.736   7.704   5.946  0.0482 -0.3346 -0.0219
  118PHE      N 1627   7.525   7.717   5.861  0.1564 -0.1474  0.2604
  118PHE     HN 1628   7.462   7.697   5.787  0.9661  1.5386 -0.9510
  118PHE     CA 1629   7.470   7.804   5.970  0.1317  0.1931 -0.2662
  118PHE     HA 1630   7.532   7.891   5.984 -1.8537  1.6324  0.0175
  118PHE     CB 1631   7.326   7.874   5.950  0.1445  0.8626 -0.5248
  118PHE    HB1 1632   7.304   7.942   6.034  1.3568 -0.6932  1.1263
  118PHE    HB2 1633   7.258   7.786   5.945  3.1683 -1.6006 -1.5292
  118PHE     CG 1634   7.300   7.945   5.828  0.2756  0.0091  0.0267
  118PHE    CD1 1635   7.406   7.998   5.752 -1.1162  0.2506  0.2393
  118PHE    HD1 1636   7.510   7.977   5.772 -1.4995 -0.4068  1.6330
  118PHE    CE1 1637   7.386   8.064   5.630  0.1626 -0.1224  0.3132
  118PHE    HE1 1638   7.472   8.112   5.587 -0.4997 -1.4328 -2.7324
  118PHE     CZ 1639   7.250   8.084   5.588  0.4171  0.5291 -0.5074
  118PHE     HZ 1640   7.250   8.135   5.492 -0.7943  0.1429 -0.7303
  118PHE    CD2 1641   7.164   7.967   5.785 -0.4396 -0.4516  0.3455
  118PHE    HD2 1642   7.076   7.921   5.828 -1.8878 -0.2632 -2.2036
  118PHE    CE2 1643   7.139   8.044   5.668  0.2922 -0.6851 -0.6077
  118PHE    HE2 1644   7.038   8.054   5.632  0.0683  0.0737  0.2010
  118PHE      C 1645   7.484   7.745   6.108  0.7850  0.2148  0.3839
  118PHE      O 1646   7.526   7.814   6.200 -0.1463  0.3999  0.2054
  119CYS      N 1647   7.447   7.619   6.121  0.4035  0.2793  0.1153
  119CYS     HN 1648   7.408   7.570   6.043  0.7671  0.8804 -0.4485
  119CYS     CA 1649   7.459   7.542   6.243 -0.2666  0.5975  0.6417
  119CYS     HA 1650   7.420   7.608   6.319  1.5751  1.0805  1.2428
  119CYS     CB 1651   7.379   7.414   6.230 -0.1830 -0.7940  1.0426
  119CYS    HB1 1652   7.410   7.347   6.313 -0.1043  0.0276  1.6906
  119CYS    HB2 1653   7.389   7.359   6.134 -0.3687  1.5404 -0.3906
  119CYS     SG 1654   7.204   7.457   6.250 -0.1833 -0.3287  0.2078
  119CYS    HG1 1655   7.156   7.451   6.127 -1.2504  1.1965  0.5214
  119CYS      C 1656   7.606   7.522   6.284 -0.2724  0.5459 -0.0203
  119CYS      O 1657   7.638   7.542   6.404 -0.4389  0.1726  0.2463
  120LEU      N 1658   7.702   7.480   6.201  0.4150  0.0561 -0.2867
  120LEU     HN 1659   7.665   7.456   6.112  0.6901 -4.0664  0.5121
  120LEU     CA 1660   7.840   7.467   6.227 -0.0788 -0.0882  0.2818
  120LEU     HA 1661   7.858   7.395   6.305 -1.6071 -1.5729 -0.6836
  120LEU     CB 1662   7.914   7.402   6.110  0.2823  0.0035  0.4590
  120LEU    HB1 1663   8.024   7.405   6.121  0.3180  0.5743  0.0150
  120LEU    HB2 1664   7.889   7.456   6.016  1.4528  0.5358  0.4362
  120LEU     CG 1665   7.886   7.251   6.084 -0.0778 -0.5073  0.3389
  120LEU     HG 1666   7.778   7.238   6.060 -0.5475  0.5676  1.7525
  120LEU    CD1 1667   7.962   7.189   5.979 -0.8728  0.3792  0.0557
  120LEU   HD11 1668   7.934   7.082   5.965 -2.0923  0.9523 -2.4204
  120LEU   HD12 1669   8.068   7.192   6.012 -0.5587  1.6252 -0.9958
  120LEU   HD13 1670   7.951   7.248   5.886 -1.3188  0.7313  0.3282
  120LEU    CD2 1671   7.905   7.169   6.214  1.0615  0.2450 -0.0993
  120LEU   HD21 1672   7.809   7.168   6.271  0.5786  3.3620 -0.7085
  120LEU   HD22 1673   7.994   7.203   6.270  0.1374  0.8035  1.0884
  120LEU   HD23 1674   7.917   7.062   6.186 -2.6438 -0.7689  1.4999
  120LEU      C 1675   7.911   7.597   6.274  0.7336 -0.6361  0.1440
  120LEU      O 1676   7.993   7.615   6.369 -0.0680  0.2028  0.4383
  121THR      N 1677   7.874   7.705   6.195  0.7766 -0.0286 -0.5598
  121THR     HN 1678   7.818   7.685   6.114  0.8921 -2.1312 -0.1717
  121THR     CA 1679   7.917   7.841   6.223  0.0211  0.5359 -0.5004
  121THR     HA 1680   8.023   7.822   6.226 -0.1292 -0.2011  0.3740
  121THR     CB 1681   7.879   7.952   6.121  0.2273  0.3186  0.0161
  121THR     HB 1682   7.769   7.966   6.133 -0.0711 -0.0836 -1.9489
  121THR    OG1 1683   7.916   7.906   5.995  0.4911 -0.6311 -0.5935
  121THR    HG1 1684   7.850   7.838   5.977  0.0470 -0.9086  1.7395
  121THR    CG2 1685   7.959   8.080   6.144  0.1337 -1.4291 -0.1970
  121THR   HG21 1686   8.062   8.075   6.103  0.2545  0.0491 -0.1138
  121THR   HG22 1687   7.936   8.127   6.242 -2.5406 -1.5369 -0.6899
  121THR   HG23 1688   7.924   8.160   6.075  1.4983  1.3739  2.1549
  121THR      C 1689   7.868   7.878   6.363  0.2400 -0.3926 -0.2583
  121THR      O 1690   7.941   7.935   6.443  0.0786  0.0915  0.5722
  122GLY      N 1691   7.744   7.838   6.398  0.3285 -0.1625  0.3591
  122GLY     HN 1692   7.690   7.800   6.323 -0.9338 -0.3994  1.3363
  122GLY     CA 1693   7.679   7.850   6.527  0.2348 -0.1849 -0.0411
  122GLY    HA1 1694   7.582   7.802   6.520 -1.4204  2.9381 -0.0160
  122GLY    HA2 1695   7.686   7.951   6.563 -2.1518 -0.1288  0.4417
  122GLY      C 1696   7.749   7.773   6.638 -0.4239  0.2198 -0.4017
  122GLY      O 1697   7.762   7.815   6.748  0.5852 -0.2743  0.1433
  123LEU      N 1698   7.793   7.644   6.618 -0.0647  0.2412  0.4963
  123LEU     HN 1699   7.766   7.594   6.536 -2.6654 -0.2276  1.5409
  123LEU     CA 1700   7.868   7.565   6.709 -0.9380  0.4427  0.3966
  123LEU     HA 1701   7.826   7.562   6.808  0.5398 -0.6640  1.0262
  123LEU     CB 1702   7.866   7.422   6.664  0.0380  0.2004 -0.5889
  123LEU    HB1 1703   7.923   7.366   6.741 -0.5832  0.3619 -0.0067
  123LEU    HB2 1704   7.905   7.403   6.562 -1.1912  1.3626 -1.3142
  123LEU     CG 1705   7.723   7.365   6.669  0.3715  0.1416  0.5089
  123LEU     HG 1706   7.650   7.439   6.631  0.7913  0.1977 -0.1963
  123LEU    CD1 1707   7.707   7.243   6.580 -0.4573  0.1988  0.7609
  123LEU   HD11 1708   7.773   7.161   6.615 -1.1073 -0.0111  1.4996
  123LEU   HD12 1709   7.721   7.280   6.475  0.9616 -1.7894  0.1954
  123LEU   HD13 1710   7.604   7.206   6.596 -0.9324  1.5878  1.0581
  123LEU    CD2 1711   7.683   7.326   6.814 -0.1225  0.1442 -0.3203
  123LEU   HD21 1712   7.685   7.409   6.887 -0.2335  0.0650 -0.2264
  123LEU   HD22 1713   7.729   7.227   6.838 -1.8503 -0.8254 -0.8288
  123LEU   HD23 1714   7.576   7.298   6.816  0.3723 -2.0614  2.2916
  123LEU      C 1715   8.010   7.610   6.735  0.4016 -0.5361 -0.2373
  123LEU      O 1716   8.058   7.609   6.849 -0.4462 -0.2544  0.4136
  124SER      N 1717   8.082   7.650   6.628  0.4964  0.2148 -0.3829
  124SER     HN 1718   8.048   7.631   6.536 -3.5236  0.1903  0.9492
  124SER     CA 1719   8.211   7.722   6.633 -0.5194  0.8187  0.2615
  124SER     HA 1720   8.284   7.650   6.667  0.2862  0.3434 -2.2490
  124SER     CB 1721   8.261   7.763   6.493  0.1575 -0.2658 -0.1088
  124SER    HB1 1722   8.358   7.816   6.503  1.0674 -1.7257 -0.8323
  124SER    HB2 1723   8.190   7.834   6.447 -0.4329 -2.4377 -2.8048
  124SER     OG 1724   8.274   7.647   6.410 -0.0442  0.3332 -0.2510
  124SER    HG1 1725   8.194   7.640   6.358  0.7082 -0.2268 -1.3596
  124SER      C 1726   8.203   7.843   6.713 -0.5308 -0.5934 -0.2343
  124SER      O 1727   8.292   7.866   6.800  0.0843 -0.0378 -0.3907
  125PHE      N 1728   8.100   7.921   6.706  0.0475 -0.7304  0.2028
  125PHE     HN 1729   8.021   7.901   6.648 -0.3433 -0.8269  0.7679
  125PHE     CA 1730   8.081   8.044   6.783 -0.2569  0.1969  0.3499
  125PHE     HA 1731   8.172   8.102   6.775  1.1015 -2.0364 -2.0551
  125PHE     CB 1732   7.968   8.123   6.716 -0.2239  0.6478 -0.4574
  125PHE    HB1 1733   7.877   8.061   6.699  0.6167 -1.2831  1.6138
  125PHE    HB2 1734   8.015   8.154   6.620  1.5350  1.2434  0.5565
  125PHE     CG 1735   7.929   8.253   6.784 -0.2884  0.1917 -0.7442
  125PHE    CD1 1736   8.025   8.344   6.819 -0.0283 -0.6302 -0.1957
  125PHE    HD1 1737   8.127   8.322   6.792 -0.2244 -1.8851  0.0233
  125PHE    CE1 1738   8.001   8.451   6.897  0.2750 -0.3342 -0.1662
  125PHE    HE1 1739   8.090   8.504   6.927  0.8396 -1.5976  0.4842
  125PHE     CZ 1740   7.866   8.479   6.941  0.1697  0.1069  0.3230
  125PHE     HZ 1741   7.845   8.570   6.995  0.6784  1.0365 -1.0073
  125PHE    CD2 1742   7.794   8.283   6.824  0.7261  0.0820 -0.5157
  125PHE    HD2 1743   7.712   8.214   6.808 -1.5765  2.6448 -0.5193
  125PHE    CE2 1744   7.766   8.390   6.902 -0.1390  0.5220 -0.1290
  125PHE    HE2 1745   7.669   8.412   6.943 -0.6394  0.1603 -1.0771
  125PHE      C 1746   8.052   8.021   6.936 -0.1667  0.9157  0.2512
  125PHE      O 1747   8.104   8.088   7.029  0.0984  0.3676 -0.2236
  126ASP      N 1748   7.978   7.922   6.979  0.2453  0.3131 -0.0974
  126ASP     HN 1749   7.927   7.866   6.915 -0.0533  0.4159  0.0505
  126ASP     CA 1750   7.972   7.872   7.117 -0.2913 -0.5409 -0.7478
  126ASP     HA 1751   7.937   7.949   7.183 -1.1358  0.5573 -2.3977
  126ASP     CB 1752   7.880   7.753   7.119  0.7321 -0.3484  0.5272
  126ASP    HB1 1753   7.921   7.665   7.065 -0.9731  0.4868 -2.3960
  126ASP    HB2 1754   7.784   7.782   7.071  1.7033  2.8534  0.2561
  126ASP     CG 1755   7.834   7.714   7.264 -0.1758 -0.5629 -0.2390
  126ASP    OD1 1756   7.844   7.592   7.298 -0.2061  0.2963  0.0814
  126ASP    OD2 1757   7.800   7.807   7.337 -0.1485  0.0276  0.2663
  126ASP      C 1758   8.111   7.817   7.166 -0.7317 -0.5970  0.2885
  126ASP      O 1759   8.163   7.851   7.274  0.1071  0.3094  0.2192
  127ARG      N 1760   8.183   7.743   7.084  0.4711  0.1250  0.5570
  127ARG     HN 1761   8.150   7.708   6.997 -1.6685 -1.5035  1.9327
  127ARG     CA 1762   8.324   7.710   7.104  0.1918 -0.4101  0.1287
  127ARG     HA 1763   8.327   7.664   7.202 -1.0525 -0.6265  0.0715
  127ARG     CB 1764   8.380   7.599   7.010  0.0510  0.6345 -0.4997
  127ARG    HB1 1765   8.491   7.598   7.014  0.1092  2.2670 -0.6557
  127ARG    HB2 1766   8.351   7.634   6.909  0.2235  0.4963 -0.5969
  127ARG     CG 1767   8.335   7.448   7.043  0.4554  0.3323 -0.4905
  127ARG    HG1 1768   8.393   7.374   6.984 -0.6410  1.2742 -2.9124
  127ARG    HG2 1769   8.231   7.441   7.005  0.2679 -0.3010  0.1333
  127ARG     CD 1770   8.335   7.414   7.193  0.3082  0.2071 -0.2771
  127ARG    HD1 1771   8.425   7.453   7.244 -0.4636 -0.0803  1.3578
  127ARG    HD2 1772   8.339   7.303   7.194  0.9059  0.2270 -0.0463
  127ARG     NE 1773   8.208   7.459   7.261  0.4284 -0.0165 -0.5166
  127ARG     HE 1774   8.127   7.445   7.203  1.8493 -1.7397 -2.2176
  127ARG     CZ 1775   8.184   7.450   7.391  0.3246 -0.0927 -0.6599
  127ARG    NH1 1776   8.272   7.417   7.478  0.1418  0.1929 -0.2402
  127ARG   HH11 1777   8.363   7.391   7.446 -0.5003 -0.8413 -1.3575
  127ARG   HH12 1778   8.239   7.404   7.572  3.1220 -2.1179  0.6537
  127ARG    NH2 1779   8.065   7.486   7.437 -0.2074  0.0397  0.2232
  127ARG   HH21 1780   7.993   7.522   7.377 -0.9152 -1.2554  0.2588
  127ARG   HH22 1781   8.058   7.494   7.536  2.3791  0.9162  0.4092
  127ARG      C 1782   8.425   7.832   7.129  0.6097  0.0132 -0.2680
  127ARG      O 1783   8.501   7.833   7.227  0.0535  0.3497  0.2526
  128TYR      N 1784   8.420   7.942   7.049  0.1577  0.1403  0.0522
  128TYR     HN 1785   8.362   7.928   6.969  2.1367  0.4872 -1.4974
  128TYR     CA 1786   8.489   8.067   7.084  0.2631  0.1215 -0.6599
  128TYR     HA 1787   8.592   8.044   7.106  0.3701  0.0395 -1.2288
  128TYR     CB 1788   8.477   8.153   6.960 -0.1539  0.1388  0.4031
  128TYR    HB1 1789   8.379   8.145   6.908  0.9865  0.5953 -1.9460
  128TYR    HB2 1790   8.545   8.106   6.887 -0.6946 -1.0835  0.6626
  128TYR     CG 1791   8.506   8.302   6.989  0.0716  0.2622 -0.1741
  128TYR    CD1 1792   8.396   8.393   7.005  0.8936 -0.7666  0.4416
  128TYR    HD1 1793   8.293   8.362   7.009  0.5000 -0.2606 -2.9647
  128TYR    CE1 1794   8.426   8.532   7.006  0.0050  0.2038 -0.0027
  128TYR    HE1 1795   8.346   8.605   7.007  1.0325  1.4068  1.8732
  128TYR     CZ 1796   8.563   8.578   7.002 -0.2660 -0.2679 -0.7068
  128TYR     OH 1797   8.597   8.713   6.986 -0.0664 -0.3602 -0.6316
  128TYR     HH 1798   8.684   8.712   6.946  0.5783 -0.7894  0.7298
  128TYR    CD2 1799   8.637   8.353   6.995 -0.1199  0.0713  0.3212
  128TYR    HD2 1800   8.721   8.286   6.986 -0.3191 -0.0832 -0.4720
  128TYR    CE2 1801   8.671   8.490   6.999  0.1253  0.6339 -0.1523
  128TYR    HE2 1802   8.770   8.531   6.989  0.3923 -0.2857 -1.5675
  128TYR      C 1803   8.441   8.131   7.220  0.5942 -0.1280  0.2020
  128TYR      O 1804   8.523   8.170   7.308 -0.3042  0.0508  0.2877
  129LEU      N 1805   8.308   8.138   7.240 -0.0301 -0.6988 -0.0378
  129LEU     HN 1806   8.247   8.111   7.166  0.3828 -0.3494 -0.5150
  129LEU     CA 1807   8.243   8.192   7.363  0.3635 -0.3359  0.4239
  129LEU     HA 1808   8.274   8.294   7.381 -0.4362 -0.0264  0.1037
  129LEU     CB 1809   8.086   8.186   7.356 -0.5802 -0.4153  0.9597
  129LEU    HB1 1810   8.049   8.218   7.456  0.1609  0.9797  0.8130
  129LEU    HB2 1811   8.061   8.084   7.318 -0.7351  0.1161 -0.4051
  129LEU     CG 1812   8.029   8.288   7.258  0.2164  1.0204  0.4834
  129LEU     HG 1813   8.052   8.265   7.152 -2.3524  0.4028 -0.0053
  129LEU    CD1 1814   7.870   8.281   7.253 -0.1742 -0.9498 -0.6031
  129LEU   HD11 1815   7.832   8.178   7.234  1.6719 -1.4664 -1.7993
  129LEU   HD12 1816   7.823   8.335   7.167 -1.8917 -1.8287 -0.2609
  129LEU   HD13 1817   7.827   8.321   7.347 -0.8865 -1.3796 -0.7364
  129LEU    CD2 1818   8.080   8.438   7.272 -0.4488 -0.2847  0.3861
  129LEU   HD21 1819   8.027   8.500   7.196 -0.1281 -1.0878 -0.4949
  129LEU   HD22 1820   8.187   8.449   7.246 -0.8083  1.1936 -0.5729
  129LEU   HD23 1821   8.048   8.487   7.367  0.9264  2.8678 -0.6315
  129LEU      C 1822   8.292   8.125   7.496  0.4527  0.3136 -0.0241
  129LEU      O 1823   8.331   8.186   7.590  0.6673 -0.1007 -0.4748
  130ALA      N 1824   8.286   7.992   7.500 -0.2699  0.4492 -0.0761
  130ALA     HN 1825   8.245   7.937   7.427 -0.0823  0.4320 -0.1680
  130ALA     CA 1826   8.344   7.910   7.605 -0.1632 -0.2278 -0.4991
  130ALA     HA 1827   8.294   7.916   7.701  1.0354 -0.4294  0.1594
  130ALA     CB 1828   8.325   7.765   7.550 -0.0339 -0.1881 -0.0692
  130ALA    HB1 1829   8.373   7.696   7.623  1.0778 -1.1526 -1.6350
  130ALA    HB2 1830   8.360   7.756   7.445  1.9907  2.0144  0.3490
  130ALA    HB3 1831   8.215   7.748   7.560 -0.1731  0.5318 -0.3663
  130ALA      C 1832   8.495   7.939   7.631  0.4773  0.0537 -0.3988
  130ALA      O 1833   8.529   7.974   7.743  0.0672  0.9776  0.9357
  131ILE      N 1834   8.579   7.918   7.526  0.6288  0.3429  0.1083
  131ILE     HN 1835   8.556   7.886   7.435  1.6866 -0.1675  0.0079
  131ILE     CA 1836   8.723   7.918   7.542 -0.2855  0.1299 -0.2522
  131ILE     HA 1837   8.749   7.877   7.639  0.0700 -0.4292 -0.5815
  131ILE     CB 1838   8.784   7.829   7.433 -0.2783 -0.0287 -0.3911
  131ILE     HB 1839   8.744   7.860   7.334  0.7957 -3.2845 -2.0087
  131ILE    CG2 1840   8.931   7.848   7.413 -0.0849 -0.3000  0.1814
  131ILE   HG21 1841   8.980   7.847   7.512 -1.8117 -2.3081  1.1075
  131ILE   HG22 1842   8.951   7.950   7.373  1.4018 -0.0693  1.4241
  131ILE   HG23 1843   8.965   7.770   7.341  0.5857 -1.4635  1.7018
  131ILE    CG1 1844   8.733   7.680   7.460  0.3403 -0.4718 -0.4914
  131ILE   HG11 1845   8.622   7.675   7.474  0.3296 -2.0454 -0.8835
  131ILE   HG12 1846   8.780   7.647   7.555  1.0441  2.0417  0.0975
  131ILE     CD 1847   8.759   7.579   7.354  0.3062  0.3079 -0.3571
  131ILE    HD1 1848   8.704   7.620   7.266 -0.3416 -0.1045 -0.1476
  131ILE    HD2 1849   8.717   7.479   7.379  0.7401  0.1201 -0.3656
  131ILE    HD3 1850   8.866   7.576   7.326 -0.1501  3.7022 -3.2865
  131ILE      C 1851   8.786   8.056   7.554  0.7851 -0.5491  0.7183
  131ILE      O 1852   8.886   8.076   7.619  0.3542 -0.2660  0.5884
  132VAL      N 1853   8.729   8.159   7.484  0.6970  0.0897  0.0584
  132VAL     HN 1854   8.655   8.132   7.424  1.1761 -1.0670 -0.0329
  132VAL     CA 1855   8.790   8.290   7.466 -0.1670  0.2902  0.3004
  132VAL     HA 1856   8.889   8.294   7.508 -0.1242 -1.0881  0.3964
  132VAL     CB 1857   8.822   8.318   7.318  0.4001 -0.3785  0.2636
  132VAL     HB 1858   8.728   8.348   7.267  0.8680 -0.0766 -0.4394
  132VAL    CG1 1859   8.903   8.456   7.298  0.2725  0.3267 -0.4725
  132VAL   HG11 1860   8.840   8.544   7.324  0.0458  0.5881 -1.8022
  132VAL   HG12 1861   8.931   8.470   7.191 -2.1174  1.5765 -1.0104
  132VAL   HG13 1862   8.994   8.461   7.361 -0.5678  1.0169  0.7411
  132VAL    CG2 1863   8.887   8.200   7.246 -0.2049  0.1031 -0.6135
  132VAL   HG21 1864   8.976   8.175   7.307  0.3584 -0.8447 -1.7963
  132VAL   HG22 1865   8.928   8.230   7.147 -3.4025  0.7989 -1.8732
  132VAL   HG23 1866   8.826   8.111   7.223  1.8405 -1.1692 -1.3532
  132VAL      C 1867   8.716   8.407   7.534 -0.2132 -0.0494 -0.0806
  132VAL      O 1868   8.779   8.504   7.578  0.1531 -0.0694  0.3189
  133ARG      N 1869   8.582   8.399   7.552 -0.3404  0.2717 -0.1715
  133ARG     HN 1870   8.533   8.328   7.504 -0.8396  0.5809 -0.1213
  133ARG     CA 1871   8.506   8.514   7.592 -0.1257  0.2485 -0.8678
  133ARG     HA 1872   8.571   8.595   7.623  0.5554 -0.5090 -0.2620
  133ARG     CB 1873   8.420   8.561   7.474 -0.2970 -0.1990 -0.4261
  133ARG    HB1 1874   8.338   8.633   7.493  0.1534  0.2984 -0.3438
  133ARG    HB2 1875   8.377   8.468   7.430 -0.0187  0.1150 -1.3850
  133ARG     CG 1876   8.503   8.614   7.353 -0.3543 -0.5151  0.3909
  133ARG    HG1 1877   8.425   8.641   7.279  1.5761  1.9381 -0.9026
  133ARG    HG2 1878   8.569   8.533   7.316  1.6922  1.6165 -0.9014
  133ARG     CD 1879   8.587   8.738   7.381  0.7856 -1.0406  0.1566
  133ARG    HD1 1880   8.653   8.723   7.469 -0.4549 -1.1834  1.0893
  133ARG    HD2 1881   8.516   8.820   7.407  0.5005 -0.7450 -1.4352
  133ARG     NE 1882   8.657   8.783   7.252 -0.6362 -0.3118 -0.0401
  133ARG     HE 1883   8.662   8.733   7.165  1.2745 -0.0327 -0.1269
  133ARG     CZ 1884   8.729   8.894   7.256 -0.3804 -0.0906 -0.1797
  133ARG    NH1 1885   8.749   8.979   7.351 -0.1798 -0.2167 -0.1769
  133ARG   HH11 1886   8.695   8.989   7.435  3.1293  1.7829  1.9660
  133ARG   HH12 1887   8.795   9.061   7.319 -1.5184  0.6135 -0.0601
  133ARG    NH2 1888   8.811   8.908   7.152  0.7885 -0.6836 -1.1417
  133ARG   HH21 1889   8.797   8.853   7.069 -0.6241 -3.3392  0.7137
  133ARG   HH22 1890   8.862   8.991   7.129 -1.2707  0.7422 -0.8597
  133ARG      C 1891   8.425   8.488   7.721 -0.5716 -0.2331  0.2796
  133ARG      O 1892   8.304   8.504   7.710  0.3326 -0.2245 -0.1510
  134PRO      N 1893   8.465   8.457   7.840 -1.0091 -0.8638 -0.4113
  134PRO     CD 1894   8.609   8.473   7.887  0.1218 -0.2062 -0.3019
  134PRO    HD1 1895   8.623   8.573   7.935  1.4179 -0.4733 -0.0879
  134PRO    HD2 1896   8.675   8.458   7.799 -0.3228  1.9422 -1.0606
  134PRO     CA 1897   8.384   8.394   7.941  0.0881 -0.8695  0.2377
  134PRO     HA 1898   8.317   8.322   7.897  0.8131 -0.9042 -0.8528
  134PRO     CB 1899   8.483   8.357   8.053 -0.0223 -0.0290  0.2418
  134PRO    HB1 1900   8.456   8.265   8.108 -0.3501  1.1317  2.1027
  134PRO    HB2 1901   8.502   8.435   8.130 -1.8440  1.4146 -0.6814
  134PRO     CG 1902   8.622   8.353   7.985  0.6628 -0.4979  0.4801
  134PRO    HG1 1903   8.706   8.367   8.056  0.1844  0.5684  0.8540
  134PRO    HG2 1904   8.635   8.257   7.930 -2.6207 -2.5864  2.9530
  134PRO      C 1905   8.284   8.498   8.000  0.2831 -0.5266 -0.5261
  134PRO      O 1906   8.163   8.466   8.001 -0.1086 -0.1863 -0.0630
  135VAL      N 1907   8.326   8.620   8.039 -0.0225  0.4778 -0.3902
  135VAL     HN 1908   8.423   8.626   8.060 -0.0909 -2.1998  1.2475
  135VAL     CA 1909   8.238   8.726   8.083  0.1468  0.1926  0.5699
  135VAL     HA 1910   8.181   8.685   8.164 -0.0081  0.1261  0.4282
  135VAL     CB 1911   8.325   8.846   8.127  0.9380  0.3653 -0.4115
  135VAL     HB 1912   8.377   8.887   8.037  0.7767  1.3818 -0.0620
  135VAL    CG1 1913   8.233   8.959   8.177 -0.1498 -0.1851  0.1439
  135VAL   HG11 1914   8.164   8.915   8.252 -0.9768  0.1892 -0.3785
  135VAL   HG12 1915   8.157   8.999   8.107  0.0818  1.6239  0.8679
  135VAL   HG13 1916   8.278   9.049   8.226  0.6125 -1.1713  1.3193
  135VAL    CG2 1917   8.426   8.809   8.234  0.1166 -0.6519  0.4122
  135VAL   HG21 1918   8.382   8.763   8.326 -0.3752  3.3929  2.4275
  135VAL   HG22 1919   8.479   8.898   8.272  0.7970 -0.8042 -0.1586
  135VAL   HG23 1920   8.510   8.746   8.197 -0.3320 -1.0534  0.0710
  135VAL      C 1921   8.132   8.751   7.973  0.8287 -0.1111 -0.1222
  135VAL      O 1922   8.013   8.773   7.999  0.2648 -0.0999 -0.4409
  136ALA      N 1923   8.174   8.761   7.848 -0.2528 -0.5543  0.4118
  136ALA     HN 1924   8.272   8.753   7.827 -0.1966 -1.3830  0.9222
  136ALA     CA 1925   8.089   8.809   7.742  0.6161  0.5764 -0.4453
  136ALA     HA 1926   8.035   8.895   7.779 -1.5926 -1.2880  0.9483
  136ALA     CB 1927   8.178   8.846   7.630 -0.1111 -0.0783 -0.1736
  136ALA    HB1 1928   8.125   8.893   7.545 -0.3907 -0.2728 -0.1089
  136ALA    HB2 1929   8.228   8.758   7.584  2.5956  1.3016 -0.0689
  136ALA    HB3 1930   8.250   8.917   7.675 -1.4799  0.2021  1.6792
  136ALA      C 1931   7.978   8.711   7.695  0.0293 -0.4614  0.7129
  136ALA      O 1932   7.871   8.752   7.657  0.1018  0.6646 -0.6918
  137ASN      N 1933   8.010   8.584   7.700  0.0279 -0.4632 -0.1234
  137ASN     HN 1934   8.104   8.561   7.726  0.8216  0.8293 -1.7073
  137ASN     CA 1935   7.921   8.471   7.678 -0.3063  0.0783 -0.1798
  137ASN     HA 1936   7.878   8.475   7.579 -1.7744 -1.4211  0.3489
  137ASN     CB 1937   8.004   8.337   7.696  0.9143 -0.0535  0.2456
  137ASN    HB1 1938   8.041   8.338   7.801 -1.8274 -1.7761  1.3538
  137ASN    HB2 1939   8.091   8.316   7.630  0.0233 -1.3526 -0.5653
  137ASN     CG 1940   7.923   8.212   7.687  0.2029  0.5729 -0.5545
  137ASN    OD1 1941   7.814   8.200   7.625  0.6539  0.2441 -0.6152
  137ASN    ND2 1942   7.973   8.103   7.745 -0.3275 -0.3427  0.1030
  137ASN   HD21 1943   7.947   8.010   7.718  1.5280 -0.8199 -0.2231
  137ASN   HD22 1944   8.045   8.119   7.813 -1.3175 -0.5412  1.2335
  137ASN      C 1945   7.795   8.471   7.765 -0.4428 -0.1380 -0.4735
  137ASN      O 1946   7.682   8.449   7.724  0.4905  0.0336  0.4702
  138ALA      N 1947   7.814   8.503   7.897  0.6779  0.1293  0.5301
  138ALA     HN 1948   7.906   8.525   7.927  0.2017 -0.1353  2.2996
  138ALA     CA 1949   7.703   8.504   7.987  0.6387 -0.1404  0.0669
  138ALA     HA 1950   7.661   8.404   7.985 -0.6515  0.3508  0.9429
  138ALA     CB 1951   7.758   8.528   8.126  0.1694 -0.6877  0.2307
  138ALA    HB1 1952   7.798   8.630   8.145  1.5437 -1.1476 -0.0778
  138ALA    HB2 1953   7.836   8.456   8.157 -0.2562 -1.0101  0.5746
  138ALA    HB3 1954   7.676   8.517   8.200 -0.3332  1.1262 -0.0020
  138ALA      C 1955   7.596   8.609   7.967  0.3184 -0.9682  0.2484
  138ALA      O 1956   7.479   8.579   7.952  0.3071 -0.0316  0.1804
  139ARG      N 1957   7.644   8.738   7.946  0.0759 -0.3020 -0.2308
  139ARG     HN 1958   7.739   8.751   7.970 -0.4947  0.3708  1.8486
  139ARG     CA 1959   7.576   8.858   7.899 -0.4143 -0.5124 -0.5421
  139ARG     HA 1960   7.496   8.886   7.967 -0.8237 -0.1079 -1.1866
  139ARG     CB 1961   7.673   8.981   7.895 -0.2353 -0.0638  0.0791
  139ARG    HB1 1962   7.624   9.073   7.859 -0.8179 -0.6046 -0.5347
  139ARG    HB2 1963   7.753   8.957   7.822 -1.3944 -0.6426 -1.0475
  139ARG     CG 1964   7.746   9.007   8.027  0.2427  0.1403 -0.5023
  139ARG    HG1 1965   7.782   8.908   8.062 -1.5240 -1.3915 -2.7594
  139ARG    HG2 1966   7.679   9.051   8.105 -1.6257 -0.8284 -1.4952
  139ARG     CD 1967   7.861   9.108   8.014  0.4661  0.2714 -0.3190
  139ARG    HD1 1968   7.819   9.207   7.984 -2.8466 -0.7168  0.6712
  139ARG    HD2 1969   7.937   9.087   7.936  0.8834  2.4284 -0.5683
  139ARG     NE 1970   7.924   9.116   8.154 -0.1476 -0.3821  0.3980
  139ARG     HE 1971   7.928   9.032   8.207 -0.6976 -0.5598  0.1646
  139ARG     CZ 1972   7.988   9.220   8.211 -0.8149 -0.2405 -0.5369
  139ARG    NH1 1973   8.027   9.329   8.142 -0.1866  0.6843  0.0017
  139ARG   HH11 1974   8.032   9.332   8.042  1.3738  1.1718  0.0656
  139ARG   HH12 1975   8.079   9.398   8.192 -0.3316  0.5695  0.3150
  139ARG    NH2 1976   8.032   9.215   8.338 -0.3790  0.9956  0.5081
  139ARG   HH21 1977   7.984   9.150   8.398 -0.6952  0.8947  0.1488
  139ARG   HH22 1978   8.070   9.302   8.368 -0.2508  0.9564  0.4595
  139ARG      C 1979   7.502   8.838   7.770 -0.2615  0.2419  0.3706
  139ARG      O 1980   7.392   8.891   7.754  0.5145  0.1401 -0.6985
  140LEU      N 1981   7.563   8.773   7.662 -0.1401 -0.3685  0.1440
  140LEU     HN 1982   7.657   8.740   7.668 -0.2185 -0.8590 -1.0158
  140LEU     CA 1983   7.501   8.753   7.534  0.4832 -0.6130  0.4114
  140LEU     HA 1984   7.475   8.851   7.497  0.4576 -1.0792 -0.8636
  140LEU     CB 1985   7.592   8.672   7.443 -0.2035  0.2320 -0.3248
  140LEU    HB1 1986   7.599   8.574   7.495  1.3226  1.7202  2.4532
  140LEU    HB2 1987   7.687   8.730   7.443 -0.1006  0.0680  0.5843
  140LEU     CG 1988   7.552   8.641   7.294 -0.4288 -0.0649  0.3083
  140LEU     HG 1989   7.442   8.624   7.297 -0.3889 -0.1981  1.2463
  140LEU    CD1 1990   7.589   8.771   7.217 -0.5194 -0.1761 -0.2241
  140LEU   HD11 1991   7.698   8.794   7.224 -1.0316  2.0774  1.8330
  140LEU   HD12 1992   7.541   8.860   7.263  0.8484 -0.2821  1.5173
  140LEU   HD13 1993   7.569   8.757   7.109  1.1363 -2.5851 -0.2972
  140LEU    CD2 1994   7.635   8.527   7.229  0.1145  0.0324  0.6840
  140LEU   HD21 1995   7.588   8.522   7.128  1.9755  0.8545 -0.2670
  140LEU   HD22 1996   7.615   8.427   7.273 -1.6495 -1.0127 -2.1576
  140LEU   HD23 1997   7.744   8.548   7.221  0.2252 -0.3667  1.1176
  140LEU      C 1998   7.366   8.678   7.546 -0.1783 -0.1680 -0.1861
  140LEU      O 1999   7.260   8.725   7.496  0.2452 -0.1161 -0.0599
  141ARG      N 2000   7.352   8.566   7.621 -0.4162  0.1423  0.5452
  141ARG     HN 2001   7.435   8.538   7.669 -0.2703 -1.3541 -0.4988
  141ARG     CA 2002   7.232   8.487   7.640  0.5541 -0.3185 -0.0141
  141ARG     HA 2003   7.198   8.460   7.541  0.2389  2.8260 -0.8941
  141ARG     CB 2004   7.258   8.376   7.748 -0.1636  0.4756  0.0779
  141ARG    HB1 2005   7.172   8.307   7.759 -0.4800  0.7172 -0.7962
  141ARG    HB2 2006   7.266   8.419   7.850  0.5223 -2.4434  1.3617
  141ARG     CG 2007   7.388   8.294   7.723  1.1958 -0.0549 -0.0010
  141ARG    HG1 2008   7.407   8.219   7.803  2.1019 -0.0434 -0.1986
  141ARG    HG2 2009   7.478   8.358   7.727  2.1569 -1.2856 -1.1703
  141ARG     CD 2010   7.391   8.218   7.589 -0.0283 -0.5374  0.0043
  141ARG    HD1 2011   7.351   8.286   7.510  0.5380  1.2267  1.1733
  141ARG    HD2 2012   7.325   8.133   7.613 -1.2279  0.7581  1.5222
  141ARG     NE 2013   7.531   8.172   7.552  0.7883  0.0656 -0.8892
  141ARG     HE 2014   7.609   8.229   7.578  1.0754 -0.9089  0.4780
  141ARG     CZ 2015   7.554   8.067   7.477  0.3745  0.4824  0.2452
  141ARG    NH1 2016   7.462   7.998   7.415 -0.5447 -0.3673 -0.2477
  141ARG   HH11 2017   7.485   7.907   7.378  0.7806 -0.0328 -0.3102
  141ARG   HH12 2018   7.367   8.028   7.421 -0.2459  0.7197 -0.7476
  141ARG    NH2 2019   7.678   8.023   7.464 -0.4016 -0.1309  0.7356
  141ARG   HH21 2020   7.738   8.059   7.535  1.2838 -0.5165 -0.4462
  141ARG   HH22 2021   7.693   7.933   7.424 -2.1464  0.1456 -0.6701
  141ARG      C 2022   7.108   8.562   7.691  0.6868  0.0653 -0.0126
  141ARG      O 2023   6.991   8.528   7.673  0.4677  0.2790  0.1406
  142LEU      N 2024   7.132   8.675   7.765 -0.1661  0.0974  0.2467
  142LEU     HN 2025   7.220   8.720   7.775 -0.4201  1.2481 -1.9392
  142LEU     CA 2026   7.021   8.751   7.825  0.6296 -0.9199 -0.0924
  142LEU     HA 2027   6.945   8.679   7.852 -1.4882  1.6110  1.1305
  142LEU     CB 2028   7.065   8.820   7.951 -0.0289  0.2893 -0.4721
  142LEU    HB1 2029   6.994   8.895   7.993 -1.0833 -0.7959 -0.2445
  142LEU    HB2 2030   7.158   8.876   7.926  0.2833 -0.6241 -1.4234
  142LEU     CG 2031   7.097   8.715   8.059  0.7337 -0.1185  0.3714
  142LEU     HG 2032   7.138   8.618   8.021 -2.6010 -0.6109 -2.5312
  142LEU    CD1 2033   7.190   8.770   8.161  0.1902  0.5961  0.4187
  142LEU   HD11 2034   7.168   8.868   8.208  0.1423 -0.2881  2.3731
  142LEU   HD12 2035   7.289   8.771   8.110 -1.3378 -0.9074 -2.8187
  142LEU   HD13 2036   7.211   8.692   8.238  1.9868 -0.0635 -0.6581
  142LEU    CD2 2037   6.969   8.671   8.134 -0.3091 -0.2952 -0.3992
  142LEU   HD21 2038   6.905   8.616   8.062  3.3796 -3.5899 -1.4786
  142LEU   HD22 2039   6.922   8.762   8.179  2.5530  1.9163 -1.5349
  142LEU   HD23 2040   6.985   8.592   8.210 -0.2007 -0.2664 -0.3924
  142LEU      C 2041   6.962   8.857   7.739  0.7030  0.2931  0.3128
  142LEU      O 2042   6.850   8.899   7.763  0.3647 -0.1890  0.3234
  143ARG      N 2043   7.032   8.899   7.634 -0.2245  0.5475 -0.0641
  143ARG     HN 2044   7.129   8.874   7.634 -0.5336 -0.8629 -1.7204
  143ARG     CA 2045   6.987   8.996   7.540 -0.3041  0.1116 -0.4969
  143ARG     HA 2046   6.896   9.044   7.573  0.6498  1.0293  0.8985
  143ARG     CB 2047   7.091   9.115   7.520  0.5484  0.1523  0.5529
  143ARG    HB1 2048   7.103   9.178   7.611 -0.8795  0.5363  0.4972
  143ARG    HB2 2049   7.052   9.183   7.441  0.0546  0.6260  1.1970
  143ARG     CG 2050   7.227   9.085   7.465 -0.5223  0.6008 -0.2392
  143ARG    HG1 2051   7.212   9.018   7.377  0.4583 -2.7138  1.9327
  143ARG    HG2 2052   7.282   9.038   7.549  0.1253  4.0384  1.4436
  143ARG     CD 2053   7.297   9.215   7.425 -0.8177 -0.0348 -0.3044
  143ARG    HD1 2054   7.305   9.276   7.518 -1.3950 -1.0600  0.4339
  143ARG    HD2 2055   7.242   9.271   7.346 -2.1425 -0.5472  0.2255
  143ARG     NE 2056   7.431   9.173   7.373 -0.5298  0.4797  0.1333
  143ARG     HE 2057   7.426   9.118   7.289 -0.9901  1.8125 -0.7478
  143ARG     CZ 2058   7.543   9.166   7.433 -0.1557  0.2978  0.7860
  143ARG    NH1 2059   7.561   9.211   7.557  0.2680 -0.5147  0.5012
  143ARG   HH11 2060   7.479   9.235   7.609  2.4629  0.8411  3.6488
  143ARG   HH12 2061   7.652   9.201   7.598  1.1191 -2.2779 -1.6016
  143ARG    NH2 2062   7.647   9.106   7.370 -0.2699  0.9124 -0.0072
  143ARG   HH21 2063   7.617   9.072   7.281  1.1343  1.7909 -0.8506
  143ARG   HH22 2064   7.712   9.061   7.430 -1.2316  0.1445  0.4905
  143ARG      C 2065   6.951   8.932   7.407 -0.5579  0.0471  0.5985
  143ARG      O 2066   6.865   8.974   7.333  0.1679 -0.2491  0.2217
  144VAL      N 2067   7.020   8.822   7.378  0.4245  0.3030 -0.2530
  144VAL     HN 2068   7.082   8.778   7.442 -0.9869  0.1812  1.0968
  144VAL     CA 2069   7.008   8.761   7.245  0.3304  1.0085  0.7937
  144VAL     HA 2070   6.944   8.818   7.179 -1.0824  0.8617  1.9977
  144VAL     CB 2071   7.132   8.762   7.160  0.3310  0.5021  0.3766
  144VAL     HB 2072   7.218   8.750   7.230 -0.6679 -1.4819  1.3614
  144VAL    CG1 2073   7.140   8.648   7.053  0.1728 -0.2539 -0.0355
  144VAL   HG11 2074   7.144   8.549   7.102  1.4391  0.1065  0.6269
  144VAL   HG12 2075   7.237   8.661   7.000 -0.0766 -1.0912 -0.7241
  144VAL   HG13 2076   7.048   8.662   6.993 -0.2806  1.6599  1.0186
  144VAL    CG2 2077   7.137   8.902   7.089  0.1594  0.7275  0.2108
  144VAL   HG21 2078   7.142   8.983   7.165  1.2831 -1.3143  2.4732
  144VAL   HG22 2079   7.049   8.900   7.022 -0.0089  1.4185  0.4069
  144VAL   HG23 2080   7.236   8.903   7.038 -0.5390  1.8244 -1.1683
  144VAL      C 2081   6.948   8.617   7.261  0.5652 -0.4506 -0.1673
  144VAL      O 2082   6.992   8.538   7.339 -0.1058 -0.1749 -0.1102
  145SER      N 2083   6.851   8.583   7.178  0.3844  0.4834 -0.0891
  145SER     HN 2084   6.832   8.647   7.104  3.6692 -0.3367 -1.8626
  145SER     CA 2085   6.777   8.459   7.170 -0.7566  0.3002 -0.4466
  145SER     HA 2086   6.804   8.401   7.257 -0.9030  0.7700 -0.0867
  145SER     CB 2087   6.618   8.479   7.162 -0.1212  0.0044 -0.3754
  145SER    HB1 2088   6.608   8.554   7.081 -0.5673  1.2713  0.8224
  145SER    HB2 2089   6.576   8.514   7.259  0.7191 -0.2128  0.0829
  145SER     OG 2090   6.534   8.369   7.133 -0.0842 -0.1997  1.0650
  145SER    HG1 2091   6.466   8.368   7.201 -0.8291 -3.1541  0.3937
  145SER      C 2092   6.820   8.370   7.062  0.4060  0.8792  0.4194
  145SER      O 2093   6.821   8.408   6.948 -0.5635  0.6425  0.7882
  146GLY      N 2094   6.872   8.245   7.099 -0.3910 -0.4413  0.1864
  146GLY     HN 2095   6.895   8.237   7.195  0.6549  0.2139  0.0002
  146GLY     CA 2096   6.897   8.126   7.027  0.0602  0.2956 -0.0895
  146GLY    HA1 2097   6.913   8.043   7.095 -1.0625  0.5347  0.4960
  146GLY    HA2 2098   6.981   8.139   6.960 -0.7588 -1.3884 -1.5405
  146GLY      C 2099   6.778   8.084   6.945 -0.9267  0.5259  0.0268
  146GLY      O 2100   6.795   8.059   6.826  0.1472 -0.6962 -0.5705
  147ALA      N 2101   6.660   8.075   7.005  0.9344 -0.5209  0.4515
  147ALA     HN 2102   6.648   8.089   7.103 -2.7608 -1.0190  0.2110
  147ALA     CA 2103   6.535   8.043   6.942  0.2661  0.0528 -0.1138
  147ALA     HA 2104   6.532   7.943   6.900 -1.8072  0.2548 -0.5314
  147ALA     CB 2105   6.417   8.044   7.055 -0.4634 -0.4845  0.2621
  147ALA    HB1 2106   6.440   7.960   7.125 -0.1519  1.2371  2.3463
  147ALA    HB2 2107   6.312   8.026   7.025 -0.7052  0.6818  0.3417
  147ALA    HB3 2108   6.421   8.142   7.109  2.4783 -0.1791 -0.3698
  147ALA      C 2109   6.494   8.137   6.827 -0.2236 -0.2308 -0.4047
  147ALA      O 2110   6.460   8.091   6.721  0.7100  0.3397 -0.5904
  148VAL      N 2111   6.506   8.271   6.848 -0.1626  0.2793 -0.3146
  148VAL     HN 2112   6.524   8.295   6.943 -1.0710  2.6497 -0.6705
  148VAL     CA 2113   6.487   8.371   6.748  0.5972 -0.6233  0.2311
  148VAL     HA 2114   6.389   8.352   6.707 -0.2195  1.7614  0.9126
  148VAL     CB 2115   6.474   8.509   6.809  0.9260 -0.5088  0.2467
  148VAL     HB 2116   6.557   8.531   6.879  0.0621 -1.3007  1.5709
  148VAL    CG1 2117   6.488   8.637   6.724 -0.6262 -0.6692  0.1144
  148VAL   HG11 2118   6.590   8.659   6.688 -1.3151  0.5296 -1.2097
  148VAL   HG12 2119   6.449   8.721   6.785  1.4626  0.4692 -0.0431
  148VAL   HG13 2120   6.425   8.628   6.633 -1.8811  0.3330  0.8364
  148VAL    CG2 2121   6.339   8.516   6.879 -0.1668 -0.4039 -0.0362
  148VAL   HG21 2122   6.303   8.425   6.932 -3.8543 -0.0843 -1.7095
  148VAL   HG22 2123   6.261   8.537   6.803 -2.3388  1.8763  2.6340
  148VAL   HG23 2124   6.332   8.606   6.943 -3.5813  0.3345 -1.2271
  148VAL      C 2125   6.584   8.360   6.630  0.0079 -0.2209  0.1448
  148VAL      O 2126   6.548   8.363   6.514  0.0531 -0.0993  0.3069
  149ALA      N 2127   6.716   8.336   6.660  1.0398 -0.3715 -0.3425
  149ALA     HN 2128   6.741   8.330   6.757  0.3198  0.2679 -0.1140
  149ALA     CA 2129   6.819   8.325   6.567 -0.6930  1.4156  0.3462
  149ALA     HA 2130   6.811   8.399   6.489  0.5415  0.9594 -0.2502
  149ALA     CB 2131   6.958   8.323   6.633 -0.5781 -0.0855  0.0410
  149ALA    HB1 2132   6.981   8.235   6.696  0.2484 -0.7585 -1.1584
  149ALA    HB2 2133   6.958   8.420   6.686 -0.1954  0.8337 -1.5598
  149ALA    HB3 2134   7.045   8.322   6.564 -1.2939  1.1386 -0.9428
  149ALA      C 2135   6.795   8.198   6.482 -0.3412  0.4829 -0.2083
  149ALA      O 2136   6.799   8.194   6.363  0.1648  0.1751  0.0294
  150THR      N 2137   6.753   8.089   6.551  0.0783  0.1438  0.4325
  150THR     HN 2138   6.738   8.102   6.649 -1.0491 -1.2948  0.4805
  150THR     CA 2139   6.715   7.965   6.482 -0.4488 -0.0684 -1.0325
  150THR     HA 2140   6.797   7.928   6.421  1.6860 -0.5234  1.8689
  150THR     CB 2141   6.694   7.841   6.575  0.2640 -0.5734  0.4016
  150THR     HB 2142   6.594   7.850   6.623  0.6833  0.4953  1.1164
  150THR    OG1 2143   6.795   7.824   6.670  0.3354  0.6301 -0.6814
  150THR    HG1 2144   6.788   7.896   6.732 -2.9314 -1.3398  1.5325
  150THR    CG2 2145   6.687   7.713   6.496 -0.1398 -0.0029  0.3371
  150THR   HG21 2146   6.684   7.627   6.566 -2.3606 -0.5321 -0.3260
  150THR   HG22 2147   6.779   7.709   6.435  0.6100  2.6393  1.1201
  150THR   HG23 2148   6.597   7.699   6.433 -0.1623 -1.9718  0.7542
  150THR      C 2149   6.595   7.976   6.389  0.4358  0.2752 -0.0446
  150THR      O 2150   6.590   7.919   6.284  0.8263 -0.0311 -0.0436
  151ALA      N 2151   6.492   8.051   6.418 -0.1308  0.1581  0.4553
  151ALA     HN 2152   6.487   8.110   6.499 -0.2868  1.5215 -0.5090
  151ALA     CA 2153   6.386   8.086   6.322 -0.2819 -0.0540 -0.1937
  151ALA     HA 2154   6.334   7.998   6.287 -2.1436  0.2602  1.5327
  151ALA     CB 2155   6.284   8.171   6.405 -0.4490 -1.0073 -0.4677
  151ALA    HB1 2156   6.184   8.181   6.357  0.0168  0.8944 -1.0994
  151ALA    HB2 2157   6.324   8.273   6.418  0.5649 -1.3842 -0.5756
  151ALA    HB3 2158   6.274   8.136   6.510 -1.2483  1.0144  0.1794
  151ALA      C 2159   6.434   8.163   6.199 -0.2750  0.3468  0.2835
  151ALA      O 2160   6.395   8.133   6.085 -0.5909 -0.2620  0.3006
  152VAL      N 2161   6.528   8.263   6.221 -0.1371  0.4832  0.2885
  152VAL     HN 2162   6.547   8.278   6.317 -1.2228 -1.7457  0.9124
  152VAL     CA 2163   6.590   8.344   6.121  0.2100 -0.7312  0.0044
  152VAL     HA 2164   6.515   8.383   6.054  0.5039  0.2991  0.2468
  152VAL     CB 2165   6.666   8.466   6.183  0.1190  0.5584 -0.4805
  152VAL     HB 2166   6.733   8.438   6.267 -0.3782 -2.5197 -0.9932
  152VAL    CG1 2167   6.756   8.544   6.077 -0.6971  0.4966  0.4855
  152VAL   HG11 2168   6.840   8.482   6.039 -1.6785 -0.6988  0.2081
  152VAL   HG12 2169   6.787   8.643   6.119 -0.6368  0.9737 -0.6465
  152VAL   HG13 2170   6.695   8.565   5.987  0.7104 -2.7159 -1.3739
  152VAL    CG2 2171   6.554   8.567   6.231 -0.6153  0.0494  0.3662
  152VAL   HG21 2172   6.504   8.544   6.327  3.3390 -1.7350  2.2195
  152VAL   HG22 2173   6.476   8.560   6.153 -0.7747  1.6132  0.3490
  152VAL   HG23 2174   6.594   8.671   6.227 -1.8300  0.4860 -1.4855
  152VAL      C 2175   6.684   8.266   6.032 -0.0735 -0.4512  0.3748
  152VAL      O 2176   6.687   8.279   5.912 -0.3606  0.5774 -0.2058
  153LEU      N 2177   6.756   8.174   6.092  0.4369 -0.3532 -0.4609
  153LEU     HN 2178   6.754   8.170   6.192  1.3506  1.6185 -0.3122
  153LEU     CA 2179   6.836   8.073   6.030 -0.5211  0.4691  0.7507
  153LEU     HA 2180   6.922   8.118   5.982  1.7629 -1.5688  2.6737
  153LEU     CB 2181   6.910   7.983   6.142  0.0201  0.2547  0.3832
  153LEU    HB1 2182   6.832   7.923   6.193  0.2098 -0.5983 -0.3098
  153LEU    HB2 2183   6.953   8.056   6.213  0.5156 -0.2956  0.6477
  153LEU     CG 2184   7.011   7.877   6.094  0.6880 -0.1484  0.5798
  153LEU     HG 2185   7.091   7.928   6.036  1.8868 -3.7811 -1.2713
  153LEU    CD1 2186   7.080   7.824   6.220  0.0521 -0.5784  0.2998
  153LEU   HD11 2187   7.182   7.783   6.200 -0.2218 -1.6271  0.9944
  153LEU   HD12 2188   7.018   7.746   6.268 -1.3869  0.5313  0.3285
  153LEU   HD13 2189   7.095   7.899   6.301 -0.6716 -1.3084  1.1283
  153LEU    CD2 2190   6.969   7.746   6.022  0.1679 -0.2741  0.1636
  153LEU   HD21 2191   6.889   7.695   6.080  0.1931  0.4521  0.8413
  153LEU   HD22 2192   7.054   7.676   6.011 -0.1184 -0.6873  0.5550
  153LEU   HD23 2193   6.925   7.772   5.923 -0.4876  3.3829  1.2718
  153LEU      C 2194   6.754   7.989   5.924 -0.4251 -0.9117 -0.7164
  153LEU      O 2195   6.781   8.000   5.806 -0.3046  0.1098  0.4095
  154TRP      N 2196   6.655   7.917   5.969 -0.2966  0.4630 -0.1972
  154TRP     HN 2197   6.654   7.896   6.067  3.5604  1.1429  0.1363
  154TRP     CA 2198   6.569   7.835   5.885 -0.1430 -0.5460 -0.0739
  154TRP     HA 2199   6.628   7.774   5.818  0.8898 -0.1969  0.4973
  154TRP     CB 2200   6.474   7.731   5.966 -0.4280  0.2727  0.5582
  154TRP    HB1 2201   6.391   7.681   5.913  0.3037  1.1246 -1.4783
  154TRP    HB2 2202   6.438   7.794   6.050 -0.2991  0.6073  0.3654
  154TRP     CG 2203   6.559   7.627   6.024 -1.0296 -0.6775 -0.1226
  154TRP    CD1 2204   6.604   7.605   6.149 -0.0609 -0.8374  0.8829
  154TRP    HD1 2205   6.577   7.677   6.224  0.6481 -1.0003  1.3015
  154TRP    NE1 2206   6.673   7.483   6.164  0.0984  0.6221  0.0195
  154TRP    HE1 2207   6.711   7.442   6.245 -0.4770  0.9235  0.4505
  154TRP    CE2 2208   6.674   7.428   6.036 -0.3862  0.6614 -0.1244
  154TRP    CD2 2209   6.611   7.517   5.946  0.0545 -0.3214  0.3686
  154TRP    CE3 2210   6.603   7.481   5.811  0.3171 -0.0188  1.0461
  154TRP    HE3 2211   6.561   7.555   5.744  0.0909 -0.1500  1.0433
  154TRP    CZ3 2212   6.649   7.364   5.764 -0.3398 -0.0787  0.7368
  154TRP    HZ3 2213   6.639   7.344   5.659  1.2467  2.7448 -0.0671
  154TRP    CZ2 2214   6.730   7.311   5.989  0.5828  0.8215  0.1811
  154TRP    HZ2 2215   6.782   7.243   6.055  0.0874 -1.5071 -1.6811
  154TRP    CH2 2216   6.717   7.282   5.851 -0.0224  0.0649  0.2414
  154TRP    HH2 2217   6.757   7.189   5.812  2.3424  0.4984  1.4376
  154TRP      C 2218   6.487   7.912   5.784  0.4496  0.8508  0.2063
  154TRP      O 2219   6.464   7.861   5.676  0.0425  0.0526 -0.5487
  155VAL      N 2220   6.446   8.036   5.815 -0.7776  0.3674 -0.6755
  155VAL     HN 2221   6.444   8.080   5.904  0.8342 -2.2835  0.7665
  155VAL     CA 2222   6.376   8.118   5.713  0.3670 -0.2282  0.1067
  155VAL     HA 2223   6.300   8.054   5.670  2.1397 -0.7662 -2.4359
  155VAL     CB 2224   6.308   8.228   5.792 -0.3731 -0.3821  0.2149
  155VAL     HB 2225   6.378   8.279   5.862 -1.6474  0.8271  0.6575
  155VAL    CG1 2226   6.248   8.332   5.691  0.7858 -0.1577 -0.3165
  155VAL   HG11 2227   6.326   8.392   5.640  1.4016 -1.2901 -0.7671
  155VAL   HG12 2228   6.180   8.398   5.748 -1.1603 -1.1546 -1.3821
  155VAL   HG13 2229   6.188   8.274   5.618  1.4797  0.9026 -1.7805
  155VAL    CG2 2230   6.195   8.176   5.876  0.0192  0.4100  0.1399
  155VAL   HG21 2231   6.112   8.137   5.813 -0.7215 -0.4879  1.6208
  155VAL   HG22 2232   6.153   8.253   5.945  0.4442  0.2190  0.6175
  155VAL   HG23 2233   6.223   8.084   5.931 -2.6676 -1.4973 -1.4506
  155VAL      C 2234   6.466   8.170   5.599 -0.0633 -0.0963 -0.3415
  155VAL      O 2235   6.434   8.158   5.483  0.3621 -0.0290 -0.3515
  156LEU      N 2236   6.588   8.222   5.633 -0.1917  0.5076  0.0868
  156LEU     HN 2237   6.622   8.227   5.727 -0.5763 -2.0423  0.4245
  156LEU     CA 2238   6.699   8.254   5.547 -0.0695 -0.4197 -0.0452
  156LEU     HA 2239   6.665   8.318   5.467  0.6744  0.4500  0.3171
  156LEU     CB 2240   6.805   8.329   5.624 -0.7265  0.0434 -0.0885
  156LEU    HB1 2241   6.819   8.264   5.713  0.8755  2.6287  1.6961
  156LEU    HB2 2242   6.766   8.428   5.654  3.7489  1.3628  2.2627
  156LEU     CG 2243   6.948   8.346   5.556  0.3926 -0.0190 -0.4594
  156LEU     HG 2244   6.980   8.250   5.510 -2.4824  0.1371 -3.1151
  156LEU    CD1 2245   6.960   8.449   5.440  0.1284  0.1083 -0.0191
  156LEU   HD11 2246   6.869   8.452   5.376  0.7738 -2.6075 -1.2192
  156LEU   HD12 2247   7.043   8.416   5.374 -0.6737  0.4959 -1.2666
  156LEU   HD13 2248   6.983   8.553   5.471 -0.7775 -0.4357  2.7803
  156LEU    CD2 2249   7.052   8.388   5.663 -0.5381 -0.2474 -0.7068
  156LEU   HD21 2250   7.149   8.416   5.616  1.4901 -3.1820  1.3677
  156LEU   HD22 2251   7.066   8.299   5.727 -2.1802  1.3317  2.0534
  156LEU   HD23 2252   7.012   8.474   5.721 -0.9093 -0.0232 -1.2825
  156LEU      C 2253   6.751   8.137   5.469 -0.6340 -0.1193 -0.6919
  156LEU      O 2254   6.778   8.156   5.349 -0.5091  0.1345 -0.3461
  157ALA      N 2255   6.779   8.017   5.532 -0.4483 -0.2879  0.1510
  157ALA     HN 2256   6.773   8.007   5.631 -1.7810 -0.8816  0.0327
  157ALA     CA 2257   6.846   7.902   5.471  0.2005 -0.8181  0.3052
  157ALA     HA 2258   6.932   7.934   5.415  1.0813  0.4411  2.2491
  157ALA     CB 2259   6.872   7.804   5.575 -0.0879  0.1765 -0.0395
  157ALA    HB1 2260   6.786   7.775   5.640  1.1695  0.1696  1.6840
  157ALA    HB2 2261   6.946   7.844   5.648  1.5679 -2.6152 -0.0175
  157ALA    HB3 2262   6.919   7.714   5.531 -0.5522 -0.3069  0.4264
  157ALA      C 2263   6.746   7.842   5.369 -0.3147 -0.1345 -0.5645
  157ALA      O 2264   6.781   7.792   5.263 -0.2262  0.2133 -0.1194
  158ALA      N 2265   6.610   7.852   5.398  0.3395  0.0051 -0.1673
  158ALA     HN 2266   6.579   7.877   5.490  2.3567 -2.0877  1.2103
  158ALA     CA 2267   6.496   7.822   5.310 -0.0828 -0.3349  0.7467
  158ALA     HA 2268   6.522   7.726   5.267 -1.2315 -0.8038  1.0648
  158ALA     CB 2269   6.364   7.798   5.395 -0.2352  0.1508 -1.0239
  158ALA    HB1 2270   6.360   7.881   5.469  1.4270  0.2615 -1.0271
  158ALA    HB2 2271   6.378   7.701   5.448  0.3583  1.0698  0.5821
  158ALA    HB3 2272   6.268   7.793   5.339 -1.4486  2.3457  0.7082
  158ALA      C 2273   6.478   7.923   5.195 -0.9920  0.8283 -0.3486
  158ALA      O 2274   6.469   7.875   5.084 -0.3143 -0.1634  0.0173
  159LEU      N 2275   6.475   8.053   5.229  0.1193 -0.4366  0.3219
  159LEU     HN 2276   6.464   8.073   5.326 -0.2462 -4.0183  1.1635
  159LEU     CA 2277   6.463   8.159   5.129  0.3002  0.0568 -0.3408
  159LEU     HA 2278   6.369   8.147   5.078  0.6299 -1.0965 -0.7206
  159LEU     CB 2279   6.465   8.298   5.200 -0.1295  0.3182  0.7195
  159LEU    HB1 2280   6.558   8.306   5.260  1.2210 -1.8322 -0.9627
  159LEU    HB2 2281   6.370   8.298   5.259 -1.6036 -0.1826 -1.5173
  159LEU     CG 2282   6.458   8.427   5.115  0.6109  0.0151  0.0035
  159LEU     HG 2283   6.551   8.435   5.054  1.5288  0.2636  1.4002
  159LEU    CD1 2284   6.340   8.427   5.017  0.3179  0.0504 -0.0602
  159LEU   HD11 2285   6.245   8.395   5.065 -0.4671 -2.8800 -3.2059
  159LEU   HD12 2286   6.355   8.362   4.929 -0.1628  0.7641 -0.6832
  159LEU   HD13 2287   6.321   8.533   4.988 -0.3392 -0.3581 -1.1897
  159LEU    CD2 2288   6.454   8.552   5.197  0.0838 -0.3479  0.8820
  159LEU   HD21 2289   6.554   8.576   5.239 -0.5264  1.7984  1.2305
  159LEU   HD22 2290   6.385   8.554   5.284 -0.6439  0.9507  0.3007
  159LEU   HD23 2291   6.442   8.650   5.146  0.7372  0.2546  1.8486
  159LEU      C 2292   6.574   8.152   5.020  0.2597 -0.2800  0.4710
  159LEU      O 2293   6.542   8.173   4.905 -1.2318  0.2426 -0.4333
  160LEU      N 2294   6.697   8.121   5.055 -1.2245 -0.1543  0.1361
  160LEU     HN 2295   6.714   8.093   5.149  2.4964  1.6611  0.1748
  160LEU     CA 2296   6.813   8.110   4.963 -0.1981 -0.3085 -1.1885
  160LEU     HA 2297   6.823   8.199   4.903  2.5151  1.1363  1.1774
  160LEU     CB 2298   6.936   8.090   5.058  0.2079  0.1049 -0.0829
  160LEU    HB1 2299   7.019   8.049   4.996 -0.9208  0.2389 -1.7316
  160LEU    HB2 2300   6.896   8.023   5.137 -0.0158 -0.3334 -0.5624
  160LEU     CG 2301   6.990   8.224   5.124 -0.8659 -0.3921  0.0248
  160LEU     HG 2302   6.909   8.270   5.185 -0.7404 -1.4295  1.0184
  160LEU    CD1 2303   7.107   8.181   5.216 -0.0455  0.1094 -0.1960
  160LEU   HD11 2304   7.157   8.269   5.260  0.1034 -1.0958  2.1993
  160LEU   HD12 2305   7.183   8.126   5.156 -0.7077 -0.1985 -0.7752
  160LEU   HD13 2306   7.082   8.106   5.294 -0.3926  0.0064 -0.4043
  160LEU    CD2 2307   7.039   8.327   5.024 -0.1616 -0.1238  0.5545
  160LEU   HD21 2308   7.091   8.418   5.061 -3.1964  3.0426 -2.2482
  160LEU   HD22 2309   6.951   8.365   4.968  0.2055  2.1908  1.4534
  160LEU   HD23 2310   7.113   8.286   4.953  0.5636  0.3967  0.9931
  160LEU      C 2311   6.796   7.997   4.865 -0.4544 -0.9790 -0.0205
  160LEU      O 2312   6.843   8.009   4.755  0.4657 -0.8044  0.5839
  161ALA      N 2313   6.736   7.886   4.905  0.2274 -0.0469  1.0367
  161ALA     HN 2314   6.709   7.875   5.001 -2.4946  1.4957  0.5386
  161ALA     CA 2315   6.698   7.776   4.821  0.5286 -0.0395 -0.9279
  161ALA     HA 2316   6.786   7.760   4.760  1.5419 -0.1138  0.4984
  161ALA     CB 2317   6.697   7.654   4.919 -0.2170  0.7847  0.1125
  161ALA    HB1 2318   6.628   7.678   5.003 -1.0925  0.5787 -0.5324
  161ALA    HB2 2319   6.790   7.618   4.968 -1.1643 -0.4431  1.0781
  161ALA    HB3 2320   6.661   7.564   4.864  2.0021 -0.5269  0.6661
  161ALA      C 2321   6.582   7.802   4.726 -0.2224 -0.0803 -0.1729
  161ALA      O 2322   6.569   7.732   4.626 -0.6864  0.3070  0.2860
  162MET      N 2323   6.491   7.908   4.752  0.1520 -0.5666  0.5398
  162MET     HN 2324   6.496   7.968   4.832  0.2428 -1.9876  1.6584
  162MET     CA 2325   6.373   7.932   4.676 -0.6670 -0.2894  0.3256
  162MET     HA 2326   6.308   7.846   4.669  1.0259 -1.6662  0.9445
  162MET     CB 2327   6.279   8.028   4.746  0.7103  0.6553 -0.3589
  162MET    HB1 2328   6.206   8.070   4.674  0.1020 -0.7668 -0.6193
  162MET    HB2 2329   6.337   8.111   4.790  1.1825  0.4380 -0.5692
  162MET     CG 2330   6.201   7.965   4.860 -0.3462  0.3864  0.0051
  162MET    HG1 2331   6.158   8.052   4.914 -1.2794  3.3677 -4.8337
  162MET    HG2 2332   6.268   7.909   4.928 -1.6836 -1.3769 -0.0662
  162MET     SD 2333   6.067   7.858   4.803  0.3484  0.2677  0.3537
  162MET     CE 2334   6.039   7.823   4.981  0.0076  0.3137  0.8509
  162MET    HE1 2335   5.957   7.750   4.999 -1.3266  1.4488 -0.3300
  162MET    HE2 2336   6.002   7.920   5.022  0.3842  0.5671  0.6012
  162MET    HE3 2337   6.134   7.791   5.028  1.8264  1.7159 -1.6173
  162MET      C 2338   6.392   7.959   4.528  0.3279  0.3294 -0.2957
  162MET      O 2339   6.330   7.893   4.445 -0.5569  0.0254  0.7125
  163PRO      N 2340   6.491   8.039   4.481  0.1515 -0.1520 -0.9639
  163PRO     CD 2341   6.573   8.146   4.554  0.0990 -0.1872 -0.3001
  163PRO    HD1 2342   6.617   8.112   4.650 -0.7146  0.0213  0.1564
  163PRO    HD2 2343   6.508   8.235   4.571  0.8287 -0.0633  2.2188
  163PRO     CA 2344   6.515   8.051   4.336  0.8273 -0.5167 -0.1008
  163PRO     HA 2345   6.418   8.061   4.287  0.1167 -1.0640  1.1492
  163PRO     CB 2346   6.603   8.176   4.324 -0.2856 -0.2470 -0.9086
  163PRO    HB1 2347   6.534   8.262   4.311 -1.5730 -1.1676 -0.4689
  163PRO    HB2 2348   6.671   8.165   4.237  1.9554  1.2477  0.5457
  163PRO     CG 2349   6.683   8.193   4.454 -0.4467 -0.5435  0.2617
  163PRO    HG1 2350   6.775   8.134   4.472  0.4806  0.7943  0.0829
  163PRO    HG2 2351   6.705   8.301   4.468 -2.0353 -0.0585 -0.6887
  163PRO      C 2352   6.577   7.924   4.280 -0.7084  0.5887  0.8236
  163PRO      O 2353   6.549   7.897   4.162  0.0810  0.0687 -0.2957
  164VAL      N 2354   6.663   7.840   4.348  0.0475 -0.2415 -0.2319
  164VAL     HN 2355   6.704   7.861   4.437 -0.5131 -1.2023  0.2740
  164VAL     CA 2356   6.704   7.703   4.304 -0.0902  0.3902  0.5487
  164VAL     HA 2357   6.746   7.705   4.204  0.1237 -1.7481  0.5521
  164VAL     CB 2358   6.806   7.633   4.395  0.3727 -0.1138  0.6875
  164VAL     HB 2359   6.751   7.601   4.486  0.2547  0.1223  0.7016
  164VAL    CG1 2360   6.879   7.511   4.333  0.5572  0.1079 -0.4857
  164VAL   HG11 2361   6.803   7.443   4.288  0.1118  0.6030 -0.4884
  164VAL   HG12 2362   6.923   7.456   4.419  1.3287  2.9021  1.0129
  164VAL   HG13 2363   6.939   7.541   4.244 -1.7663  2.0225 -1.5304
  164VAL    CG2 2364   6.924   7.727   4.434  0.6403  0.0822  0.2934
  164VAL   HG21 2365   6.957   7.784   4.344 -0.8359  2.1273  0.9735
  164VAL   HG22 2366   7.015   7.672   4.465  0.8667 -0.0067 -0.5052
  164VAL   HG23 2367   6.894   7.796   4.516 -0.6821  1.0991 -0.9704
  164VAL      C 2368   6.584   7.616   4.286  0.5348  0.7978  0.1430
  164VAL      O 2369   6.566   7.550   4.189 -0.5729  0.1867 -0.2333
  165MET      N 2370   6.486   7.610   4.382  0.1454 -0.6360 -0.1479
  165MET     HN 2371   6.494   7.655   4.471 -1.5806  0.4096 -0.4713
  165MET     CA 2372   6.357   7.548   4.365  0.6271 -0.5230  0.1821
  165MET     HA 2373   6.374   7.441   4.360 -1.1007 -0.7854 -1.0127
  165MET     CB 2374   6.267   7.584   4.490  0.3744  0.6763  0.0652
  165MET    HB1 2375   6.212   7.680   4.482 -0.6606  0.0789 -0.1654
  165MET    HB2 2376   6.333   7.594   4.579  0.8774  0.3372 -0.2644
  165MET     CG 2377   6.162   7.477   4.530 -1.0207 -0.0154 -0.4270
  165MET    HG1 2378   6.226   7.387   4.546 -1.0050 -0.2895 -1.9398
  165MET    HG2 2379   6.123   7.461   4.428 -1.5311  2.5580 -0.7091
  165MET     SD 2380   6.043   7.524   4.664 -0.0447 -0.1089 -0.1873
  165MET     CE 2381   5.932   7.622   4.560 -0.3131  0.0379  0.6732
  165MET    HE1 2382   5.994   7.681   4.489  0.1499 -1.7897 -0.5045
  165MET    HE2 2383   5.879   7.703   4.616 -1.1716  1.3932 -1.9446
  165MET    HE3 2384   5.867   7.563   4.493 -1.0421  0.9437  0.5572
  165MET      C 2385   6.279   7.594   4.243  0.2381  0.4244 -0.2365
  165MET      O 2386   6.228   7.513   4.165 -0.1128 -0.4542 -0.2293
  166VAL      N 2387   6.269   7.726   4.216 -0.4515  0.1946 -0.3463
  166VAL     HN 2388   6.315   7.792   4.275  0.3913 -1.3036  0.7679
  166VAL     CA 2389   6.186   7.790   4.105  0.4877  0.2080  0.3741
  166VAL     HA 2390   6.093   7.736   4.096  0.3173 -0.2151  3.5126
  166VAL     CB 2391   6.135   7.926   4.139  0.0590  0.1252  0.5840
  166VAL     HB 2392   6.219   7.992   4.169 -1.2089  2.6925 -1.0758
  166VAL    CG1 2393   6.048   7.984   4.022  0.1618  0.9128 -0.5982
  166VAL   HG11 2394   6.011   8.083   4.057  1.7054  1.1918  0.3454
  166VAL   HG12 2395   5.963   7.921   3.988  0.9967 -0.8587  0.4618
  166VAL   HG13 2396   6.106   8.012   3.932 -1.0575 -1.6790 -2.2885
  166VAL    CG2 2397   6.034   7.925   4.257  0.0934 -0.4851  0.4522
  166VAL   HG21 2398   6.014   8.028   4.294  1.0426 -0.8884  2.1969
  166VAL   HG22 2399   6.071   7.873   4.347  0.8051 -1.8186 -0.5755
  166VAL   HG23 2400   5.936   7.889   4.220 -2.0092  3.1805  1.9592
  166VAL      C 2401   6.253   7.771   3.965  0.2219 -0.4509 -0.6376
  166VAL      O 2402   6.189   7.745   3.868 -0.3573 -0.0699 -0.5132
  167LEU      N 2403   6.387   7.777   3.961  0.0761  0.5767 -0.1929
  167LEU     HN 2404   6.437   7.782   4.046 -0.4680  1.8296  0.0875
  167LEU     CA 2405   6.463   7.793   3.839  0.3046 -0.3818 -0.3747
  167LEU     HA 2406   6.394   7.808   3.757 -1.8216 -0.4592  1.2932
  167LEU     CB 2407   6.550   7.921   3.838 -0.7597 -0.2049  0.0439
  167LEU    HB1 2408   6.605   7.922   3.742 -3.0426  1.4703 -1.3572
  167LEU    HB2 2409   6.624   7.917   3.921 -0.2276 -1.7497 -0.4600
  167LEU     CG 2410   6.475   8.057   3.856 -0.9302 -0.1384  0.6401
  167LEU     HG 2411   6.412   8.047   3.947 -2.6711  0.6592 -0.4361
  167LEU    CD1 2412   6.592   8.155   3.872 -0.5823 -0.0840 -0.3491
  167LEU   HD11 2413   6.651   8.157   3.778  1.5186  1.5177  0.9005
  167LEU   HD12 2414   6.656   8.133   3.960 -2.0683  2.8273  1.6116
  167LEU   HD13 2415   6.557   8.258   3.897 -0.7717 -0.4396  0.9179
  167LEU    CD2 2416   6.390   8.085   3.733 -0.0331 -0.7608  0.2178
  167LEU   HD21 2417   6.305   8.013   3.725  0.1934 -1.1418  1.0812
  167LEU   HD22 2418   6.449   8.072   3.640 -1.0996  0.2754 -0.6447
  167LEU   HD23 2419   6.348   8.188   3.731  1.6517 -0.0479 -1.8944
  167LEU      C 2420   6.551   7.675   3.801 -0.1914  0.8584 -0.4424
  167LEU      O 2421   6.630   7.686   3.707  0.2580 -0.0804 -0.4771
  168ARG      N 2422   6.533   7.553   3.862 -0.0123 -0.4182 -0.1187
  168ARG     HN 2423   6.488   7.547   3.951  2.5038  1.6424  1.4683
  168ARG     CA 2424   6.584   7.429   3.807 -0.3695  0.5378 -1.1955
  168ARG     HA 2425   6.688   7.450   3.788  1.1514 -1.3265  3.5285
  168ARG     CB 2426   6.592   7.314   3.915 -0.2249  0.1885  0.8332
  168ARG    HB1 2427   6.594   7.214   3.867  0.0939  0.1839  0.8513
  168ARG    HB2 2428   6.508   7.314   3.988 -0.3016  2.2581  0.8127
  168ARG     CG 2429   6.735   7.332   3.991  0.5701 -0.1212 -0.3636
  168ARG    HG1 2430   6.719   7.277   4.086  0.5201 -0.9148 -0.8250
  168ARG    HG2 2431   6.745   7.441   4.012 -1.3012 -0.3070  1.8853
  168ARG     CD 2432   6.863   7.279   3.924  1.3114 -0.4759  0.2947
  168ARG    HD1 2433   6.875   7.321   3.822  0.4492  1.1998  0.8370
  168ARG    HD2 2434   6.851   7.169   3.913 -2.6216 -0.0002 -2.0516
  168ARG     NE 2435   6.986   7.316   3.999  0.0710 -0.1710  0.4960
  168ARG     HE 2436   7.030   7.404   3.981 -0.0590 -0.6944 -3.2500
  168ARG     CZ 2437   7.062   7.230   4.062 -0.2214  0.3571 -1.3486
  168ARG    NH1 2438   7.029   7.112   4.099  0.3647  0.0661 -0.3278
  168ARG   HH11 2439   7.089   7.060   4.159 -0.7043 -0.5633  0.2338
  168ARG   HH12 2440   6.930   7.098   4.098 -0.2237  3.3869 -0.7820
  168ARG    NH2 2441   7.178   7.275   4.094 -0.3290  0.1839 -0.3255
  168ARG   HH21 2442   7.206   7.365   4.060 -1.8049  0.8509  0.1643
  168ARG   HH22 2443   7.255   7.220   4.128 -0.1537  1.1677  0.9419
  168ARG      C 2444   6.503   7.384   3.687  0.0703 -0.3084 -0.2254
  168ARG      O 2445   6.393   7.434   3.660 -0.4733  0.3997  0.3666
  169THR      N 2446   6.554   7.296   3.604 -0.1601 -0.0812 -0.1448
  169THR     HN 2447   6.651   7.276   3.611 -0.2362 -0.2777  0.5188
  169THR     CA 2448   6.483   7.249   3.487  0.1035  0.1270  0.1594
  169THR     HA 2449   6.380   7.224   3.507 -0.1598  0.5921 -0.5483
  169THR     CB 2450   6.496   7.341   3.362 -0.6856  0.6359  0.7192
  169THR     HB 2451   6.473   7.443   3.398  0.0310  0.9692  0.2466
  169THR    OG1 2452   6.395   7.303   3.270  0.3496 -0.1132 -0.1911
  169THR    HG1 2453   6.391   7.364   3.196 -0.3432  1.5320  1.1645
  169THR    CG2 2454   6.632   7.339   3.285  0.1308  0.8439  0.2311
  169THR   HG21 2455   6.626   7.404   3.196 -1.9266 -1.2646 -1.2826
  169THR   HG22 2456   6.648   7.238   3.241  1.5965  1.6264 -1.1492
  169THR   HG23 2457   6.724   7.371   3.340  1.0251  0.4107 -0.9722
  169THR      C 2458   6.550   7.113   3.454 -0.2106 -0.9326  0.2836
  169THR      O 2459   6.650   7.074   3.515  0.1336  1.2565 -0.0465
  170THR      N 2460   6.471   7.037   3.372  0.3235 -0.6119 -0.5990
  170THR     HN 2461   6.386   7.068   3.331  1.1299  0.6594 -1.3464
  170THR     CA 2462   6.510   6.904   3.324  0.3569 -0.1827  0.5581
  170THR     HA 2463   6.610   6.874   3.351  1.0935 -0.2621 -1.9999
  170THR     CB 2464   6.411   6.787   3.366  0.8083  0.2261  0.1053
  170THR     HB 2465   6.460   6.701   3.315  2.3059  2.9684 -3.6246
  170THR    OG1 2466   6.275   6.806   3.323 -0.3992 -0.2970 -0.3534
  170THR    HG1 2467   6.236   6.719   3.310  1.2714 -0.9021 -1.6464
  170THR    CG2 2468   6.417   6.786   3.517 -0.1435  0.3502 -0.2118
  170THR   HG21 2469   6.523   6.774   3.547 -0.5681  1.1354  1.7730
  170THR   HG22 2470   6.357   6.706   3.565 -0.3973  1.4179  1.3472
  170THR   HG23 2471   6.373   6.879   3.560 -0.6331 -0.5659  1.3513
  170THR      C 2472   6.507   6.904   3.172  0.4743 -0.2543  0.4214
  170THR      O 2473   6.511   6.802   3.109  0.7455 -0.7609 -0.1795
  171GLY      N 2474   6.502   7.016   3.094  0.4266  0.1846  0.0925
  171GLY     HN 2475   6.486   7.099   3.147 -0.6021 -1.4616  2.5288
  171GLY     CA 2476   6.509   7.027   2.952  0.5892  0.3107  0.1749
  171GLY    HA1 2477   6.522   7.130   2.922  1.1345  0.2828  0.3132
  171GLY    HA2 2478   6.428   6.968   2.911  1.8118 -1.8298  0.7100
  171GLY      C 2479   6.636   6.962   2.906 -0.0288  0.0157 -0.1024
  171GLY      O 2480   6.746   7.002   2.957 -0.7203  0.2497  0.0768
  172ASP      N 2481   6.630   6.876   2.802  0.7026  0.4187  0.5004
  172ASP     HN 2482   6.540   6.865   2.762  0.5161 -2.5859  1.4876
  172ASP     CA 2483   6.734   6.827   2.713  0.5846 -0.5105  0.4526
  172ASP     HA 2484   6.779   6.748   2.772 -0.4689  0.1232  2.1910
  172ASP     CB 2485   6.683   6.773   2.581  0.1988  0.2304  0.2257
  172ASP    HB1 2486   6.767   6.749   2.513  0.2342  2.7033 -0.7204
  172ASP    HB2 2487   6.618   6.846   2.528 -0.8246 -0.4207  0.5561
  172ASP     CG 2488   6.602   6.640   2.600  0.6819 -0.4057  0.2685
  172ASP    OD1 2489   6.595   6.582   2.710  0.2207 -0.2845 -0.6587
  172ASP    OD2 2490   6.547   6.596   2.498  0.0049  1.1572 -0.4827
  172ASP      C 2491   6.852   6.924   2.671  0.3623 -0.7831 -0.4371
  172ASP      O 2492   6.834   7.014   2.590 -0.1321  0.6135 -0.1387
  173LEU      N 2493   6.976   6.894   2.713  0.7819 -0.1191 -0.5438
  173LEU     HN 2494   6.998   6.813   2.767  0.6835  0.8767  1.0368
  173LEU     CA 2495   7.094   6.973   2.675  0.3875 -0.1359 -0.1957
  173LEU     HA 2496   7.073   7.076   2.653  0.2682  0.6642  3.1623
  173LEU     CB 2497   7.198   6.977   2.793  0.8166 -0.8353  0.0532
  173LEU    HB1 2498   7.295   7.019   2.759 -0.8623  3.0165 -0.5058
  173LEU    HB2 2499   7.209   6.879   2.843 -1.4834 -0.6249  1.1327
  173LEU     CG 2500   7.161   7.057   2.919 -0.4488 -0.2155  0.7082
  173LEU     HG 2501   7.061   7.025   2.957 -0.5416 -1.7507 -0.6845
  173LEU    CD1 2502   7.255   7.024   3.031 -0.0182 -0.0503  0.0273
  173LEU   HD11 2503   7.239   7.085   3.123 -1.1943 -0.1082 -0.1286
  173LEU   HD12 2504   7.365   7.032   3.013  0.2177 -1.0177  0.9305
  173LEU   HD13 2505   7.222   6.922   3.059 -3.0081  0.9067  0.2982
  173LEU    CD2 2506   7.173   7.211   2.911  0.2601 -0.5822 -0.0521
  173LEU   HD21 2507   7.280   7.239   2.913  0.1595 -0.1818 -0.1854
  173LEU   HD22 2508   7.128   7.249   3.005  1.2037  0.2841  0.0671
  173LEU   HD23 2509   7.122   7.245   2.819 -0.1123 -1.4758 -0.1850
  173LEU      C 2510   7.155   6.908   2.554 -0.2173  0.1834  0.0604
  173LEU      O 2511   7.154   6.788   2.544 -0.3067 -0.3258 -0.6364
  174GLU      N 2512   7.216   6.985   2.464 -0.2154  0.8493 -0.8291
  174GLU     HN 2513   7.215   7.082   2.490 -0.5809  0.6521 -0.0808
  174GLU     CA 2514   7.288   6.933   2.352 -0.1026 -0.1842  0.7554
  174GLU     HA 2515   7.234   6.856   2.298  1.6087  0.4485 -2.0730
  174GLU     CB 2516   7.318   7.057   2.254 -0.5732 -0.3269  0.5004
  174GLU    HB1 2517   7.397   7.029   2.182 -0.6230 -0.1083  0.3615
  174GLU    HB2 2518   7.349   7.154   2.299 -0.9494 -1.0458  2.4019
  174GLU     CG 2519   7.190   7.089   2.178 -0.2862  0.1859 -0.2908
  174GLU    HG1 2520   7.123   7.151   2.242 -0.2898 -1.2675  1.1883
  174GLU    HG2 2521   7.130   7.000   2.151 -1.4373  0.5503  0.9364
  174GLU     CD 2522   7.226   7.160   2.052  0.7926 -0.6813  1.0758
  174GLU    OE1 2523   7.231   7.288   2.046 -0.0506  0.2491  0.1247
  174GLU    OE2 2524   7.264   7.085   1.963 -0.0481 -0.2697  0.4768
  174GLU      C 2525   7.420   6.865   2.396  0.0916  0.4866  0.1624
  174GLU      O 2526   7.468   6.885   2.510  0.5314  0.0788 -0.4109
  175ASN      N 2527   7.480   6.786   2.302  0.4337  0.2194 -0.3394
  175ASN     HN 2528   7.432   6.782   2.215 -0.1581 -0.7527  0.0079
  175ASN     CA 2529   7.605   6.724   2.311  0.0237 -0.8600 -0.2236
  175ASN     HA 2530   7.625   6.687   2.212 -0.1443 -0.2351 -0.4951
  175ASN     CB 2531   7.726   6.824   2.326  1.1497 -0.1145  0.7104
  175ASN    HB1 2532   7.825   6.780   2.300 -0.3986 -2.4174 -1.8161
  175ASN    HB2 2533   7.719   6.866   2.428  1.5439  0.2447  0.5940
  175ASN     CG 2534   7.705   6.941   2.222 -0.2776  0.2753 -0.4575
  175ASN    OD1 2535   7.640   6.928   2.117  0.6492 -0.5034 -0.7601
  175ASN    ND2 2536   7.754   7.064   2.263  0.0020  0.6658 -0.3598
  175ASN   HD21 2537   7.732   7.137   2.199  1.3061  1.3102 -0.1071
  175ASN   HD22 2538   7.818   7.078   2.339  0.4658  0.2798 -0.6696
  175ASN      C 2539   7.608   6.611   2.415  0.6765 -0.5057  0.5182
  175ASN      O 2540   7.712   6.556   2.446 -0.1098 -0.8097  0.3993
  176THR      N 2541   7.487   6.564   2.464 -0.2584  0.0046  0.4069
  176THR     HN 2542   7.397   6.604   2.448  0.1442  0.6644 -0.2483
  176THR     CA 2543   7.466   6.475   2.585  0.1181  0.7955 -0.1693
  176THR     HA 2544   7.545   6.402   2.588 -1.4890 -0.9816  0.5435
  176THR     CB 2545   7.474   6.540   2.725  0.9591  0.4400  0.1467
  176THR     HB 2546   7.576   6.581   2.739 -0.5813  4.2600  1.9158
  176THR    OG1 2547   7.437   6.449   2.834  0.4086 -0.7211  0.0426
  176THR    HG1 2548   7.437   6.501   2.915 -1.2545  0.6406 -0.7755
  176THR    CG2 2549   7.370   6.655   2.742  0.4324 -0.3704  0.5218
  176THR   HG21 2550   7.376   6.700   2.844 -0.0367  2.9215 -0.7891
  176THR   HG22 2551   7.271   6.609   2.724  0.3498 -0.3541  0.9340
  176THR   HG23 2552   7.389   6.734   2.667 -0.8571 -0.4818  0.0606
  176THR      C 2553   7.331   6.396   2.574 -0.5014 -0.4538  0.4681
  176THR      O 2554   7.228   6.447   2.522 -0.1373 -0.7416 -0.9334
  177THR      N 2555   7.325   6.271   2.609 -0.2668  1.0920 -0.1297
  177THR     HN 2556   7.404   6.238   2.661 -0.9999 -0.2757  0.1748
  177THR     CA 2557   7.212   6.181   2.592 -0.6829 -0.3125  0.0938
  177THR     HA 2558   7.140   6.227   2.526  1.1016  1.1265 -0.9773
  177THR     CB 2559   7.230   6.046   2.519 -0.5843  0.6263  0.2738
  177THR     HB 2560   7.161   5.959   2.527  2.7843 -2.2998  0.0832
  177THR    OG1 2561   7.353   5.989   2.548  0.3747  0.5546  0.0758
  177THR    HG1 2562   7.335   5.958   2.637 -1.6667 -1.7380 -1.0168
  177THR    CG2 2563   7.220   6.066   2.365 -0.3098 -0.8774  0.4716
  177THR   HG21 2564   7.295   6.140   2.328  0.5233 -0.7934  2.2026
  177THR   HG22 2565   7.116   6.096   2.344 -0.7386 -1.5251  1.5934
  177THR   HG23 2566   7.236   5.974   2.305  0.1494 -0.0849 -0.6466
  177THR      C 2567   7.145   6.155   2.716  0.5498 -0.6070  0.3521
  177THR      O 2568   7.074   6.058   2.736 -0.9199  0.2638  0.0696
  178LYS      N 2569   7.170   6.238   2.821 -0.9222  0.6545 -0.6159
  178LYS     HN 2570   7.234   6.313   2.804  0.4159 -0.5378 -1.0623
  178LYS     CA 2571   7.132   6.217   2.961 -0.1763  0.5278  0.3615
  178LYS     HA 2572   7.071   6.128   2.965 -1.0363  1.0090 -1.0913
  178LYS     CB 2573   7.253   6.198   3.049 -0.7646  0.2257 -0.0687
  178LYS    HB1 2574   7.223   6.176   3.154 -1.3261 -0.4218 -0.3589
  178LYS    HB2 2575   7.315   6.290   3.043 -0.2505 -0.1045  0.0829
  178LYS     CG 2576   7.344   6.086   3.000 -0.1598  0.0729  0.3201
  178LYS    HG1 2577   7.374   6.107   2.895 -0.6480  0.2806  0.2185
  178LYS    HG2 2578   7.294   5.987   2.998 -2.5012  1.1834 -0.1820
  178LYS     CD 2579   7.469   6.073   3.095 -0.4904  0.1708  0.4273
  178LYS    HD1 2580   7.424   6.042   3.192 -1.0812 -1.8348 -0.4214
  178LYS    HD2 2581   7.520   6.171   3.087  0.0425 -0.0932  0.4789
  178LYS     CE 2582   7.583   5.968   3.058  1.0149 -0.3561 -0.9381
  178LYS    HE1 2583   7.657   5.964   3.141  0.0084 -0.3534 -0.0146
  178LYS    HE2 2584   7.636   6.001   2.966  0.6546 -3.5997 -2.4405
  178LYS     NZ 2585   7.531   5.837   3.034  0.2553  0.1003 -0.2387
  178LYS    HZ1 2586   7.607   5.769   3.013  1.2151  0.7824  0.9338
  178LYS    HZ2 2587   7.459   5.846   2.959 -2.3978  1.7606  2.2805
  178LYS    HZ3 2588   7.497   5.796   3.123  2.6858  2.3860  1.8974
  178LYS      C 2589   7.049   6.322   3.015 -0.5517 -0.5090  0.1232
  178LYS      O 2590   7.088   6.438   3.008 -0.4693 -0.2022  0.4968
  179VAL      N 2591   6.936   6.299   3.075  0.0278  0.2992  0.1620
  179VAL     HN 2592   6.899   6.206   3.080 -0.1208  0.2811 -1.0022
  179VAL     CA 2593   6.851   6.402   3.137 -0.7040 -0.8946 -0.0629
  179VAL     HA 2594   6.843   6.484   3.067  0.3636  1.9740  2.8785
  179VAL     CB 2595   6.708   6.360   3.168 -0.1538 -0.6345 -1.0037
  179VAL     HB 2596   6.702   6.275   3.238 -1.6907  0.1169 -0.1626
  179VAL    CG1 2597   6.628   6.475   3.229 -0.2222  0.2124 -0.2242
  179VAL   HG11 2598   6.642   6.563   3.162 -0.0349 -1.1464 -2.0341
  179VAL   HG12 2599   6.667   6.501   3.330 -1.3644 -1.5420  0.7130
  179VAL   HG13 2600   6.521   6.449   3.246 -0.6341  0.8922 -1.6064
  179VAL    CG2 2601   6.644   6.309   3.037 -0.5237  0.0725 -0.2016
  179VAL   HG21 2602   6.712   6.237   2.989  0.5635  0.6475  0.4342
  179VAL   HG22 2603   6.647   6.393   2.964  1.1475 -0.0492 -0.3114
  179VAL   HG23 2604   6.539   6.272   3.042 -0.3045 -0.4331  2.6985
  179VAL      C 2605   6.919   6.453   3.265  0.1582 -0.3568 -0.5148
  179VAL      O 2606   6.957   6.371   3.348 -0.2184 -0.8540  0.0699
  180GLN      N 2607   6.942   6.588   3.270 -0.4216  0.2507 -0.2517
  180GLN     HN 2608   6.913   6.651   3.199 -1.1312  0.5658  0.3026
  180GLN     CA 2609   7.019   6.650   3.377 -0.3092  0.2190 -0.2905
  180GLN     HA 2610   7.033   6.575   3.453  0.7963 -0.4481 -1.1315
  180GLN     CB 2611   7.157   6.720   3.326  0.1443  0.4142  0.6853
  180GLN    HB1 2612   7.212   6.759   3.413 -1.0274  1.3536  1.0358
  180GLN    HB2 2613   7.128   6.813   3.273  1.4262  1.9238  2.5159
  180GLN     CG 2614   7.253   6.625   3.246  0.4030 -0.1612 -0.0656
  180GLN    HG1 2615   7.336   6.692   3.217  0.3325 -0.2551 -0.4807
  180GLN    HG2 2616   7.198   6.591   3.156 -0.7523 -1.1582  0.9784
  180GLN     CD 2617   7.315   6.503   3.320  0.1313 -0.2413 -0.0613
  180GLN    OE1 2618   7.428   6.505   3.373 -0.7928 -0.3808  0.2545
  180GLN    NE2 2619   7.256   6.381   3.329  0.1242  0.1946  0.0578
  180GLN   HE21 2620   7.311   6.299   3.345  0.6570  0.5396  0.0251
  180GLN   HE22 2621   7.164   6.373   3.290  0.4445 -1.5852 -0.4271
  180GLN      C 2622   6.937   6.763   3.440 -0.7172 -0.1573  0.3021
  180GLN      O 2623   6.869   6.841   3.374  0.5383 -0.4784  0.1336
  181CYS      N 2624   6.951   6.757   3.575  0.5799 -0.3762  0.3572
  181CYS     HN 2625   7.002   6.682   3.616  0.4155  1.0942  3.5263
  181CYS     CA 2626   6.886   6.852   3.665  0.2696  0.3034  1.1305
  181CYS     HA 2627   6.787   6.870   3.625  1.1383  1.3272 -0.6705
  181CYS     CB 2628   6.864   6.775   3.794  0.0903  0.0860 -0.0895
  181CYS    HB1 2629   6.966   6.758   3.835  0.4896  3.7672  0.8613
  181CYS    HB2 2630   6.811   6.682   3.765  1.8046 -0.8032 -0.5322
  181CYS     SG 2631   6.774   6.870   3.927  0.1764 -0.0793  0.0003
  181CYS      C 2632   6.962   6.985   3.678  0.6517  0.1331 -0.3874
  181CYS      O 2633   7.064   6.993   3.746  0.1960 -0.9451 -0.1182
  182TYR      N 2634   6.917   7.087   3.607 -0.6350 -0.3235 -0.2292
  182TYR     HN 2635   6.822   7.102   3.581 -0.5528  0.3328 -0.1775
  182TYR     CA 2636   7.013   7.182   3.560  0.0404 -0.7873  0.6378
  182TYR     HA 2637   7.096   7.197   3.628 -0.5703  0.4942  1.1277
  182TYR     CB 2638   7.057   7.149   3.411  0.7199  0.1145  0.5067
  182TYR    HB1 2639   6.970   7.166   3.344  1.7163  0.2665 -0.7945
  182TYR    HB2 2640   7.082   7.040   3.410  0.7627  0.0180  3.3503
  182TYR     CG 2641   7.177   7.230   3.370  0.8945 -0.1114  0.9659
  182TYR    CD1 2642   7.302   7.165   3.386 -0.2234  0.3475  0.7897
  182TYR    HD1 2643   7.305   7.080   3.452  1.0834  2.1691  3.2550
  182TYR    CE1 2644   7.419   7.235   3.343 -0.0370 -0.1577 -0.0311
  182TYR    HE1 2645   7.511   7.188   3.373 -0.1012 -3.2055 -3.8115
  182TYR     CZ 2646   7.407   7.345   3.256 -0.5333 -0.2646 -0.1349
  182TYR     OH 2647   7.520   7.406   3.207 -0.1306 -0.3692  0.0369
  182TYR     HH 2648   7.488   7.482   3.159  0.6322  2.7054  3.9192
  182TYR    CD2 2649   7.169   7.339   3.283  0.0175 -0.7842 -0.0281
  182TYR    HD2 2650   7.070   7.372   3.255  0.0429 -1.1355 -0.5463
  182TYR    CE2 2651   7.282   7.387   3.217  0.7925  0.6663 -0.3356
  182TYR    HE2 2652   7.271   7.476   3.158 -1.9597  0.9321  0.4253
  182TYR      C 2653   6.946   7.323   3.563  1.0311  0.3005 -0.2079
  182TYR      O 2654   6.826   7.330   3.577 -0.4909  0.5660 -0.1061
  183MET      N 2655   7.014   7.442   3.565  0.2598  0.2175  0.4577
  183MET     HN 2656   7.111   7.456   3.546 -0.6559  3.9773 -2.6744
  183MET     CA 2657   6.943   7.570   3.579 -0.5827 -0.2259  0.2436
  183MET     HA 2658   6.859   7.550   3.644 -1.6227 -0.9733 -1.2481
  183MET     CB 2659   7.026   7.678   3.646  0.4164  0.4725  0.1280
  183MET    HB1 2660   6.986   7.781   3.628 -0.2308  0.3481  0.8390
  183MET    HB2 2661   7.124   7.676   3.593  1.1095 -0.4735  1.4094
  183MET     CG 2662   7.047   7.649   3.796 -0.1899  0.8905 -0.4331
  183MET    HG1 2663   7.116   7.722   3.844  0.7679  1.1226 -2.0916
  183MET    HG2 2664   7.081   7.543   3.794 -0.7083  0.6628  1.0584
  183MET     SD 2665   6.899   7.658   3.896  0.0092  0.2395 -0.2596
  183MET     CE 2666   6.901   7.837   3.924 -0.5214 -0.5565 -0.0744
  183MET    HE1 2667   6.807   7.875   3.970 -1.2752 -0.1007 -1.9081
  183MET    HE2 2668   6.912   7.902   3.835 -2.1914  3.0221  2.1167
  183MET    HE3 2669   6.985   7.857   3.995  0.4359 -1.2278 -1.0004
  183MET      C 2670   6.873   7.622   3.452 -0.1655  0.4001 -0.1943
  183MET      O 2671   6.920   7.599   3.343 -0.2904  0.4734  0.1200
  184ASP      N 2672   6.770   7.706   3.460 -0.0729 -0.5348 -0.3056
  184ASP     HN 2673   6.733   7.729   3.550  0.6746  0.4773 -0.2368
  184ASP     CA 2674   6.690   7.766   3.356 -0.3698 -0.2915  0.9048
  184ASP     HA 2675   6.735   7.747   3.260  0.5019 -0.8018  1.4013
  184ASP     CB 2676   6.549   7.698   3.349 -0.0180 -0.5973 -0.0405
  184ASP    HB1 2677   6.507   7.688   3.451 -0.6337 -2.4894 -0.4543
  184ASP    HB2 2678   6.575   7.599   3.308  1.1612  0.4730 -2.0388
  184ASP     CG 2679   6.457   7.762   3.246 -0.2240 -0.6557  0.4851
  184ASP    OD1 2680   6.491   7.848   3.166 -0.0368 -0.3212 -0.1895
  184ASP    OD2 2681   6.339   7.724   3.254 -0.1066 -0.0074 -0.0866
  184ASP      C 2682   6.692   7.921   3.368 -0.1183 -0.2816  0.0505
  184ASP      O 2683   6.634   7.981   3.462 -0.1544 -0.3400  0.0406
  185TYR      N 2684   6.765   7.988   3.277 -0.7431  0.1459 -0.2389
  185TYR     HN 2685   6.809   7.943   3.200 -1.4686 -1.5818  0.3150
  185TYR     CA 2686   6.773   8.132   3.286 -0.1697 -0.9060  0.2879
  185TYR     HA 2687   6.732   8.169   3.379 -1.3913  0.0083 -0.5786
  185TYR     CB 2688   6.919   8.186   3.267 -0.0558 -0.0996  0.4187
  185TYR    HB1 2689   6.927   8.295   3.286 -0.2594 -0.0866  0.4406
  185TYR    HB2 2690   6.958   8.162   3.166 -0.5931  0.7251  0.0021
  185TYR     CG 2691   7.015   8.107   3.362  0.2613 -0.7266 -1.0718
  185TYR    CD1 2692   6.988   8.111   3.505 -0.4008 -0.2654  1.1929
  185TYR    HD1 2693   6.898   8.163   3.535 -0.4816  2.1176 -2.4935
  185TYR    CE1 2694   7.075   8.041   3.597 -0.8358  0.3988  0.5557
  185TYR    HE1 2695   7.055   8.039   3.703 -0.6383  2.5175  0.6798
  185TYR     CZ 2696   7.186   7.972   3.548  0.8669  0.0562  0.5202
  185TYR     OH 2697   7.269   7.887   3.627  0.3332 -0.4321  0.2754
  185TYR     HH 2698   7.322   7.837   3.564  0.8527  0.5277 -0.0785
  185TYR    CD2 2699   7.138   8.050   3.323  0.2739 -0.4407  0.8491
  185TYR    HD2 2700   7.155   8.037   3.217  0.0232 -1.3068  0.9106
  185TYR    CE2 2701   7.215   7.978   3.409  0.2461  0.4844  0.1610
  185TYR    HE2 2702   7.298   7.917   3.378 -0.6151 -1.7519  2.0051
  185TYR      C 2703   6.677   8.200   3.188 -0.1985  0.7310  0.1022
  185TYR      O 2704   6.685   8.323   3.170 -0.0133 -0.0415 -0.1238
  186SER      N 2705   6.589   8.122   3.120  0.3330  0.9080  0.0274
  186SER     HN 2706   6.575   8.026   3.145  1.2149  0.2081 -1.9689
  186SER     CA 2707   6.518   8.161   3.002  0.7228 -0.4001  1.1231
  186SER     HA 2708   6.594   8.204   2.938 -1.5598 -1.4653 -2.5572
  186SER     CB 2709   6.460   8.041   2.932  0.2686 -0.3168  0.5574
  186SER    HB1 2710   6.537   7.961   2.931 -1.3436 -1.9953  2.2620
  186SER    HB2 2711   6.436   8.063   2.826  0.1606  0.2051  0.6895
  186SER     OG 2712   6.349   7.988   2.998  0.3348 -0.4683  0.0612
  186SER    HG1 2713   6.384   7.942   3.074  0.7936  2.9819  2.1070
  186SER      C 2714   6.422   8.276   3.017  0.0504  0.1441 -0.0410
  186SER      O 2715   6.403   8.357   2.921 -0.2490  0.5598 -0.5682
  187MET      N 2716   6.356   8.281   3.131  0.0623  0.1430 -0.2569
  187MET     HN 2717   6.371   8.221   3.210  0.3453 -0.2040 -0.5742
  187MET     CA 2718   6.264   8.387   3.164  0.2922  0.3682 -0.3787
  187MET     HA 2719   6.230   8.437   3.075  0.4930 -1.0004 -1.2477
  187MET     CB 2720   6.139   8.321   3.221 -0.3853 -0.1581 -0.3911
  187MET    HB1 2721   6.181   8.263   3.306 -1.9251 -0.1813  0.3834
  187MET    HB2 2722   6.111   8.243   3.146  0.0225 -0.4181 -0.2765
  187MET     CG 2723   6.024   8.418   3.258 -0.1708 -0.4844  0.0436
  187MET    HG1 2724   6.048   8.466   3.355 -1.5447 -0.1681  0.2475
  187MET    HG2 2725   5.945   8.352   3.299 -2.4662  2.3892  0.5927
  187MET     SD 2726   5.954   8.536   3.137 -0.1083 -0.0042  0.1143
  187MET     CE 2727   5.832   8.426   3.072 -0.4361 -0.3413 -0.2536
  187MET    HE1 2728   5.882   8.335   3.033 -0.2554 -0.2515 -0.2337
  187MET    HE2 2729   5.780   8.474   2.986 -0.7188 -0.1974 -0.0026
  187MET    HE3 2730   5.763   8.402   3.156  0.3034 -1.5757  0.0276
  187MET      C 2731   6.311   8.504   3.250 -0.5805  0.1404 -0.2984
  187MET      O 2732   6.270   8.618   3.238  0.6984  0.0785 -0.6873
  188VAL      N 2733   6.408   8.473   3.338  0.6895  0.2616  0.0517
  188VAL     HN 2734   6.433   8.377   3.344  0.3985  0.1833  0.0263
  188VAL     CA 2735   6.455   8.563   3.433  0.1246 -0.1328  0.1085
  188VAL     HA 2736   6.374   8.624   3.471 -0.1749  0.0605 -0.8096
  188VAL     CB 2737   6.510   8.481   3.555 -0.0664  0.4264  0.2129
  188VAL     HB 2738   6.435   8.401   3.573  1.1687 -0.5328  1.2516
  188VAL    CG1 2739   6.640   8.401   3.521  0.6149 -0.6942  0.6115
  188VAL   HG11 2740   6.713   8.475   3.482 -2.6950  1.4089 -2.3224
  188VAL   HG12 2741   6.618   8.346   3.427 -0.4138  0.5236  0.0947
  188VAL   HG13 2742   6.681   8.343   3.606  1.4758 -1.8064 -0.5404
  188VAL    CG2 2743   6.525   8.554   3.681  0.2149 -0.1829 -0.6636
  188VAL   HG21 2744   6.431   8.605   3.711 -1.9104 -2.2210 -3.3228
  188VAL   HG22 2745   6.599   8.637   3.672  0.6316 -0.3694  0.7701
  188VAL   HG23 2746   6.555   8.500   3.773  0.4639  1.9078  0.5577
  188VAL      C 2747   6.545   8.668   3.381  0.4178 -0.6656  0.3451
  188VAL      O 2748   6.558   8.778   3.436 -0.5600 -0.3588 -0.1210
  189ALA      N 2749   6.614   8.649   3.275  0.7039  0.0821  0.6859
  189ALA     HN 2750   6.619   8.557   3.237 -0.3180  0.6794 -1.0286
  189ALA     CA 2751   6.711   8.730   3.217  0.5248 -0.1365 -0.5699
  189ALA     HA 2752   6.674   8.831   3.231 -1.1020 -0.9301  1.3298
  189ALA     CB 2753   6.845   8.702   3.289 -0.2254  0.0026  0.1343
  189ALA    HB1 2754   6.927   8.767   3.253  0.4182 -0.6820  0.3341
  189ALA    HB2 2755   6.886   8.599   3.299  0.4977  0.2593 -0.1002
  189ALA    HB3 2756   6.836   8.733   3.395  1.0541 -2.0324  0.9024
  189ALA      C 2757   6.708   8.696   3.068 -0.1993  0.2860 -0.4269
  189ALA      O 2758   6.669   8.590   3.030  0.0978 -0.1243  0.1047
  190THR      N 2759   6.746   8.795   2.989 -0.2587  0.4475  0.3952
  190THR     HN 2760   6.779   8.878   3.032  1.3576  0.4909 -0.7964
  190THR     CA 2761   6.755   8.773   2.844  0.8206 -0.0733  0.3704
  190THR     HA 2762   6.657   8.736   2.821  0.2725 -0.3669  2.8302
  190THR     CB 2763   6.766   8.902   2.764  0.2612 -0.0351  0.1985
  190THR     HB 2764   6.701   8.981   2.806  0.2306  0.1702 -0.2234
  190THR    OG1 2765   6.738   8.893   2.623 -0.2492  0.6587  0.3143
  190THR    HG1 2766   6.665   8.954   2.607 -0.5656  0.4774  1.0315
  190THR    CG2 2767   6.904   8.958   2.778 -0.1733  0.0214 -0.4591
  190THR   HG21 2768   6.927   8.964   2.887  0.3316  0.9264 -0.6019
  190THR   HG22 2769   6.917   9.062   2.741 -1.6840  0.7061  0.8695
  190THR   HG23 2770   6.985   8.895   2.735  1.6435  0.2191  2.3665
  190THR      C 2771   6.856   8.668   2.801  0.7577 -0.0154  0.7253
  190THR      O 2772   6.958   8.638   2.872  0.6175 -0.2213  0.0811
  191VAL      N 2773   6.832   8.616   2.676  0.1242 -0.9569  0.7836
  191VAL     HN 2774   6.753   8.634   2.617 -0.4922 -1.8695  1.2894
  191VAL     CA 2775   6.902   8.500   2.622  0.7966 -0.3820 -0.1394
  191VAL     HA 2776   6.902   8.421   2.695  1.6572  0.7703  1.1761
  191VAL     CB 2777   6.839   8.452   2.489  0.0972  0.6483 -0.1570
  191VAL     HB 2778   6.900   8.375   2.437 -1.4086 -0.6896 -0.0216
  191VAL    CG1 2779   6.707   8.376   2.517  0.3574 -0.1696 -0.2035
  191VAL   HG11 2780   6.667   8.324   2.427  0.4680 -2.0228  0.7762
  191VAL   HG12 2781   6.620   8.443   2.532 -1.5366 -2.6523  0.6427
  191VAL   HG13 2782   6.718   8.308   2.604  0.1225  0.8289  0.6232
  191VAL    CG2 2783   6.809   8.561   2.388  0.5313 -0.3470 -0.2022
  191VAL   HG21 2784   6.890   8.635   2.372 -0.7916  1.1441 -0.2472
  191VAL   HG22 2785   6.722   8.621   2.422  0.4942 -1.3971  1.7174
  191VAL   HG23 2786   6.778   8.523   2.289 -0.6148  0.3423 -0.1334
  191VAL      C 2787   7.050   8.523   2.593 -0.5125 -0.3997  0.1000
  191VAL      O 2788   7.123   8.426   2.576 -0.0905 -0.0788 -0.3406
  192SER      N 2789   7.104   8.643   2.598 -1.1764 -1.0205  0.4106
  192SER     HN 2790   7.054   8.728   2.608  0.4372 -0.0327  0.3298
  192SER     CA 2791   7.247   8.668   2.588  0.6376  0.5825  0.0870
  192SER     HA 2792   7.303   8.585   2.546  1.2818  0.5290  1.0309
  192SER     CB 2793   7.273   8.791   2.507  0.2341  0.1999  0.0364
  192SER    HB1 2794   7.247   8.758   2.404 -1.5898 -1.5541  0.9727
  192SER    HB2 2795   7.380   8.821   2.504 -0.2927  2.3916 -3.5046
  192SER     OG 2796   7.186   8.898   2.537 -0.1458  0.4820  0.0085
  192SER    HG1 2797   7.237   8.978   2.523  0.0383  0.1862 -1.1957
  192SER      C 2798   7.314   8.677   2.728  0.3161 -0.2503  0.6675
  192SER      O 2799   7.438   8.691   2.736  0.0456  0.4465 -0.5392
  193SER      N 2800   7.242   8.660   2.840  0.6420 -0.4292 -0.3821
  193SER     HN 2801   7.142   8.665   2.833  0.6573 -0.0646 -0.3384
  193SER     CA 2802   7.298   8.674   2.971 -0.4434 -0.5958 -0.3200
  193SER     HA 2803   7.399   8.710   2.971  0.2524 -2.2870  2.0455
  193SER     CB 2804   7.209   8.764   3.063 -0.3018  0.5819 -0.4729
  193SER    HB1 2805   7.251   8.764   3.166  1.1644 -2.5052 -0.9478
  193SER    HB2 2806   7.107   8.721   3.050  0.3206 -1.0903  0.0084
  193SER     OG 2807   7.212   8.899   3.012  0.6646 -0.2231 -0.2310
  193SER    HG1 2808   7.152   8.937   3.075  2.0862 -0.1234  1.1128
  193SER      C 2809   7.315   8.541   3.052 -0.4319  0.2022  0.4722
  193SER      O 2810   7.327   8.549   3.176 -0.3550  0.2480 -0.5824
  194GLU      N 2811   7.316   8.423   2.990  0.4645 -0.4296  0.8404
  194GLU     HN 2812   7.298   8.414   2.892 -2.0861 -0.1815  1.2314
  194GLU     CA 2813   7.335   8.295   3.053 -0.2828  0.4317 -0.3981
  194GLU     HA 2814   7.267   8.298   3.136 -0.0858 -1.9716 -0.0773
  194GLU     CB 2815   7.297   8.172   2.971 -0.7997 -0.2667  0.7322
  194GLU    HB1 2816   7.316   8.078   3.027  0.4357 -0.4406  0.0691
  194GLU    HB2 2817   7.361   8.173   2.880 -1.6625 -1.7950  0.0691
  194GLU     CG 2818   7.152   8.172   2.924  0.3291 -0.2723 -0.1906
  194GLU    HG1 2819   7.115   8.275   2.903 -2.0573 -0.5292  2.2212
  194GLU    HG2 2820   7.090   8.121   3.001  2.1475 -0.1422  1.4408
  194GLU     CD 2821   7.132   8.077   2.803  0.0553 -0.5699  0.3159
  194GLU    OE1 2822   7.219   8.086   2.711  0.2450  0.1105  0.3283
  194GLU    OE2 2823   7.036   7.991   2.795  0.4770 -0.4843 -0.4438
  194GLU      C 2824   7.472   8.277   3.129 -0.1196  0.4060 -0.2103
  194GLU      O 2825   7.472   8.217   3.242  0.3938  0.2766  0.6360
  195TRP      N 2826   7.577   8.331   3.077  0.6908  0.1010  1.0174
  195TRP     HN 2827   7.569   8.353   2.980  0.6888  1.0305  1.2125
  195TRP     CA 2828   7.704   8.348   3.134 -0.0371  0.5660 -0.4457
  195TRP     HA 2829   7.738   8.256   3.178  0.7688  2.1355  2.5421
  195TRP     CB 2830   7.812   8.396   3.024  0.1776  1.0832  0.1926
  195TRP    HB1 2831   7.764   8.480   2.970  0.5840 -0.5525 -2.9034
  195TRP    HB2 2832   7.819   8.314   2.950  1.5994 -0.3524  1.8261
  195TRP     CG 2833   7.951   8.424   3.072  0.3359 -0.1002 -0.1255
  195TRP    CD1 2834   8.005   8.550   3.087 -0.0852  0.8176 -0.3591
  195TRP    HD1 2835   7.963   8.637   3.041 -0.7769  2.0985  2.4813
  195TRP    NE1 2836   8.129   8.538   3.150 -0.4343  0.3527 -0.2410
  195TRP    HE1 2837   8.177   8.619   3.177  0.3360 -0.0212 -0.4577
  195TRP    CE2 2838   8.156   8.411   3.166 -0.8540  0.2138  0.3489
  195TRP    CD2 2839   8.047   8.329   3.121  0.3256 -0.1501 -0.0711
  195TRP    CE3 2840   8.054   8.192   3.131  0.4947  0.3418 -0.4162
  195TRP    HE3 2841   7.968   8.131   3.110  0.6982 -0.9070  1.9901
  195TRP    CZ3 2842   8.162   8.131   3.186  0.0819  0.7435  0.6436
  195TRP    HZ3 2843   8.165   8.023   3.197 -0.7581  0.8741  2.5929
  195TRP    CZ2 2844   8.269   8.346   3.207 -0.5138 -0.6012 -0.1782
  195TRP    HZ2 2845   8.350   8.411   3.235  0.7837 -1.3869 -1.9308
  195TRP    CH2 2846   8.271   8.208   3.232  0.0711 -0.0775  0.1801
  195TRP    HH2 2847   8.352   8.158   3.282  0.8191 -0.5919 -1.4881
  195TRP      C 2848   7.708   8.432   3.257  0.5497  0.2270 -0.1090
  195TRP      O 2849   7.761   8.390   3.363 -0.4922 -0.3428  0.0023
  196ALA      N 2850   7.638   8.549   3.251  0.7485  0.4154 -0.2606
  196ALA     HN 2851   7.623   8.585   3.159  1.1086  1.5376  0.0989
  196ALA     CA 2852   7.612   8.624   3.370  0.0224 -0.5514  0.3490
  196ALA     HA 2853   7.711   8.638   3.412 -0.6609  2.1424  1.2549
  196ALA     CB 2854   7.536   8.750   3.342 -0.6353 -1.0172 -0.0877
  196ALA    HB1 2855   7.526   8.819   3.429 -0.8117 -1.9487  0.6439
  196ALA    HB2 2856   7.432   8.726   3.309 -1.8737  1.2481  1.7950
  196ALA    HB3 2857   7.573   8.815   3.260 -1.7668 -1.5087 -1.0360
  196ALA      C 2858   7.543   8.553   3.485 -0.1163 -0.6516 -0.2599
  196ALA      O 2859   7.590   8.567   3.594  0.2180 -0.6586 -0.7044
  197TRP      N 2860   7.436   8.476   3.463  0.0704 -0.1495  0.5013
  197TRP     HN 2861   7.415   8.474   3.366 -0.1678 -0.8097  0.5616
  197TRP     CA 2862   7.360   8.406   3.558 -0.5406 -0.9201 -0.3264
  197TRP     HA 2863   7.354   8.472   3.643 -0.4114  0.6388 -1.4828
  197TRP     CB 2864   7.216   8.374   3.509 -0.3791  0.1818  0.0764
  197TRP    HB1 2865   7.215   8.265   3.532  0.9233  0.4667  1.6837
  197TRP    HB2 2866   7.214   8.397   3.400 -1.6062  0.5042  0.1467
  197TRP     CG 2867   7.099   8.454   3.573 -0.8699 -0.3533 -0.4906
  197TRP    CD1 2868   7.039   8.567   3.529  0.4695  0.2763 -0.2433
  197TRP    HD1 2869   7.072   8.610   3.435  2.8266 -0.7035  0.0796
  197TRP    NE1 2870   6.934   8.603   3.614  0.3099  0.4294 -0.3871
  197TRP    HE1 2871   6.898   8.693   3.628  2.9360  1.7534 -1.3940
  197TRP    CE2 2872   6.936   8.519   3.723  1.1548 -0.0356 -0.2621
  197TRP    CD2 2873   7.041   8.426   3.701  0.7062  0.4940 -0.1391
  197TRP    CE3 2874   7.060   8.320   3.796  0.4668  0.1594 -1.0880
  197TRP    HE3 2875   7.132   8.241   3.778 -0.1218 -0.1551 -2.1198
  197TRP    CZ3 2876   6.983   8.316   3.910  0.3232 -0.1466  0.4531
  197TRP    HZ3 2877   6.990   8.235   3.981  0.4406  1.4743  2.3464
  197TRP    CZ2 2878   6.858   8.512   3.838  0.8458 -0.4558 -1.0294
  197TRP    HZ2 2879   6.784   8.584   3.870 -0.4002 -1.6663 -1.0760
  197TRP    CH2 2880   6.891   8.412   3.935  0.5161 -0.1886  0.5756
  197TRP    HH2 2881   6.832   8.404   4.025 -0.8281  2.9514  0.1098
  197TRP      C 2882   7.438   8.298   3.623  0.4548  0.7487  0.0418
  197TRP      O 2883   7.444   8.288   3.751  0.4561 -0.0291  0.6499
  198GLU      N 2884   7.502   8.215   3.541  0.0375  0.6595  0.0931
  198GLU     HN 2885   7.500   8.242   3.445  0.2748  2.7863  0.6265
  198GLU     CA 2886   7.570   8.089   3.586 -0.0313  0.2569 -0.2181
  198GLU     HA 2887   7.509   8.024   3.647  1.4130 -0.2951  0.7058
  198GLU     CB 2888   7.621   8.027   3.455 -0.0776  0.0416 -0.2881
  198GLU    HB1 2889   7.694   8.096   3.409  0.9892 -1.1936 -0.5192
  198GLU    HB2 2890   7.544   8.015   3.376 -1.9867  1.0513  1.3149
  198GLU     CG 2891   7.677   7.884   3.483 -0.5256  0.1353  0.3133
  198GLU    HG1 2892   7.765   7.883   3.550  1.4853 -0.6176 -2.1596
  198GLU    HG2 2893   7.712   7.842   3.386 -0.0119 -0.6334  0.8214
  198GLU     CD 2894   7.570   7.785   3.537  0.2536 -0.1651  0.0740
  198GLU    OE1 2895   7.455   7.763   3.483 -0.1257 -0.0026  0.0105
  198GLU    OE2 2896   7.602   7.726   3.644 -0.5785  0.7219 -0.6221
  198GLU      C 2897   7.688   8.125   3.680  0.2509  0.2760 -0.3720
  198GLU      O 2898   7.706   8.066   3.785 -0.3466  0.3246  0.2922
  199VAL      N 2899   7.770   8.222   3.639  0.3210  0.0248 -0.1966
  199VAL     HN 2900   7.766   8.265   3.548 -0.1362 -1.1948 -0.7689
  199VAL     CA 2901   7.870   8.275   3.723 -0.4731  0.7936 -1.2032
  199VAL     HA 2902   7.932   8.196   3.763  1.0546  2.1332 -0.8020
  199VAL     CB 2903   7.959   8.365   3.644  0.0634  0.4041  0.2112
  199VAL     HB 2904   7.901   8.445   3.594 -0.4168 -0.4217 -0.5782
  199VAL    CG1 2905   8.068   8.426   3.730 -0.3435 -0.2601 -0.2771
  199VAL   HG11 2906   8.037   8.514   3.790 -0.0269  1.4860 -2.5319
  199VAL   HG12 2907   8.147   8.457   3.658 -1.3300 -1.3593 -1.8920
  199VAL   HG13 2908   8.114   8.345   3.791  0.1750 -0.6050 -1.1018
  199VAL    CG2 2909   8.036   8.285   3.536  0.4386  0.0370  1.0112
  199VAL   HG21 2910   8.088   8.357   3.470 -1.1831 -1.6326 -2.3067
  199VAL   HG22 2911   7.966   8.225   3.473  2.8724  1.7153 -3.7359
  199VAL   HG23 2912   8.113   8.212   3.569  1.1993 -1.2095 -3.0017
  199VAL      C 2913   7.817   8.349   3.846 -0.3675  0.5385 -0.4391
  199VAL      O 2914   7.863   8.329   3.958  0.1127  0.4103 -0.1661
  200GLY      N 2915   7.711   8.433   3.825 -0.8311 -0.1194 -0.1860
  200GLY     HN 2916   7.676   8.452   3.733 -1.2379 -2.9367 -0.6976
  200GLY     CA 2917   7.657   8.518   3.930  0.1260 -0.4554 -0.5509
  200GLY    HA1 2918   7.574   8.576   3.893  0.9394  1.2617  0.2161
  200GLY    HA2 2919   7.732   8.590   3.960 -0.3038 -0.2911  0.1657
  200GLY      C 2920   7.610   8.441   4.045  0.8068  0.0932 -0.1195
  200GLY      O 2921   7.635   8.471   4.163 -0.5013 -0.1170  0.1485
  201LEU      N 2922   7.524   8.340   4.011  0.2855  0.4123 -0.5546
  201LEU     HN 2923   7.499   8.329   3.915  0.8615 -0.2063 -0.6430
  201LEU     CA 2924   7.462   8.238   4.101  0.5829 -0.3604 -0.4003
  201LEU     HA 2925   7.407   8.287   4.180  1.7407  0.5112 -0.1188
  201LEU     CB 2926   7.359   8.149   4.032  0.0777  0.1421 -0.6259
  201LEU    HB1 2927   7.415   8.085   3.960  1.4505  1.0049 -0.3630
  201LEU    HB2 2928   7.281   8.205   3.976 -1.0951  0.3995  1.2035
  201LEU     CG 2929   7.279   8.066   4.138  0.9310 -0.9405 -0.4983
  201LEU     HG 2930   7.350   8.030   4.216 -0.7921 -1.0646  1.0590
  201LEU    CD1 2931   7.166   8.151   4.197 -0.5254  0.4390  0.2975
  201LEU   HD11 2932   7.088   8.102   4.260  0.4729 -0.3149  0.9951
  201LEU   HD12 2933   7.117   8.212   4.119 -2.6765 -1.4054  0.0689
  201LEU   HD13 2934   7.222   8.224   4.259  0.1564 -1.1773  1.6750
  201LEU    CD2 2935   7.220   7.935   4.076 -1.1897 -0.7126 -1.2290
  201LEU   HD21 2936   7.172   7.972   3.983  3.2399  1.3753 -2.9222
  201LEU   HD22 2937   7.155   7.890   4.154 -0.1791  1.3566  0.9343
  201LEU   HD23 2938   7.294   7.855   4.057 -0.8591 -1.4528  2.3988
  201LEU      C 2939   7.565   8.160   4.172 -0.2557  0.2080  0.5068
  201LEU      O 2940   7.559   8.157   4.288 -0.0804  0.5243 -0.1561
  202GLY      N 2941   7.673   8.116   4.101 -0.1576 -0.1167 -0.7898
  202GLY     HN 2942   7.677   8.139   4.003  1.6503 -3.6658 -1.6928
  202GLY     CA 2943   7.795   8.065   4.163  0.4169  0.3523  0.3297
  202GLY    HA1 2944   7.855   8.032   4.080  2.1600 -0.5104  1.8459
  202GLY    HA2 2945   7.773   7.976   4.220 -1.3061  1.5326  1.6177
  202GLY      C 2946   7.864   8.154   4.267  0.1332 -0.0353  0.0845
  202GLY      O 2947   7.890   8.124   4.385  0.0403 -0.1677 -0.2529
  203VAL      N 2948   7.899   8.279   4.230 -0.1773  0.0950 -0.1766
  203VAL     HN 2949   7.893   8.315   4.138  3.1652  0.2228 -0.4836
  203VAL     CA 2950   7.954   8.368   4.331 -0.4735 -0.5705  0.2189
  203VAL     HA 2951   8.043   8.317   4.366 -0.7216 -0.5416  0.9218
  203VAL     CB 2952   7.983   8.511   4.269 -0.3606 -0.2188  0.5990
  203VAL     HB 2953   7.890   8.547   4.220  0.6070 -1.0217 -2.0407
  203VAL    CG1 2954   8.029   8.612   4.380 -0.0461  0.3402  1.0144
  203VAL   HG11 2955   7.944   8.658   4.434 -0.1771  0.3666  0.7825
  203VAL   HG12 2956   8.070   8.703   4.331  1.8917 -1.3544 -0.7049
  203VAL   HG13 2957   8.109   8.566   4.442  0.1273 -0.7373  0.0302
  203VAL    CG2 2958   8.084   8.504   4.155 -0.1083 -0.1251  0.0064
  203VAL   HG21 2959   8.112   8.608   4.124 -0.6606  0.2997  0.9007
  203VAL   HG22 2960   8.037   8.452   4.069  2.6043 -0.1968 -1.5544
  203VAL   HG23 2961   8.177   8.452   4.186 -0.7048 -1.1243  0.1282
  203VAL      C 2962   7.866   8.405   4.455  0.4130  0.7994  0.6023
  203VAL      O 2963   7.909   8.410   4.568  0.5798 -0.0880  0.1657
  204SER      N 2964   7.733   8.431   4.432  1.2165 -0.5299 -0.0226
  204SER     HN 2965   7.691   8.428   4.341  0.0830 -1.5820  0.5186
  204SER     CA 2966   7.641   8.449   4.538  0.5578  0.0708 -0.6454
  204SER     HA 2967   7.678   8.526   4.604 -0.5453 -1.4784  1.9217
  204SER     CB 2968   7.500   8.503   4.500 -0.7197 -0.5295  0.0771
  204SER    HB1 2969   7.510   8.603   4.452 -0.7652  0.1554  1.4339
  204SER    HB2 2970   7.441   8.522   4.593 -0.3841  2.7208 -0.2331
  204SER     OG 2971   7.431   8.420   4.409  0.4086  0.7407 -0.2637
  204SER    HG1 2972   7.476   8.428   4.324  1.3315  0.2543  0.1563
  204SER      C 2973   7.607   8.327   4.631 -0.0386 -0.4620 -0.3384
  204SER      O 2974   7.606   8.341   4.757 -0.3175  0.3925  0.3672
  205SER      N 2975   7.579   8.208   4.574 -0.1447  0.1822  0.8351
  205SER     HN 2976   7.566   8.216   4.476 -4.1442  1.5820  1.3012
  205SER     CA 2977   7.555   8.084   4.652  0.1214  0.5280 -0.6087
  205SER     HA 2978   7.474   8.110   4.718 -0.0373 -0.5935 -0.3449
  205SER     CB 2979   7.509   7.970   4.557  0.3113  0.0966  0.0329
  205SER    HB1 2980   7.410   7.993   4.513  0.5449  0.5240 -0.2732
  205SER    HB2 2981   7.491   7.876   4.615  1.7537  0.3701  0.9793
  205SER     OG 2982   7.600   7.951   4.454  0.5967 -0.0623 -0.5488
  205SER    HG1 2983   7.592   8.027   4.395  0.7362  0.9891  0.7478
  205SER      C 2984   7.676   8.036   4.732 -0.2140  0.4577  0.0553
  205SER      O 2985   7.658   8.014   4.854 -0.1792 -0.1072 -0.5224
  206THR      N 2986   7.798   8.030   4.678  0.4184 -0.2308 -0.1964
  206THR     HN 2987   7.808   8.044   4.579  0.4759 -0.0677 -0.1684
  206THR     CA 2988   7.925   8.011   4.752  0.2414 -0.3407 -0.1170
  206THR     HA 2989   7.901   7.924   4.811  0.6698  0.5871  1.4537
  206THR     CB 2990   8.038   7.969   4.663  0.3788 -0.4226  0.2908
  206THR     HB 2991   7.998   7.901   4.585 -3.4694  2.3612 -0.4355
  206THR    OG1 2992   8.127   7.890   4.739 -0.2736 -0.2327 -0.2238
  206THR    HG1 2993   8.112   7.796   4.729  0.5262 -0.3846 -0.0618
  206THR    CG2 2994   8.117   8.089   4.603  0.1469  0.0756 -0.4318
  206THR   HG21 2995   8.049   8.165   4.560 -0.7507  1.6087  3.2832
  206THR   HG22 2996   8.191   8.044   4.534 -2.5942 -3.8058 -1.1625
  206THR   HG23 2997   8.165   8.136   4.692 -1.8079 -2.1398  1.9962
  206THR      C 2998   7.954   8.123   4.851 -0.6503 -0.5792 -0.0691
  206THR      O 2999   8.003   8.103   4.959  0.0179  0.1489  0.4305
  207THR      N 3000   7.926   8.252   4.819  0.1908 -0.5622 -0.0105
  207THR     HN 3001   7.888   8.285   4.734 -1.2928 -1.9413  0.0809
  207THR     CA 3002   7.957   8.361   4.910  0.1582 -0.7644  0.1644
  207THR     HA 3003   8.062   8.353   4.936  0.1451  2.0679  1.5920
  207THR     CB 3004   7.932   8.499   4.854 -0.2804  0.1843  0.6232
  207THR     HB 3005   7.839   8.500   4.794 -0.9533 -1.5318  1.5508
  207THR    OG1 3006   8.033   8.528   4.758 -0.0658 -0.0414  0.2114
  207THR    HG1 3007   7.995   8.506   4.673 -0.1509  0.2704  0.1666
  207THR    CG2 3008   7.939   8.612   4.954  0.3453 -0.0839 -0.5140
  207THR   HG21 3009   7.857   8.613   5.029 -1.6542 -2.5764 -2.5156
  207THR   HG22 3010   7.938   8.708   4.898  2.6333 -0.5139 -1.4185
  207THR   HG23 3011   8.037   8.619   5.006 -0.0416  0.5389  0.1660
  207THR      C 3012   7.882   8.355   5.036  0.2103  0.0156  0.5818
  207THR      O 3013   7.945   8.361   5.142  0.3447 -0.1153 -0.0603
  208VAL      N 3014   7.743   8.334   5.035 -0.1859 -0.2973 -0.7253
  208VAL     HN 3015   7.692   8.332   4.950  0.2722  0.4434 -1.0242
  208VAL     CA 3016   7.668   8.332   5.157 -0.6169 -0.5550 -0.7331
  208VAL     HA 3017   7.728   8.379   5.233  0.6657 -4.4485  0.8827
  208VAL     CB 3018   7.527   8.371   5.122  0.4846 -0.0577 -0.0850
  208VAL     HB 3019   7.488   8.299   5.047  3.1685 -0.2118 -1.4411
  208VAL    CG1 3020   7.431   8.369   5.236  0.3219 -0.2522 -0.1381
  208VAL   HG11 3021   7.332   8.411   5.207  1.6114  0.9325 -3.2627
  208VAL   HG12 3022   7.466   8.433   5.320  1.3547  1.1390 -1.5793
  208VAL   HG13 3023   7.422   8.264   5.269  0.1124 -0.4925 -0.9374
  208VAL    CG2 3024   7.525   8.517   5.068  0.1672  0.3228 -0.4261
  208VAL   HG21 3025   7.427   8.539   5.020 -0.8157  1.3110  1.8889
  208VAL   HG22 3026   7.595   8.531   4.984 -0.6011 -0.4169 -1.2124
  208VAL   HG23 3027   7.534   8.588   5.153 -0.7593  2.0456 -1.7205
  208VAL      C 3028   7.666   8.194   5.219 -0.3789 -0.9858  0.6490
  208VAL      O 3029   7.652   8.178   5.336  0.0794  0.1774  0.3814
  209GLY      N 3030   7.697   8.094   5.135 -0.2965 -0.8030 -0.0458
  209GLY     HN 3031   7.711   8.113   5.038 -0.0946  1.0657  0.3293
  209GLY     CA 3032   7.697   7.954   5.173 -0.6586  0.3030 -0.0144
  209GLY    HA1 3033   7.674   7.894   5.087 -0.3379  0.1177  0.0299
  209GLY    HA2 3034   7.622   7.942   5.251 -1.5821  3.4371 -0.2882
  209GLY      C 3035   7.823   7.898   5.212 -0.6806 -0.6639 -0.3858
  209GLY      O 3036   7.819   7.795   5.279 -0.0786  0.3012 -0.4105
  210PHE      N 3037   7.942   7.954   5.178 -0.5292  0.4035 -1.0527
  210PHE     HN 3038   7.943   8.034   5.119  1.0415  1.6768  0.5872
  210PHE     CA 3039   8.067   7.887   5.206 -0.0848 -0.6010  0.0026
  210PHE     HA 3040   8.056   7.826   5.295 -0.4363 -2.0381 -0.9779
  210PHE     CB 3041   8.099   7.779   5.105 -0.2659  0.1005 -0.2478
  210PHE    HB1 3042   8.102   7.831   5.007 -1.9337  2.9970  1.0988
  210PHE    HB2 3043   8.013   7.709   5.091  0.8668 -1.6622  1.1771
  210PHE     CG 3044   8.218   7.683   5.132 -0.3007 -0.4245  0.1195
  210PHE    CD1 3045   8.290   7.640   5.026  0.1115 -0.1201 -0.3397
  210PHE    HD1 3046   8.258   7.664   4.926 -1.5931 -0.8358  0.0074
  210PHE    CE1 3047   8.387   7.544   5.044 -0.4603  0.4614 -0.1576
  210PHE    HE1 3048   8.437   7.509   4.955  0.0753  1.7791 -0.4062
  210PHE     CZ 3049   8.422   7.488   5.180  0.0265 -0.1995  0.0429
  210PHE     HZ 3050   8.489   7.405   5.196  1.3382  0.4246 -1.9214
  210PHE    CD2 3051   8.250   7.637   5.264 -0.0995 -0.6579 -0.5083
  210PHE    HD2 3052   8.184   7.666   5.344 -1.4866 -1.1185 -1.4600
  210PHE    CE2 3053   8.350   7.537   5.286  0.0562 -0.0310 -0.2639
  210PHE    HE2 3054   8.357   7.497   5.386  1.9147  0.8198 -0.0164
  210PHE      C 3055   8.180   7.978   5.237 -0.1575  0.0304 -0.0286
  210PHE      O 3056   8.225   7.978   5.352  0.2206 -0.2127 -0.2493
  211VAL      N 3057   8.239   8.055   5.146  0.2767  0.1937  0.0629
  211VAL     HN 3058   8.193   8.061   5.058 -3.4515 -2.5440  1.5893
  211VAL     CA 3059   8.350   8.146   5.183 -0.1524 -0.9185  0.1184
  211VAL     HA 3060   8.432   8.084   5.215  0.1698  0.6783  2.7749
  211VAL     CB 3061   8.395   8.219   5.050  0.4527  0.0910 -0.1918
  211VAL     HB 3062   8.312   8.280   5.009 -0.9978 -1.8860 -0.2682
  211VAL    CG1 3063   8.517   8.313   5.077 -0.2474  0.3549  0.4648
  211VAL   HG11 3064   8.568   8.348   4.985 -1.2862 -0.7149 -0.5374
  211VAL   HG12 3065   8.600   8.260   5.128 -0.8690 -1.2978 -0.1794
  211VAL   HG13 3066   8.492   8.397   5.146 -0.3583  0.0740  0.7678
  211VAL    CG2 3067   8.423   8.117   4.940 -0.1558 -0.1373  0.1396
  211VAL   HG21 3068   8.515   8.063   4.968 -1.3754 -1.1817  2.3871
  211VAL   HG22 3069   8.437   8.177   4.847  2.0279 -0.2628  0.3502
  211VAL   HG23 3070   8.340   8.047   4.916 -0.3692 -0.2785  1.2279
  211VAL      C 3071   8.333   8.248   5.294  0.3800 -0.0018 -0.6532
  211VAL      O 3072   8.418   8.260   5.382  0.1584  0.3250  0.5129
  212VAL      N 3073   8.223   8.327   5.307  0.7066  0.2310  0.3531
  212VAL     HN 3074   8.148   8.331   5.242  1.9077  2.4029 -1.0352
  212VAL     CA 3075   8.201   8.404   5.431  0.6377  0.1213 -0.4268
  212VAL     HA 3076   8.288   8.469   5.434  0.2620  0.7797 -2.2731
  212VAL     CB 3077   8.076   8.496   5.423  0.2269 -0.5643 -0.1333
  212VAL     HB 3078   7.990   8.430   5.397  1.0679 -1.3704 -0.9542
  212VAL    CG1 3079   8.045   8.553   5.565 -0.1302 -1.0097 -0.3863
  212VAL   HG11 3080   8.003   8.486   5.643  0.7656  0.0802  1.0909
  212VAL   HG12 3081   7.971   8.635   5.566 -0.0246 -0.9139  0.8519
  212VAL   HG13 3082   8.141   8.595   5.601  0.2348 -0.5547 -1.8259
  212VAL    CG2 3083   8.087   8.594   5.301 -0.7497  0.4351 -0.1043
  212VAL   HG21 3084   7.994   8.642   5.265 -1.7482 -1.3191  0.0122
  212VAL   HG22 3085   8.141   8.554   5.212 -0.7005 -0.4699  0.3229
  212VAL   HG23 3086   8.160   8.672   5.331 -0.2392  0.1258 -0.4995
  212VAL      C 3087   8.194   8.322   5.560 -0.6793 -0.2809  0.2935
  212VAL      O 3088   8.263   8.365   5.649 -0.1055  0.0122 -0.8148
  213PRO      N 3089   8.117   8.209   5.578 -0.5059  0.2974  0.1704
  213PRO     CD 3090   8.001   8.180   5.495 -0.0904  0.4471  0.0785
  213PRO    HD1 3091   8.026   8.176   5.387  0.2560 -0.3445  0.1823
  213PRO    HD2 3092   7.917   8.248   5.521 -1.4161 -1.2251  0.3777
  213PRO     CA 3093   8.125   8.135   5.702  0.3577  0.4569 -0.4092
  213PRO     HA 3094   8.119   8.205   5.784 -0.6416  0.7614 -0.7305
  213PRO     CB 3095   8.005   8.041   5.686 -0.2365 -0.4904  0.4744
  213PRO    HB1 3096   7.923   8.084   5.747 -0.8683 -2.4010  1.0641
  213PRO    HB2 3097   8.021   7.940   5.730 -1.4264  0.2398  2.7343
  213PRO     CG 3098   7.972   8.039   5.539  0.1519 -0.0327  0.4819
  213PRO    HG1 3099   8.028   7.972   5.471 -1.6058 -0.8755 -0.1880
  213PRO    HG2 3100   7.866   8.010   5.524  0.0901 -1.4793  3.1399
  213PRO      C 3101   8.252   8.055   5.719 -0.1708 -0.3163 -0.4427
  213PRO      O 3102   8.299   8.047   5.833  0.4904 -0.5584  0.1144
  214PHE      N 3103   8.316   8.003   5.617  0.2912 -0.1513  0.1226
  214PHE     HN 3104   8.279   8.000   5.524  0.8652 -1.5809 -0.0874
  214PHE     CA 3105   8.445   7.943   5.624  0.4710  0.1851  0.1342
  214PHE     HA 3106   8.442   7.855   5.686 -3.6557 -1.5344 -2.1428
  214PHE     CB 3107   8.488   7.879   5.487  0.5996 -0.6981  0.1614
  214PHE    HB1 3108   8.496   7.966   5.418 -2.9151  0.9278  1.5681
  214PHE    HB2 3109   8.403   7.814   5.459 -0.4538  0.4675  0.5413
  214PHE     CG 3110   8.619   7.809   5.478 -0.5272  0.4791 -0.1187
  214PHE    CD1 3111   8.734   7.879   5.440  0.5873  0.2183 -0.6082
  214PHE    HD1 3112   8.724   7.984   5.420 -0.7167  0.5824  1.5904
  214PHE    CE1 3113   8.864   7.817   5.434 -0.6551 -0.3381 -0.3680
  214PHE    HE1 3114   8.949   7.881   5.422 -0.6055 -0.5103 -0.9625
  214PHE     CZ 3115   8.864   7.681   5.465 -0.6382 -0.0197 -0.1984
  214PHE     HZ 3116   8.962   7.637   5.477 -0.6116 -0.0063 -0.3702
  214PHE    CD2 3117   8.629   7.675   5.507  0.0052  0.0411  0.4434
  214PHE    HD2 3118   8.541   7.624   5.542 -0.8673  1.6781  0.7401
  214PHE    CE2 3119   8.750   7.611   5.491 -0.1448  0.2916 -0.4187
  214PHE    HE2 3120   8.754   7.507   5.523 -2.1846 -0.2371 -1.7345
  214PHE      C 3121   8.556   8.030   5.680  0.2820 -0.2360 -0.5779
  214PHE      O 3122   8.631   7.985   5.770 -0.2169  0.1910 -0.1058
  215THR      N 3123   8.549   8.158   5.638 -0.2708 -0.3276  0.2208
  215THR     HN 3124   8.476   8.185   5.576 -0.8160 -0.4688  0.7878
  215THR     CA 3125   8.625   8.267   5.693  0.6912 -1.2087 -0.0852
  215THR     HA 3126   8.728   8.240   5.675  1.0518  0.6524 -1.0371
  215THR     CB 3127   8.612   8.395   5.614  0.0843 -0.2109  0.1941
  215THR     HB 3128   8.510   8.437   5.603  0.3054 -0.1555 -2.3677
  215THR    OG1 3129   8.650   8.362   5.480 -0.2773  0.8857 -0.0349
  215THR    HG1 3130   8.573   8.321   5.441  0.2990 -0.6414  0.3566
  215THR    CG2 3131   8.706   8.508   5.649 -0.1832  0.4057 -0.0755
  215THR   HG21 3132   8.663   8.566   5.734 -0.8242 -0.2044  0.0329
  215THR   HG22 3133   8.713   8.580   5.565 -0.8628 -0.2083 -0.6745
  215THR   HG23 3134   8.808   8.470   5.671  0.6559  0.9709 -2.6167
  215THR      C 3135   8.605   8.305   5.837  0.5758  0.0583 -0.4029
  215THR      O 3136   8.705   8.318   5.911  0.5596 -0.4289 -0.1844
  216ILE      N 3137   8.474   8.308   5.870  0.2368 -0.1903 -0.2160
  216ILE     HN 3138   8.409   8.298   5.796 -1.7443  0.9956  1.2741
  216ILE     CA 3139   8.427   8.329   6.006 -0.0935  0.3417 -0.2303
  216ILE     HA 3140   8.486   8.412   6.042  0.2617 -0.0797  0.1706
  216ILE     CB 3141   8.288   8.384   6.008  0.4114  0.0416  0.0862
  216ILE     HB 3142   8.228   8.315   5.945 -0.1128 -0.3919  1.0261
  216ILE    CG2 3143   8.216   8.376   6.145  0.0639  0.1921  0.3107
  216ILE   HG21 3144   8.106   8.392   6.134 -0.0360 -0.7587 -0.2448
  216ILE   HG22 3145   8.259   8.452   6.214  0.6462  0.2558 -0.1124
  216ILE   HG23 3146   8.230   8.273   6.183  0.0398 -1.3502 -3.4154
  216ILE    CG1 3147   8.279   8.532   5.943 -0.0385 -0.3255  0.3129
  216ILE   HG11 3148   8.323   8.525   5.842  2.2991 -1.5955  1.3437
  216ILE   HG12 3149   8.346   8.596   6.003  0.9559  0.2219 -1.3237
  216ILE     CD 3150   8.138   8.589   5.931 -0.2319 -0.1044  0.4170
  216ILE    HD1 3151   8.152   8.697   5.910 -0.6413 -0.1430 -0.0527
  216ILE    HD2 3152   8.077   8.570   6.022 -1.2829 -1.2198 -0.4953
  216ILE    HD3 3153   8.084   8.543   5.846  0.8776  1.2126 -1.0570
  216ILE      C 3154   8.462   8.216   6.100 -0.5391  0.1614 -0.5450
  216ILE      O 3155   8.505   8.247   6.212  0.0998 -0.4078  0.5248
  217MET      N 3156   8.450   8.086   6.061 -0.3149  0.5004 -0.0045
  217MET     HN 3157   8.407   8.071   5.972 -1.0988  5.6759 -0.8054
  217MET     CA 3158   8.501   7.973   6.141  0.5200 -1.0926 -0.4712
  217MET     HA 3159   8.466   7.992   6.242  0.7113  1.2967 -0.7859
  217MET     CB 3160   8.451   7.835   6.087  0.8235 -0.5043 -0.0503
  217MET    HB1 3161   8.497   7.768   6.162  1.4130  2.2629  2.2621
  217MET    HB2 3162   8.487   7.809   5.985 -2.9867 -1.0257 -1.4250
  217MET     CG 3163   8.300   7.811   6.102  1.1785  0.1467 -0.0548
  217MET    HG1 3164   8.252   7.895   6.048  2.0049  0.4143 -0.3995
  217MET    HG2 3165   8.264   7.832   6.205  1.5549  1.4536 -0.1632
  217MET     SD 3166   8.234   7.650   6.037 -0.3965  0.4624 -0.3549
  217MET     CE 3167   8.230   7.713   5.874  0.3632  0.3538  0.6937
  217MET    HE1 3168   8.148   7.787   5.863  1.2673  1.3349  0.3443
  217MET    HE2 3169   8.216   7.629   5.802  1.0565  1.1773 -0.4497
  217MET    HE3 3170   8.331   7.745   5.840  0.6743 -1.9940 -0.8388
  217MET      C 3171   8.656   7.969   6.162  1.2124  0.1366  0.1411
  217MET      O 3172   8.704   7.939   6.270 -0.0251 -0.0199  0.4923
  218LEU      N 3173   8.733   7.998   6.057 -0.1138  0.2500  0.2741
  218LEU     HN 3174   8.698   8.000   5.964 -2.3190  4.3079  0.9178
  218LEU     CA 3175   8.871   8.024   6.060  0.0392  0.1578 -0.1838
  218LEU     HA 3176   8.909   7.928   6.092 -1.1376 -0.1963  0.2223
  218LEU     CB 3177   8.919   8.060   5.922  0.4558  0.1815  0.3246
  218LEU    HB1 3178   8.974   8.157   5.925 -0.0700  0.4957  0.0585
  218LEU    HB2 3179   8.831   8.075   5.855 -0.1259  1.3873  1.3230
  218LEU     CG 3180   9.008   7.959   5.852  0.4448 -0.7879 -0.7076
  218LEU     HG 3181   8.943   7.871   5.834  0.3501 -0.7516 -0.5336
  218LEU    CD1 3182   9.052   8.015   5.714 -0.5747  0.1402 -0.3185
  218LEU   HD11 3183   9.121   8.101   5.727 -0.0092 -0.0855 -1.5971
  218LEU   HD12 3184   8.962   8.052   5.660 -0.1824  0.2023 -0.9419
  218LEU   HD13 3185   9.117   7.944   5.657 -0.1162 -0.7398  1.2475
  218LEU    CD2 3186   9.130   7.924   5.938  0.5833 -0.3331 -0.0594
  218LEU   HD21 3187   9.103   7.850   6.016  0.5374 -0.4671 -0.2031
  218LEU   HD22 3188   9.163   8.019   5.986  1.3676 -0.2430 -0.7612
  218LEU   HD23 3189   9.205   7.874   5.873  0.6188  2.0083 -1.9330
  218LEU      C 3190   8.913   8.136   6.162  0.4371  1.3020  0.1862
  218LEU      O 3191   9.013   8.111   6.230 -0.0144  0.1552  0.4403
  219THR      N 3192   8.836   8.246   6.174 -0.1908  0.5503 -0.3191
  219THR     HN 3193   8.758   8.258   6.114 -2.1713  1.0070  2.1380
  219THR     CA 3194   8.859   8.354   6.266 -0.7152  0.4988  0.6618
  219THR     HA 3195   8.965   8.377   6.264 -0.3308 -1.1669 -1.3246
  219THR     CB 3196   8.781   8.472   6.213  0.2602  0.5221  1.0864
  219THR     HB 3197   8.672   8.453   6.223  0.2539  0.3850  0.7840
  219THR    OG1 3198   8.815   8.494   6.074  0.2146  0.0615  0.0669
  219THR    HG1 3199   8.790   8.416   6.025 -0.6893  0.0196  0.5746
  219THR    CG2 3200   8.818   8.599   6.276 -0.0166 -0.3580 -0.3610
  219THR   HG21 3201   8.776   8.608   6.378 -0.4323 -0.5818 -0.5101
  219THR   HG22 3202   8.788   8.694   6.226 -1.3356  0.4362  1.8412
  219THR   HG23 3203   8.928   8.597   6.286 -0.0618 -0.0271  0.2259
  219THR      C 3204   8.824   8.329   6.406  0.6804  1.1062 -0.5416
  219THR      O 3205   8.894   8.362   6.503  0.1705 -0.1497 -0.1779
  220CYS      N 3206   8.713   8.253   6.422  0.0157 -0.0006 -0.2340
  220CYS     HN 3207   8.635   8.242   6.359 -1.7861 -0.6265  1.9761
  220CYS     CA 3208   8.693   8.189   6.551  0.5118 -0.5587 -0.2135
  220CYS     HA 3209   8.674   8.271   6.619  0.0454 -0.6255 -0.2617
  220CYS     CB 3210   8.560   8.114   6.559  0.0438  0.9342 -0.0021
  220CYS    HB1 3211   8.548   8.060   6.655  1.3011 -1.5452 -1.1429
  220CYS    HB2 3212   8.559   8.035   6.481 -1.5035 -0.3959  1.2938
  220CYS     SG 3213   8.403   8.218   6.567 -0.0009  0.1937 -0.0372
  220CYS    HG1 3214   8.397   8.269   6.445 -1.9613 -0.1386 -0.1158
  220CYS      C 3215   8.814   8.099   6.600 -0.2515 -0.0418 -1.3903
  220CYS      O 3216   8.867   8.114   6.712  0.0054 -0.4793 -0.0185
  221TYR      N 3217   8.850   8.003   6.516 -0.2532 -0.7332  1.3475
  221TYR     HN 3218   8.797   7.983   6.434 -1.9853 -0.5381  2.3850
  221TYR     CA 3219   8.954   7.907   6.534 -0.1249  0.3672 -0.0584
  221TYR     HA 3220   8.943   7.870   6.635  1.9064 -0.5707 -0.1358
  221TYR     CB 3221   8.944   7.781   6.438 -0.1964 -0.4900  0.3378
  221TYR    HB1 3222   9.040   7.725   6.447  0.1051 -0.2549 -1.1166
  221TYR    HB2 3223   8.944   7.828   6.337  0.2984 -0.1648  0.4876
  221TYR     CG 3224   8.832   7.682   6.474  0.1872 -0.4466 -0.2207
  221TYR    CD1 3225   8.797   7.628   6.604 -0.0192  0.2878 -0.5634
  221TYR    HD1 3226   8.861   7.653   6.687 -0.9540 -0.5682  0.4483
  221TYR    CE1 3227   8.671   7.564   6.622  0.0168 -0.0832 -0.8652
  221TYR    HE1 3228   8.636   7.539   6.721 -0.2359  2.6166 -0.1958
  221TYR     CZ 3229   8.583   7.559   6.520 -0.0670  0.0344  0.1100
  221TYR     OH 3230   8.455   7.511   6.539  0.0033  0.6346 -0.4062
  221TYR     HH 3231   8.412   7.553   6.464  1.2205  6.1153  1.5005
  221TYR    CD2 3232   8.746   7.647   6.364 -0.5347  0.3857 -0.4516
  221TYR    HD2 3233   8.776   7.691   6.269 -0.7449 -1.6821 -1.5318
  221TYR    CE2 3234   8.619   7.597   6.390  0.2492  0.6177 -0.0547
  221TYR    HE2 3235   8.552   7.592   6.306 -1.1777  1.5438  0.9888
  221TYR      C 3236   9.098   7.962   6.543 -0.0249 -0.8612 -0.3717
  221TYR      O 3237   9.178   7.919   6.622 -0.2528 -0.0588  0.3612
  222PHE      N 3238   9.122   8.080   6.477 -0.1998  0.5533  0.3144
  222PHE     HN 3239   9.052   8.107   6.411 -0.3523  1.0104  0.6680
  222PHE     CA 3240   9.238   8.162   6.508  0.5322 -0.2605  0.4337
  222PHE     HA 3241   9.321   8.094   6.496 -0.4059 -1.2910 -0.4664
  222PHE     CB 3242   9.259   8.271   6.397  0.5956 -0.0179 -0.8100
  222PHE    HB1 3243   9.164   8.325   6.378 -0.3366 -1.8508 -1.5455
  222PHE    HB2 3244   9.275   8.230   6.295  2.0645 -0.5693 -0.3877
  222PHE     CG 3245   9.375   8.356   6.418  0.2658  0.6395  0.0495
  222PHE    CD1 3246   9.363   8.493   6.446  0.2328 -0.0400  0.0197
  222PHE    HD1 3247   9.271   8.550   6.453  0.7465  0.6245  2.5898
  222PHE    CE1 3248   9.479   8.569   6.493  1.1037  0.6397 -0.0400
  222PHE    HE1 3249   9.465   8.661   6.548 -1.0946  0.3412 -0.0216
  222PHE     CZ 3250   9.605   8.506   6.490  0.4679 -0.7658 -0.4151
  222PHE     HZ 3251   9.691   8.560   6.526  1.3696 -3.3851  1.6969
  222PHE    CD2 3252   9.503   8.297   6.412  0.1696 -0.1581  0.9749
  222PHE    HD2 3253   9.523   8.195   6.385  1.6646  0.1212  0.9238
  222PHE    CE2 3254   9.616   8.373   6.451  0.1949 -0.0633 -1.0604
  222PHE    HE2 3255   9.713   8.326   6.458  0.5023 -0.0211 -3.8610
  222PHE      C 3256   9.249   8.214   6.653  0.6742  0.3521  0.0253
  222PHE      O 3257   9.353   8.196   6.716 -0.3694  0.1912 -0.5504
  223PHE      N 3258   9.141   8.280   6.697 -0.3814  0.2777  0.0848
  223PHE     HN 3259   9.060   8.272   6.641 -0.2246  0.6676 -0.2008
  223PHE     CA 3260   9.129   8.328   6.830  0.3662  0.5612 -0.4549
  223PHE     HA 3261   9.207   8.398   6.856  0.5678  0.5587 -1.0276
  223PHE     CB 3262   8.993   8.395   6.854  0.5643  0.1477  0.1932
  223PHE    HB1 3263   8.980   8.434   6.957  0.8407  0.2164  0.2031
  223PHE    HB2 3264   8.911   8.321   6.840  1.0825 -0.6461  1.2915
  223PHE     CG 3265   8.965   8.519   6.760  0.4369 -0.6674  0.0275
  223PHE    CD1 3266   8.842   8.563   6.704  0.0016  0.5677  0.6084
  223PHE    HD1 3267   8.760   8.494   6.717  0.3825 -0.0495 -0.1743
  223PHE    CE1 3268   8.826   8.669   6.619  0.6592 -0.1791 -0.4550
  223PHE    HE1 3269   8.730   8.690   6.575  1.2421  0.4167 -1.5177
  223PHE     CZ 3270   8.938   8.745   6.587  0.3279  0.0571 -0.0480
  223PHE     HZ 3271   8.930   8.834   6.526  1.4862 -1.0656 -1.9582
  223PHE    CD2 3272   9.075   8.603   6.729 -0.6821 -0.4804 -0.3695
  223PHE    HD2 3273   9.175   8.574   6.754 -0.5991  1.0270  1.2913
  223PHE    CE2 3274   9.065   8.713   6.640  0.0666  0.2964  1.1140
  223PHE    HE2 3275   9.153   8.771   6.617  0.0479  1.5752  3.9087
  223PHE      C 3276   9.142   8.223   6.941  0.1429 -0.4398  0.5817
  223PHE      O 3277   9.215   8.248   7.040 -0.3714  0.0933  0.4826
  224ILE      N 3278   9.084   8.104   6.924  0.3830 -0.4770 -0.4548
  224ILE     HN 3279   9.022   8.093   6.847 -0.1164 -1.1491  0.0335
  224ILE     CA 3280   9.104   7.981   7.008  0.1379 -0.6044  0.1241
  224ILE     HA 3281   9.086   8.006   7.112 -1.6216 -0.2157 -0.2329
  224ILE     CB 3282   8.997   7.881   6.974  0.2661 -0.6606 -0.0468
  224ILE     HB 3283   9.007   7.858   6.866 -1.6597  2.6880 -1.0840
  224ILE    CG2 3284   9.010   7.752   7.048  0.6995 -0.3400 -0.1282
  224ILE   HG21 3285   9.044   7.777   7.150  1.7627  0.0599 -0.5653
  224ILE   HG22 3286   9.091   7.697   6.995  3.3209  1.5514  1.6469
  224ILE   HG23 3287   8.924   7.683   7.059 -0.4155  1.1323  0.6948
  224ILE    CG1 3288   8.854   7.936   6.997 -0.1360  0.0552 -0.7466
  224ILE   HG11 3289   8.848   8.045   6.976  0.9329  0.1992 -0.3463
  224ILE   HG12 3290   8.825   7.911   7.101 -0.3727 -2.0837 -1.2857
  224ILE     CD 3291   8.757   7.856   6.913  0.3627 -0.4413  0.0205
  224ILE    HD1 3292   8.749   7.873   6.804 -0.9252 -0.2217  0.1318
  224ILE    HD2 3293   8.659   7.872   6.964  0.0299 -2.8141  0.2417
  224ILE    HD3 3294   8.764   7.747   6.934  0.2666 -0.5553 -0.5320
  224ILE      C 3295   9.238   7.912   7.010  0.5113  0.2173  0.4002
  224ILE      O 3296   9.299   7.877   7.112 -0.0837 -0.2164 -0.1861
  225ALA      N 3297   9.298   7.894   6.892 -0.7775  0.4490  0.4907
  225ALA     HN 3298   9.257   7.913   6.803 -1.6906  0.0883  0.8188
  225ALA     CA 3299   9.433   7.840   6.878 -0.5054 -0.1312  0.3153
  225ALA     HA 3300   9.435   7.742   6.923  2.3434  0.3592  1.4665
  225ALA     CB 3301   9.468   7.835   6.731  0.0977  0.2919  0.0523
  225ALA    HB1 3302   9.474   7.934   6.680 -0.0233  0.9292  1.2521
  225ALA    HB2 3303   9.407   7.763   6.673  2.2638  0.1247 -2.1790
  225ALA    HB3 3304   9.571   7.798   6.712  0.3657  0.8205  0.4548
  225ALA      C 3305   9.537   7.935   6.943  0.2804 -0.5116 -0.2977
  225ALA      O 3306   9.629   7.894   7.012 -0.9228  0.2848  0.0775
  226GLN      N 3307   9.516   8.070   6.930  0.0216  0.1102 -0.0338
  226GLN     HN 3308   9.447   8.107   6.868  0.1391  1.8330  0.7879
  226GLN     CA 3309   9.607   8.171   6.984  0.4537  0.0848 -0.1838
  226GLN     HA 3310   9.707   8.151   6.949  0.5755  2.5628 -1.5155
  226GLN     CB 3311   9.581   8.315   6.929 -0.5657 -1.3041  0.4799
  226GLN    HB1 3312   9.473   8.341   6.937 -0.3429  0.1390 -0.7765
  226GLN    HB2 3313   9.605   8.319   6.821  0.6683 -1.5480  0.7303
  226GLN     CG 3314   9.651   8.436   6.995 -0.6209 -0.0873 -0.4165
  226GLN    HG1 3315   9.761   8.420   6.996 -0.3756  1.4793 -0.1374
  226GLN    HG2 3316   9.623   8.452   7.101 -1.8250  0.9239 -0.8650
  226GLN     CD 3317   9.610   8.567   6.939  0.1304 -0.7323  1.0603
  226GLN    OE1 3318   9.498   8.618   6.957 -1.0753  0.5976  0.3111
  226GLN    NE2 3319   9.704   8.628   6.866  0.3734  0.0079 -0.7382
  226GLN   HE21 3320   9.687   8.725   6.847  1.4565  0.5042  0.6938
  226GLN   HE22 3321   9.767   8.561   6.826  0.4425 -0.7634  0.5875
  226GLN      C 3322   9.609   8.171   7.140  0.0888 -0.3774 -0.1686
  226GLN      O 3323   9.713   8.169   7.201 -0.0794  0.4245  0.3351
  227THR      N 3324   9.490   8.149   7.200  0.3161  0.0083  0.2695
  227THR     HN 3325   9.406   8.156   7.147 -0.9859  1.2700  2.3339
  227THR     CA 3326   9.468   8.114   7.338 -0.2841  0.1016  0.2335
  227THR     HA 3327   9.536   8.184   7.385 -0.3402 -0.1858  0.7381
  227THR     CB 3328   9.333   8.128   7.387  0.7133 -0.9177  0.0613
  227THR     HB 3329   9.264   8.062   7.331 -2.3597  1.6751  0.4739
  227THR    OG1 3330   9.277   8.261   7.370  0.2224 -0.1952  0.2613
  227THR    HG1 3331   9.245   8.261   7.279  1.5992 -1.6656 -0.2594
  227THR    CG2 3332   9.326   8.105   7.535  0.4887 -0.4646  0.1792
  227THR   HG21 3333   9.385   8.184   7.586 -3.8480  3.5413 -0.2845
  227THR   HG22 3334   9.351   8.003   7.569 -3.2286 -1.7789 -0.5855
  227THR   HG23 3335   9.220   8.108   7.567  0.2496 -1.0716 -0.5340
  227THR      C 3336   9.533   7.981   7.371  0.3061  0.3461 -0.1748
  227THR      O 3337   9.599   7.963   7.476  0.6719 -0.0271  0.0339
  228ILE      N 3338   9.515   7.873   7.291 -0.0161 -0.2333  0.3828
  228ILE     HN 3339   9.452   7.896   7.217 -0.5971 -0.8991  0.6566
  228ILE     CA 3340   9.550   7.736   7.323  0.1156 -0.2223  0.3784
  228ILE     HA 3341   9.535   7.724   7.429 -1.4979  0.6108  0.2784
  228ILE     CB 3342   9.476   7.625   7.237 -0.4529 -0.6850 -0.6091
  228ILE     HB 3343   9.489   7.653   7.131  2.3185  0.9390  0.0428
  228ILE    CG2 3344   9.534   7.487   7.251  0.0809  0.0641  0.1413
  228ILE   HG21 3345   9.639   7.484   7.214  0.6666  0.7643  1.6821
  228ILE   HG22 3346   9.471   7.427   7.181 -0.1919  0.3386  0.1530
  228ILE   HG23 3347   9.528   7.448   7.355 -1.1084  3.8884  1.6574
  228ILE    CG1 3348   9.327   7.619   7.273 -0.1745  0.2653 -0.5763
  228ILE   HG11 3349   9.273   7.555   7.199 -0.0821 -0.9131  0.3442
  228ILE   HG12 3350   9.301   7.727   7.275  0.0137  0.2981  0.7178
  228ILE     CD 3351   9.296   7.561   7.403  0.0448  0.2927 -0.8301
  228ILE    HD1 3352   9.186   7.556   7.418  0.1787  2.5863  1.5939
  228ILE    HD2 3353   9.328   7.625   7.488  0.3839 -0.3553 -0.4548
  228ILE    HD3 3354   9.348   7.464   7.420 -0.6785 -0.2194 -1.5228
  228ILE      C 3355   9.703   7.716   7.314  1.0878  0.1828  0.4243
  228ILE      O 3356   9.763   7.674   7.411 -0.1700 -0.1041  0.3698
  229ALA      N 3357   9.764   7.760   7.206  0.0639  0.2041  0.1745
  229ALA     HN 3358   9.706   7.811   7.144  1.5718  0.3815 -1.1339
  229ALA     CA 3359   9.911   7.768   7.188  0.2907 -0.0521  0.3078
  229ALA     HA 3360   9.949   7.673   7.220 -0.0382  0.3551  1.9914
  229ALA     CB 3361   9.956   7.789   7.052 -0.2846 -0.0661 -0.2082
  229ALA    HB1 3362  10.066   7.780   7.048  0.0340  2.9697 -1.1841
  229ALA    HB2 3363   9.933   7.893   7.020 -0.9310  0.6366  2.3173
  229ALA    HB3 3364   9.909   7.723   6.976  1.3356 -0.0953 -1.2274
  229ALA      C 3365   9.976   7.859   7.288  0.0631  0.2666 -0.4719
  229ALA      O 3366  10.077   7.824   7.354  0.4434  0.0778 -0.2222
  230GLY      N 3367   9.916   7.978   7.324 -0.3404  0.1513  0.5034
  230GLY     HN 3368   9.836   8.002   7.270 -2.4946 -1.9229  2.5799
  230GLY     CA 3369   9.986   8.078   7.409 -0.5265 -0.1731  0.0562
  230GLY    HA1 3370   9.936   8.173   7.402 -1.1404 -0.4412  0.6461
  230GLY    HA2 3371  10.088   8.088   7.378 -0.1384  0.5752  1.4909
  230GLY      C 3372   9.984   8.046   7.554 -0.2019  0.1360 -0.1117
  230GLY      O 3373  10.091   8.046   7.615 -0.1310 -0.2601  0.3470
  231HSE      N 3374   9.868   8.006   7.608 -0.1300 -0.0777  0.0281
  231HSE     HN 3375   9.782   7.995   7.558 -1.0505  0.5698  1.4208
  231HSE     CA 3376   9.850   7.988   7.754  0.2572 -0.2456 -0.1134
  231HSE     HA 3377   9.920   8.044   7.814 -1.7172 -1.8299  3.9729
  231HSE     CB 3378   9.710   8.049   7.799  0.3639  0.6291 -0.4415
  231HSE    HB1 3379   9.696   8.038   7.908 -0.9624  3.6529 -0.2056
  231HSE    HB2 3380   9.638   7.992   7.736  3.2132 -1.5081 -1.9985
  231HSE    ND1 3381   9.754   8.286   7.863  0.0616 -0.3636 -0.4270
  231HSE     CG 3382   9.698   8.193   7.777 -0.6590 -0.2123  0.3374
  231HSE    CE1 3383   9.754   8.402   7.804  0.2351 -0.2656 -0.4298
  231HSE    HE1 3384   9.796   8.493   7.846 -0.3190  0.3624 -1.1934
  231HSE    NE2 3385   9.697   8.391   7.678 -0.2555 -0.5566 -0.1588
  231HSE    HE2 3386   9.701   8.455   7.602 -0.0878  0.3170  0.5645
  231HSE    CD2 3387   9.654   8.260   7.664 -0.3362  0.2156 -0.5540
  231HSE    HD2 3388   9.617   8.228   7.568  0.9676  0.6060 -1.2097
  231HSE      C 3389   9.845   7.838   7.788  0.0795 -0.2218  0.6955
  231HSE      O 3390   9.808   7.751   7.706 -0.1295 -0.2656  0.0917
  232PHE      N 3391   9.888   7.796   7.908 -0.1692  0.8431 -0.8432
  232PHE     HN 3392   9.931   7.861   7.971 -2.0398  1.4121 -0.1085
  232PHE     CA 3393   9.880   7.653   7.951 -0.4627 -0.4346 -0.0795
  232PHE     HA 3394   9.909   7.594   7.865 -0.9836 -0.2371 -0.3974
  232PHE     CB 3395   9.973   7.630   8.070  0.0888  0.9199 -0.1433
  232PHE    HB1 3396   9.987   7.522   8.091 -0.3737  0.4958 -1.9237
  232PHE    HB2 3397   9.943   7.694   8.156  0.0291  3.1257 -1.7160
  232PHE     CG 3398  10.109   7.667   8.041  0.3198 -0.2426  0.8500
  232PHE    CD1 3399  10.169   7.780   8.100  0.3922 -1.0430  0.5209
  232PHE    HD1 3400  10.120   7.831   8.181 -0.7544  1.3557 -1.5608
  232PHE    CE1 3401  10.300   7.820   8.072 -0.2622 -0.1254  0.3124
  232PHE    HE1 3402  10.344   7.907   8.118  0.3969 -0.8202  1.0170
  232PHE     CZ 3403  10.376   7.744   7.980  0.2142  0.2245  0.0771
  232PHE     HZ 3404  10.478   7.775   7.966  0.8642 -1.0971  1.5419
  232PHE    CD2 3405  10.187   7.588   7.954 -0.2797  0.2238 -0.2645
  232PHE    HD2 3406  10.151   7.498   7.907  0.8461  0.5273 -1.7614
  232PHE    CE2 3407  10.315   7.630   7.926 -0.3332 -0.5649 -0.3330
  232PHE    HE2 3408  10.376   7.560   7.871  0.4202  0.7447 -1.2198
  232PHE      C 3409   9.743   7.612   7.994 -0.4796 -1.3991 -0.3026
  232PHE      O 3410   9.660   7.694   8.041 -0.3683  0.5381  0.4540
  233ARG      N 3411   9.711   7.492   7.973  0.1891  0.5306 -0.1831
  233ARG     HN 3412   9.788   7.433   7.950 -0.3984  0.3870 -1.9148
  233ARG     CA 3413   9.591   7.431   8.009 -0.1972  0.2119 -0.4792
  233ARG     HA 3414   9.514   7.494   7.966  0.5433  0.7291 -1.0791
  233ARG     CB 3415   9.567   7.290   7.939  0.6441  0.0984  0.6685
  233ARG    HB1 3416   9.468   7.253   7.974 -0.2623  0.9751 -0.8629
  233ARG    HB2 3417   9.643   7.219   7.978  0.1082 -2.2632 -2.2870
  233ARG     CG 3418   9.572   7.287   7.779 -0.3380  0.6897  0.0308
  233ARG    HG1 3419   9.565   7.177   7.771 -3.9491  0.8295 -0.4001
  233ARG    HG2 3420   9.673   7.314   7.741 -0.7990  2.3628 -0.1078
  233ARG     CD 3421   9.458   7.346   7.704 -0.2947  0.2022  0.3754
  233ARG    HD1 3422   9.365   7.291   7.730 -1.6484  0.4461 -3.4037
  233ARG    HD2 3423   9.482   7.327   7.597 -0.7308  0.7207  0.1810
  233ARG     NE 3424   9.459   7.491   7.723  0.3816  0.1573 -0.1908
  233ARG     HE 3425   9.379   7.535   7.762  0.0631 -1.8792  1.6488
  233ARG     CZ 3426   9.546   7.580   7.683 -0.1474  0.4671  0.1496
  233ARG    NH1 3427   9.653   7.537   7.624  0.0455 -0.0944  0.4834
  233ARG   HH11 3428   9.647   7.442   7.593 -1.8490  0.4444 -0.9691
  233ARG   HH12 3429   9.713   7.603   7.577  0.7637 -0.9506  0.1526
  233ARG    NH2 3430   9.522   7.704   7.718  0.0596  0.3891  0.5544
  233ARG   HH21 3431   9.441   7.719   7.774 -0.2142  0.5424  0.1219
  233ARG   HH22 3432   9.600   7.764   7.699  0.8254 -1.1444 -1.6006
  233ARG      C 3433   9.555   7.434   8.161 -0.3576  0.0122 -0.2179
  233ARG      O 3434   9.641   7.423   8.251 -0.5672 -0.5376  0.4658
  234LYS      N 3435   9.428   7.451   8.188  0.1615  0.0613 -0.3344
  234LYS     HN 3436   9.364   7.459   8.112 -0.3329  1.0629  0.1716
  234LYS     CA 3437   9.378   7.454   8.323  0.2608 -0.0658 -0.1244
  234LYS     HA 3438   9.434   7.516   8.392  1.2694 -1.3677  0.2710
  234LYS     CB 3439   9.244   7.533   8.324  0.4899  0.5490 -0.0478
  234LYS    HB1 3440   9.200   7.547   8.426 -0.1220  0.6460 -0.3175
  234LYS    HB2 3441   9.166   7.491   8.257 -0.2228  1.9564 -0.1393
  234LYS     CG 3442   9.245   7.678   8.255 -0.2179  0.1674 -0.1071
  234LYS    HG1 3443   9.156   7.739   8.283 -0.1887  0.2094 -0.1061
  234LYS    HG2 3444   9.251   7.663   8.146 -1.9793 -2.8953  0.0905
  234LYS     CD 3445   9.364   7.764   8.296  0.2031 -0.5918 -0.0655
  234LYS    HD1 3446   9.359   7.865   8.251  0.3852 -1.9426 -3.4560
  234LYS    HD2 3447   9.456   7.721   8.252  0.3195  0.5427 -0.9580
  234LYS     CE 3448   9.394   7.771   8.447 -0.3524  0.2666 -0.0408
  234LYS    HE1 3449   9.488   7.825   8.471 -1.6163  1.6630  2.1054
  234LYS    HE2 3450   9.412   7.680   8.507  0.0504  1.0838  1.1306
  234LYS     NZ 3451   9.297   7.844   8.523  0.0180  0.5996  0.5323
  234LYS    HZ1 3452   9.328   7.859   8.621 -2.0644  2.9303  0.9441
  234LYS    HZ2 3453   9.207   7.792   8.526 -0.1014  0.7065 -0.6422
  234LYS    HZ3 3454   9.284   7.940   8.486  3.4453  0.3618 -1.7133
  234LYS      C 3455   9.363   7.322   8.386  0.8813 -0.5666  0.2901
  234LYS      O 3456   9.350   7.218   8.326  0.2349  0.6259  0.5112
  235GLU      N 3457   9.361   7.321   8.526 -0.1154 -0.8220  0.6988
  235GLU     HN 3458   9.367   7.404   8.582 -0.3501 -0.5969  0.3952
  235GLU     CA 3459   9.373   7.199   8.602  0.1278 -0.3619 -0.2737
  235GLU     HA 3460   9.457   7.144   8.565 -0.1152 -1.1850  0.3628
  235GLU     CB 3461   9.407   7.237   8.743  0.0352  0.0937 -0.4308
  235GLU    HB1 3462   9.394   7.151   8.813 -0.2670  1.3138  1.0534
  235GLU    HB2 3463   9.344   7.317   8.787  0.0558 -0.0899 -0.0621
  235GLU     CG 3464   9.564   7.269   8.753  0.3438  0.0425  0.5545
  235GLU    HG1 3465   9.600   7.341   8.676  0.2550 -0.7006 -0.1936
  235GLU    HG2 3466   9.615   7.171   8.750  1.4830  0.6069 -2.3114
  235GLU     CD 3467   9.599   7.330   8.886 -0.5502 -0.4312 -0.5122
  235GLU    OE1 3468   9.677   7.430   8.882  0.6948 -0.0834 -0.6330
  235GLU    OE2 3469   9.559   7.278   8.993 -0.1760  0.5816  0.1773
  235GLU      C 3470   9.248   7.109   8.596  0.3074 -0.3709 -0.1495
  235GLU      O 3471   9.145   7.138   8.536  0.0350  0.0538 -0.2493
  236ARG      N 3472   9.258   6.990   8.665  0.4059 -0.8336  0.0823
  236ARG     HN 3473   9.342   6.954   8.705  0.5719 -1.3323 -0.6892
  236ARG     CA 3474   9.154   6.890   8.678 -0.0518 -0.5329  0.1778
  236ARG     HA 3475   9.198   6.824   8.752  2.1309  1.7930  1.1049
  236ARG     CB 3476   9.009   6.933   8.731 -0.3791 -0.3484 -0.7933
  236ARG    HB1 3477   8.953   6.837   8.734 -1.6557  0.2475 -3.0671
  236ARG    HB2 3478   8.964   6.999   8.654 -1.0653 -2.0795 -1.9535
  236ARG     CG 3479   9.001   6.982   8.878  0.5029  0.5092  0.4113
  236ARG    HG1 3480   9.053   6.903   8.936  2.0542  1.7563  0.8025
  236ARG    HG2 3481   8.896   6.994   8.914  0.7810 -0.0785  1.4469
  236ARG     CD 3482   9.073   7.109   8.917 -0.1156  0.1940 -0.4241
  236ARG    HD1 3483   9.184   7.114   8.917 -0.1416  1.8203  1.2014
  236ARG    HD2 3484   9.052   7.120   9.026  1.4060 -2.1609  0.1855
  236ARG     NE 3485   9.010   7.226   8.840 -0.1725  0.3723 -0.4836
  236ARG     HE 3486   8.929   7.207   8.784 -0.9580 -1.7886  1.2781
  236ARG     CZ 3487   9.047   7.353   8.850 -0.8442  0.1318 -0.2723
  236ARG    NH1 3488   9.146   7.391   8.925 -0.0116 -0.1118  0.5142
  236ARG   HH11 3489   9.193   7.320   8.978  0.8176  0.2153  0.2226
  236ARG   HH12 3490   9.171   7.487   8.928 -1.7020  0.3529  0.5006
  236ARG    NH2 3491   8.976   7.444   8.788  0.3374  1.1306 -0.1300
  236ARG   HH21 3492   8.898   7.412   8.735  1.4560 -0.3216 -0.9530
  236ARG   HH22 3493   8.998   7.542   8.793  0.6035  1.0761 -0.2087
  236ARG      C 3494   9.148   6.813   8.550 -0.6289 -0.1008  0.2612
  236ARG      O 3495   9.098   6.848   8.445 -0.5717  0.2130  0.5909
  237ILE      N 3496   9.202   6.688   8.556  0.1496  1.2145  1.0541
  237ILE     HN 3497   9.244   6.656   8.640  0.5639  0.4372  0.5632
  237ILE     CA 3498   9.221   6.594   8.448 -0.0464  0.3977  0.5139
  237ILE     HA 3499   9.280   6.653   8.379  1.2981 -1.9098 -0.4012
  237ILE     CB 3500   9.320   6.479   8.481  0.4392  0.0555 -0.3395
  237ILE     HB 3501   9.414   6.517   8.528  0.3139 -0.2558  0.1740
  237ILE    CG2 3502   9.250   6.394   8.593  0.4611 -0.5298  0.3373
  237ILE   HG21 3503   9.184   6.451   8.662 -0.9398 -2.9126  1.0538
  237ILE   HG22 3504   9.326   6.345   8.657  2.3514  1.4795 -0.2268
  237ILE   HG23 3505   9.187   6.318   8.543 -2.0814  1.4082  0.3832
  237ILE    CG1 3506   9.360   6.376   8.367 -0.3698  0.9256  0.2232
  237ILE   HG11 3507   9.264   6.342   8.322 -0.3675  1.1688  0.0321
  237ILE   HG12 3508   9.423   6.288   8.393 -3.1020 -0.8452  1.4216
  237ILE     CD 3509   9.432   6.441   8.242  0.6545  0.3307  0.5962
  237ILE    HD1 3510   9.543   6.442   8.248  0.7895 -0.1749 -1.1490
  237ILE    HD2 3511   9.392   6.544   8.235  1.3654  0.5466 -0.5783
  237ILE    HD3 3512   9.400   6.377   8.157 -0.7107  2.3657 -0.5194
  237ILE      C 3513   9.092   6.561   8.374  0.4725  0.3076 -0.6673
  237ILE      O 3514   9.075   6.549   8.255 -0.3013 -1.0868 -0.1058
  238GLU      N 3515   8.987   6.528   8.452 -0.9104 -0.3211  0.2049
  238GLU     HN 3516   9.002   6.521   8.551  3.4759  0.8461 -0.1723
  238GLU     CA 3517   8.857   6.498   8.395  0.4547  0.6483  0.2668
  238GLU     HA 3518   8.862   6.429   8.312 -2.0123  1.6442 -0.8031
  238GLU     CB 3519   8.760   6.428   8.501 -0.2368 -0.3537 -0.7730
  238GLU    HB1 3520   8.769   6.485   8.596  0.0233  0.7585 -1.4570
  238GLU    HB2 3521   8.799   6.327   8.529  0.3773  0.6129  2.1709
  238GLU     CG 3522   8.612   6.398   8.467 -0.2134  0.5788  0.3329
  238GLU    HG1 3523   8.605   6.328   8.382  1.6713 -0.1721  0.7413
  238GLU    HG2 3524   8.565   6.493   8.435 -1.0640 -0.8436 -2.9425
  238GLU     CD 3525   8.539   6.340   8.591 -0.2857  0.4589  0.5575
  238GLU    OE1 3526   8.611   6.278   8.672 -0.7296 -0.1171 -0.4734
  238GLU    OE2 3527   8.415   6.343   8.600 -0.6794  0.1030  0.4837
  238GLU      C 3528   8.782   6.612   8.329  0.1735 -0.3142 -0.8785
  238GLU      O 3529   8.725   6.600   8.225 -0.0548  0.1773 -0.2752
  239GLY      N 3530   8.793   6.730   8.386  0.1254  0.1357  0.1607
  239GLY     HN 3531   8.840   6.733   8.474 -0.8713 -1.7285  0.8254
  239GLY     CA 3532   8.738   6.849   8.324  0.4715 -0.2270  0.0402
  239GLY    HA1 3533   8.753   6.931   8.393  0.0776  1.4460 -1.7938
  239GLY    HA2 3534   8.634   6.825   8.305  0.6906 -1.6356  0.4668
  239GLY      C 3535   8.800   6.878   8.192 -0.6190  0.5515  0.1145
  239GLY      O 3536   8.741   6.899   8.089  0.4025 -0.1355 -0.0169
  240LEU      N 3537   8.932   6.873   8.196 -0.2322 -0.2596 -0.1058
  240LEU     HN 3538   8.969   6.849   8.285 -1.0520 -3.2116 -0.4417
  240LEU     CA 3539   9.020   6.893   8.078 -0.7382 -0.4192 -0.1624
  240LEU     HA 3540   8.990   6.992   8.047 -1.0032 -0.2266  0.6736
  240LEU     CB 3541   9.171   6.881   8.116  0.1524 -0.4654  0.0698
  240LEU    HB1 3542   9.188   6.781   8.160 -3.2680 -0.8681  0.6732
  240LEU    HB2 3543   9.190   6.951   8.200  0.7538  0.1401 -0.5495
  240LEU     CG 3544   9.279   6.910   8.005 -0.3299  0.4912 -0.0176
  240LEU     HG 3545   9.279   6.818   7.942 -1.3031 -0.1462  0.8681
  240LEU    CD1 3546   9.268   7.037   7.912 -1.3457  0.5059  0.5138
  240LEU   HD11 3547   9.184   7.028   7.839 -1.3902  0.7879  0.5292
  240LEU   HD12 3548   9.355   7.054   7.845 -0.8456  0.6336  1.1886
  240LEU   HD13 3549   9.278   7.134   7.965  0.7829 -0.0717  1.2440
  240LEU    CD2 3550   9.423   6.914   8.062 -0.1542 -0.3866 -0.0904
  240LEU   HD21 3551   9.442   7.010   8.114  1.5820 -0.6640 -0.1531
  240LEU   HD22 3552   9.499   6.915   7.982  0.0417 -0.9804  0.0870
  240LEU   HD23 3553   9.450   6.830   8.129 -1.7506 -0.9212 -0.0780
  240LEU      C 3554   8.986   6.787   7.964 -0.5970  0.3600 -0.6065
  240LEU      O 3555   8.985   6.827   7.849 -0.4965 -0.0511  0.3225
  241ARG      N 3556   8.962   6.656   8.002 -0.0150 -0.2299 -0.4954
  241ARG     HN 3557   8.974   6.623   8.095  1.4191  1.8878  0.1277
  241ARG     CA 3558   8.912   6.565   7.901  0.3832 -0.7228  0.1141
  241ARG     HA 3559   8.990   6.567   7.825 -0.6806  0.3538 -0.9984
  241ARG     CB 3560   8.892   6.431   7.966  0.0111  0.1116 -0.3856
  241ARG    HB1 3561   8.833   6.371   7.893 -1.0210 -1.0436  1.3380
  241ARG    HB2 3562   8.843   6.417   8.064  1.6016  0.1257  0.4391
  241ARG     CG 3563   9.030   6.361   7.994  0.1779  0.0455 -0.4469
  241ARG    HG1 3564   9.013   6.276   8.063 -1.1588 -0.7093 -1.6339
  241ARG    HG2 3565   9.107   6.423   8.043  1.8198 -1.6992 -0.7017
  241ARG     CD 3566   9.098   6.312   7.868 -0.8178 -0.0724  0.0457
  241ARG    HD1 3567   9.130   6.395   7.802  1.0579  0.1905  1.1837
  241ARG    HD2 3568   9.037   6.240   7.809  1.5222 -2.1756  0.0071
  241ARG     NE 3569   9.226   6.239   7.922  0.6686 -0.1520 -0.0298
  241ARG     HE 3570   9.209   6.177   7.999 -0.1197  2.0406  1.6677
  241ARG     CZ 3571   9.347   6.273   7.891 -0.8517  0.2495 -0.1280
  241ARG    NH1 3572   9.379   6.355   7.790  0.5849 -0.2366  0.1746
  241ARG   HH11 3573   9.304   6.368   7.725  0.1861 -0.3315  0.6087
  241ARG   HH12 3574   9.466   6.336   7.746  1.3726  0.1404  1.5186
  241ARG    NH2 3575   9.448   6.222   7.956 -0.2177 -0.0580 -0.4602
  241ARG   HH21 3576   9.427   6.163   8.033  0.2217  2.6461  1.9146
  241ARG   HH22 3577   9.535   6.255   7.920 -0.2982 -2.6005 -3.3518
  241ARG      C 3578   8.784   6.616   7.830  0.9355 -0.0865  0.7738
  241ARG      O 3579   8.773   6.600   7.707  0.1258  0.5097  0.4861
  242LYS      N 3580   8.684   6.666   7.906 -0.0770 -0.4340  0.2079
  242LYS     HN 3581   8.686   6.665   8.006  0.6581 -0.0635  0.2028
  242LYS     CA 3582   8.560   6.716   7.856 -0.1794 -0.2858 -0.1192
  242LYS     HA 3583   8.508   6.642   7.797  0.0679 -1.2949  0.8948
  242LYS     CB 3584   8.462   6.756   7.975 -0.7326  0.4295  0.9577
  242LYS    HB1 3585   8.524   6.813   8.048 -0.6595  1.1257  0.3589
  242LYS    HB2 3586   8.432   6.661   8.026 -0.5719 -0.7649 -1.0617
  242LYS     CG 3587   8.342   6.846   7.950  0.5982 -0.1516 -0.0550
  242LYS    HG1 3588   8.282   6.800   7.869  0.8423 -1.7939  0.6649
  242LYS    HG2 3589   8.364   6.944   7.903  0.3208  0.6136  1.3473
  242LYS     CD 3590   8.264   6.874   8.074  0.3887  0.2069 -0.5353
  242LYS    HD1 3591   8.231   6.778   8.118  2.6406 -0.9114 -1.1611
  242LYS    HD2 3592   8.172   6.932   8.049  0.0378 -0.1103 -0.0017
  242LYS     CE 3593   8.336   6.962   8.174  0.2041  0.5095  0.0605
  242LYS    HE1 3594   8.360   7.065   8.140 -2.4108  0.4734 -2.2775
  242LYS    HE2 3595   8.430   6.910   8.204 -1.3020 -1.5643  1.5067
  242LYS     NZ 3596   8.257   6.979   8.295 -0.2442  0.3996 -0.3110
  242LYS    HZ1 3597   8.200   6.897   8.322 -0.5079  1.1380  1.5701
  242LYS    HZ2 3598   8.192   7.059   8.277  1.6316  1.9426 -0.5352
  242LYS    HZ3 3599   8.324   6.990   8.374  0.6206  1.2690 -1.1323
  242LYS      C 3600   8.582   6.838   7.766 -0.2247 -0.3056 -0.1839
  242LYS      O 3601   8.524   6.849   7.660  0.2851  0.5822 -0.0343
  243ARG      N 3602   8.672   6.928   7.809 -0.0978  0.5016  0.4192
  243ARG     HN 3603   8.699   6.919   7.905  0.2028  0.3906  0.3275
  243ARG     CA 3604   8.720   7.033   7.732 -0.1553  0.1281  0.5661
  243ARG     HA 3605   8.630   7.090   7.712  0.8943  1.6369 -0.0619
  243ARG     CB 3606   8.816   7.110   7.812  0.3061  0.6856  0.8067
  243ARG    HB1 3607   8.872   7.181   7.748  0.1226  0.9556  0.9470
  243ARG    HB2 3608   8.889   7.032   7.845  1.1136  0.3648 -1.5689
  243ARG     CG 3609   8.762   7.192   7.927  0.4732 -0.4902  0.0850
  243ARG    HG1 3610   8.711   7.123   7.997  1.1477 -1.5698 -0.4685
  243ARG    HG2 3611   8.686   7.268   7.899  1.5476  0.5816 -0.0507
  243ARG     CD 3612   8.874   7.264   7.986  0.1166 -0.1031 -0.2834
  243ARG    HD1 3613   8.879   7.370   7.953 -0.2741 -0.1863 -0.6234
  243ARG    HD2 3614   8.967   7.212   7.956  1.0331  1.1674  0.2402
  243ARG     NE 3615   8.862   7.269   8.138  0.4735 -0.3537  0.9252
  243ARG     HE 3616   8.779   7.226   8.174 -1.1388  1.8802  0.0925
  243ARG     CZ 3617   8.966   7.238   8.214  0.2977 -0.4655 -0.7179
  243ARG    NH1 3618   9.090   7.249   8.172 -0.0791 -0.1262 -0.3525
  243ARG   HH11 3619   9.110   7.321   8.105  0.5611 -1.7770 -2.0087
  243ARG   HH12 3620   9.167   7.210   8.221 -1.5651 -2.6457  0.1685
  243ARG    NH2 3621   8.958   7.188   8.338 -0.3430 -0.1786  0.2731
  243ARG   HH21 3622   9.045   7.180   8.388  1.3464  0.0119 -2.4296
  243ARG   HH22 3623   8.869   7.173   8.380 -0.9475  0.5026 -0.7436
  243ARG      C 3624   8.775   6.994   7.597  0.4327  0.1992  0.1382
  243ARG      O 3625   8.731   7.047   7.495  0.0941 -0.2573  0.1473
  244ARG      N 3626   8.864   6.889   7.600 -0.8527 -0.2579 -0.5889
  244ARG     HN 3627   8.890   6.846   7.685 -1.5805 -1.6933 -1.0643
  244ARG     CA 3628   8.925   6.837   7.480  0.2083  0.4043  0.0401
  244ARG     HA 3629   8.974   6.921   7.432  2.0732 -1.2421 -1.0698
  244ARG     CB 3630   9.034   6.733   7.510  0.5959 -0.3698  0.7689
  244ARG    HB1 3631   9.073   6.687   7.416  0.5058  1.0585 -0.0026
  244ARG    HB2 3632   9.009   6.649   7.578 -0.5066  1.5752  2.8842
  244ARG     CG 3633   9.162   6.796   7.571 -0.6913 -1.0983  0.4995
  244ARG    HG1 3634   9.135   6.870   7.649  2.2612  1.6926 -0.9431
  244ARG    HG2 3635   9.205   6.860   7.491 -0.3285 -2.2103 -0.2234
  244ARG     CD 3636   9.264   6.695   7.617 -0.3839  0.6521  0.8745
  244ARG    HD1 3637   9.240   6.640   7.711  0.0234 -1.3524 -0.1345
  244ARG    HD2 3638   9.358   6.748   7.644 -0.1241  1.1284 -0.8895
  244ARG     NE 3639   9.298   6.594   7.508  0.1172 -0.1617  0.4312
  244ARG     HE 3640   9.279   6.496   7.520 -0.1330 -0.1656  0.0057
  244ARG     CZ 3641   9.366   6.618   7.398  0.3815  0.7305  0.1523
  244ARG    NH1 3642   9.421   6.733   7.368  0.1679 -0.1084 -0.1668
  244ARG   HH11 3643   9.424   6.798   7.444  1.3022  1.5020 -1.5015
  244ARG   HH12 3644   9.492   6.728   7.298 -0.0098 -0.5659 -0.3161
  244ARG    NH2 3645   9.379   6.525   7.307 -0.7387  1.3763  0.1951
  244ARG   HH21 3646   9.332   6.437   7.306  0.8721  0.4221  2.0126
  244ARG   HH22 3647   9.419   6.554   7.220  0.7800  0.1755  0.4553
  244ARG      C 3648   8.819   6.780   7.382  0.4482  0.0905 -0.1672
  244ARG      O 3649   8.825   6.797   7.260  0.0728  0.7625 -0.5449
  245ARG      N 3650   8.732   6.697   7.444  0.7569  0.4402  0.4208
  245ARG     HN 3651   8.738   6.680   7.542 -0.6993  1.4503  0.7002
  245ARG     CA 3652   8.624   6.624   7.375  0.1039 -0.1438 -0.1462
  245ARG     HA 3653   8.667   6.583   7.285 -0.6712  0.4819 -0.8161
  245ARG     CB 3654   8.569   6.498   7.454  0.2779 -0.0304 -0.4514
  245ARG    HB1 3655   8.492   6.443   7.395  0.1812  2.0455 -2.3999
  245ARG    HB2 3656   8.527   6.522   7.554 -0.5604  1.4561 -1.1259
  245ARG     CG 3657   8.684   6.397   7.479  0.3411 -0.2224  0.6676
  245ARG    HG1 3658   8.776   6.436   7.528 -0.3019  2.9087 -0.3581
  245ARG    HG2 3659   8.706   6.341   7.385  0.5158  2.4339 -0.9759
  245ARG     CD 3660   8.647   6.291   7.590 -0.6298 -0.2214  0.1342
  245ARG    HD1 3661   8.551   6.250   7.552 -0.0666 -0.0747 -1.4975
  245ARG    HD2 3662   8.633   6.353   7.682 -0.1839 -2.0280  1.4785
  245ARG     NE 3663   8.757   6.196   7.599 -0.3460 -0.2732  0.2722
  245ARG     HE 3664   8.841   6.215   7.548 -1.3263 -1.2512 -1.7871
  245ARG     CZ 3665   8.759   6.091   7.682 -0.2374  0.0494 -0.4579
  245ARG    NH1 3666   8.667   6.071   7.771 -0.1794  0.0883  0.3895
  245ARG   HH11 3667   8.584   6.127   7.770 -0.4899 -0.2796 -2.7777
  245ARG   HH12 3668   8.669   5.979   7.809  1.6494 -0.9504 -1.9924
  245ARG    NH2 3669   8.864   6.011   7.692 -0.2966  0.0591 -0.7289
  245ARG   HH21 3670   8.917   5.998   7.608  0.4580 -0.8354 -0.1287
  245ARG   HH22 3671   8.866   5.948   7.770  0.1405  1.0993  0.1267
  245ARG      C 3672   8.524   6.710   7.306  0.0256  0.2841  1.3971
  245ARG      O 3673   8.494   6.690   7.185 -0.4618 -0.2030 -0.0789
  246LEU      N 3674   8.481   6.813   7.371  0.1438 -0.0226 -0.1475
  246LEU     HN 3675   8.510   6.829   7.466 -0.2404 -0.7223  0.1013
  246LEU     CA 3676   8.377   6.899   7.315  0.1078  0.0991 -0.2381
  246LEU     HA 3677   8.313   6.844   7.247  1.5686 -0.2421 -1.4065
  246LEU     CB 3678   8.309   6.962   7.442  0.4003  0.8751 -0.2084
  246LEU    HB1 3679   8.385   7.013   7.505  1.2217 -0.2605 -0.2407
  246LEU    HB2 3680   8.263   6.875   7.493  2.1389  0.3083  0.4866
  246LEU     CG 3681   8.203   7.071   7.417 -0.4983  0.8776  0.0997
  246LEU     HG 3682   8.249   7.165   7.380  0.5433  0.7643  1.0572
  246LEU    CD1 3683   8.093   7.014   7.333 -0.0453 -0.2072  0.1394
  246LEU   HD11 3684   8.011   7.087   7.345 -1.1350 -1.4440  0.4442
  246LEU   HD12 3685   8.055   6.913   7.361  0.6726 -0.3702  0.5716
  246LEU   HD13 3686   8.127   7.014   7.227 -1.9462  0.1046 -0.4983
  246LEU    CD2 3687   8.139   7.109   7.551  0.0240  0.4001 -0.1522
  246LEU   HD21 3688   8.059   7.183   7.528 -0.5381 -0.7573 -2.0940
  246LEU   HD22 3689   8.210   7.152   7.626  0.4706  0.3931 -0.5700
  246LEU   HD23 3690   8.095   7.015   7.590  1.4177 -1.3987 -2.6212
  246LEU      C 3691   8.433   7.003   7.219 -0.4986 -0.7919 -0.2388
  246LEU      O 3692   8.360   7.051   7.130 -0.0549 -0.6190  0.1922
  247LEU      N 3693   8.558   7.038   7.223 -0.3922 -0.0802  0.1135
  247LEU     HN 3694   8.621   7.009   7.295  0.6743  0.9538 -0.3596
  247LEU     CA 3695   8.621   7.107   7.109  0.5369 -0.2383 -0.4349
  247LEU     HA 3696   8.557   7.193   7.094  0.5007  0.0775  1.2329
  247LEU     CB 3697   8.756   7.169   7.160  0.0791  1.0303  0.4734
  247LEU    HB1 3698   8.823   7.089   7.199  0.6429  1.1968 -0.1365
  247LEU    HB2 3699   8.739   7.241   7.243 -0.9135  0.4534  0.7966
  247LEU     CG 3700   8.834   7.258   7.061 -0.0986  0.0886 -0.6419
  247LEU     HG 3701   8.837   7.217   6.958  0.5836 -0.5025 -0.3924
  247LEU    CD1 3702   8.782   7.397   7.032  0.0603 -0.2165  0.6720
  247LEU   HD11 3703   8.675   7.396   7.000 -0.2006 -1.4261  1.5106
  247LEU   HD12 3704   8.849   7.441   6.956 -0.9226  0.0214 -0.0802
  247LEU   HD13 3705   8.791   7.454   7.128 -1.5034  0.4026  0.4844
  247LEU    CD2 3706   8.978   7.259   7.120  0.1085 -0.0745  0.1634
  247LEU   HD21 3707   8.972   7.297   7.224  1.0814  2.3361 -0.6115
  247LEU   HD22 3708   9.053   7.322   7.068 -0.6868  0.8502  0.1106
  247LEU   HD23 3709   9.009   7.153   7.133 -0.1275  0.0264  1.7229
  247LEU      C 3710   8.643   7.022   6.991  0.0444 -0.4801  0.1625
  247LEU      O 3711   8.625   7.057   6.879  0.0132 -0.3411  0.0420
  248SER      N 3712   8.673   6.888   7.012  0.5197  0.3751  0.7193
  248SER     HN 3713   8.675   6.846   7.103 -2.2093  0.7458  1.0539
  248SER     CA 3714   8.694   6.785   6.905  0.2207 -0.0743  0.1240
  248SER     HA 3715   8.773   6.828   6.844  1.1627  0.0880  1.4091
  248SER     CB 3716   8.755   6.658   6.957 -0.0785  0.6499 -0.1016
  248SER    HB1 3717   8.774   6.576   6.884  1.6551  0.9883 -0.0733
  248SER    HB2 3718   8.683   6.607   7.025 -1.6123 -0.7853 -2.6345
  248SER     OG 3719   8.881   6.686   7.013 -0.1076  0.3002 -0.5031
  248SER    HG1 3720   8.859   6.728   7.096 -3.6338  1.3841 -1.8080
  248SER      C 3721   8.585   6.753   6.814 -0.3397 -0.4978  0.3115
  248SER      O 3722   8.604   6.750   6.694 -0.2976  0.4242 -0.1213
  249ILE      N 3723   8.466   6.734   6.867  0.8623 -0.4126 -0.2446
  249ILE     HN 3724   8.452   6.727   6.966 -2.3624  0.7870 -0.4744
  249ILE     CA 3725   8.350   6.702   6.781 -0.3852  0.2927  0.4282
  249ILE     HA 3726   8.389   6.612   6.735 -1.7332 -1.0418  1.7283
  249ILE     CB 3727   8.219   6.650   6.859  0.0632 -0.2166  0.7173
  249ILE     HB 3728   8.242   6.552   6.907  2.1515 -0.1486 -0.0464
  249ILE    CG2 3729   8.197   6.730   6.990 -0.5602 -0.2527  0.1732
  249ILE   HG21 3730   8.220   6.838   6.980 -0.8385  0.2665  3.8276
  249ILE   HG22 3731   8.258   6.690   7.073  1.0225 -0.2659 -0.9501
  249ILE   HG23 3732   8.092   6.706   7.018  0.0607 -2.2482  0.9505
  249ILE    CG1 3733   8.091   6.631   6.771  0.8544  0.4992 -0.0588
  249ILE   HG11 3734   8.069   6.730   6.725 -1.5166 -0.0228 -0.1869
  249ILE   HG12 3735   8.008   6.610   6.842  0.3491  3.4585  0.3677
  249ILE     CD 3736   8.120   6.526   6.657 -0.5954 -1.1016 -0.7164
  249ILE    HD1 3737   8.136   6.425   6.699 -0.6431 -2.2228 -3.2413
  249ILE    HD2 3738   8.209   6.567   6.605 -1.0051  1.9724  0.7549
  249ILE    HD3 3739   8.036   6.517   6.585  0.3715  0.2593 -2.0828
  249ILE      C 3740   8.316   6.813   6.682  0.2771  0.4140 -0.6072
  249ILE      O 3741   8.287   6.800   6.562 -0.0395  0.2400  0.1580
  250ILE      N 3742   8.315   6.936   6.736 -0.4125  0.5828  0.1951
  250ILE     HN 3743   8.335   6.950   6.833 -1.8396  1.7315  0.3523
  250ILE     CA 3744   8.293   7.054   6.654  0.6435 -0.0979 -0.7078
  250ILE     HA 3745   8.209   7.033   6.589  1.8669 -2.1890 -1.7411
  250ILE     CB 3746   8.246   7.182   6.743  0.9329  0.7225 -0.1970
  250ILE     HB 3747   8.325   7.218   6.813 -0.1079  2.8586 -0.0276
  250ILE    CG2 3748   8.207   7.298   6.646  0.4014  0.1010  0.2575
  250ILE   HG21 3749   8.202   7.389   6.710  0.4547 -0.0478  0.4730
  250ILE   HG22 3750   8.110   7.287   6.594  0.4456  1.0446 -0.0411
  250ILE   HG23 3751   8.289   7.314   6.572  1.1597  1.2875  1.2891
  250ILE    CG1 3752   8.127   7.147   6.843  0.3126 -0.2228 -0.0503
  250ILE   HG11 3753   8.096   7.246   6.881  1.0972 -0.4289  1.2052
  250ILE   HG12 3754   8.159   7.079   6.925  0.3760  0.7305  0.7179
  250ILE     CD 3755   8.008   7.070   6.776 -0.0243 -0.3204  0.3911
  250ILE    HD1 3756   7.916   7.051   6.836 -1.2940  0.3152 -1.2671
  250ILE    HD2 3757   8.041   6.967   6.751  0.4515 -0.2355  0.6533
  250ILE    HD3 3758   7.974   7.116   6.681 -1.1639 -1.5519  0.1803
  250ILE      C 3759   8.395   7.083   6.554 -0.4510 -0.8942 -0.0788
  250ILE      O 3760   8.368   7.119   6.436  0.7366 -0.2766  0.2254
  251VAL      N 3761   8.526   7.058   6.594  0.0072  0.2218 -0.7037
  251VAL     HN 3762   8.555   7.030   6.685 -0.6911 -0.4338 -0.6658
  251VAL     CA 3763   8.640   7.068   6.503 -0.7481 -0.2457  0.2477
  251VAL     HA 3764   8.646   7.165   6.455 -0.2967  0.8901  2.4602
  251VAL     CB 3765   8.766   7.062   6.577 -0.7802  0.1286  0.5849
  251VAL     HB 3766   8.759   6.993   6.663 -1.4310 -4.0590 -2.5413
  251VAL    CG1 3767   8.891   7.017   6.486  0.6185 -0.4512  0.5111
  251VAL   HG11 3768   8.983   7.049   6.540  0.2142 -0.0106  0.9539
  251VAL   HG12 3769   8.882   7.084   6.398 -1.3640 -0.5213  0.6287
  251VAL   HG13 3770   8.874   6.909   6.466 -0.7773  0.0882 -1.4650
  251VAL    CG2 3771   8.779   7.204   6.629  0.3790 -0.4818  0.1178
  251VAL   HG21 3772   8.785   7.277   6.546 -0.8297 -1.8386 -1.2350
  251VAL   HG22 3773   8.876   7.216   6.682  1.2964  3.0938 -2.0224
  251VAL   HG23 3774   8.696   7.227   6.699  1.1583  1.7458  0.3760
  251VAL      C 3775   8.632   6.968   6.391  0.7746  0.5578  0.5925
  251VAL      O 3776   8.637   7.006   6.271 -0.0113 -0.1305 -0.2903
  252VAL      N 3777   8.620   6.835   6.420  0.2602 -0.0799  0.7210
  252VAL     HN 3778   8.615   6.799   6.513 -0.9345  0.0947  0.7489
  252VAL     CA 3779   8.630   6.726   6.318 -0.0969 -0.1753  0.3879
  252VAL     HA 3780   8.727   6.728   6.270 -0.6275  1.2158 -0.6885
  252VAL     CB 3781   8.615   6.586   6.376  0.7490 -1.1608 -0.8409
  252VAL     HB 3782   8.525   6.573   6.440  0.9224 -0.8581 -0.5359
  252VAL    CG1 3783   8.613   6.481   6.271  0.2768  0.2911  0.7936
  252VAL   HG11 3784   8.628   6.383   6.322 -0.9641  0.9885  2.5961
  252VAL   HG12 3785   8.692   6.482   6.193 -0.0149  0.1513  0.4932
  252VAL   HG13 3786   8.515   6.482   6.218  0.2648  0.1116  0.8096
  252VAL    CG2 3787   8.741   6.566   6.464  0.6024  0.1715 -0.3217
  252VAL   HG21 3788   8.732   6.467   6.514  0.9610  1.1296  1.7313
  252VAL   HG22 3789   8.755   6.650   6.535 -1.2933  1.2997 -1.2030
  252VAL   HG23 3790   8.831   6.560   6.400  0.7406  0.6092 -0.1709
  252VAL      C 3791   8.532   6.749   6.201 -0.2515  1.3824  0.2863
  252VAL      O 3792   8.561   6.743   6.082 -0.4709 -0.4665 -0.3584
  253LEU      N 3793   8.408   6.774   6.239 -0.7529 -0.0090 -1.0425
  253LEU     HN 3794   8.394   6.758   6.336  0.3207 -2.4751 -1.2329
  253LEU     CA 3795   8.298   6.816   6.155 -0.0720 -0.0564 -0.4298
  253LEU     HA 3796   8.273   6.738   6.084  2.1687 -1.1253 -0.1600
  253LEU     CB 3797   8.169   6.850   6.233 -0.3050 -0.1141 -0.1087
  253LEU    HB1 3798   8.098   6.900   6.163  0.9585  1.8443 -0.0517
  253LEU    HB2 3799   8.207   6.930   6.299  0.2558 -1.0029  0.6715
  253LEU     CG 3800   8.085   6.742   6.304  0.6139 -0.1048 -0.1035
  253LEU     HG 3801   8.152   6.674   6.360  2.7510  3.0657  1.5263
  253LEU    CD1 3802   7.986   6.801   6.408 -0.6260 -0.2210 -0.1735
  253LEU   HD11 3803   8.055   6.839   6.485  1.0903 -1.4422 -1.0449
  253LEU   HD12 3804   7.921   6.719   6.446 -1.5737  0.4512 -0.2965
  253LEU   HD13 3805   7.928   6.887   6.367  1.8744  0.4522 -2.5805
  253LEU    CD2 3806   7.999   6.676   6.204 -0.8144  0.1761  0.1948
  253LEU   HD21 3807   7.939   6.596   6.254  1.6982  0.2139  3.5991
  253LEU   HD22 3808   8.050   6.619   6.123 -0.1667  0.9956  0.0158
  253LEU   HD23 3809   7.925   6.748   6.162 -1.1056  0.5262  1.2713
  253LEU      C 3810   8.333   6.941   6.066  0.0120  0.3019 -0.5804
  253LEU      O 3811   8.305   6.943   5.951 -0.1750 -0.5318 -0.2985
  254VAL      N 3812   8.395   7.054   6.122  0.2876  0.3069 -0.9033
  254VAL     HN 3813   8.401   7.060   6.221 -3.1405 -2.4568 -0.3642
  254VAL     CA 3814   8.442   7.163   6.045  0.4289 -0.1911  0.0224
  254VAL     HA 3815   8.363   7.202   5.981 -0.3690  0.5963  1.4422
  254VAL     CB 3816   8.488   7.279   6.146 -0.2596 -0.1495  0.1291
  254VAL     HB 3817   8.551   7.239   6.229  1.1987  1.7275 -0.0127
  254VAL    CG1 3818   8.579   7.382   6.076  0.4754  0.3361 -0.0798
  254VAL   HG11 3819   8.668   7.344   6.022  0.1640 -0.2572 -0.1885
  254VAL   HG12 3820   8.610   7.467   6.140  2.2985 -0.4069  0.0863
  254VAL   HG13 3821   8.507   7.430   6.006 -1.2155 -2.1728 -0.2093
  254VAL    CG2 3822   8.362   7.340   6.204  0.4347 -0.3434  0.2146
  254VAL   HG21 3823   8.376   7.447   6.230  0.3642  0.1468 -1.5727
  254VAL   HG22 3824   8.316   7.291   6.292 -0.9826  0.6020  0.0291
  254VAL   HG23 3825   8.291   7.341   6.118  0.5532 -4.1871 -0.0831
  254VAL      C 3826   8.549   7.137   5.943  0.4263 -0.1877  0.1692
  254VAL      O 3827   8.527   7.168   5.824  0.7538 -0.0580 -0.3839
  255VAL      N 3828   8.652   7.064   5.983  0.6469 -0.0501 -0.0585
  255VAL     HN 3829   8.641   7.029   6.075 -0.4719 -0.7693 -0.4464
  255VAL     CA 3830   8.743   7.014   5.885  0.7363  0.2260  0.2794
  255VAL     HA 3831   8.772   7.097   5.821  2.7929 -0.5101  0.1876
  255VAL     CB 3832   8.880   7.002   5.947  0.4627  0.7404 -0.9770
  255VAL     HB 3833   8.906   7.093   6.005  1.5186 -0.7460  1.0074
  255VAL    CG1 3834   8.878   6.889   6.047  0.4246 -0.7189  0.4159
  255VAL   HG11 3835   8.979   6.878   6.092  0.8559 -3.0398 -0.9336
  255VAL   HG12 3836   8.848   6.795   5.996  2.7492 -0.7555 -1.0324
  255VAL   HG13 3837   8.808   6.916   6.129 -1.4638  0.9393 -1.6206
  255VAL    CG2 3838   8.993   6.985   5.836  0.2055  0.2438 -0.0327
  255VAL   HG21 3839   8.994   7.074   5.769 -1.1394  0.1823 -0.1587
  255VAL   HG22 3840   8.981   6.895   5.771 -0.8366 -0.5566  1.2230
  255VAL   HG23 3841   9.087   6.967   5.892 -1.5335  1.2656  3.4564
  255VAL      C 3842   8.699   6.897   5.793  0.5693  0.2743  0.9192
  255VAL      O 3843   8.745   6.884   5.680 -0.2552 -0.1097 -0.2010
  256THR      N 3844   8.600   6.823   5.838 -0.2250  0.1407 -0.0821
  256THR     HN 3845   8.555   6.824   5.927 -0.1895 -0.9419 -0.0393
  256THR     CA 3846   8.536   6.722   5.749 -0.2739  0.3182 -0.5757
  256THR     HA 3847   8.608   6.679   5.681 -0.0769 -0.7159  0.2594
  256THR     CB 3848   8.481   6.597   5.826 -0.9019  0.1037 -0.1946
  256THR     HB 3849   8.389   6.618   5.885  1.2616 -0.8593  3.8353
  256THR    OG1 3850   8.586   6.550   5.916  0.2218 -0.5490 -0.2296
  256THR    HG1 3851   8.608   6.630   5.965 -0.6606 -0.3613 -0.1233
  256THR    CG2 3852   8.450   6.473   5.743  0.1847  0.3307  0.5780
  256THR   HG21 3853   8.403   6.402   5.815 -1.0543  0.8306  0.2892
  256THR   HG22 3854   8.536   6.419   5.698 -0.0288  0.5309 -0.0690
  256THR   HG23 3855   8.386   6.491   5.655 -0.0335 -2.2506  0.1418
  256THR      C 3856   8.430   6.781   5.660  0.1274  0.2088 -0.5442
  256THR      O 3857   8.423   6.744   5.545 -0.1058  0.1849 -0.4533
  257PHE      N 3858   8.359   6.887   5.702  0.2621  0.0334 -0.0003
  257PHE     HN 3859   8.344   6.911   5.797  1.7725 -1.3166  0.6115
  257PHE     CA 3860   8.273   6.968   5.614  0.3916  0.0210 -0.2667
  257PHE     HA 3861   8.199   6.907   5.565 -0.0252  1.5937 -1.7221
  257PHE     CB 3862   8.192   7.071   5.694  0.2313  0.5612 -0.1687
  257PHE    HB1 3863   8.259   7.138   5.752 -0.1364  1.8547 -1.1809
  257PHE    HB2 3864   8.119   7.019   5.759  1.3492 -2.3101 -1.0633
  257PHE     CG 3865   8.109   7.160   5.606  0.1915  0.2694  0.3932
  257PHE    CD1 3866   8.163   7.264   5.527 -0.5451 -0.2851 -0.8576
  257PHE    HD1 3867   8.269   7.284   5.528  0.3351 -4.0178 -1.8791
  257PHE    CE1 3868   8.079   7.354   5.456  0.8507  1.0050 -0.0356
  257PHE    HE1 3869   8.118   7.444   5.413  1.1145  0.3085 -1.2932
  257PHE     CZ 3870   7.941   7.316   5.442 -0.2690  0.1955 -0.2005
  257PHE     HZ 3871   7.878   7.377   5.379 -1.2336 -1.2055 -0.6206
  257PHE    CD2 3872   7.969   7.139   5.603  0.3671 -0.3392  0.0489
  257PHE    HD2 3873   7.924   7.054   5.650  0.5708 -2.1402 -2.7627
  257PHE    CE2 3874   7.887   7.214   5.521  0.2183 -0.1945 -0.7859
  257PHE    HE2 3875   7.781   7.194   5.523  0.0966  0.4144 -0.8193
  257PHE      C 3876   8.351   7.027   5.497  0.2320  0.3089 -0.2238
  257PHE      O 3877   8.309   7.024   5.385 -0.2745 -0.5692  1.3296
  258ALA      N 3878   8.467   7.088   5.529  0.2496  0.4499  0.0413
  258ALA     HN 3879   8.505   7.083   5.621  0.7315  1.1327 -0.1170
  258ALA     CA 3880   8.555   7.133   5.427  0.1668 -0.3965  0.2312
  258ALA     HA 3881   8.501   7.208   5.371 -0.6954  0.1808  1.7905
  258ALA     CB 3882   8.680   7.186   5.499  0.2838 -0.3284 -0.5390
  258ALA    HB1 3883   8.624   7.264   5.556  1.3368  0.2907 -0.3310
  258ALA    HB2 3884   8.762   7.231   5.438 -0.5705  0.4359 -1.1537
  258ALA    HB3 3885   8.726   7.110   5.565  3.0256  0.1711 -1.7119
  258ALA      C 3886   8.613   7.034   5.322 -0.8737  0.2476  0.3971
  258ALA      O 3887   8.606   7.053   5.199 -0.3209  0.1202 -0.2009
  259LEU      N 3888   8.659   6.919   5.367  0.1585 -0.0883  0.6021
  259LEU     HN 3889   8.646   6.900   5.464 -0.1949  0.0168  0.5770
  259LEU     CA 3890   8.703   6.810   5.286  0.2479  0.2955 -1.0444
  259LEU     HA 3891   8.784   6.854   5.230  0.1617  0.4381 -1.0598
  259LEU     CB 3892   8.752   6.708   5.394 -0.2671 -0.0182 -0.0645
  259LEU    HB1 3893   8.662   6.692   5.457 -0.7758 -0.5677 -0.9033
  259LEU    HB2 3894   8.835   6.760   5.447  0.9031 -0.5406 -1.3185
  259LEU     CG 3895   8.801   6.574   5.352  0.5038  0.0719  0.3372
  259LEU     HG 3896   8.716   6.521   5.305 -1.0017  1.8668  0.8954
  259LEU    CD1 3897   8.914   6.579   5.242 -0.5737  0.4143 -0.0386
  259LEU   HD11 3898   8.975   6.668   5.266  0.8081 -0.2339 -0.9997
  259LEU   HD12 3899   8.876   6.593   5.138 -0.3182 -0.2387 -0.2270
  259LEU   HD13 3900   8.987   6.495   5.241  1.4369  2.1027  0.4089
  259LEU    CD2 3901   8.844   6.501   5.475  0.0102 -0.1625  0.5757
  259LEU   HD21 3902   8.868   6.393   5.459  0.7296 -0.3745  2.7730
  259LEU   HD22 3903   8.760   6.500   5.547 -0.7972  1.8181 -0.2563
  259LEU   HD23 3904   8.924   6.561   5.522  0.7746 -1.8688  1.5552
  259LEU      C 3905   8.597   6.756   5.189  1.0109 -0.3986 -0.1462
  259LEU      O 3906   8.625   6.719   5.076  0.0774 -0.5562 -0.1613
  260CYS      N 3907   8.468   6.747   5.235 -1.2340  0.8465  0.4402
  260CYS     HN 3908   8.455   6.736   5.334  0.8610 -0.3076  0.6600
  260CYS     CA 3909   8.356   6.707   5.156  0.7181  0.2510  0.6858
  260CYS     HA 3910   8.385   6.622   5.096 -0.3314 -0.2967  0.9264
  260CYS     CB 3911   8.244   6.660   5.255 -0.2942 -0.5951 -0.1534
  260CYS    HB1 3912   8.156   6.621   5.201  1.1106 -2.9000 -0.8984
  260CYS    HB2 3913   8.215   6.737   5.330  0.3115  0.1090 -0.6297
  260CYS     SG 3914   8.320   6.512   5.339  0.1053  0.0308  0.1680
  260CYS    HG1 3915   8.349   6.569   5.456 -0.5184 -1.7686  1.2422
  260CYS      C 3916   8.297   6.812   5.062  0.3173  0.4207 -0.4058
  260CYS      O 3917   8.232   6.770   4.966 -0.7128  0.6215 -0.3939
  261TRP      N 3918   8.317   6.943   5.085 -0.0525 -0.5042  0.4105
  261TRP     HN 3919   8.382   6.967   5.157 -0.4700 -0.1231  0.6669
  261TRP     CA 3920   8.265   7.045   4.995 -0.9846 -1.0128  0.5668
  261TRP     HA 3921   8.212   6.996   4.915 -0.1165 -1.8943  0.5203
  261TRP     CB 3922   8.165   7.143   5.068  0.0327 -0.5185  0.2154
  261TRP    HB1 3923   8.125   7.233   5.018 -2.5069 -1.8371 -0.2670
  261TRP    HB2 3924   8.218   7.168   5.163 -1.4692  0.6392  0.7802
  261TRP     CG 3925   8.041   7.073   5.102  0.5229  0.2947 -0.1484
  261TRP    CD1 3926   8.026   7.009   5.219  0.5676  0.2245 -0.2498
  261TRP    HD1 3927   8.091   7.013   5.305  1.0462 -0.2687 -0.5829
  261TRP    NE1 3928   7.900   6.959   5.222  0.0251  0.2234  0.1090
  261TRP    HE1 3929   7.839   6.932   5.294 -0.6812  0.8572 -0.2453
  261TRP    CE2 3930   7.835   6.986   5.106  0.7191 -0.1390  0.0828
  261TRP    CD2 3931   7.921   7.055   5.024 -0.4284 -0.2575  0.2542
  261TRP    CE3 3932   7.894   7.087   4.893 -0.0915 -0.9936 -1.0449
  261TRP    HE3 3933   7.962   7.146   4.833  0.7815 -0.4071  0.4645
  261TRP    CZ3 3934   7.764   7.057   4.850  0.1101 -0.3017  0.5843
  261TRP    HZ3 3935   7.728   7.081   4.751  0.7180 -0.2921  0.3645
  261TRP    CZ2 3936   7.705   6.949   5.059 -0.4464  0.8290 -0.1525
  261TRP    HZ2 3937   7.632   6.892   5.115  1.2220 -1.0474  0.2136
  261TRP    CH2 3938   7.673   6.989   4.930  0.2960  0.2300  0.2652
  261TRP    HH2 3939   7.572   6.970   4.896  0.7561 -1.1760 -0.4044
  261TRP      C 3940   8.366   7.139   4.915  0.1631 -0.2528 -0.2089
  261TRP      O 3941   8.325   7.211   4.822  0.3178  0.1922 -0.0290
  262MET      N 3942   8.495   7.132   4.945  0.4878  0.5268  1.1582
  262MET     HN 3943   8.531   7.075   5.019  0.5590 -1.5324 -0.3915
  262MET     CA 3944   8.598   7.172   4.852 -0.7867 -0.3219  0.4348
  262MET     HA 3945   8.576   7.274   4.824 -2.0399 -0.7044 -0.0818
  262MET     CB 3946   8.738   7.159   4.922  0.8068 -0.1626  0.6362
  262MET    HB1 3947   8.816   7.172   4.845  0.7605 -1.0111  0.4333
  262MET    HB2 3948   8.745   7.060   4.974 -2.2600 -0.8650 -0.0496
  262MET     CG 3949   8.748   7.266   5.025 -0.3543 -1.3700 -0.4378
  262MET    HG1 3950   8.842   7.247   5.081  0.3009 -0.7857 -1.3095
  262MET    HG2 3951   8.659   7.259   5.092  0.2955  2.1826  0.9897
  262MET     SD 3952   8.755   7.441   4.962  0.2859 -0.1772 -0.3822
  262MET     CE 3953   8.754   7.488   5.138  0.2455  0.5499 -0.3401
  262MET    HE1 3954   8.683   7.427   5.198 -0.7044  0.1548 -1.8097
  262MET    HE2 3955   8.719   7.593   5.148 -0.1078  0.6806 -2.3976
  262MET    HE3 3956   8.852   7.494   5.188  0.3436  2.6141 -0.6905
  262MET      C 3957   8.599   7.100   4.712  0.2865 -0.6020 -0.4703
  262MET      O 3958   8.617   7.176   4.617 -0.2773  0.5814  0.6667
  263PRO      N 3959   8.574   6.973   4.694  0.2716  0.3385  0.6919
  263PRO     CD 3960   8.598   6.870   4.797  0.2107  0.4285  0.3050
  263PRO    HD1 3961   8.501   6.854   4.849  0.4877  2.1017  1.4379
  263PRO    HD2 3962   8.685   6.896   4.862  1.3079 -0.2059 -0.8632
  263PRO     CA 3963   8.566   6.923   4.564  0.6293 -1.0491 -0.0236
  263PRO     HA 3964   8.658   6.942   4.510  0.4163 -1.4393 -0.5299
  263PRO     CB 3965   8.546   6.767   4.585 -0.3987  0.2037  0.5651
  263PRO    HB1 3966   8.577   6.711   4.494 -1.3887 -2.3964  1.7319
  263PRO    HB2 3967   8.444   6.749   4.624  0.5956 -0.9896  2.8394
  263PRO     CG 3968   8.628   6.749   4.707 -0.3467  0.4972  0.2558
  263PRO    HG1 3969   8.605   6.652   4.756 -0.9567  1.0461  1.0926
  263PRO    HG2 3970   8.737   6.755   4.690 -0.2577  0.0615  0.6482
  263PRO      C 3971   8.457   6.974   4.475 -0.7388  0.5995 -0.4518
  263PRO      O 3972   8.489   7.003   4.358 -0.1157 -0.4763  0.3509
  264TYR      N 3973   8.329   6.987   4.518 -1.4499 -0.3943 -0.0855
  264TYR     HN 3974   8.296   6.940   4.599 -2.0928  0.2205  0.0225
  264TYR     CA 3975   8.222   7.037   4.432  0.8586 -0.6428  0.0795
  264TYR     HA 3976   8.225   6.973   4.346  5.3376  0.7701 -1.0425
  264TYR     CB 3977   8.083   7.004   4.504  0.5530  0.6032 -0.3485
  264TYR    HB1 3978   8.102   7.021   4.612  4.1185 -0.1859 -0.7355
  264TYR    HB2 3979   8.073   6.893   4.500  1.6447  0.3402  2.3516
  264TYR     CG 3980   7.955   7.084   4.466 -0.0925 -0.3547  0.2716
  264TYR    CD1 3981   7.933   7.208   4.535 -0.4244 -0.0684  0.4337
  264TYR    HD1 3982   8.002   7.238   4.612  0.3243  0.5721 -0.4677
  264TYR    CE1 3983   7.823   7.287   4.490  0.4531  0.0756  0.3926
  264TYR    HE1 3984   7.803   7.384   4.531  0.3216 -0.7209  2.3249
  264TYR     CZ 3985   7.739   7.239   4.387  0.5121 -0.3492  1.3703
  264TYR     OH 3986   7.628   7.316   4.351 -0.0697 -0.3356  0.1195
  264TYR     HH 3987   7.635   7.404   4.389 -1.5742  0.3137 -0.9995
  264TYR    CD2 3988   7.856   7.037   4.381  0.2535  0.6858  0.6967
  264TYR    HD2 3989   7.861   6.937   4.340  4.4810 -0.0256  2.4262
  264TYR    CE2 3990   7.748   7.114   4.343 -0.3847  0.1484  0.0447
  264TYR    HE2 3991   7.674   7.074   4.274 -1.2284 -0.2469  1.1468
  264TYR      C 3992   8.238   7.184   4.381  0.0577 -0.9929  0.0878
  264TYR      O 3993   8.215   7.219   4.265 -0.2699 -0.5155 -0.0850
  265HSD      N 3994   8.288   7.273   4.475  0.2067  0.2976  0.3232
  265HSD     HN 3995   8.302   7.243   4.569 -3.8770  0.3853  1.1562
  265HSD     CA 3996   8.335   7.400   4.428 -0.8056  0.1800 -0.3232
  265HSD     HA 3997   8.255   7.444   4.370 -2.6961  0.2484  2.1378
  265HSD     CB 3998   8.373   7.486   4.552  0.9779 -0.4742 -0.1718
  265HSD    HB1 3999   8.410   7.587   4.526 -2.3257  1.7701  2.9857
  265HSD    HB2 4000   8.436   7.435   4.627 -0.3212 -2.2357 -0.2042
  265HSD    ND1 4001   8.217   7.456   4.744 -0.2323 -0.1307 -0.3083
  265HSD    HD1 4002   8.263   7.372   4.773  1.1530  0.1818 -1.4959
  265HSD     CG 4003   8.251   7.522   4.631 -0.4584  0.3024  0.8881
  265HSD    CE1 4004   8.108   7.517   4.791  0.8328  0.4692  0.4750
  265HSD    HE1 4005   8.058   7.478   4.880 -2.1068 -0.4212 -1.4059
  265HSD    NE2 4006   8.071   7.617   4.709  0.2319 -0.8461 -0.3900
  265HSD    CD2 4007   8.163   7.618   4.607  0.2745  0.6784 -0.1394
  265HSD    HD2 4008   8.144   7.672   4.514 -1.8058  2.7531  1.3686
  265HSD      C 4009   8.450   7.400   4.321 -0.3709 -0.0555  0.1958
  265HSD      O 4010   8.441   7.462   4.216 -0.3046  0.4821  0.4660
  266LEU      N 4011   8.555   7.313   4.353  0.7729 -0.4635  0.0635
  266LEU     HN 4012   8.563   7.273   4.444  0.9029 -0.2227  0.1581
  266LEU     CA 4013   8.672   7.298   4.269  0.4901  0.2272  0.6572
  266LEU     HA 4014   8.737   7.383   4.255  0.4328  0.1418 -0.1690
  266LEU     CB 4015   8.763   7.194   4.331 -0.4447  0.7145  0.2503
  266LEU    HB1 4016   8.711   7.096   4.338 -2.0656  1.6612  2.6549
  266LEU    HB2 4017   8.786   7.204   4.439  2.4354  0.6463 -0.2823
  266LEU     CG 4018   8.900   7.173   4.244 -0.7219  0.2400  0.3745
  266LEU     HG 4019   8.861   7.155   4.142  0.5744  0.0791 -0.1107
  266LEU    CD1 4020   8.991   7.295   4.238  0.7278 -0.4246 -0.0716
  266LEU   HD11 4021   9.029   7.334   4.335  0.9620  3.6457 -1.6136
  266LEU   HD12 4022   8.933   7.388   4.215 -0.7868 -0.4068  3.1882
  266LEU   HD13 4023   9.075   7.282   4.167  2.0318 -1.1342  1.5471
  266LEU    CD2 4024   8.973   7.042   4.279  0.0337 -0.0216 -0.3340
  266LEU   HD21 4025   9.033   7.052   4.372 -1.0096 -3.9039  0.9701
  266LEU   HD22 4026   9.039   7.009   4.195  0.1053  0.7472 -0.5823
  266LEU   HD23 4027   8.900   6.963   4.306  1.8337 -2.0517 -1.0478
  266LEU      C 4028   8.630   7.261   4.127 -0.2358  0.7077 -0.0986
  266LEU      O 4029   8.661   7.331   4.030 -0.0757 -0.2174  0.4972
  267VAL      N 4030   8.553   7.160   4.118  0.0604 -0.5433  0.0757
  267VAL     HN 4031   8.520   7.105   4.195  0.7114 -2.0769 -0.6899
  267VAL     CA 4032   8.495   7.113   3.989  0.4939 -0.7632  0.1925
  267VAL     HA 4033   8.572   7.094   3.916 -0.2170 -1.9157 -0.2715
  267VAL     CB 4034   8.415   6.984   4.000  0.1888  0.3005  0.1911
  267VAL     HB 4035   8.341   6.999   4.080 -1.2844  3.2939 -1.5584
  267VAL    CG1 4036   8.352   6.925   3.871  0.0538 -0.0866  0.2343
  267VAL   HG11 4037   8.282   6.998   3.825  0.9154  2.2125  2.3166
  267VAL   HG12 4038   8.297   6.832   3.896  0.7106 -0.8221 -0.9425
  267VAL   HG13 4039   8.429   6.914   3.791 -0.0136  1.9914 -0.1731
  267VAL    CG2 4040   8.520   6.877   4.046  0.6063 -0.2518  0.0372
  267VAL   HG21 4041   8.613   6.869   3.985  0.8393  0.6455  0.2599
  267VAL   HG22 4042   8.475   6.776   4.052 -0.4155  0.2282  0.8345
  267VAL   HG23 4043   8.548   6.903   4.151 -2.3371  0.5240  0.7312
  267VAL      C 4044   8.408   7.213   3.911 -0.6941  0.1835  0.4847
  267VAL      O 4045   8.435   7.228   3.791  0.1066  0.1399 -0.8143
  268LYS      N 4046   8.314   7.279   3.973  0.4235  0.1813  0.3946
  268LYS     HN 4047   8.288   7.266   4.068  4.1166  0.0750  1.5306
  268LYS     CA 4048   8.241   7.387   3.914  0.5816 -0.0774 -0.4477
  268LYS     HA 4049   8.204   7.355   3.818  0.2500  0.6849 -0.5827
  268LYS     CB 4050   8.119   7.418   4.004 -0.6738 -0.3176 -0.5131
  268LYS    HB1 4051   8.080   7.518   3.976  1.8888  0.3046 -2.2523
  268LYS    HB2 4052   8.140   7.417   4.113  2.9219 -0.5273 -1.0685
  268LYS     CG 4053   8.000   7.322   3.979  0.3268 -0.0323  0.1776
  268LYS    HG1 4054   7.933   7.339   4.066 -0.2336  0.9872 -0.4383
  268LYS    HG2 4055   8.042   7.220   3.995 -3.1287 -1.6557 -0.1081
  268LYS     CD 4056   7.941   7.339   3.844 -0.8571 -0.2544 -0.4758
  268LYS    HD1 4057   8.006   7.297   3.764  0.9643  0.0521  0.7731
  268LYS    HD2 4058   7.925   7.447   3.824 -0.3828  0.0824  0.8700
  268LYS     CE 4059   7.801   7.274   3.832  0.1202  0.0459  0.8604
  268LYS    HE1 4060   7.730   7.335   3.890 -0.1649  0.0481  0.5157
  268LYS    HE2 4061   7.795   7.170   3.870  1.3674 -0.5307 -0.4222
  268LYS     NZ 4062   7.755   7.268   3.692 -0.5486 -0.1610 -0.0989
  268LYS    HZ1 4063   7.669   7.209   3.688  1.0421 -2.5228 -1.9054
  268LYS    HZ2 4064   7.830   7.220   3.639 -0.4232 -0.2958  0.1963
  268LYS    HZ3 4065   7.740   7.351   3.631  1.0285 -0.4096 -0.8746
  268LYS      C 4066   8.326   7.512   3.880  0.2258  0.4907 -0.1785
  268LYS      O 4067   8.305   7.571   3.774  0.6603 -0.4880  0.1194
  269THR      N 4068   8.425   7.548   3.965 -0.5851 -0.1815 -0.1532
  269THR     HN 4069   8.429   7.508   4.056 -1.8907  0.9882  0.4519
  269THR     CA 4070   8.527   7.647   3.925  0.1668 -0.9506 -0.1950
  269THR     HA 4071   8.476   7.738   3.897  0.9219 -0.5529 -0.2966
  269THR     CB 4072   8.629   7.671   4.027 -0.3430 -0.2026 -0.0375
  269THR     HB 4073   8.696   7.584   4.043 -0.3921 -0.2407 -0.0386
  269THR    OG1 4074   8.563   7.714   4.149 -0.0425 -0.0048  0.2011
  269THR    HG1 4075   8.501   7.650   4.184 -0.0652  0.0476  0.2550
  269THR    CG2 4076   8.721   7.786   3.990  0.1481  0.0695 -0.0517
  269THR   HG21 4077   8.669   7.879   3.958  0.8681  0.9022  1.0767
  269THR   HG22 4078   8.784   7.753   3.904 -0.5906  0.4497 -0.7542
  269THR   HG23 4079   8.787   7.813   4.075  0.1301 -1.0577  0.3344
  269THR      C 4080   8.601   7.600   3.793  0.0069  0.2979  0.1241
  269THR      O 4081   8.608   7.674   3.692 -0.4472  0.1829 -0.0901
  270LEU      N 4082   8.647   7.471   3.786 -0.3530  0.4665  0.1098
  270LEU     HN 4083   8.656   7.411   3.866 -2.2778  0.0751  0.0795
  270LEU     CA 4084   8.711   7.410   3.672  0.4572 -0.5324  0.4017
  270LEU     HA 4085   8.800   7.467   3.647  0.3373 -0.9784 -1.1725
  270LEU     CB 4086   8.769   7.271   3.705 -0.4267 -0.1236 -0.5393
  270LEU    HB1 4087   8.788   7.211   3.613 -0.5282  1.0508 -1.3434
  270LEU    HB2 4088   8.683   7.221   3.754  0.7324 -1.6707  0.0194
  270LEU     CG 4089   8.898   7.265   3.793  0.2107  0.7751  0.4446
  270LEU     HG 4090   8.870   7.312   3.891 -1.9882 -1.8861  1.2257
  270LEU    CD1 4091   8.932   7.121   3.814 -0.4198  0.6058 -0.1830
  270LEU   HD11 4092   9.021   7.106   3.879 -0.2788 -4.2429 -1.1333
  270LEU   HD12 4093   8.957   7.062   3.723 -0.6399 -0.9086  0.7082
  270LEU   HD13 4094   8.855   7.060   3.865 -1.3936  1.7075 -0.2956
  270LEU    CD2 4095   9.012   7.347   3.732  0.4072  0.1179  0.0638
  270LEU   HD21 4096   8.993   7.454   3.709 -2.4743 -0.3528 -0.1634
  270LEU   HD22 4097   9.056   7.289   3.648  0.6665  1.3646 -0.6722
  270LEU   HD23 4098   9.102   7.348   3.796  1.2118 -0.0506 -1.0338
  270LEU      C 4099   8.626   7.405   3.540  0.1657 -0.0274  0.3651
  270LEU      O 4100   8.671   7.426   3.427  0.3901  0.1900 -0.3875
  271TYR      N 4101   8.498   7.369   3.554  0.0382  0.7856 -0.2470
  271TYR     HN 4102   8.470   7.334   3.643  0.2055  0.5315 -0.2943
  271TYR     CA 4103   8.403   7.369   3.447 -0.2664  0.4737 -1.0343
  271TYR     HA 4104   8.445   7.305   3.371  3.0803  0.5260  0.5935
  271TYR     CB 4105   8.273   7.311   3.501 -0.3983  0.4934 -0.0348
  271TYR    HB1 4106   8.259   7.356   3.602  1.0213 -0.6679  0.7073
  271TYR    HB2 4107   8.286   7.206   3.534 -1.0323  0.3393 -0.2417
  271TYR     CG 4108   8.142   7.320   3.425 -0.1369 -0.0494  0.4827
  271TYR    CD1 4109   8.038   7.388   3.471  0.1960 -0.8024 -0.2134
  271TYR    HD1 4110   8.037   7.424   3.573 -4.9038 -0.4617 -0.0887
  271TYR    CE1 4111   7.920   7.406   3.393 -0.1210 -0.3861 -0.6897
  271TYR    HE1 4112   7.834   7.457   3.435 -0.0358  1.1672 -2.2780
  271TYR     CZ 4113   7.916   7.366   3.259 -0.0818  0.5334 -0.1249
  271TYR     OH 4114   7.802   7.378   3.175 -0.2471  0.3824  0.0607
  271TYR     HH 4115   7.728   7.392   3.234  0.3299  3.2475  0.2266
  271TYR    CD2 4116   8.139   7.260   3.295 -0.0310 -0.4116  0.0854
  271TYR    HD2 4117   8.225   7.199   3.274  0.5906  0.2208  0.7589
  271TYR    CE2 4118   8.026   7.291   3.208  0.0439 -0.1586  0.1355
  271TYR    HE2 4119   8.020   7.260   3.105  0.1877  1.8482 -0.5312
  271TYR      C 4120   8.367   7.504   3.386 -0.3263 -0.1129 -0.0937
  271TYR      O 4121   8.358   7.526   3.262 -0.2615 -0.1720 -0.6646
  272MET      N 4122   8.353   7.606   3.474 -0.7671 -0.7736 -0.1091
  272MET     HN 4123   8.357   7.582   3.571  1.1556 -0.6577 -0.1122
  272MET     CA 4124   8.349   7.747   3.445  0.1499  0.5163 -0.1111
  272MET     HA 4125   8.267   7.760   3.375  0.8667  0.4107 -0.9882
  272MET     CB 4126   8.319   7.830   3.573  0.1405 -0.3905  0.2915
  272MET    HB1 4127   8.311   7.939   3.551 -0.0590 -0.5559 -0.4821
  272MET    HB2 4128   8.404   7.811   3.642 -0.2655 -3.3248  0.0869
  272MET     CG 4129   8.185   7.799   3.644 -0.9363  0.0679 -0.2737
  272MET    HG1 4130   8.205   7.780   3.751  1.1584  0.7624 -0.4870
  272MET    HG2 4131   8.140   7.710   3.595 -0.3223  0.7734 -2.2314
  272MET     SD 4132   8.054   7.926   3.636 -0.3743  0.2085 -0.0662
  272MET     CE 4133   8.037   7.927   3.455 -0.5299 -0.4306 -0.2742
  272MET    HE1 4134   8.005   7.827   3.417 -0.1623 -1.3301  1.6240
  272MET    HE2 4135   8.133   7.961   3.410 -0.4008  0.9186  0.9570
  272MET    HE3 4136   7.963   7.999   3.415  0.4878  0.6559 -0.2522
  272MET      C 4137   8.472   7.794   3.375 -0.2663  0.2776 -0.4335
  272MET      O 4138   8.463   7.848   3.268  0.0907 -0.3839  0.3192
  273LEU      N 4139   8.594   7.767   3.426  0.0601 -0.1610  0.2120
  273LEU     HN 4140   8.599   7.717   3.513 -0.4223  0.9055  0.8681
  273LEU     CA 4141   8.721   7.783   3.356 -0.2558 -0.0967  0.3088
  273LEU     HA 4142   8.725   7.890   3.342 -2.7806  0.1090  0.7524
  273LEU     CB 4143   8.828   7.742   3.451  0.5146 -0.0719 -0.5345
  273LEU    HB1 4144   8.929   7.739   3.404  0.9033 -1.4786  0.3479
  273LEU    HB2 4145   8.804   7.641   3.490  0.3351  0.4452  0.7228
  273LEU     CG 4146   8.851   7.836   3.580 -0.0376  0.8598  0.4160
  273LEU     HG 4147   8.756   7.849   3.637 -0.3832 -1.1173  0.3615
  273LEU    CD1 4148   8.946   7.750   3.671  0.4721 -0.4935 -1.0470
  273LEU   HD11 4149   9.049   7.731   3.634  1.2214  1.4680 -0.1459
  273LEU   HD12 4150   8.909   7.650   3.700 -0.7176 -0.1776 -1.4289
  273LEU   HD13 4151   8.963   7.808   3.764 -3.1186  1.4230 -1.4181
  273LEU    CD2 4152   8.910   7.970   3.545 -0.7951  0.2405  0.1314
  273LEU   HD21 4153   8.998   7.969   3.477  0.6030 -1.4231  1.8633
  273LEU   HD22 4154   8.939   8.017   3.641 -1.0268  1.2197 -0.2636
  273LEU   HD23 4155   8.835   8.031   3.490 -0.1745  0.5943 -0.3276
  273LEU      C 4156   8.736   7.711   3.224 -0.3230  0.4357  0.5181
  273LEU      O 4157   8.796   7.763   3.131  0.6712 -0.1113 -0.3548
  274GLY      N 4158   8.689   7.589   3.208  0.0451 -0.0806 -0.5026
  274GLY     HN 4159   8.653   7.537   3.285  0.3799  0.9946  0.4129
  274GLY     CA 4160   8.708   7.525   3.075  0.2370  0.8257  0.3158
  274GLY    HA1 4161   8.686   7.420   3.091 -0.3372  0.1533 -3.8945
  274GLY    HA2 4162   8.810   7.537   3.044  1.1721 -1.9388  1.8964
  274GLY      C 4163   8.610   7.583   2.973 -0.1205  0.2198  0.5165
  274GLY      O 4164   8.653   7.611   2.860  0.0709 -0.4379 -0.0727
  275SER      N 4165   8.491   7.624   3.020 -0.3514  0.2077  0.5198
  275SER     HN 4166   8.457   7.602   3.111 -0.3344  2.6478  1.2030
  275SER     CA 4167   8.401   7.710   2.945  0.1921  0.0986  0.5270
  275SER     HA 4168   8.371   7.657   2.856 -2.3526 -0.0647  1.4155
  275SER     CB 4169   8.266   7.745   3.023 -0.1839  0.3385 -0.2432
  275SER    HB1 4170   8.199   7.782   2.943 -0.2419 -0.0863 -0.3972
  275SER    HB2 4171   8.275   7.814   3.110 -0.3367  0.3849 -0.2637
  275SER     OG 4172   8.197   7.623   3.058 -0.6528  0.2822  0.3422
  275SER    HG1 4173   8.262   7.569   3.103 -1.4868 -0.6520  0.4475
  275SER      C 4174   8.461   7.847   2.906  0.4402 -0.4194 -0.3075
  275SER      O 4175   8.457   7.878   2.787 -0.4951 -0.4413 -0.0495
  276LEU      N 4176   8.532   7.911   3.004  0.3075  0.9941  0.5586
  276LEU     HN 4177   8.519   7.877   3.097  1.3177 -0.7219  0.1266
  276LEU     CA 4178   8.622   8.021   2.985  0.1332 -0.4549  0.1948
  276LEU     HA 4179   8.564   8.102   2.942  1.3612 -1.3100 -3.4549
  276LEU     CB 4180   8.675   8.087   3.121 -0.2915  0.3523  0.6436
  276LEU    HB1 4181   8.757   8.024   3.161  0.1440  0.1372 -0.5393
  276LEU    HB2 4182   8.596   8.092   3.199 -0.5367 -0.1620  0.4300
  276LEU     CG 4183   8.729   8.231   3.115  0.1100  0.0775  0.3495
  276LEU     HG 4184   8.803   8.244   3.033  0.7358  1.6214  1.1166
  276LEU    CD1 4185   8.622   8.337   3.104  0.5391  0.0028  0.0299
  276LEU   HD11 4186   8.566   8.334   3.200  0.9006  2.1794  0.3625
  276LEU   HD12 4187   8.546   8.335   3.023  1.7463  2.4089 -1.2856
  276LEU   HD13 4188   8.679   8.432   3.099  3.3122 -1.5282  0.7027
  276LEU    CD2 4189   8.812   8.264   3.239  0.2925 -0.7775 -0.4200
  276LEU   HD21 4190   8.749   8.249   3.329  1.1221  0.3354  0.3645
  276LEU   HD22 4191   8.838   8.371   3.229  0.6981 -0.8448 -0.0856
  276LEU   HD23 4192   8.913   8.220   3.237  0.5058 -0.2745 -0.9388
  276LEU      C 4193   8.744   7.994   2.889  0.1780 -0.1241  0.2871
  276LEU      O 4194   8.771   8.074   2.800 -0.2533  0.0989  0.7370
  277LEU      N 4195   8.826   7.884   2.905  0.2743 -0.3481 -0.3947
  277LEU     HN 4196   8.801   7.821   2.977 -0.5738  0.8442  0.3904
  277LEU     CA 4197   8.965   7.880   2.846 -0.6204  0.5518 -0.8417
  277LEU     HA 4198   8.985   7.982   2.815 -0.1085  0.0575 -2.1803
  277LEU     CB 4199   9.061   7.845   2.965  0.1937  0.1928 -0.3712
  277LEU    HB1 4200   9.164   7.819   2.930 -0.2517 -0.8077 -0.9839
  277LEU    HB2 4201   9.005   7.763   3.015 -0.6401  0.8368 -0.2266
  277LEU     CG 4202   9.072   7.959   3.070  0.3684  0.0129  0.0797
  277LEU     HG 4203   8.969   7.984   3.104  0.4836 -0.4133  0.7755
  277LEU    CD1 4204   9.143   7.902   3.193  0.2865  0.5271 -0.6394
  277LEU   HD11 4205   9.084   7.830   3.254  3.2277 -2.7933 -1.4319
  277LEU   HD12 4206   9.169   7.976   3.272  1.2450 -0.8993  0.4131
  277LEU   HD13 4207   9.239   7.858   3.161 -0.2550 -1.0193 -0.2513
  277LEU    CD2 4208   9.141   8.090   3.008 -0.3604  0.1340 -0.4236
  277LEU   HD21 4209   9.243   8.063   2.973  0.7636  0.3460  2.4105
  277LEU   HD22 4210   9.174   8.165   3.083 -0.9871 -0.7443  0.7788
  277LEU   HD23 4211   9.074   8.139   2.935 -2.6518 -0.7229  0.9739
  277LEU      C 4212   8.976   7.776   2.731 -0.1312 -0.4240 -0.1554
  277LEU      O 4213   9.085   7.762   2.676 -0.1778  0.0353  0.0564
  278HSD      N 4214   8.871   7.713   2.694  1.3221  0.1205  0.1392
  278HSD     HN 4215   8.788   7.721   2.749  0.3309  0.1389 -1.2806
  278HSD     CA 4216   8.858   7.642   2.572 -0.0160 -0.0668  0.2515
  278HSD     HA 4217   8.752   7.621   2.567 -0.5209  2.5393 -3.2124
  278HSD     CB 4218   8.881   7.728   2.441  0.0087  0.1963  0.1060
  278HSD    HB1 4219   8.857   7.666   2.352  0.9936 -1.9613  1.2662
  278HSD    HB2 4220   8.992   7.724   2.437  0.0047 -0.8749  0.7940
  278HSD    ND1 4221   8.685   7.893   2.403 -0.3482  0.8671 -0.2790
  278HSD    HD1 4222   8.617   7.828   2.370  0.0802  0.0833  0.3641
  278HSD     CG 4223   8.815   7.863   2.443  0.7460 -0.5166  0.1706
  278HSD    CE1 4224   8.671   8.029   2.402  0.0752  0.6504  0.6618
  278HSD    HE1 4225   8.579   8.074   2.366 -0.3901  0.3564  1.4408
  278HSD    NE2 4226   8.781   8.091   2.445  0.2450 -0.3901  0.5231
  278HSD    CD2 4227   8.869   7.986   2.475 -0.1905 -0.4538 -0.1773
  278HSD    HD2 4228   8.965   8.005   2.522  0.2801  0.4117 -1.4467
  278HSD      C 4229   8.912   7.502   2.579 -0.0523  0.1311  0.3756
  278HSD      O 4230   8.954   7.454   2.480  0.1484 -0.6658  0.6606
  279TRP      N 4231   8.930   7.456   2.705 -0.1808 -0.0689  0.0649
  279TRP     HN 4232   8.903   7.516   2.780 -0.3446  1.8559 -1.4404
  279TRP     CA 4233   9.000   7.333   2.744  0.7014 -0.4349  0.4223
  279TRP     HA 4234   9.105   7.350   2.721  0.8072 -1.9680 -0.3052
  279TRP     CB 4235   8.996   7.318   2.902 -0.2275  0.2982 -0.8507
  279TRP    HB1 4236   9.014   7.213   2.937  1.1524  0.8918  0.3632
  279TRP    HB2 4237   8.893   7.336   2.939 -0.0542 -0.1953 -0.0973
  279TRP     CG 4238   9.079   7.408   2.984  0.0559  0.3073  0.1165
  279TRP    CD1 4239   9.167   7.499   2.946  0.6988 -0.5094  0.1467
  279TRP    HD1 4240   9.191   7.523   2.843 -1.3120  0.2439 -0.1868
  279TRP    NE1 4241   9.223   7.562   3.051 -0.3580  0.2147  0.2960
  279TRP    HE1 4242   9.292   7.632   3.046  0.7813 -0.8667  0.3193
  279TRP    CE2 4243   9.162   7.514   3.168 -0.6013 -0.3996 -0.0064
  279TRP    CD2 4244   9.069   7.415   3.130 -0.2830  0.7635 -0.2229
  279TRP    CE3 4245   8.995   7.345   3.228 -0.6233 -0.8141  0.0122
  279TRP    HE3 4246   8.929   7.266   3.196 -1.6540 -0.6001  1.5541
  279TRP    CZ3 4247   9.010   7.391   3.357  0.2163 -0.3647  1.7288
  279TRP    HZ3 4248   8.953   7.343   3.436  0.8998 -2.2661  1.1080
  279TRP    CZ2 4249   9.186   7.544   3.295  0.3130  0.0078  0.7794
  279TRP    HZ2 4250   9.263   7.608   3.334  0.7653 -0.3717  0.5107
  279TRP    CH2 4251   9.103   7.490   3.395  0.1459  0.5342 -0.3021
  279TRP    HH2 4252   9.130   7.520   3.495 -1.4509  2.0788 -0.2711
  279TRP      C 4253   8.976   7.196   2.670  0.2078 -0.5180  0.3418
  279TRP      O 4254   8.865   7.172   2.624 -0.2399 -0.6338 -0.3825
  280PRO      N 4255   9.079   7.111   2.660  0.2402  0.1895 -0.5156
  280PRO     CD 4256   9.220   7.138   2.709  0.0005  0.7897 -0.2446
  280PRO    HD1 4257   9.220   7.112   2.817 -1.4423 -1.6617 -0.7548
  280PRO    HD2 4258   9.250   7.244   2.701  0.9033  0.5562  0.0104
  280PRO     CA 4259   9.075   6.982   2.595 -0.1131 -0.2950  0.5842
  280PRO     HA 4260   9.083   7.014   2.493  0.3318 -0.4712  0.5615
  280PRO     CB 4261   9.213   6.917   2.618 -0.3090 -0.0028 -0.7671
  280PRO    HB1 4262   9.253   6.859   2.532 -0.3356  1.2072 -1.6143
  280PRO    HB2 4263   9.219   6.857   2.712 -2.5910 -1.4171 -1.4571
  280PRO     CG 4264   9.301   7.045   2.627  0.1680  0.6592 -0.0073
  280PRO    HG1 4265   9.404   7.029   2.667 -0.6848 -0.4297  1.8635
  280PRO    HG2 4266   9.311   7.085   2.524  0.8398 -0.8771 -0.5692
  280PRO      C 4267   8.967   6.885   2.629  0.1946 -0.3207  0.2050
  280PRO      O 4268   8.933   6.872   2.744  0.2378 -0.6815 -0.8420
  281CYS      N 4269   8.906   6.825   2.523  0.2607  0.1576  1.0468
  281CYS     HN 4270   8.939   6.841   2.430 -1.3790  1.6799  0.6640
  281CYS     CA 4271   8.788   6.732   2.540 -0.0908 -0.3040 -0.5199
  281CYS     HA 4272   8.712   6.785   2.595 -0.1748  0.7735 -1.6351
  281CYS     CB 4273   8.729   6.698   2.400 -0.4640 -0.2800 -0.4784
  281CYS    HB1 4274   8.651   6.621   2.420 -0.5121  0.4008  2.3010
  281CYS    HB2 4275   8.802   6.659   2.326 -2.2580  0.3433 -2.6903
  281CYS     SG 4276   8.644   6.847   2.343  0.0030  0.2084  0.4177
  281CYS      C 4277   8.819   6.615   2.632  0.0460 -0.2387 -0.0610
  281CYS      O 4278   8.726   6.571   2.697 -0.5513 -0.3383 -0.2124
  282ASP      N 4279   8.941   6.559   2.639  0.1326 -0.3040  0.2697
  282ASP     HN 4280   9.009   6.592   2.575  0.2520  1.7838  1.3653
  282ASP     CA 4281   8.967   6.454   2.728 -0.2205  0.4606 -0.1726
  282ASP     HA 4282   8.894   6.376   2.710 -0.0956  0.2964  0.0212
  282ASP     CB 4283   9.108   6.394   2.710  0.3156 -0.2561 -0.0988
  282ASP    HB1 4284   9.119   6.314   2.786  1.1165 -0.5252 -0.4911
  282ASP    HB2 4285   9.181   6.477   2.722  1.9484 -1.6018 -0.4435
  282ASP     CG 4286   9.116   6.331   2.571 -0.0348  0.0611 -0.4629
  282ASP    OD1 4287   9.230   6.308   2.516 -0.1949  0.4189  0.3421
  282ASP    OD2 4288   9.011   6.279   2.521 -0.3207 -0.1563  0.5636
  282ASP      C 4289   8.949   6.495   2.869  0.0012  0.2091 -0.0296
  282ASP      O 4290   8.900   6.419   2.949 -0.0749  0.2114 -0.3579
  283PHE      N 4291   9.001   6.613   2.896  0.3778  0.0343  0.5307
  283PHE     HN 4292   9.046   6.667   2.825  1.5113  1.8889  2.5135
  283PHE     CA 4293   8.993   6.676   3.023  0.7072 -0.2770 -0.0308
  283PHE     HA 4294   9.024   6.610   3.102  1.0272  2.5854  2.4135
  283PHE     CB 4295   9.092   6.801   3.027  0.0746 -0.3798 -0.4918
  283PHE    HB1 4296   9.039   6.886   2.979  0.1717 -0.0756 -0.0655
  283PHE    HB2 4297   9.180   6.787   2.962 -0.4132 -1.2475 -0.9931
  283PHE     CG 4298   9.138   6.840   3.172  0.1720  0.3521 -0.4947
  283PHE    CD1 4299   9.099   6.965   3.229  0.7947 -0.0874 -0.0053
  283PHE    HD1 4300   9.047   7.036   3.166 -1.9181  0.5331  2.6890
  283PHE    CE1 4301   9.128   6.992   3.366 -0.2499 -0.3363 -0.2609
  283PHE    HE1 4302   9.101   7.088   3.408 -1.0549  0.1322 -1.7713
  283PHE     CZ 4303   9.185   6.893   3.442  0.4148  0.3377  0.1034
  283PHE     HZ 4304   9.211   6.915   3.544  0.3724 -0.6099  0.3225
  283PHE    CD2 4305   9.192   6.736   3.255 -0.2537 -0.5901 -0.9333
  283PHE    HD2 4306   9.215   6.635   3.224  0.6481 -0.8806  0.5743
  283PHE    CE2 4307   9.221   6.767   3.391 -0.2894  0.4359  0.8434
  283PHE    HE2 4308   9.272   6.693   3.452 -0.8084 -0.2557  0.4590
  283PHE      C 4309   8.850   6.711   3.062 -0.3154 -0.2742 -0.6292
  283PHE      O 4310   8.813   6.702   3.180  0.1163 -0.1920  0.2407
  284ASP      N 4311   8.771   6.765   2.970  0.0058 -0.1681  0.2473
  284ASP     HN 4312   8.817   6.794   2.886  0.2805  1.4295  0.9244
  284ASP     CA 4313   8.628   6.786   2.989  0.3982 -0.1823  0.1051
  284ASP     HA 4314   8.616   6.858   3.068 -3.2490 -0.9426  0.4018
  284ASP     CB 4315   8.569   6.853   2.859 -0.9784  0.0734 -0.0256
  284ASP    HB1 4316   8.567   6.772   2.783  1.5392 -1.0492  0.9761
  284ASP    HB2 4317   8.651   6.920   2.825 -0.0304 -0.6823  0.6938
  284ASP     CG 4318   8.444   6.934   2.875  0.4277 -0.1450 -0.2437
  284ASP    OD1 4319   8.397   6.983   2.766 -0.4264 -0.4961  0.3813
  284ASP    OD2 4320   8.394   6.960   2.988 -0.0170 -0.5905 -0.3844
  284ASP      C 4321   8.541   6.665   3.021 -0.0302  0.3376  0.0690
  284ASP      O 4322   8.464   6.672   3.117  0.5487 -0.2939  0.1116
  285LEU      N 4323   8.558   6.553   2.948  0.0146 -0.0387 -0.8815
  285LEU     HN 4324   8.638   6.558   2.890  1.2972 -2.1512  0.5704
  285LEU     CA 4325   8.498   6.426   2.964  0.1915  0.7551  0.3246
  285LEU     HA 4326   8.391   6.432   2.974 -0.1576 -1.0134 -1.7037
  285LEU     CB 4327   8.517   6.324   2.843 -0.2019 -0.0575  0.1866
  285LEU    HB1 4328   8.517   6.218   2.877  0.1755 -0.6877 -1.6637
  285LEU    HB2 4329   8.613   6.363   2.803  0.7951 -0.5966  1.9487
  285LEU     CG 4330   8.406   6.317   2.729  0.1935  0.3983 -0.6678
  285LEU     HG 4331   8.311   6.315   2.786  1.9104  2.7654  2.6855
  285LEU    CD1 4332   8.407   6.445   2.637 -0.6448 -0.1547 -0.2818
  285LEU   HD11 4333   8.317   6.450   2.572  1.1639 -0.7167 -3.0050
  285LEU   HD12 4334   8.496   6.449   2.570 -1.3608 -0.4770 -1.2830
  285LEU   HD13 4335   8.412   6.537   2.699 -0.1464 -0.7906  0.6573
  285LEU    CD2 4336   8.409   6.189   2.639  0.5967  0.3124 -0.3553
  285LEU   HD21 4337   8.501   6.181   2.576  0.5092  5.4726 -1.6140
  285LEU   HD22 4338   8.327   6.191   2.565  1.4888 -2.2593 -1.5061
  285LEU   HD23 4339   8.380   6.092   2.685  0.6808  1.1333  1.5373
  285LEU      C 4340   8.540   6.365   3.099 -0.4435  0.0718  0.5343
  285LEU      O 4341   8.450   6.332   3.175  0.2334  0.2675 -0.7153
  286PHE      N 4342   8.668   6.376   3.136 -0.0154  0.3529 -0.2903
  286PHE     HN 4343   8.738   6.412   3.075  0.6111  0.3185  0.3976
  286PHE     CA 4344   8.719   6.341   3.272  0.1460 -0.2247 -0.1995
  286PHE     HA 4345   8.686   6.239   3.286 -1.2188  0.2621  0.2882
  286PHE     CB 4346   8.870   6.348   3.277  0.2894  0.2449  0.2866
  286PHE    HB1 4347   8.889   6.446   3.227 -1.2645 -0.2669 -1.3976
  286PHE    HB2 4348   8.913   6.266   3.216  1.0531  1.0378 -0.2840
  286PHE     CG 4349   8.923   6.343   3.422 -0.6381 -0.9532 -0.0852
  286PHE    CD1 4350   8.960   6.454   3.496  0.3584  1.1554  0.4306
  286PHE    HD1 4351   8.964   6.552   3.452  0.4502  0.4920 -1.0908
  286PHE    CE1 4352   8.989   6.437   3.634  0.2061 -0.7943 -0.7501
  286PHE    HE1 4353   9.017   6.518   3.699  0.6991  1.1438 -3.2050
  286PHE     CZ 4354   8.990   6.308   3.690 -0.8024  0.0652 -0.0252
  286PHE     HZ 4355   9.012   6.295   3.795  0.5315  1.0844 -0.1453
  286PHE    CD2 4356   8.941   6.206   3.470  0.3507  0.0637 -0.3584
  286PHE    HD2 4357   8.911   6.118   3.416 -0.0004 -1.0600  1.5819
  286PHE    CE2 4358   8.977   6.193   3.609 -0.7362  0.2103  0.1748
  286PHE    HE2 4359   8.988   6.090   3.640 -0.8281 -0.1141 -0.8285
  286PHE      C 4360   8.643   6.418   3.380  1.1970 -0.3862  0.2677
  286PHE      O 4361   8.590   6.358   3.474 -0.8015 -0.0587 -0.2229
  287LEU      N 4362   8.624   6.554   3.359 -0.2207 -0.0307 -0.7677
  287LEU     HN 4363   8.660   6.593   3.275  1.0643 -0.1765 -0.2951
  287LEU     CA 4364   8.557   6.646   3.458 -0.5806  0.6258  0.2477
  287LEU     HA 4365   8.610   6.620   3.549  0.5273  0.1041 -0.5247
  287LEU     CB 4366   8.571   6.802   3.430 -0.6708  0.3096 -0.0231
  287LEU    HB1 4367   8.502   6.859   3.496 -0.7794  0.0699  0.0740
  287LEU    HB2 4368   8.550   6.822   3.323  0.4117  0.2313 -0.2618
  287LEU     CG 4369   8.715   6.855   3.459  0.4993  0.6004 -0.1255
  287LEU     HG 4370   8.786   6.786   3.409  1.3461  0.3822  1.3306
  287LEU    CD1 4371   8.721   6.994   3.385 -0.4299  0.5158  1.0102
  287LEU   HD11 4372   8.812   7.051   3.413  0.4690  0.7082 -1.9957
  287LEU   HD12 4373   8.633   7.056   3.411  0.7967  2.4783  0.6772
  287LEU   HD13 4374   8.719   6.989   3.274 -1.8760  1.8641  0.9460
  287LEU    CD2 4375   8.749   6.869   3.605 -0.2164 -0.0695 -0.0503
  287LEU   HD21 4376   8.665   6.914   3.661  1.4430  2.5746  0.4907
  287LEU   HD22 4377   8.831   6.940   3.627  0.7724 -2.0887  3.6913
  287LEU   HD23 4378   8.773   6.768   3.645  1.7744  0.2937 -0.2025
  287LEU      C 4379   8.407   6.611   3.486  0.2182 -0.2888  0.8325
  287LEU      O 4380   8.362   6.604   3.604 -0.1971 -0.2821 -0.4698
  288MET      N 4381   8.339   6.569   3.379  0.3098  0.5959  0.1806
  288MET     HN 4382   8.380   6.559   3.289  2.2533  2.1166  0.8188
  288MET     CA 4383   8.195   6.540   3.384 -0.2361  0.2209 -0.2724
  288MET     HA 4384   8.147   6.617   3.444  0.9162  0.8825 -0.1760
  288MET     CB 4385   8.129   6.519   3.247  0.0121  0.2686 -0.7265
  288MET    HB1 4386   8.023   6.485   3.255  0.3751 -0.8746 -0.5916
  288MET    HB2 4387   8.191   6.439   3.201  1.0492  0.9918 -0.5984
  288MET     CG 4388   8.124   6.623   3.134  0.3893 -0.2807 -0.3343
  288MET    HG1 4389   8.098   6.564   3.043  0.3560 -0.5230 -0.1668
  288MET    HG2 4390   8.226   6.665   3.120 -0.3414  1.0681 -1.9514
  288MET     SD 4391   8.020   6.761   3.150  0.2782  0.0936 -0.2475
  288MET     CE 4392   7.858   6.684   3.147 -0.0510 -0.1157 -0.7975
  288MET    HE1 4393   7.823   6.653   3.047 -1.5213  1.9180 -0.9739
  288MET    HE2 4394   7.777   6.754   3.176 -1.1124 -1.8150  0.5076
  288MET    HE3 4395   7.851   6.599   3.218  0.0267 -0.9951 -1.8119
  288MET      C 4396   8.169   6.414   3.466  0.3082 -0.1592 -0.8597
  288MET      O 4397   8.069   6.398   3.538 -0.0931 -0.3188 -0.4307
  289ASN      N 4398   8.265   6.325   3.463 -0.4332 -0.2125  0.3402
  289ASN     HN 4399   8.348   6.353   3.416  0.9720  1.6104  3.5676
  289ASN     CA 4400   8.243   6.194   3.509  0.4137 -0.0873 -0.0828
  289ASN     HA 4401   8.139   6.165   3.504  0.6394 -0.8795 -0.3695
  289ASN     CB 4402   8.308   6.096   3.406 -0.0816  0.0904 -0.1316
  289ASN    HB1 4403   8.329   5.995   3.447 -0.4561 -0.5888 -1.5554
  289ASN    HB2 4404   8.411   6.135   3.392 -0.2112  0.5867  0.2875
  289ASN     CG 4405   8.224   6.072   3.284  0.6727  0.5835  0.0676
  289ASN    OD1 4406   8.118   6.134   3.263 -0.4006  0.1951  0.4949
  289ASN    ND2 4407   8.275   5.978   3.201  0.0625 -0.5020 -0.0239
  289ASN   HD21 4408   8.223   5.974   3.116 -2.0066  1.0120  1.0904
  289ASN   HD22 4409   8.360   5.928   3.219 -0.2491 -1.7842 -1.8724
  289ASN      C 4410   8.296   6.169   3.651  0.5668  0.1365 -0.3395
  289ASN      O 4411   8.266   6.069   3.721  0.5525 -0.5485  0.6060
  290ILE      N 4412   8.369   6.266   3.708 -0.2203 -0.2677  0.0609
  290ILE     HN 4413   8.399   6.338   3.645  0.1026 -2.6205 -2.6821
  290ILE     CA 4414   8.418   6.267   3.845 -0.0372  0.9855 -0.3226
  290ILE     HA 4415   8.400   6.170   3.890  0.4826  1.2722  0.5445
  290ILE     CB 4416   8.566   6.292   3.846  0.9134 -0.0094  0.0237
  290ILE     HB 4417   8.596   6.283   3.952 -0.4427  1.4363  0.5577
  290ILE    CG2 4418   8.640   6.178   3.777  0.2410 -0.0027  0.5757
  290ILE   HG21 4419   8.618   6.185   3.669  2.0972  3.0587  0.2909
  290ILE   HG22 4420   8.626   6.083   3.833  0.5482  1.0074  2.4569
  290ILE   HG23 4421   8.747   6.206   3.792  0.2554 -0.9864  2.6493
  290ILE    CG1 4422   8.596   6.432   3.784  0.5053 -0.5507  0.5868
  290ILE   HG11 4423   8.511   6.463   3.719 -0.0254  1.0186  1.9719
  290ILE   HG12 4424   8.686   6.425   3.719  0.9998 -2.7615  1.4456
  290ILE     CD 4425   8.634   6.537   3.891 -0.2398 -1.0090 -1.1765
  290ILE    HD1 4426   8.557   6.557   3.969 -0.2309  2.1806 -1.8708
  290ILE    HD2 4427   8.667   6.633   3.847  0.2900  0.8070  2.8124
  290ILE    HD3 4428   8.715   6.493   3.953 -3.0160 -1.7853  2.1971
  290ILE      C 4429   8.344   6.366   3.937  0.1956  0.1409  0.2768
  290ILE      O 4430   8.358   6.361   4.057  0.0430 -0.3081  0.1383
  291PHE      N 4431   8.260   6.451   3.879 -0.5789  0.4731  0.4424
  291PHE     HN 4432   8.243   6.463   3.782  1.1695  1.1570  0.1865
  291PHE     CA 4433   8.153   6.523   3.949 -1.0413  0.3028  0.2324
  291PHE     HA 4434   8.208   6.586   4.018 -1.1912 -1.4174  2.0257
  291PHE     CB 4435   8.071   6.626   3.856  0.3581  0.4254 -0.9813
  291PHE    HB1 4436   8.023   6.570   3.773  0.0508 -1.1193  0.2046
  291PHE    HB2 4437   8.142   6.701   3.815  2.4884 -1.1790 -0.3987
  291PHE     CG 4438   7.971   6.714   3.919 -0.1582 -1.4909 -0.1757
  291PHE    CD1 4439   7.999   6.814   4.012  0.1328 -0.0303 -0.4113
  291PHE    HD1 4440   8.103   6.835   4.034 -0.5014  2.1194  0.7499
  291PHE    CE1 4441   7.898   6.906   4.044 -0.5464  0.2566 -0.4612
  291PHE    HE1 4442   7.921   6.985   4.115 -2.2975  1.3147 -1.0186
  291PHE     CZ 4443   7.769   6.886   4.012 -0.1593  0.1651  0.3114
  291PHE     HZ 4444   7.695   6.954   4.053  0.1277 -0.9892  2.9899
  291PHE    CD2 4445   7.835   6.694   3.885 -0.0246  0.0085  0.5898
  291PHE    HD2 4446   7.813   6.625   3.805 -2.6706  1.5722 -0.1564
  291PHE    CE2 4447   7.736   6.777   3.930 -0.1478  0.6639 -0.0971
  291PHE    HE2 4448   7.634   6.773   3.897 -0.5352  4.0355  0.3593
  291PHE      C 4449   8.060   6.432   4.032  0.0285  0.6475  0.1036
  291PHE      O 4450   8.028   6.463   4.143  0.2247 -0.3126 -0.6130
  292PRO      N 4451   8.013   6.310   3.992  0.5333 -0.7436  0.5726
  292PRO     CD 4452   7.989   6.282   3.847 -0.1018  0.1662 -0.7825
  292PRO    HD1 4453   8.092   6.255   3.814  0.7042  0.5361  1.2619
  292PRO    HD2 4454   7.949   6.364   3.785  1.2959  2.2126  0.8631
  292PRO     CA 4455   7.950   6.215   4.085  0.0134  0.3707  0.6064
  292PRO     HA 4456   7.858   6.261   4.120  0.1278  2.0274 -1.0627
  292PRO     CB 4457   7.927   6.092   3.992 -0.9100 -0.2426  0.0241
  292PRO    HB1 4458   7.835   6.037   4.022 -0.7749 -0.4240  0.1119
  292PRO    HB2 4459   8.016   6.025   3.992 -1.2157 -0.6878  1.1328
  292PRO     CG 4460   7.902   6.154   3.847  0.0892 -0.9124 -0.3353
  292PRO    HG1 4461   7.950   6.085   3.775  0.3605  0.0249 -1.0755
  292PRO    HG2 4462   7.793   6.162   3.826  0.1682 -0.7416 -0.6746
  292PRO      C 4463   8.024   6.174   4.210  0.1548  0.3430  0.3840
  292PRO      O 4464   7.954   6.157   4.309  0.0499 -0.3056  0.5247
  293TYR      N 4465   8.148   6.155   4.207  0.4254  0.0695  0.5253
  293TYR     HN 4466   8.195   6.163   4.120 -0.2822 -0.0233  0.1281
  293TYR     CA 4467   8.241   6.138   4.321  0.3167  0.4622  0.7275
  293TYR     HA 4468   8.211   6.059   4.389  1.4295  1.0967  1.9987
  293TYR     CB 4469   8.379   6.098   4.279 -0.0463  0.6628  0.6859
  293TYR    HB1 4470   8.440   6.067   4.367  1.4099  0.4766 -0.3605
  293TYR    HB2 4471   8.431   6.183   4.230  0.6006 -0.1820 -0.1347
  293TYR     CG 4472   8.387   5.987   4.172  0.0679  0.4350  0.3343
  293TYR    CD1 4473   8.296   5.887   4.138 -0.2788  0.5770  0.0877
  293TYR    HD1 4474   8.199   5.881   4.184  0.1890  0.1200  1.0430
  293TYR    CE1 4475   8.315   5.789   4.042  0.1785 -0.2690  0.4703
  293TYR    HE1 4476   8.242   5.717   4.009  1.8922 -0.9521 -2.2066
  293TYR     CZ 4477   8.438   5.786   3.974  0.2743 -0.7453  0.4793
  293TYR     OH 4478   8.471   5.693   3.879 -0.3864 -0.2928  0.1391
  293TYR     HH 4479   8.562   5.706   3.851  0.3366 -3.9079  0.3444
  293TYR    CD2 4480   8.506   5.988   4.101 -0.1663 -0.3120 -0.6196
  293TYR    HD2 4481   8.580   6.065   4.115 -0.5365  0.5047 -2.6877
  293TYR    CE2 4482   8.528   5.893   4.001  0.5190  0.5961  0.4611
  293TYR    HE2 4483   8.618   5.891   3.941  0.1526  0.0387 -0.0859
  293TYR      C 4484   8.243   6.267   4.411  0.0422 -0.3496 -0.4422
  293TYR      O 4485   8.257   6.258   4.531  0.4914 -0.4615  0.0789
  294CYS      N 4486   8.224   6.388   4.356 -0.2201  0.3029 -0.6908
  294CYS     HN 4487   8.203   6.398   4.259 -0.5971  0.6848 -0.5728
  294CYS     CA 4488   8.215   6.512   4.430  0.0456  0.7924  0.2450
  294CYS     HA 4489   8.283   6.507   4.514  0.8390  0.8145 -0.3837
  294CYS     CB 4490   8.235   6.645   4.345  0.1572  0.0650 -0.0333
  294CYS    HB1 4491   8.212   6.732   4.411  0.9710 -0.1464  0.5574
  294CYS    HB2 4492   8.153   6.658   4.272  0.9656  1.2798 -0.7536
  294CYS     SG 4493   8.407   6.657   4.279 -0.0878 -0.2556 -0.2701
  294CYS    HG1 4494   8.380   6.557   4.196 -2.4320  0.0079  0.1111
  294CYS      C 4495   8.080   6.519   4.496  0.4664  0.6456  0.4393
  294CYS      O 4496   8.065   6.599   4.586 -0.5341 -0.3466  0.0111
  295THR      N 4497   7.982   6.433   4.455 -0.3524  0.6286 -0.4381
  295THR     HN 4498   8.005   6.366   4.385 -0.4850  1.4462 -1.2770
  295THR     CA 4499   7.841   6.439   4.500 -0.1662  0.4260  0.0828
  295THR     HA 4500   7.826   6.533   4.551 -0.7688  0.1389  0.4439
  295THR     CB 4501   7.736   6.419   4.393 -0.0395  0.3811  0.4391
  295THR     HB 4502   7.742   6.317   4.349  0.9216  0.4450  0.4063
  295THR    OG1 4503   7.747   6.512   4.287  0.5867 -0.0902 -0.3214
  295THR    HG1 4504   7.833   6.503   4.245  0.1197  1.7131 -1.7996
  295THR    CG2 4505   7.592   6.449   4.443  0.6747 -0.7935 -0.0850
  295THR   HG21 4506   7.542   6.376   4.511 -1.0539  1.2525  0.9737
  295THR   HG22 4507   7.521   6.452   4.357  1.0303  0.2267 -0.3557
  295THR   HG23 4508   7.596   6.548   4.492  1.8393 -0.1141 -1.4766
  295THR      C 4509   7.818   6.322   4.597  0.7416 -0.1657 -0.3268
  295THR      O 4510   7.751   6.341   4.697 -0.5337 -0.6096 -0.2855
  296CYS      N 4511   7.864   6.197   4.574 -0.0187  0.6596 -0.5970
  296CYS     HN 4512   7.905   6.175   4.485 -2.6931 -3.1291 -1.1265
  296CYS     CA 4513   7.862   6.089   4.674  0.3573  0.3000  0.2971
  296CYS     HA 4514   7.761   6.061   4.700  0.4627 -1.3397 -0.9091
  296CYS     CB 4515   7.940   5.966   4.615 -0.5736  0.7249  0.0343
  296CYS    HB1 4516   8.044   6.000   4.596  0.3739 -1.8931  0.1941
  296CYS    HB2 4517   7.894   5.933   4.519  0.6059 -0.6309 -0.0881
  296CYS     SG 4518   7.941   5.813   4.720 -0.1320  0.1809  0.3054
  296CYS    HG1 4519   7.889   5.740   4.623 -0.3383  0.3519  0.2865
  296CYS      C 4520   7.932   6.131   4.803  0.0226  0.5853 -0.2427
  296CYS      O 4521   7.883   6.084   4.907  0.5811  0.4908  0.3169
  297ILE      N 4522   8.042   6.206   4.794 -0.0439  0.0147 -0.8744
  297ILE     HN 4523   8.069   6.240   4.704  1.0317 -1.2242 -1.0546
  297ILE     CA 4524   8.118   6.236   4.918 -0.1047 -0.2822 -0.0203
  297ILE     HA 4525   8.131   6.137   4.960  0.9870  0.3317  1.1272
  297ILE     CB 4526   8.260   6.290   4.900  0.8180 -0.4204 -0.2409
  297ILE     HB 4527   8.304   6.224   4.822 -0.3920  1.6868 -2.8270
  297ILE    CG2 4528   8.265   6.437   4.840  0.2154  0.0532  0.4052
  297ILE   HG21 4529   8.244   6.516   4.916  0.8271 -0.3382  0.9982
  297ILE   HG22 4530   8.186   6.456   4.765  0.0591  0.0688  0.5727
  297ILE   HG23 4531   8.362   6.455   4.788 -0.1335  0.2886 -0.1772
  297ILE    CG1 4532   8.354   6.289   5.022  0.2331 -0.2906 -0.1824
  297ILE   HG11 4533   8.324   6.202   5.085 -0.0611 -1.5394 -1.9728
  297ILE   HG12 4534   8.329   6.381   5.078  0.9770  0.1005 -0.4758
  297ILE     CD 4535   8.507   6.291   4.988  0.6191 -0.0036 -0.6159
  297ILE    HD1 4536   8.523   6.230   4.896 -1.6823 -1.9349  0.1664
  297ILE    HD2 4537   8.557   6.237   5.071 -0.3281  2.7339  1.8725
  297ILE    HD3 4538   8.552   6.393   4.992  1.2972 -0.2886 -0.8239
  297ILE      C 4539   8.034   6.315   5.017  0.1507 -0.3987 -0.0904
  297ILE      O 4540   8.040   6.283   5.134 -0.5275 -0.5377 -0.2166
  298SER      N 4541   7.953   6.418   4.972 -0.6456 -0.3920 -0.1080
  298SER     HN 4542   7.959   6.448   4.877  0.4156  1.2071  0.4315
  298SER     CA 4543   7.867   6.499   5.061  0.2081  0.2293 -0.1482
  298SER     HA 4544   7.927   6.526   5.147 -0.0332  0.2050  0.0289
  298SER     CB 4545   7.823   6.625   4.990  0.0325  0.3744 -0.0276
  298SER    HB1 4546   7.900   6.704   4.996  0.8120 -0.3798  0.0364
  298SER    HB2 4547   7.736   6.655   5.052  0.9623 -0.6679  1.8750
  298SER     OG 4548   7.791   6.602   4.847 -0.0764  0.1623  1.0194
  298SER    HG1 4549   7.722   6.534   4.848 -1.0770  1.1527  1.0910
  298SER      C 4550   7.751   6.410   5.107  0.0683 -0.1168 -0.2750
  298SER      O 4551   7.711   6.411   5.222  0.1516  0.2355 -0.5760
  299TYR      N 4552   7.693   6.325   5.021 -0.1267  0.2261  0.2710
  299TYR     HN 4553   7.741   6.327   4.934 -1.4210  0.9135 -0.4463
  299TYR     CA 4554   7.587   6.226   5.058 -0.6019  0.5964  0.3264
  299TYR     HA 4555   7.504   6.285   5.096 -2.1878 -1.5291  0.3440
  299TYR     CB 4556   7.547   6.143   4.934 -0.4593  0.0746  0.8382
  299TYR    HB1 4557   7.529   6.035   4.950  1.4992 -1.0865 -3.2917
  299TYR    HB2 4558   7.632   6.148   4.863 -1.4894  1.7929 -0.3688
  299TYR     CG 4559   7.428   6.209   4.862  0.0163 -0.0927  0.6049
  299TYR    CD1 4560   7.312   6.254   4.931 -0.7824 -0.8808 -0.6910
  299TYR    HD1 4561   7.313   6.258   5.039  3.1310  4.4420 -0.5291
  299TYR    CE1 4562   7.200   6.303   4.869  0.4969  0.0697  0.2535
  299TYR    HE1 4563   7.115   6.338   4.925  0.3239 -0.0102  0.0424
  299TYR     CZ 4564   7.208   6.303   4.728  0.0220  0.4923  0.3581
  299TYR     OH 4565   7.100   6.345   4.646 -0.4553 -0.1252 -0.7248
  299TYR     HH 4566   7.041   6.398   4.701 -0.4851  1.2105 -1.9634
  299TYR    CD2 4567   7.431   6.218   4.717 -0.0501 -0.1814 -0.1702
  299TYR    HD2 4568   7.520   6.190   4.663  1.8524  1.3363  2.0063
  299TYR    CE2 4569   7.318   6.265   4.654  0.1532 -0.5767  0.0564
  299TYR    HE2 4570   7.316   6.268   4.546  1.1968  1.4185  0.0267
  299TYR      C 4571   7.632   6.133   5.174  0.4906  0.2196  0.1646
  299TYR      O 4572   7.561   6.122   5.277 -0.1364 -0.0224 -0.3897
  300VAL      N 4573   7.750   6.074   5.166 -0.7343  0.5632  0.3622
  300VAL     HN 4574   7.823   6.096   5.102  1.6916 -0.9566  2.3979
  300VAL     CA 4575   7.804   5.981   5.255  0.2449  0.7608 -0.3132
  300VAL     HA 4576   7.729   5.909   5.285  0.6560 -0.7858 -2.6834
  300VAL     CB 4577   7.920   5.903   5.186  0.2583 -0.5169 -0.1475
  300VAL     HB 4578   7.988   5.975   5.136 -0.4465  0.4186  0.2105
  300VAL    CG1 4579   8.011   5.819   5.282 -0.2458  0.2835 -0.3461
  300VAL   HG11 4580   7.955   5.750   5.349 -1.4066  0.5409 -1.0064
  300VAL   HG12 4581   8.073   5.885   5.345 -0.9253  0.7942 -0.1925
  300VAL   HG13 4582   8.080   5.757   5.221  0.2032 -0.9905  1.3706
  300VAL    CG2 4583   7.855   5.809   5.084  0.4447  0.0077 -0.0729
  300VAL   HG21 4584   7.796   5.864   5.008  1.1747  2.1410  0.8475
  300VAL   HG22 4585   7.800   5.730   5.141 -0.4166 -0.4080 -1.4230
  300VAL   HG23 4586   7.927   5.752   5.020 -0.3394 -0.5225 -0.5021
  300VAL      C 4587   7.861   6.042   5.383 -0.9905  0.0399 -0.1769
  300VAL      O 4588   7.838   5.988   5.496  0.6223 -0.2414  0.2234
  301ASN      N 4589   7.904   6.171   5.373  0.1980  0.3528 -0.2614
  301ASN     HN 4590   7.922   6.211   5.284  1.1218 -0.0383 -0.2658
  301ASN     CA 4591   7.938   6.258   5.487 -0.1119  0.1676  0.4904
  301ASN     HA 4592   8.019   6.214   5.544  1.6219  1.5708 -0.7659
  301ASN     CB 4593   7.998   6.399   5.425  0.5380 -0.0382 -0.3970
  301ASN    HB1 4594   7.924   6.435   5.351 -0.9884  0.5935  1.3413
  301ASN    HB2 4595   8.085   6.377   5.359  0.8300  1.0255 -0.3947
  301ASN     CG 4596   8.031   6.489   5.537 -0.3614 -0.6895  0.3599
  301ASN    OD1 4597   8.086   6.465   5.645  0.0589  0.5261 -0.7133
  301ASN    ND2 4598   7.982   6.617   5.530 -0.5405 -0.2690  0.6347
  301ASN   HD21 4599   8.009   6.678   5.605 -2.5244 -0.5066  1.6315
  301ASN   HD22 4600   7.947   6.645   5.440 -1.3406 -1.3160  0.6025
  301ASN      C 4601   7.823   6.278   5.582 -0.2438  0.0266 -0.0398
  301ASN      O 4602   7.829   6.253   5.704 -0.1553 -0.6068  0.4238
  302SER      N 4603   7.704   6.310   5.527  0.2645  0.1590  0.7152
  302SER     HN 4604   7.686   6.311   5.429  1.2944 -1.0369  0.4924
  302SER     CA 4605   7.583   6.319   5.601 -0.2338 -0.3722  0.5905
  302SER     HA 4606   7.603   6.385   5.684 -0.5726  1.8508 -0.9924
  302SER     CB 4607   7.477   6.387   5.528 -0.0321 -0.6284  0.0373
  302SER    HB1 4608   7.379   6.374   5.579 -0.7008 -0.8016 -1.2497
  302SER    HB2 4609   7.477   6.337   5.429  0.8975 -0.3477 -0.1113
  302SER     OG 4610   7.493   6.525   5.522 -0.3389 -0.0529 -0.4633
  302SER    HG1 4611   7.472   6.564   5.607  0.1321  1.4989 -1.0392
  302SER      C 4612   7.525   6.194   5.662 -0.2176  0.0156 -0.1189
  302SER      O 4613   7.428   6.206   5.737  0.3006 -0.8843 -0.0464
  303CYS      N 4614   7.574   6.074   5.629  0.3452 -0.3167  0.1969
  303CYS     HN 4615   7.651   6.063   5.567  0.8617 -0.6690  0.8862
  303CYS     CA 4616   7.519   5.951   5.686  0.5646 -0.6924  0.2713
  303CYS     HA 4617   7.417   5.962   5.720 -0.4471 -3.5917 -1.4574
  303CYS     CB 4618   7.524   5.833   5.581  0.1364  0.1077  0.3735
  303CYS    HB1 4619   7.494   5.742   5.638  0.1241 -0.5916 -0.7123
  303CYS    HB2 4620   7.627   5.809   5.549  0.7594  1.8415  0.9979
  303CYS     SG 4621   7.418   5.863   5.433 -0.0868 -0.2168 -0.3933
  303CYS    HG1 4622   7.502   5.942   5.368  0.2929 -0.3184 -0.0270
  303CYS      C 4623   7.608   5.914   5.804 -0.2638 -0.2923  0.2171
  303CYS      O 4624   7.573   5.834   5.893  0.1054 -0.0089  0.0209
  304LEU      N 4625   7.725   5.984   5.813 -0.7701  0.0868 -0.5166
  304LEU     HN 4626   7.757   6.061   5.758  0.8058  1.0640  1.6345
  304LEU     CA 4627   7.838   5.938   5.900  0.1415  0.4164  0.7353
  304LEU     HA 4628   7.814   5.844   5.948 -2.1954  0.2960 -0.5193
  304LEU     CB 4629   7.958   5.944   5.805  0.8889 -0.1538  0.1650
  304LEU    HB1 4630   7.962   6.047   5.764 -1.3595  0.2382  0.7614
  304LEU    HB2 4631   7.944   5.878   5.717  2.7421 -0.1460 -0.1594
  304LEU     CG 4632   8.095   5.903   5.871 -0.3437 -0.4012  0.1059
  304LEU     HG 4633   8.119   5.971   5.955  1.9208 -0.6563 -0.2690
  304LEU    CD1 4634   8.085   5.755   5.921 -0.4910  0.2451 -0.1255
  304LEU   HD11 4635   8.184   5.717   5.952 -0.4015 -2.0297 -2.8050
  304LEU   HD12 4636   8.044   5.692   5.839 -0.7136 -3.2267  2.4294
  304LEU   HD13 4637   8.025   5.742   6.013 -0.7546  0.7045 -0.2282
  304LEU    CD2 4638   8.210   5.915   5.768 -0.1218  0.2282 -0.3044
  304LEU   HD21 4639   8.182   5.851   5.682 -2.5392  2.4165 -1.2684
  304LEU   HD22 4640   8.314   5.891   5.801 -0.3938 -0.8036 -0.1653
  304LEU   HD23 4641   8.214   6.022   5.738  0.2101  1.1392  2.6322
  304LEU      C 4642   7.849   6.034   6.006 -0.2119  0.2620  0.8216
  304LEU      O 4643   7.895   5.993   6.111 -0.2353 -0.5153  0.2153
  305ASN      N 4644   7.799   6.161   5.991 -0.2195 -0.2839 -0.7516
  305ASN     HN 4645   7.775   6.196   5.901 -1.6148 -1.2824 -0.8005
  305ASN     CA 4646   7.777   6.256   6.089  1.1870  0.0659  0.3875
  305ASN     HA 4647   7.875   6.280   6.126  0.8879 -1.1873  2.0765
  305ASN     CB 4648   7.705   6.386   6.036  0.1698 -0.5070  0.9196
  305ASN    HB1 4649   7.698   6.455   6.124  2.1113 -0.5223  1.1378
  305ASN    HB2 4650   7.612   6.366   5.979 -0.4222  0.9994  1.2879
  305ASN     CG 4651   7.802   6.465   5.946 -0.1078  0.1948 -0.8370
  305ASN    OD1 4652   7.922   6.448   5.959  0.8227 -0.4583 -0.3060
  305ASN    ND2 4653   7.750   6.537   5.845 -0.1795  0.0175  0.2334
  305ASN   HD21 4654   7.807   6.586   5.779 -1.1021 -0.1087 -0.6762
  305ASN   HD22 4655   7.652   6.554   5.840  0.1057  1.3902 -2.2548
  305ASN      C 4656   7.712   6.203   6.218 -0.0936 -0.0140  0.1021
  305ASN      O 4657   7.760   6.240   6.324 -0.3613 -0.4999  0.1853
  306PRO      N 4658   7.613   6.118   6.220 -0.2664  0.2108  0.4730
  306PRO     CD 4659   7.510   6.104   6.111 -0.1393 -0.6393  0.1620
  306PRO    HD1 4660   7.561   6.056   6.025 -2.2267 -1.1858 -0.8381
  306PRO    HD2 4661   7.467   6.205   6.093 -0.3173 -0.7150  0.1592
  306PRO     CA 4662   7.575   6.039   6.338  0.9236  0.4406  0.1961
  306PRO     HA 4663   7.529   6.113   6.402  0.3585  0.5551 -0.3272
  306PRO     CB 4664   7.481   5.932   6.279 -0.2841 -0.2421 -0.2635
  306PRO    HB1 4665   7.412   5.892   6.357  1.9099  0.3336  2.0931
  306PRO    HB2 4666   7.542   5.855   6.228  0.2193  0.3896 -0.6230
  306PRO     CG 4667   7.404   6.007   6.159 -0.2527  0.3934 -0.0160
  306PRO    HG1 4668   7.374   5.935   6.080  1.6441 -0.9499  0.4243
  306PRO    HG2 4669   7.317   6.053   6.212  0.1852  0.7070  0.4469
  306PRO      C 4670   7.678   5.968   6.413 -0.0893 -0.4513 -0.8735
  306PRO      O 4671   7.664   5.953   6.537 -0.0076  0.1532 -0.5503
  307PHE      N 4672   7.783   5.913   6.354  0.0097 -0.2474  0.3023
  307PHE     HN 4673   7.807   5.925   6.258 -0.7813  2.6648  0.3572
  307PHE     CA 4674   7.879   5.831   6.417  0.7762  0.1814 -0.1293
  307PHE     HA 4675   7.826   5.769   6.488 -1.7602  1.4246 -0.8262
  307PHE     CB 4676   7.938   5.738   6.316 -0.1111 -0.2298  0.4451
  307PHE    HB1 4677   8.027   5.680   6.351 -0.0987  0.1662  1.0848
  307PHE    HB2 4678   7.971   5.788   6.222  3.3582 -1.9683  0.5819
  307PHE     CG 4679   7.842   5.629   6.280  0.3974 -0.2104  0.2297
  307PHE    CD1 4680   7.745   5.655   6.178 -0.5214  0.1591 -0.4383
  307PHE    HD1 4681   7.728   5.754   6.138 -2.9871  0.3927  1.0192
  307PHE    CE1 4682   7.679   5.549   6.120  0.3277  0.2031 -0.4247
  307PHE    HE1 4683   7.593   5.561   6.056  0.8822 -0.3146 -1.2906
  307PHE     CZ 4684   7.701   5.417   6.167 -0.3751  0.2905  0.3234
  307PHE     HZ 4685   7.653   5.331   6.122  0.7331 -1.8868  3.0048
  307PHE    CD2 4686   7.862   5.500   6.323  0.2327 -1.1601 -0.4551
  307PHE    HD2 4687   7.937   5.491   6.401  0.9495 -0.2186 -1.0162
  307PHE    CE2 4688   7.785   5.393   6.281  0.3461 -0.5961  0.7146
  307PHE    HE2 4689   7.796   5.288   6.299 -1.8497 -0.9347  0.4037
  307PHE      C 4690   7.993   5.912   6.489  0.8569 -0.1851  0.0764
  307PHE      O 4691   8.042   5.877   6.598 -0.6542  0.0494 -0.3290
  308LEU      N 4692   8.019   6.030   6.424 -0.1916 -0.1664  0.5276
  308LEU     HN 4693   7.963   6.060   6.347  1.3638 -1.1356 -1.0815
  308LEU     CA 4694   8.109   6.134   6.479 -0.3378  1.0303  0.1657
  308LEU     HA 4695   8.201   6.081   6.499 -0.4127  1.7944  2.9168
  308LEU     CB 4696   8.135   6.254   6.396 -0.0545  0.0554  0.3696
  308LEU    HB1 4697   8.209   6.327   6.435  0.0041 -0.2971  0.9379
  308LEU    HB2 4698   8.043   6.316   6.385  1.5927  2.6215  0.1169
  308LEU     CG 4699   8.168   6.218   6.248 -0.0982  0.4795 -0.5513
  308LEU     HG 4700   8.079   6.175   6.198 -1.0760  1.6325  0.1478
  308LEU    CD1 4701   8.190   6.339   6.170  0.2188  0.1354  0.7906
  308LEU   HD11 4702   8.238   6.311   6.074  2.2760  0.8463  1.5553
  308LEU   HD12 4703   8.253   6.420   6.215 -0.8440  2.6465 -1.9132
  308LEU   HD13 4704   8.091   6.387   6.151  0.0625 -0.5766 -0.2519
  308LEU    CD2 4705   8.286   6.124   6.236 -0.0962 -0.4648  0.1964
  308LEU   HD21 4706   8.300   6.116   6.126 -0.7477 -0.0629  0.0795
  308LEU   HD22 4707   8.278   6.026   6.288 -0.8191  0.9580  2.9357
  308LEU   HD23 4708   8.368   6.179   6.285 -0.6894  1.2608 -0.6605
  308LEU      C 4709   8.056   6.177   6.612  0.0440 -0.4304  0.2308
  308LEU      O 4710   8.135   6.169   6.704  0.6667 -0.5961  0.2062
  309TYR      N 4711   7.930   6.220   6.630 -0.0357 -0.0989 -0.1752
  309TYR     HN 4712   7.869   6.234   6.552  0.1738 -0.9368 -0.4939
  309TYR     CA 4713   7.883   6.265   6.769 -0.2241 -0.0331  0.8872
  309TYR     HA 4714   7.948   6.350   6.787  1.4436 -0.8799 -0.7933
  309TYR     CB 4715   7.740   6.306   6.777 -0.3099 -0.2984 -0.3694
  309TYR    HB1 4716   7.722   6.370   6.866 -0.5062  0.3433 -0.8637
  309TYR    HB2 4717   7.673   6.219   6.791 -2.2320  1.2659  0.6466
  309TYR     CG 4718   7.694   6.395   6.680  0.3576 -0.3824  1.5651
  309TYR    CD1 4719   7.728   6.534   6.668 -0.9876  0.3977 -0.1530
  309TYR    HD1 4720   7.791   6.590   6.735  0.1658 -0.6898 -0.2951
  309TYR    CE1 4721   7.663   6.622   6.568 -0.1999  0.2862 -0.4663
  309TYR    HE1 4722   7.697   6.721   6.543  1.4852 -0.1087  0.1391
  309TYR     CZ 4723   7.583   6.557   6.471 -0.1289 -0.4304 -0.4625
  309TYR     OH 4724   7.536   6.628   6.356  0.4540  0.7092 -0.1208
  309TYR     HH 4725   7.468   6.568   6.326  0.6713 -1.0379  2.5657
  309TYR    CD2 4726   7.614   6.338   6.575  0.3323  0.5098  0.0222
  309TYR    HD2 4727   7.593   6.233   6.578  1.6082  0.2463  0.5447
  309TYR    CE2 4728   7.562   6.416   6.471  0.5875  0.1146  0.3574
  309TYR    HE2 4729   7.505   6.365   6.395  0.8547 -2.2260  1.6244
  309TYR      C 4730   7.895   6.155   6.872  0.9036  0.4352 -0.4060
  309TYR      O 4731   7.940   6.176   6.986  0.1846  0.6791  0.1622
  310ALA      N 4732   7.857   6.029   6.843  0.3289  0.8294 -0.3978
  310ALA     HN 4733   7.822   6.000   6.754 -1.7513 -0.2313  0.7088
  310ALA     CA 4734   7.900   5.917   6.942  0.0172 -0.4676 -0.7764
  310ALA     HA 4735   7.843   5.930   7.033 -0.7258  0.2451 -1.3215
  310ALA     CB 4736   7.843   5.791   6.882 -0.0061  0.4446  0.3744
  310ALA    HB1 4737   7.894   5.767   6.786  0.9647 -0.2375  1.0370
  310ALA    HB2 4738   7.735   5.809   6.864  0.2663  0.6703 -1.2713
  310ALA    HB3 4739   7.863   5.706   6.950  5.2243  0.8996 -0.1292
  310ALA      C 4740   8.045   5.894   6.966  0.1023 -0.2819  0.5288
  310ALA      O 4741   8.088   5.860   7.076 -0.1726 -0.2572 -0.4826
  311PHE      N 4742   8.134   5.913   6.866 -0.1673  0.1153 -0.0208
  311PHE     HN 4743   8.110   5.939   6.773  1.6266  0.4078 -0.4328
  311PHE     CA 4744   8.281   5.897   6.882 -0.2228  0.5299 -0.0329
  311PHE     HA 4745   8.300   5.801   6.928 -2.2357  1.4568  3.0550
  311PHE     CB 4746   8.361   5.895   6.746  0.4497  0.6947  0.5689
  311PHE    HB1 4747   8.469   5.878   6.763 -0.0242 -2.8380  0.8222
  311PHE    HB2 4748   8.352   5.999   6.707 -1.0192  0.1127 -0.7781
  311PHE     CG 4749   8.323   5.796   6.649  0.3584  0.5684  0.3639
  311PHE    CD1 4750   8.358   5.807   6.508  1.5369 -0.3809  0.4534
  311PHE    HD1 4751   8.408   5.898   6.479  1.8695 -0.9544 -0.8674
  311PHE    CE1 4752   8.323   5.705   6.416 -0.0689  0.0417  0.3944
  311PHE    HE1 4753   8.340   5.722   6.311  0.1952  0.5751  0.5172
  311PHE     CZ 4754   8.267   5.590   6.461 -0.5005 -0.0810 -0.0503
  311PHE     HZ 4755   8.243   5.507   6.397 -1.1270 -0.2779  0.4229
  311PHE    CD2 4756   8.265   5.677   6.684 -0.3720  0.6739  0.0775
  311PHE    HD2 4757   8.241   5.654   6.787 -1.0450  0.2211 -0.1738
  311PHE    CE2 4758   8.227   5.576   6.593 -0.2028  0.2320  0.0641
  311PHE    HE2 4759   8.189   5.481   6.628 -1.2623 -0.6971 -3.2752
  311PHE      C 4760   8.346   6.010   6.964 -0.1448 -0.2750 -0.2206
  311PHE      O 4761   8.425   5.992   7.057  0.1551  0.5035  0.0729
  312PHE      N 4762   8.297   6.134   6.937 -0.0300  0.0655  0.2053
  312PHE     HN 4763   8.227   6.140   6.867  0.1121  1.9140  0.1885
  312PHE     CA 4764   8.368   6.251   6.987 -0.0585  0.1830  0.1187
  312PHE     HA 4765   8.465   6.226   7.027 -0.0990  1.1404  0.8214
  312PHE     CB 4766   8.404   6.349   6.869 -0.5516 -0.0392  0.1816
  312PHE    HB1 4767   8.448   6.441   6.913  0.0316 -0.1836 -0.0919
  312PHE    HB2 4768   8.323   6.395   6.808 -1.3741 -0.5054  0.8888
  312PHE     CG 4769   8.508   6.294   6.774 -0.5774  0.0726  0.5862
  312PHE    CD1 4770   8.641   6.266   6.816 -0.2664  0.1234 -0.3253
  312PHE    HD1 4771   8.667   6.278   6.920 -1.7875 -1.5940  0.3026
  312PHE    CE1 4772   8.728   6.190   6.731  0.3826  0.6255 -0.3663
  312PHE    HE1 4773   8.830   6.163   6.755 -0.0344 -0.4960  0.2010
  312PHE     CZ 4774   8.692   6.179   6.590 -0.1007  0.6670  0.4260
  312PHE     HZ 4775   8.760   6.138   6.517  0.0675 -0.1673  1.0354
  312PHE    CD2 4776   8.476   6.275   6.640  0.0619 -0.1392  0.1818
  312PHE    HD2 4777   8.376   6.306   6.613  0.9068  1.7253 -0.9830
  312PHE    CE2 4778   8.567   6.221   6.548  1.4113 -0.1448  0.1313
  312PHE    HE2 4779   8.533   6.202   6.447 -0.5944  1.6054  0.4291
  312PHE      C 4780   8.285   6.338   7.085  0.4855 -0.0060  0.6625
  312PHE      O 4781   8.347   6.407   7.164  0.1822  0.0609  0.2999
  313ASP      N 4782   8.148   6.338   7.085  0.3294  0.3186  0.3563
  313ASP     HN 4783   8.094   6.280   7.026  1.1700  1.0319 -1.1654
  313ASP     CA 4784   8.073   6.421   7.176 -0.5196  0.3086 -0.4653
  313ASP     HA 4785   8.122   6.516   7.193 -1.2424  0.1611  3.2097
  313ASP     CB 4786   7.945   6.466   7.110 -0.0569  0.5246 -0.3912
  313ASP    HB1 4787   7.884   6.373   7.111  1.2033 -0.3570 -1.3049
  313ASP    HB2 4788   7.957   6.487   7.001 -0.2741 -0.5054 -0.6286
  313ASP     CG 4789   7.870   6.571   7.182  0.2461  0.7349  0.4868
  313ASP    OD1 4790   7.798   6.647   7.121 -0.4442  0.2188 -0.5413
  313ASP    OD2 4791   7.874   6.569   7.307 -0.1458 -0.1062  0.3608
  313ASP      C 4792   8.062   6.367   7.316  0.4729 -0.5263  0.2215
  313ASP      O 4793   8.030   6.247   7.323  0.4699 -0.6517 -0.6501
  314PRO      N 4794   8.100   6.436   7.428 -0.5689 -0.3483  0.4644
  314PRO     CD 4795   8.168   6.568   7.432  0.5667  0.2374 -0.1929
  314PRO    HD1 4796   8.103   6.643   7.381  0.0732  0.7203  1.0904
  314PRO    HD2 4797   8.261   6.567   7.371  0.7932  1.5623  0.1016
  314PRO     CA 4798   8.091   6.372   7.558  0.3591 -0.3244 -0.1618
  314PRO     HA 4799   8.102   6.265   7.550 -1.0259 -0.7656  2.4335
  314PRO     CB 4800   8.202   6.436   7.635 -0.0273 -0.7517 -0.4364
  314PRO    HB1 4801   8.291   6.383   7.596 -0.3027 -0.4071 -1.5826
  314PRO    HB2 4802   8.194   6.429   7.746 -0.1836  3.4051 -0.0288
  314PRO     CG 4803   8.196   6.583   7.583 -1.1146 -0.5203 -0.7806
  314PRO    HG1 4804   8.121   6.650   7.630  1.3285  1.5378  0.4609
  314PRO    HG2 4805   8.290   6.634   7.612 -2.2355  0.7709  0.7339
  314PRO      C 4806   7.961   6.390   7.623  0.5729 -0.0559 -0.2210
  314PRO      O 4807   7.931   6.331   7.726 -0.7427  0.1030 -0.3752
  315ARG      N 4808   7.866   6.473   7.560 -0.7339  0.6394 -0.0556
  315ARG     HN 4809   7.903   6.523   7.482 -0.1228 -0.4406 -0.4978
  315ARG     CA 4810   7.750   6.516   7.633  0.2558 -0.0966 -0.2937
  315ARG     HA 4811   7.777   6.491   7.735  0.9335  1.0010 -0.1913
  315ARG     CB 4812   7.718   6.666   7.642  0.4432 -0.2345 -0.1817
  315ARG    HB1 4813   7.643   6.671   7.724 -0.5495 -0.2920 -1.0672
  315ARG    HB2 4814   7.662   6.710   7.557  1.3563  2.1669  0.4014
  315ARG     CG 4815   7.847   6.745   7.667  0.4489 -0.4643  0.1001
  315ARG    HG1 4816   7.896   6.737   7.567 -1.1780  0.0898 -0.7840
  315ARG    HG2 4817   7.907   6.688   7.742  0.3696 -1.5328 -0.6167
  315ARG     CD 4818   7.834   6.891   7.701  0.0347 -0.1330 -0.2627
  315ARG    HD1 4819   7.933   6.935   7.726  2.3162 -5.4046  1.4943
  315ARG    HD2 4820   7.763   6.917   7.783  0.0120  1.8497 -0.8548
  315ARG     NE 4821   7.787   6.960   7.576  0.2629 -0.1738  0.2269
  315ARG     HE 4822   7.806   6.902   7.496 -0.1399 -3.4138  2.3172
  315ARG     CZ 4823   7.750   7.087   7.577  0.5805  0.0932 -0.2910
  315ARG    NH1 4824   7.760   7.167   7.680  0.7281  0.3658  0.3921
  315ARG   HH11 4825   7.803   7.134   7.764  1.5516  0.2903 -0.0488
  315ARG   HH12 4826   7.764   7.259   7.642  0.2339 -0.1549 -1.0285
  315ARG    NH2 4827   7.714   7.138   7.462  0.6336  0.5616 -0.7318
  315ARG   HH21 4828   7.696   7.070   7.391 -1.3885 -0.9153  1.0528
  315ARG   HH22 4829   7.684   7.233   7.462 -1.5992 -0.0705  0.7535
  315ARG      C 4830   7.636   6.433   7.573  0.1617  0.4287 -0.4953
  315ARG      O 4831   7.533   6.394   7.628 -0.1153  0.9577  0.2185
  316PHE      N 4832   7.662   6.389   7.445  0.1023  0.6652 -0.1291
  316PHE     HN 4833   7.741   6.428   7.397  0.3862 -0.4384 -0.6058
  316PHE     CA 4834   7.586   6.290   7.367 -0.8246 -0.8021 -0.4351
  316PHE     HA 4835   7.485   6.328   7.363 -0.1889  0.8708 -2.0911
  316PHE     CB 4836   7.648   6.266   7.223 -0.0208  0.5082  0.4939
  316PHE    HB1 4837   7.745   6.213   7.231 -0.2917 -0.4593 -1.7772
  316PHE    HB2 4838   7.669   6.358   7.165 -1.3675 -0.1368 -1.1335
  316PHE     CG 4839   7.548   6.193   7.129 -0.2465 -0.3352  0.2470
  316PHE    CD1 4840   7.438   6.267   7.061 -0.5749  0.0203  0.7084
  316PHE    HD1 4841   7.432   6.373   7.081 -0.4448  0.0561  0.5665
  316PHE    CE1 4842   7.368   6.211   6.960  0.3811  0.0201  0.0797
  316PHE    HE1 4843   7.283   6.269   6.926  0.1071  1.9333  3.5138
  316PHE     CZ 4844   7.386   6.072   6.936 -0.0712  0.1033 -0.3963
  316PHE     HZ 4845   7.330   6.020   6.859  0.9028 -2.1464  0.3031
  316PHE    CD2 4846   7.575   6.056   7.094 -0.7258 -0.2948 -0.4519
  316PHE    HD2 4847   7.656   6.003   7.142 -1.4868 -0.6610  0.4631
  316PHE    CE2 4848   7.490   6.003   7.002  0.2295  0.4102  0.2692
  316PHE    HE2 4849   7.512   5.901   6.973  0.4015  0.0611  1.5786
  316PHE      C 4850   7.582   6.162   7.443 -0.4351  0.4025  0.0836
  316PHE      O 4851   7.474   6.106   7.456  0.2998 -0.5979 -0.6534
  317ARG      N 4852   7.691   6.112   7.505 -0.4555 -0.1642 -0.2648
  317ARG     HN 4853   7.783   6.138   7.477 -0.2941  0.2559  0.6146
  317ARG     CA 4854   7.689   5.993   7.590  0.2006 -0.1160 -0.2943
  317ARG     HA 4855   7.630   5.922   7.534 -1.9190  0.3912  1.2023
  317ARG     CB 4856   7.837   5.957   7.610 -0.0958 -0.0846 -0.0004
  317ARG    HB1 4857   7.845   5.873   7.682 -1.4857  0.6603  1.0819
  317ARG    HB2 4858   7.882   6.050   7.651 -2.1286 -0.1446  2.6045
  317ARG     CG 4859   7.911   5.920   7.484 -0.1617 -0.2765  0.0363
  317ARG    HG1 4860   8.018   5.900   7.507 -0.2252 -0.8843 -0.1673
  317ARG    HG2 4861   7.911   6.008   7.416 -2.7971 -0.8947 -0.8876
  317ARG     CD 4862   7.860   5.796   7.402  0.4837  0.3330  0.2084
  317ARG    HD1 4863   7.927   5.775   7.316 -0.3546 -0.0867 -0.3502
  317ARG    HD2 4864   7.757   5.816   7.365  0.0581 -1.2979  0.4798
  317ARG     NE 4865   7.859   5.675   7.483 -0.0257  0.5151  0.0314
  317ARG     HE 4866   7.944   5.638   7.520 -0.1141  2.1586  2.1182
  317ARG     CZ 4867   7.753   5.615   7.536 -0.0843  0.3355 -0.1721
  317ARG    NH1 4868   7.632   5.656   7.527  0.3132 -0.5916 -0.3307
  317ARG   HH11 4869   7.597   5.727   7.466  0.1603  0.3818  0.8597
  317ARG   HH12 4870   7.568   5.611   7.589 -0.6791  0.3252 -0.6630
  317ARG    NH2 4871   7.765   5.510   7.614  0.4823 -0.7813  0.7714
  317ARG   HH21 4872   7.853   5.464   7.623  0.4285 -0.4239  5.3012
  317ARG   HH22 4873   7.680   5.484   7.659 -0.0502 -0.1833  0.1327
  317ARG      C 4874   7.629   6.003   7.734 -0.7299  0.0024  0.3999
  317ARG      O 4875   7.585   5.902   7.785 -0.0188 -0.0427 -0.5218
  318GLN      N 4876   7.627   6.123   7.799  0.2516 -0.2528  0.7016
  318GLN     HN 4877   7.667   6.204   7.755 -1.8217  0.0421 -0.7948
  318GLN     CA 4878   7.558   6.143   7.929 -0.4912 -0.8682 -0.2105
  318GLN     HA 4879   7.593   6.068   7.999  1.3823 -0.1718 -0.3324
  318GLN     CB 4880   7.580   6.283   7.986 -0.4737 -0.7785 -0.5024
  318GLN    HB1 4881   7.521   6.317   8.074  0.4864  2.2637 -0.9370
  318GLN    HB2 4882   7.552   6.351   7.903  0.4784  0.4952  0.1860
  318GLN     CG 4883   7.731   6.313   8.018 -0.0211  1.0183  0.6063
  318GLN    HG1 4884   7.799   6.291   7.933  0.0637  1.8410  0.4532
  318GLN    HG2 4885   7.775   6.247   8.096  0.1987 -0.5855 -0.8142
  318GLN     CD 4886   7.762   6.458   8.058  0.2504  0.5674 -0.2569
  318GLN    OE1 4887   7.808   6.538   7.980 -0.1648  0.5223  0.1074
  318GLN    NE2 4888   7.742   6.492   8.191 -0.1717 -0.2150  0.1282
  318GLN   HE21 4889   7.723   6.589   8.205 -2.5831 -0.2528 -2.1915
  318GLN   HE22 4890   7.717   6.429   8.265 -0.0629 -0.9314 -0.4285
  318GLN      C 4891   7.409   6.123   7.900 -0.1085  0.8141  0.0663
  318GLN      O 4892   7.340   6.051   7.978  0.3419 -1.3599 -0.0722
  319ALA      N 4893   7.356   6.175   7.788 -0.0384  0.1771 -0.4806
  319ALA     HN 4894   7.403   6.248   7.738 -0.3061 -0.5235 -1.7984
  319ALA     CA 4895   7.214   6.171   7.760  0.4168 -0.1065 -0.3089
  319ALA     HA 4896   7.153   6.184   7.849  2.3410 -1.0360  1.2166
  319ALA     CB 4897   7.201   6.297   7.671  0.3176  0.1725 -0.2591
  319ALA    HB1 4898   7.233   6.390   7.723  0.3980 -0.6482  1.1849
  319ALA    HB2 4899   7.098   6.313   7.633 -0.4669 -0.4761  1.5047
  319ALA    HB3 4900   7.252   6.277   7.574  0.1375  2.5827 -0.9384
  319ALA      C 4901   7.159   6.045   7.698  1.0738  0.0159  0.2404
  319ALA      O 4902   7.043   6.011   7.724  0.1740 -0.3190  0.1835
  319ALA     NT 4903   7.247   5.969   7.630 -0.1123 -0.2797  0.7204
  319ALA    HNT 4904   7.334   6.012   7.610  0.0958 -1.0005 -0.0051
  319ALA    CAT 4905   7.228   5.846   7.564  0.5004 -0.4174 -0.3793
  319ALA    HT1 4906   7.136   5.804   7.611 -0.2583  2.8680  1.3511
  319ALA    HT2 4907   7.304   5.774   7.600  0.5710 -0.9345 -1.5085
  319ALA    HT3 4908   7.219   5.847   7.453 -0.3391  0.7870 -0.3226
   17SER    CAY 4909   2.274   4.371   2.066  0.1921 -0.4967  0.2583
   17SER    HY1 4910   2.221   4.465   2.038 -0.4172 -0.5775  1.0716
   17SER    HY2 4911   2.240   4.339   2.167 -1.8005 -3.2586 -1.1759
   17SER    HY3 4912   2.239   4.295   1.993  0.1109  2.0528 -2.5801
   17SER     CY 4913   2.426   4.382   2.065 -0.2299  0.0107  0.9973
   17SER     OY 4914   2.491   4.287   2.116  0.5963 -0.3057  0.2878
   17SER      N 4915   2.484   4.481   2.000  0.3397 -0.2916  0.3441
   17SER     HN 4916   2.422   4.545   1.955  1.7719  0.7920 -0.1859
   17SER     CA 4917   2.628   4.496   1.985  0.4451 -0.2273  0.1268
   17SER     HA 4918   2.662   4.406   1.936  0.1927 -0.4862  0.4256
   17SER     CB 4919   2.660   4.622   1.899 -0.3748  0.4326  1.1946
   17SER    HB1 4920   2.657   4.718   1.955  3.7098  0.6059  1.4040
   17SER    HB2 4921   2.579   4.622   1.823  0.0199  0.9865  0.7618
   17SER     OG 4922   2.791   4.617   1.834 -0.0033 -0.3474 -0.2310
   17SER    HG1 4923   2.784   4.587   1.743 -0.3479  0.1229 -0.3639
   17SER      C 4924   2.703   4.514   2.120  0.5364 -0.5409 -0.4227
   17SER      O 4925   2.654   4.571   2.219  0.7439 -0.2893 -0.4746
   18GLU      N 4926   2.824   4.463   2.129 -0.3601  0.2638  0.7476
   18GLU     HN 4927   2.871   4.423   2.051 -2.0980 -1.9041  0.7189
   18GLU     CA 4928   2.917   4.481   2.240  0.0912  0.2004 -0.4265
   18GLU     HA 4929   2.876   4.422   2.321 -0.9941  0.1766 -0.9694
   18GLU     CB 4930   3.055   4.417   2.200 -0.1894 -0.1550 -0.3695
   18GLU    HB1 4931   3.132   4.457   2.270 -0.6692 -1.4969  0.9881
   18GLU    HB2 4932   3.086   4.452   2.099 -2.4078 -2.2971 -1.9173
   18GLU     CG 4933   3.073   4.263   2.220 -1.0384 -0.1274 -0.0022
   18GLU    HG1 4934   2.969   4.232   2.196 -0.6100 -2.6941  1.1592
   18GLU    HG2 4935   3.095   4.230   2.324 -1.1224  0.6191  0.2614
   18GLU     CD 4936   3.156   4.191   2.117  0.0023  0.2748 -0.3645
   18GLU    OE1 4937   3.281   4.190   2.120  0.2644  0.0469  0.2306
   18GLU    OE2 4938   3.104   4.107   2.041  0.8370  0.1791  0.4330
   18GLU      C 4939   2.940   4.618   2.298  0.1516 -0.9239  0.2813
   18GLU      O 4940   2.933   4.722   2.226 -0.4435 -0.0912  0.0722
   19CYS      N 4941   2.963   4.622   2.428 -0.4507  1.2589 -0.6004
   19CYS     HN 4942   2.988   4.538   2.476 -1.3959  0.7497 -0.9594
   19CYS     CA 4943   2.971   4.754   2.499  0.3072  0.5290  0.2146
   19CYS     HA 4944   2.877   4.807   2.492  1.1107  2.3827  2.2529
   19CYS     CB 4945   2.976   4.725   2.644  0.9513  0.3474 -0.5472
   19CYS    HB1 4946   2.954   4.822   2.693 -0.5350  0.2850 -1.0150
   19CYS    HB2 4947   3.077   4.687   2.671  0.0331 -2.5463 -0.7647
   19CYS     SG 4948   2.842   4.613   2.708  0.3247 -0.0851 -0.0172
   19CYS      C 4949   3.082   4.849   2.459 -0.7278  0.6187 -0.9173
   19CYS      O 4950   3.193   4.802   2.422 -0.1203 -0.1028  0.3198
   20GLU      N 4951   3.063   4.979   2.464  0.4855  0.4665  0.3326
   20GLU     HN 4952   2.969   5.008   2.479 -0.3294 -2.2743  1.2866
   20GLU     CA 4953   3.164   5.079   2.452 -0.2131 -0.0032  0.1792
   20GLU     HA 4954   3.239   5.046   2.382  1.6611  1.7201  1.2779
   20GLU     CB 4955   3.099   5.203   2.397  0.4152 -0.0025 -0.1385
   20GLU    HB1 4956   3.157   5.295   2.418  0.5848  0.0738 -0.9079
   20GLU    HB2 4957   3.005   5.213   2.457  0.5473 -2.0007  0.4562
   20GLU     CG 4958   3.068   5.198   2.246 -0.1245 -0.1909 -0.6135
   20GLU    HG1 4959   2.985   5.129   2.219 -1.4320  1.4654 -0.9980
   20GLU    HG2 4960   3.155   5.161   2.188 -1.1507 -2.4357 -0.8728
   20GLU     CD 4961   3.041   5.339   2.186  0.2385  0.9815 -0.3509
   20GLU    OE1 4962   2.939   5.394   2.221  0.4715 -0.4157  0.8122
   20GLU    OE2 4963   3.108   5.395   2.101 -1.0415 -0.0381 -0.6224
   20GLU      C 4964   3.242   5.099   2.580 -0.3123 -0.2332  0.8359
   20GLU      O 4965   3.202   5.070   2.691 -0.1994 -0.1639 -0.1474
   21TYR      N 4966   3.359   5.159   2.563  0.3237  0.2615 -0.3204
   21TYR     HN 4967   3.396   5.187   2.474  2.6553  1.7749  1.0050
   21TYR     CA 4968   3.455   5.186   2.669  0.2104  0.8140  1.0864
   21TYR     HA 4969   3.396   5.214   2.755  0.4790 -0.8733  1.8642
   21TYR     CB 4970   3.545   5.058   2.699 -1.0858  0.1630  0.0547
   21TYR    HB1 4971   3.613   5.048   2.611 -1.8928  3.0506 -1.0200
   21TYR    HB2 4972   3.473   4.975   2.713 -0.2663 -0.6427 -0.3795
   21TYR     CG 4973   3.620   5.069   2.829 -0.2737 -0.1590 -0.7005
   21TYR    CD1 4974   3.548   5.046   2.956 -0.1347 -0.4022  0.1297
   21TYR    HD1 4975   3.443   5.020   2.961 -1.0310  2.5852 -0.9638
   21TYR    CE1 4976   3.613   5.072   3.074 -0.1430 -0.6219 -0.8147
   21TYR    HE1 4977   3.560   5.052   3.166  1.0520 -0.9064 -0.1701
   21TYR     CZ 4978   3.753   5.097   3.080 -0.4579  0.4319  0.1985
   21TYR     OH 4979   3.814   5.129   3.202 -0.6779 -0.4209  0.1675
   21TYR     HH 4980   3.907   5.139   3.180 -0.1381 -2.1707  1.4535
   21TYR    CD2 4981   3.755   5.112   2.836  0.1057  1.4524  0.2563
   21TYR    HD2 4982   3.818   5.125   2.748  1.2817  0.7151  0.9506
   21TYR    CE2 4983   3.822   5.125   2.956 -0.0035 -0.0918 -0.9152
   21TYR    HE2 4984   3.926   5.155   2.956 -0.6666  2.4412 -1.7216
   21TYR      C 4985   3.531   5.317   2.638 -0.1402  0.2982  0.2849
   21TYR      O 4986   3.603   5.331   2.536  0.8714  0.2156  0.9063
   22THR      N 4987   3.510   5.418   2.715  0.5315 -0.0185  0.0645
   22THR     HN 4988   3.441   5.416   2.787 -0.1903  0.6796 -0.5924
   22THR     CA 4989   3.576   5.548   2.685  0.4886 -0.2476  0.9249
   22THR     HA 4990   3.636   5.537   2.596 -0.9388 -0.0455 -0.1069
   22THR     CB 4991   3.467   5.657   2.666 -1.0927 -0.2616  0.7196
   22THR     HB 4992   3.393   5.649   2.748 -0.0191 -1.4640  1.6225
   22THR    OG1 4993   3.378   5.632   2.561  0.3406 -0.2102  0.2776
   22THR    HG1 4994   3.290   5.661   2.587 -0.2158 -1.4627 -0.1403
   22THR    CG2 4995   3.528   5.804   2.651 -0.2969  0.0878 -0.8660
   22THR   HG21 4996   3.576   5.839   2.745 -0.8280  0.1663 -0.6197
   22THR   HG22 4997   3.446   5.878   2.641  0.3633  0.8361 -0.8152
   22THR   HG23 4998   3.604   5.824   2.572  3.4022 -0.4303  2.2700
   22THR      C 4999   3.654   5.576   2.814  0.3481 -0.4283  0.4494
   22THR      O 5000   3.610   5.531   2.919  0.2275 -0.2516 -0.4982
   23ASP      N 5001   3.772   5.643   2.808  0.7088  0.4145 -0.6805
   23ASP     HN 5002   3.821   5.652   2.722 -0.2452  0.3534 -1.2400
   23ASP     CA 5003   3.852   5.688   2.924 -0.7538  0.1129  0.8551
   23ASP     HA 5004   3.871   5.610   2.996  1.0726  0.7263  1.0736
   23ASP     CB 5005   3.987   5.748   2.872 -0.1194 -0.3463  0.0692
   23ASP    HB1 5006   4.048   5.673   2.818  1.5848  0.1057  1.3018
   23ASP    HB2 5007   4.050   5.788   2.954  2.6803 -0.7812 -1.7356
   23ASP     CG 5008   3.962   5.862   2.766  0.0170  0.7082 -0.0085
   23ASP    OD1 5009   3.986   5.979   2.798 -0.1226 -0.1907 -0.1047
   23ASP    OD2 5010   3.925   5.832   2.650 -0.0311  0.1232 -0.1835
   23ASP      C 5011   3.781   5.787   3.015 -0.3128  0.2368 -1.3607
   23ASP      O 5012   3.693   5.855   2.982 -0.0032  0.9357  0.4644
   24TRP      N 5013   3.820   5.782   3.142  0.0213  0.3478 -1.0670
   24TRP     HN 5014   3.891   5.721   3.177 -0.9046 -0.9775 -1.4184
   24TRP     CA 5015   3.756   5.871   3.244  0.8110 -0.2027 -0.2289
   24TRP     HA 5016   3.654   5.891   3.214  0.2320 -0.4491  1.4980
   24TRP     CB 5017   3.743   5.788   3.376 -0.1801 -0.0249  0.0645
   24TRP    HB1 5018   3.840   5.735   3.386 -0.2261  0.1159  1.4056
   24TRP    HB2 5019   3.670   5.705   3.371 -0.6220  0.2692  1.4785
   24TRP     CG 5020   3.700   5.869   3.501  0.1706  0.6103  0.7029
   24TRP    CD1 5021   3.569   5.872   3.551  0.0379  0.0014  0.4706
   24TRP    HD1 5022   3.478   5.836   3.505  0.9675  0.4813 -1.9134
   24TRP    NE1 5023   3.575   5.940   3.664  0.0825 -0.8099  0.2945
   24TRP    HE1 5024   3.505   5.980   3.719  0.7126 -1.2629  1.4547
   24TRP    CE2 5025   3.702   5.985   3.693  0.5809 -0.0355 -0.8997
   24TRP    CD2 5026   3.779   5.954   3.584  0.5409  0.5470  0.0242
   24TRP    CE3 5027   3.914   6.003   3.581 -0.4734 -0.7019 -0.6859
   24TRP    HE3 5028   3.980   5.993   3.496  1.4063  4.8315 -0.2955
   24TRP    CZ3 5029   3.957   6.093   3.672  0.0450 -0.5113  0.0823
   24TRP    HZ3 5030   4.059   6.127   3.675 -0.3515  0.6789  1.7055
   24TRP    CZ2 5031   3.743   6.083   3.786 -0.0370 -0.4898  0.3899
   24TRP    HZ2 5032   3.673   6.136   3.849 -0.9132  1.6099 -2.1511
   24TRP    CH2 5033   3.874   6.138   3.774  0.1344 -0.3420 -0.7242
   24TRP    HH2 5034   3.903   6.216   3.843 -3.7419  0.7476 -0.0613
   24TRP      C 5035   3.831   6.001   3.257  0.7550 -0.0030 -0.1687
   24TRP      O 5036   3.952   5.997   3.255  0.1861  0.3329 -0.3626
   25LYS      N 5037   3.759   6.115   3.257  0.3978  0.2020  0.3914
   25LYS     HN 5038   3.659   6.120   3.259  0.4450  1.1432  1.5675
   25LYS     CA 5039   3.813   6.248   3.256 -0.3066  0.8494 -0.4711
   25LYS     HA 5040   3.921   6.238   3.259 -0.2990  1.0367  0.0472
   25LYS     CB 5041   3.781   6.336   3.132  0.3099 -0.3313  0.4240
   25LYS    HB1 5042   3.833   6.432   3.154  0.6347 -0.1825 -0.9574
   25LYS    HB2 5043   3.671   6.350   3.120  0.6590  1.8920 -0.5707
   25LYS     CG 5044   3.840   6.273   3.006 -0.0124  0.5847 -0.2122
   25LYS    HG1 5045   3.791   6.173   2.999 -2.2882  1.2639  3.1976
   25LYS    HG2 5046   3.948   6.254   3.019  0.1079 -0.0243 -1.7968
   25LYS     CD 5047   3.800   6.354   2.883  0.0148  0.4752  0.4968
   25LYS    HD1 5048   3.825   6.462   2.889  0.3421  0.3994  0.5311
   25LYS    HD2 5049   3.689   6.358   2.879 -0.0627  1.0865  2.1558
   25LYS     CE 5050   3.857   6.302   2.750  0.3059  0.2500 -0.5776
   25LYS    HE1 5051   3.968   6.298   2.750  0.2980 -0.0436 -1.1436
   25LYS    HE2 5052   3.824   6.368   2.667 -0.1720 -1.3593 -1.7178
   25LYS     NZ 5053   3.800   6.170   2.725  0.5929 -0.2010  0.3243
   25LYS    HZ1 5054   3.872   6.103   2.758  2.0469  0.9282 -0.4085
   25LYS    HZ2 5055   3.786   6.151   2.624 -0.1397 -1.2420  0.6065
   25LYS    HZ3 5056   3.705   6.159   2.765 -0.1510 -0.7405 -1.4819
   25LYS      C 5057   3.760   6.310   3.392 -0.2534  0.0470  0.7561
   25LYS      O 5058   3.649   6.299   3.441 -0.7042  0.8796 -0.5852
   26SER      N 5059   3.849   6.383   3.462  0.0221 -0.4932  0.1125
   26SER     HN 5060   3.939   6.402   3.423 -0.6819  0.7017 -0.9987
   26SER     CA 5061   3.819   6.429   3.597 -0.3377  0.6741 -0.7760
   26SER     HA 5062   3.780   6.342   3.647  2.1610  1.2406  2.5279
   26SER     CB 5063   3.935   6.483   3.688  0.4708  0.6159 -0.0344
   26SER    HB1 5064   3.992   6.394   3.722 -0.2861 -0.7731 -2.2112
   26SER    HB2 5065   3.894   6.528   3.781 -0.1990  0.0534 -0.0517
   26SER     OG 5066   4.026   6.576   3.626  0.0682 -0.0748  0.2480
   26SER    HG1 5067   4.054   6.540   3.541  0.7924 -0.3847  0.6057
   26SER      C 5068   3.708   6.521   3.625  0.9472 -0.6079 -0.3608
   26SER      O 5069   3.635   6.490   3.720 -0.2062  0.2449  0.0423
   27SER      N 5070   3.689   6.622   3.533 -0.0647  0.1560  0.3645
   27SER     HN 5071   3.768   6.633   3.473 -1.3915 -0.7038 -1.6280
   27SER     CA 5072   3.587   6.716   3.522  0.3721 -0.3602 -0.5354
   27SER     HA 5073   3.603   6.772   3.431  0.6176  0.1597 -0.1725
   27SER     CB 5074   3.450   6.640   3.524  0.5457  0.1164 -0.0653
   27SER    HB1 5075   3.433   6.582   3.617  3.6186  1.6093  1.5521
   27SER    HB2 5076   3.475   6.570   3.441  2.0119  0.5107  0.0245
   27SER     OG 5077   3.332   6.719   3.502 -0.5501  0.1892  0.3316
   27SER    HG1 5078   3.253   6.683   3.541 -1.2100  0.7270 -0.4841
   27SER      C 5079   3.589   6.822   3.629 -0.2993 -0.1187  0.5142
   27SER      O 5080   3.529   6.805   3.735 -0.0680  0.1960 -0.8853
   28GLY      N 5081   3.655   6.934   3.609  0.6280  0.2562 -0.4758
   28GLY     HN 5082   3.681   6.954   3.515  3.2582 -0.0780  0.0978
   28GLY     CA 5083   3.689   7.033   3.717 -0.2977 -0.3663 -0.4700
   28GLY    HA1 5084   3.593   7.068   3.752 -0.9172  1.0001 -3.2192
   28GLY    HA2 5085   3.735   7.110   3.657  0.6031 -3.2353 -3.7848
   28GLY      C 5086   3.790   6.992   3.830 -0.6609 -0.3959  0.0532
   28GLY      O 5087   3.820   6.873   3.852 -0.3956 -0.6213 -0.0852
   29ALA      N 5088   3.824   7.088   3.919 -0.4001 -0.4176 -0.1953
   29ALA     HN 5089   3.806   7.179   3.884 -0.4685 -1.0176 -1.8234
   29ALA     CA 5090   3.925   7.081   4.022 -0.3862  0.2509  0.2649
   29ALA     HA 5091   3.995   7.005   3.993 -0.2920 -0.1850  1.5883
   29ALA     CB 5092   4.008   7.218   4.025  0.6408 -0.1287 -0.4208
   29ALA    HB1 5093   3.941   7.306   4.026 -0.3201 -0.7374 -3.3893
   29ALA    HB2 5094   4.063   7.229   3.929 -0.3959  0.8126 -0.9183
   29ALA    HB3 5095   4.075   7.220   4.114 -0.4349 -1.4259  0.4548
   29ALA      C 5096   3.883   7.069   4.168  0.3421 -0.0919 -0.4314
   29ALA      O 5097   3.962   7.058   4.268  0.1040 -0.1127  0.0962
   30LEU      N 5098   3.746   7.057   4.195  0.3598 -0.5211 -0.6471
   30LEU     HN 5099   3.685   7.085   4.122 -0.0983  0.3917  0.0679
   30LEU     CA 5100   3.699   7.009   4.324  0.3259  0.0290 -0.3177
   30LEU     HA 5101   3.719   7.081   4.402  1.3876 -2.1056  1.4984
   30LEU     CB 5102   3.542   6.998   4.310  0.5591 -0.2354 -0.0382
   30LEU    HB1 5103   3.516   6.927   4.229  1.0779  0.4840 -0.8509
   30LEU    HB2 5104   3.498   7.090   4.267  2.0882  1.2761  1.4645
   30LEU     CG 5105   3.458   6.975   4.438 -1.2860  0.1320  0.2093
   30LEU     HG 5106   3.504   6.890   4.493 -0.7733  1.2062  1.4917
   30LEU    CD1 5107   3.450   7.095   4.530  0.1941  0.1979 -0.0589
   30LEU   HD11 5108   3.389   7.069   4.619  0.5029 -1.1081 -0.2055
   30LEU   HD12 5109   3.423   7.195   4.489 -0.2737  1.3226  2.7566
   30LEU   HD13 5110   3.554   7.103   4.567 -0.4980 -0.4833  2.1810
   30LEU    CD2 5111   3.314   6.932   4.406  0.1122  0.3460  0.5741
   30LEU   HD21 5112   3.246   6.965   4.487  2.1628  0.8237  2.1656
   30LEU   HD22 5113   3.303   6.822   4.390 -0.4286  0.3502  0.8838
   30LEU   HD23 5114   3.287   6.987   4.313 -0.9980 -1.2188 -0.0748
   30LEU      C 5115   3.757   6.878   4.384 -0.8631 -0.6944 -0.6814
   30LEU      O 5116   3.809   6.895   4.495 -0.2337  0.4200 -0.4657
   31ILE      N 5117   3.755   6.760   4.323 -0.7125  0.2831 -0.3650
   31ILE     HN 5118   3.697   6.751   4.243 -0.6508 -1.9943 -0.2171
   31ILE     CA 5119   3.820   6.642   4.382 -0.0822 -0.5208  0.2364
   31ILE     HA 5120   3.774   6.636   4.479 -0.9568 -2.7290 -0.2536
   31ILE     CB 5121   3.763   6.516   4.314 -0.5159 -0.2944  0.8638
   31ILE     HB 5122   3.790   6.527   4.206  1.3834  0.6076  1.3921
   31ILE    CG2 5123   3.838   6.383   4.361 -0.5120  0.1892  0.0102
   31ILE   HG21 5124   3.803   6.292   4.308  0.5186 -0.0194 -0.3372
   31ILE   HG22 5125   3.838   6.364   4.470 -0.3184  1.8896  0.3281
   31ILE   HG23 5126   3.947   6.375   4.339 -0.3999 -2.7412  1.1965
   31ILE    CG1 5127   3.609   6.504   4.325 -0.4886  0.6322  0.2526
   31ILE   HG11 5128   3.585   6.413   4.265  0.1644 -0.0078  0.9411
   31ILE   HG12 5129   3.557   6.593   4.285 -0.1252  0.8307  0.2183
   31ILE     CD 5130   3.561   6.481   4.465  0.9329  0.4177 -0.2890
   31ILE    HD1 5131   3.590   6.568   4.527  1.0978 -0.1119  0.3953
   31ILE    HD2 5132   3.597   6.384   4.506 -0.0131  0.2196  0.0946
   31ILE    HD3 5133   3.451   6.488   4.474  1.0359 -0.1234  2.0249
   31ILE      C 5134   3.974   6.641   4.406  0.1520 -0.4587 -0.0654
   31ILE      O 5135   4.008   6.595   4.518 -0.1216  0.1443  0.5395
   32PRO      N 5136   4.063   6.687   4.321  0.0366 -0.2278 -0.4353
   32PRO     CD 5137   4.038   6.670   4.180  1.4485 -0.0775  0.2449
   32PRO    HD1 5138   3.963   6.746   4.149  1.3437 -0.4862 -0.5239
   32PRO    HD2 5139   4.018   6.564   4.153  2.5230 -0.0216 -0.8633
   32PRO     CA 5140   4.197   6.735   4.354 -0.3066 -0.8556 -0.2018
   32PRO     HA 5141   4.260   6.653   4.385  0.7632  0.0320  0.0595
   32PRO     CB 5142   4.251   6.788   4.218 -0.0888  0.8188 -0.3324
   32PRO    HB1 5143   4.361   6.779   4.220 -0.0995  0.8137  1.9180
   32PRO    HB2 5144   4.228   6.896   4.201  0.5949  1.1556  0.7760
   32PRO     CG 5145   4.175   6.693   4.121  0.9665 -0.7530 -0.2245
   32PRO    HG1 5146   4.177   6.730   4.017  1.4743 -2.1234 -0.7208
   32PRO    HG2 5147   4.233   6.599   4.124  2.5103  0.1042  4.0430
   32PRO      C 5148   4.214   6.837   4.462 -0.0343 -0.4708  0.4266
   32PRO      O 5149   4.312   6.840   4.531  0.2384  0.3978 -0.0919
   33ALA      N 5150   4.126   6.942   4.462  0.1556 -0.3943 -0.1651
   33ALA     HN 5151   4.047   6.957   4.404 -0.7642  2.7752  1.6355
   33ALA     CA 5152   4.127   7.042   4.576  0.2096  0.0479  0.1266
   33ALA     HA 5153   4.221   7.093   4.587  2.1410 -3.1228 -0.3008
   33ALA     CB 5154   4.024   7.161   4.560 -0.1126  0.1573  0.3455
   33ALA    HB1 5155   4.042   7.210   4.461  1.1728  1.0930  1.0211
   33ALA    HB2 5156   4.036   7.246   4.631 -2.1356 -0.1877  1.1709
   33ALA    HB3 5157   3.919   7.126   4.565  0.1674 -0.9129 -0.6728
   33ALA      C 5158   4.094   6.978   4.718 -0.0989 -0.8297 -0.0121
   33ALA      O 5159   4.150   7.008   4.822 -0.0518  0.2292  0.5665
   34ILE      N 5160   3.994   6.881   4.717 -0.4090  0.3661 -0.1370
   34ILE     HN 5161   3.972   6.852   4.624  1.1233 -0.0021 -0.4100
   34ILE     CA 5162   3.956   6.807   4.835  0.0402 -0.1982 -0.8061
   34ILE     HA 5163   3.951   6.877   4.916  2.6040 -1.1379  0.2661
   34ILE     CB 5164   3.826   6.717   4.833 -0.1591 -0.3026  0.7932
   34ILE     HB 5165   3.835   6.659   4.739 -2.4103  0.4634  0.0461
   34ILE    CG2 5166   3.825   6.610   4.949  0.0588 -0.2258  0.0396
   34ILE   HG21 5167   3.907   6.535   4.941  1.4481  0.8729  2.7294
   34ILE   HG22 5168   3.729   6.553   4.946  0.6465 -1.2733  0.4590
   34ILE   HG23 5169   3.832   6.666   5.044 -2.2499  0.4372 -0.1315
   34ILE    CG1 5170   3.695   6.795   4.825 -0.0337 -0.5901 -0.5922
   34ILE   HG11 5171   3.718   6.895   4.784  2.2068 -0.3334  1.0963
   34ILE   HG12 5172   3.679   6.814   4.933 -1.0291 -0.6452 -0.7237
   34ILE     CD 5173   3.573   6.734   4.752  0.5494  0.0501  0.3040
   34ILE    HD1 5174   3.566   6.624   4.764 -2.4643  0.0257 -0.8199
   34ILE    HD2 5175   3.585   6.744   4.642 -0.7156 -1.1921  0.0193
   34ILE    HD3 5176   3.475   6.784   4.772  0.0927  0.3730 -2.4032
   34ILE      C 5177   4.075   6.725   4.881 -0.2428  0.0913 -0.3018
   34ILE      O 5178   4.104   6.725   5.003  0.3375  0.7503 -0.0735
   35TYR      N 5179   4.145   6.654   4.791 -0.0758  0.2048  0.5293
   35TYR     HN 5180   4.119   6.656   4.695  1.6042  0.2324  0.0414
   35TYR     CA 5181   4.272   6.588   4.821  0.1886  0.3310  0.0681
   35TYR     HA 5182   4.239   6.524   4.902 -1.0209  0.3309 -0.4015
   35TYR     CB 5183   4.317   6.500   4.697 -0.2990 -0.4560  0.5092
   35TYR    HB1 5184   4.410   6.447   4.730 -1.0748 -1.8896  0.4935
   35TYR    HB2 5185   4.337   6.569   4.612  2.5852  2.7080  3.4172
   35TYR     CG 5186   4.231   6.387   4.654 -0.1538 -0.0338  0.0617
   35TYR    CD1 5187   4.132   6.331   4.749  0.1697  0.7043 -0.1303
   35TYR    HD1 5188   4.112   6.371   4.847 -2.1333 -0.6947  0.0330
   35TYR    CE1 5189   4.050   6.231   4.698 -0.0344 -0.0667  1.0677
   35TYR    HE1 5190   3.970   6.196   4.761 -0.7199 -1.9824 -0.7734
   35TYR     CZ 5191   4.057   6.188   4.563  0.2431 -0.5865 -0.4768
   35TYR     OH 5192   3.963   6.094   4.511 -0.0758 -0.9627 -0.5194
   35TYR     HH 5193   3.973   6.091   4.416 -1.8243  2.3066 -0.9643
   35TYR    CD2 5194   4.235   6.349   4.528 -0.2043  0.2100  0.2453
   35TYR    HD2 5195   4.293   6.411   4.460 -0.7813  1.2997  0.7117
   35TYR    CE2 5196   4.151   6.240   4.481 -0.9550  0.1436  0.7267
   35TYR    HE2 5197   4.171   6.219   4.377  2.5621  0.5736  1.1778
   35TYR      C 5198   4.382   6.672   4.884  0.0567 -0.0167 -0.0496
   35TYR      O 5199   4.436   6.641   4.989  0.3676 -0.0978  0.1735
   36MET      N 5200   4.411   6.782   4.820 -0.5753 -0.3911  0.2355
   36MET     HN 5201   4.355   6.810   4.742  0.5991  4.2977  0.7846
   36MET     CA 5202   4.504   6.887   4.870 -0.5579 -0.3848  0.3902
   36MET     HA 5203   4.598   6.834   4.871  0.4106  1.2685 -0.2374
   36MET     CB 5204   4.522   7.004   4.770  0.0888  0.8161 -0.0630
   36MET    HB1 5205   4.569   7.094   4.815  1.1161 -0.0439  0.6181
   36MET    HB2 5206   4.418   7.030   4.741 -0.9611 -1.3650  1.5167
   36MET     CG 5207   4.616   6.972   4.646  0.7169 -0.5535  0.8289
   36MET    HG1 5208   4.637   7.064   4.588 -1.0067 -0.9171 -0.4719
   36MET    HG2 5209   4.558   6.908   4.576  2.2321 -1.9765  0.7974
   36MET     SD 5210   4.782   6.906   4.678  0.2474  0.3222  0.2642
   36MET     CE 5211   4.842   6.888   4.503 -0.0188  0.4571 -0.8798
   36MET    HE1 5212   4.912   6.804   4.487 -1.4488 -0.3139 -3.7034
   36MET    HE2 5213   4.883   6.978   4.452 -0.3718  0.4963 -1.1021
   36MET    HE3 5214   4.758   6.875   4.431  0.8644 -0.5681 -1.7486
   36MET      C 5215   4.461   6.940   5.003 -0.0779  0.4953 -0.3773
   36MET      O 5216   4.544   6.962   5.092 -0.3159 -0.0732  0.2918
   37LEU      N 5217   4.329   6.955   5.028  0.5131 -0.4262  0.0749
   37LEU     HN 5218   4.264   6.954   4.953  0.2542  1.8694  0.1699
   37LEU     CA 5219   4.279   6.998   5.156 -0.3953 -0.7574  0.0709
   37LEU     HA 5220   4.326   7.093   5.178  0.8057 -1.1012 -0.8767
   37LEU     CB 5221   4.128   7.026   5.150 -0.3057  0.0010 -0.4898
   37LEU    HB1 5222   4.077   6.928   5.141 -0.9797  0.1678  1.1880
   37LEU    HB2 5223   4.094   7.086   5.063  1.2871  0.0355 -1.1173
   37LEU     CG 5224   4.070   7.075   5.279 -0.9576  0.3337  0.5363
   37LEU     HG 5225   4.106   7.007   5.360  1.1722 -2.0180 -2.1767
   37LEU    CD1 5226   4.117   7.219   5.315 -0.0099 -0.2531  0.4129
   37LEU   HD11 5227   4.062   7.265   5.400  0.8784  1.6031  0.0331
   37LEU   HD12 5228   4.097   7.274   5.221  2.5575 -0.6376 -0.4573
   37LEU   HD13 5229   4.227   7.218   5.332 -0.2627  3.2022  3.4003
   37LEU    CD2 5230   3.915   7.077   5.274 -0.4685  0.2001 -0.4337
   37LEU   HD21 5231   3.877   7.109   5.374 -1.0678 -0.6814 -0.3695
   37LEU   HD22 5232   3.878   6.978   5.241  0.5529 -0.3019 -0.1239
   37LEU   HD23 5233   3.866   7.150   5.207 -4.3140 -1.5237  0.2467
   37LEU      C 5234   4.314   6.903   5.261  0.0565 -0.3659 -0.1205
   37LEU      O 5235   4.376   6.937   5.359  0.8270  0.1946 -0.5145
   38VAL      N 5236   4.289   6.776   5.238 -0.2230  0.2334 -0.0359
   38VAL     HN 5237   4.238   6.739   5.161 -0.2036 -0.6663  0.3687
   38VAL     CA 5238   4.327   6.667   5.338  0.1103 -0.2805  0.5454
   38VAL     HA 5239   4.286   6.690   5.435  0.2385  0.4589  0.4319
   38VAL     CB 5240   4.271   6.530   5.298 -0.7897 -0.5082  0.3338
   38VAL     HB 5241   4.294   6.508   5.192  0.3638 -0.8641  0.6402
   38VAL    CG1 5242   4.322   6.412   5.388 -0.0410 -0.4700  0.0908
   38VAL   HG11 5243   4.432   6.416   5.408  0.0053  0.4538 -0.3129
   38VAL   HG12 5244   4.293   6.311   5.354  0.8101 -1.2585  1.6085
   38VAL   HG13 5245   4.281   6.427   5.490  0.6401 -0.2116  0.3374
   38VAL    CG2 5246   4.116   6.531   5.303  0.8111 -0.4922 -0.1623
   38VAL   HG21 5247   4.061   6.587   5.225  0.5855 -1.9614 -1.1022
   38VAL   HG22 5248   4.091   6.571   5.403 -0.7780 -1.6692 -0.0546
   38VAL   HG23 5249   4.079   6.427   5.291  2.4427 -1.1566  0.3011
   38VAL      C 5250   4.477   6.660   5.368 -0.1781 -0.4012 -0.2704
   38VAL      O 5251   4.519   6.646   5.485 -0.7672  0.0243  0.3313
   39PHE      N 5252   4.568   6.683   5.267  0.2635  0.1681  0.1054
   39PHE     HN 5253   4.530   6.678   5.174  0.9117 -1.3870 -0.1029
   39PHE     CA 5254   4.710   6.701   5.288  0.0016  0.8585 -0.3588
   39PHE     HA 5255   4.737   6.608   5.335 -2.5772  0.7911  1.2027
   39PHE     CB 5256   4.778   6.714   5.148  0.2353 -0.0982 -0.8611
   39PHE    HB1 5257   4.725   6.794   5.092  0.0800  1.2426  1.0976
   39PHE    HB2 5258   4.773   6.624   5.083  1.0805 -1.0877  0.3871
   39PHE     CG 5259   4.917   6.755   5.147 -0.0104  0.5727 -0.1914
   39PHE    CD1 5260   5.010   6.680   5.222 -0.1613 -0.0064 -0.1312
   39PHE    HD1 5261   4.981   6.596   5.283 -0.2340 -0.8314 -1.2592
   39PHE    CE1 5262   5.143   6.720   5.224 -0.0279 -0.4419 -0.5676
   39PHE    HE1 5263   5.201   6.650   5.282 -4.2912 -3.6960  0.3480
   39PHE     CZ 5264   5.186   6.833   5.146 -1.0625 -0.6490  0.4100
   39PHE     HZ 5265   5.291   6.859   5.143 -1.5862  1.6817  0.5088
   39PHE    CD2 5266   4.959   6.869   5.075 -0.0621 -0.0171 -0.3590
   39PHE    HD2 5267   4.881   6.924   5.025  1.3977  0.9478 -1.6803
   39PHE    CE2 5268   5.095   6.902   5.068  0.3713 -1.0749 -0.0787
   39PHE    HE2 5269   5.136   6.987   5.015  0.6791  0.1593  2.0561
   39PHE      C 5270   4.750   6.815   5.387  0.2569 -0.2641  1.2795
   39PHE      O 5271   4.813   6.774   5.485 -0.1715 -0.6191  0.3383
   40LEU      N 5272   4.695   6.935   5.376  0.2138  0.5436 -0.4710
   40LEU     HN 5273   4.645   6.962   5.294 -0.7512 -1.0214 -0.4512
   40LEU     CA 5274   4.709   7.036   5.473 -0.1830 -0.6052 -0.0836
   40LEU     HA 5275   4.814   7.060   5.486 -0.6621  0.0831  3.4789
   40LEU     CB 5276   4.657   7.173   5.419  0.2758  0.4346 -0.5098
   40LEU    HB1 5277   4.549   7.177   5.398  0.1979  0.7883 -0.0741
   40LEU    HB2 5278   4.709   7.195   5.324  3.1987 -2.2382  0.2984
   40LEU     CG 5279   4.676   7.291   5.526  0.9766  0.4871  0.1905
   40LEU     HG 5280   4.705   7.253   5.626 -1.4913  2.2355  1.6753
   40LEU    CD1 5281   4.794   7.385   5.494  0.1662  0.4224  0.4624
   40LEU   HD11 5282   4.767   7.443   5.403 -1.6757  1.2410  1.4715
   40LEU   HD12 5283   4.889   7.328   5.491  0.7775  1.4583 -0.5558
   40LEU   HD13 5284   4.815   7.464   5.570  2.0579 -0.6831  1.1379
   40LEU    CD2 5285   4.550   7.381   5.545  0.6047  0.2063  0.2691
   40LEU   HD21 5286   4.467   7.308   5.552  1.7971 -1.3176 -0.6786
   40LEU   HD22 5287   4.536   7.449   5.459 -0.6289  0.7613  0.8886
   40LEU   HD23 5288   4.554   7.450   5.632 -0.1115  0.1221  0.3687
   40LEU      C 5289   4.659   7.008   5.612  0.2434  0.9215 -0.9101
   40LEU      O 5290   4.736   6.999   5.708 -0.5675 -0.0873 -0.3410
   41LEU      N 5291   4.528   6.970   5.628 -0.6819  0.2233 -0.0478
   41LEU     HN 5292   4.463   6.962   5.553 -2.4169 -2.7597  1.5782
   41LEU     CA 5293   4.465   6.947   5.761  0.5597 -1.2169  0.0995
   41LEU     HA 5294   4.501   7.028   5.823 -0.5799  1.1333 -2.1123
   41LEU     CB 5295   4.310   6.954   5.755 -0.7392 -0.2020  0.1966
   41LEU    HB1 5296   4.263   6.938   5.854 -0.1203  1.1262  0.7118
   41LEU    HB2 5297   4.267   6.873   5.691 -1.0956 -0.8215  1.1937
   41LEU     CG 5298   4.245   7.087   5.705 -0.8096  0.3429  0.5451
   41LEU     HG 5299   4.308   7.108   5.616  0.0495 -2.5767  0.3650
   41LEU    CD1 5300   4.097   7.086   5.670  0.3356  1.1073  0.1801
   41LEU   HD11 5301   4.035   7.059   5.758  0.6844  0.1008  0.1284
   41LEU   HD12 5302   4.074   7.021   5.583  0.4160 -1.0216  1.6891
   41LEU   HD13 5303   4.067   7.192   5.649 -0.1782  0.9226 -0.0391
   41LEU    CD2 5304   4.268   7.207   5.797 -0.4196  0.4468 -0.0449
   41LEU   HD21 5305   4.230   7.297   5.744 -2.1341 -0.4048 -0.3269
   41LEU   HD22 5306   4.377   7.208   5.815 -0.2753  2.1040 -0.8336
   41LEU   HD23 5307   4.211   7.204   5.892 -1.8413  0.7816 -0.8543
   41LEU      C 5308   4.503   6.815   5.825  0.3005 -0.4525  1.0376
   41LEU      O 5309   4.518   6.798   5.941  0.6532  0.3851  0.1604
   42GLY      N 5310   4.529   6.709   5.738 -0.3736 -0.7233  0.4169
   42GLY     HN 5311   4.517   6.714   5.639 -2.4094  1.4962  0.6692
   42GLY     CA 5312   4.589   6.585   5.791 -0.3937 -0.7034 -0.4034
   42GLY    HA1 5313   4.576   6.517   5.708  0.4280 -0.0297 -1.1064
   42GLY    HA2 5314   4.528   6.565   5.878  0.1924 -0.8613 -0.0194
   42GLY      C 5315   4.733   6.606   5.836  0.0505 -0.0836 -0.1507
   42GLY      O 5316   4.773   6.548   5.933 -0.1383 -0.5761  0.1708
   43THR      N 5317   4.813   6.681   5.762  0.5592  0.2700 -0.1325
   43THR     HN 5318   4.768   6.710   5.678  0.1475  1.4995  0.5007
   43THR     CA 5319   4.951   6.703   5.807 -0.0651 -0.2923  0.2370
   43THR     HA 5320   4.994   6.605   5.824  3.2954  0.9341 -0.2922
   43THR     CB 5321   5.047   6.772   5.703  0.3772  0.0813 -0.7826
   43THR     HB 5322   5.144   6.799   5.749  0.0322 -0.8164  0.5261
   43THR    OG1 5323   4.997   6.885   5.635  0.0663  0.1076  0.1224
   43THR    HG1 5324   4.922   6.849   5.587 -0.5113 -1.2761  1.9395
   43THR    CG2 5325   5.074   6.670   5.598  0.5233 -0.4613 -0.2278
   43THR   HG21 5326   5.130   6.589   5.648 -1.8539 -0.9000  2.0122
   43THR   HG22 5327   5.137   6.709   5.516 -1.5946  2.7747 -0.5209
   43THR   HG23 5328   4.990   6.631   5.537 -1.0599  1.4777  0.5808
   43THR      C 5329   4.958   6.781   5.933  0.7823 -0.6777 -0.9074
   43THR      O 5330   5.007   6.731   6.031 -0.0614 -0.2883  0.1259
   44THR      N 5331   4.900   6.898   5.942 -0.0776  0.5260 -0.4283
   44THR     HN 5332   4.854   6.928   5.859 -0.7914 -0.0388 -0.2503
   44THR     CA 5333   4.899   6.985   6.062 -0.0923  0.2533  0.5770
   44THR     HA 5334   5.004   6.992   6.085  0.7676 -2.9990 -1.5633
   44THR     CB 5335   4.837   7.123   6.031 -0.0963 -0.5374 -0.5381
   44THR     HB 5336   4.726   7.115   6.032 -0.3153  1.5512 -1.4437
   44THR    OG1 5337   4.866   7.181   5.907  0.0509  0.0614 -0.3425
   44THR    HG1 5338   4.839   7.117   5.841  0.5848 -0.1266 -0.3804
   44THR    CG2 5339   4.882   7.227   6.133 -0.0030  0.1269 -0.7765
   44THR   HG21 5340   4.825   7.320   6.110  2.4552  2.2084  1.0659
   44THR   HG22 5341   4.991   7.231   6.116 -0.1497 -1.8730 -2.6726
   44THR   HG23 5342   4.859   7.200   6.238  1.4883 -0.2851 -0.5338
   44THR      C 5343   4.837   6.916   6.188 -0.4653 -0.9569  0.4119
   44THR      O 5344   4.897   6.908   6.297 -0.3931  0.3157  0.1072
   45GLY      N 5345   4.722   6.853   6.159  0.1539  0.3335  0.4511
   45GLY     HN 5346   4.701   6.844   6.061 -1.1995  0.7119  0.6856
   45GLY     CA 5347   4.638   6.776   6.253  0.2740 -0.7277 -0.0051
   45GLY    HA1 5348   4.558   6.733   6.195 -0.1652  0.1106 -0.0363
   45GLY    HA2 5349   4.612   6.832   6.341  2.2566 -0.0152  0.1883
   45GLY      C 5350   4.715   6.660   6.307 -0.2127  0.7483 -0.1728
   45GLY      O 5351   4.742   6.653   6.428  0.6799 -0.3682 -0.8132
   46ASN      N 5352   4.751   6.561   6.224  0.2253  0.3695 -0.0195
   46ASN     HN 5353   4.726   6.570   6.128  0.2772  2.4818  0.1107
   46ASN     CA 5354   4.826   6.445   6.270 -0.5531 -0.2303 -0.2613
   46ASN     HA 5355   4.769   6.397   6.349  0.1323 -0.7951 -0.1053
   46ASN     CB 5356   4.836   6.334   6.171  0.4612 -0.0589 -0.8437
   46ASN    HB1 5357   4.868   6.236   6.213 -0.6060 -1.0533 -2.2465
   46ASN    HB2 5358   4.894   6.356   6.079 -1.7188 -3.2016 -3.2144
   46ASN     CG 5359   4.697   6.287   6.147  0.1510 -0.0569  0.4576
   46ASN    OD1 5360   4.625   6.255   6.240 -0.5887 -0.0039  0.1049
   46ASN    ND2 5361   4.655   6.297   6.020  0.0745 -0.2103  0.0819
   46ASN   HD21 5362   4.563   6.263   6.001 -0.1034  1.4171 -2.4313
   46ASN   HD22 5363   4.713   6.338   5.949 -1.2822  0.3558 -0.7375
   46ASN      C 5364   4.968   6.480   6.335  0.3186  0.6011 -0.1618
   46ASN      O 5365   5.000   6.417   6.432  0.0508  0.0898 -0.3715
   47GLY      N 5366   5.046   6.580   6.284 -0.2731  0.7368  0.4462
   47GLY     HN 5367   5.019   6.634   6.205  0.9988  0.4460 -0.2225
   47GLY     CA 5368   5.161   6.639   6.361  0.1999 -0.3439  0.2504
   47GLY    HA1 5369   5.184   6.730   6.307 -1.4800  0.8319  1.4279
   47GLY    HA2 5370   5.250   6.577   6.360  0.5876  0.1676 -1.5822
   47GLY      C 5371   5.132   6.676   6.511  0.0445 -0.7156 -0.5361
   47GLY      O 5372   5.202   6.625   6.605 -0.0898  0.0691  0.1893
   48LEU      N 5373   5.022   6.753   6.535  0.1528 -0.9766 -0.2474
   48LEU     HN 5374   4.968   6.788   6.459 -0.9759  0.4948  1.1715
   48LEU     CA 5375   4.984   6.798   6.675 -0.3346 -0.7081  0.1602
   48LEU     HA 5376   5.077   6.823   6.724 -0.1971  0.1638 -0.5117
   48LEU     CB 5377   4.881   6.912   6.670 -0.3153  0.3317  0.3162
   48LEU    HB1 5378   4.821   6.929   6.762 -0.9042  1.9079 -0.3202
   48LEU    HB2 5379   4.801   6.884   6.598  0.2319  2.3666 -1.1949
   48LEU     CG 5380   4.934   7.041   6.613  0.2124  0.4794  0.1423
   48LEU     HG 5381   4.979   7.033   6.512  1.3356 -1.8721  0.7585
   48LEU    CD1 5382   4.818   7.144   6.594  0.2875 -0.0580 -0.0107
   48LEU   HD11 5383   4.859   7.244   6.569  1.0580 -0.5256 -0.6562
   48LEU   HD12 5384   4.757   7.162   6.685 -0.0972 -2.5183  0.3001
   48LEU   HD13 5385   4.742   7.119   6.516 -0.4544  1.2938  0.2421
   48LEU    CD2 5386   5.043   7.104   6.696 -0.4365 -0.2653 -0.0314
   48LEU   HD21 5387   5.121   7.032   6.729 -0.5551 -0.9765 -1.2478
   48LEU   HD22 5388   5.006   7.140   6.794  1.4518 -0.9029  0.9735
   48LEU   HD23 5389   5.087   7.191   6.642 -1.7912 -1.8240 -3.9453
   48LEU      C 5390   4.931   6.683   6.750 -0.2460 -0.1531 -0.0120
   48LEU      O 5391   4.956   6.667   6.870 -0.4841  0.0535 -0.6339
   49VAL      N 5392   4.853   6.591   6.693 -0.0146  0.5393 -1.1612
   49VAL     HN 5393   4.825   6.603   6.598 -1.2248 -1.8203 -1.1699
   49VAL     CA 5394   4.824   6.462   6.764  0.2883 -0.4167 -0.7981
   49VAL     HA 5395   4.781   6.490   6.859  0.1173 -1.9276 -0.4067
   49VAL     CB 5396   4.706   6.393   6.697 -0.0245  0.4377 -0.1928
   49VAL     HB 5397   4.728   6.385   6.588 -0.6765  0.4082 -0.3250
   49VAL    CG1 5398   4.684   6.247   6.748  0.2731  0.5424 -0.2083
   49VAL   HG11 5399   4.774   6.183   6.754 -0.9131 -1.1918 -0.3958
   49VAL   HG12 5400   4.613   6.193   6.682 -1.1049  0.8182  1.0139
   49VAL   HG13 5401   4.627   6.253   6.843 -0.1572  1.5579 -0.5108
   49VAL    CG2 5402   4.576   6.465   6.724 -0.7179  0.0032 -0.1747
   49VAL   HG21 5403   4.492   6.406   6.680 -1.2144 -0.5638  1.4567
   49VAL   HG22 5404   4.571   6.569   6.685  0.4843 -0.2467 -1.0585
   49VAL   HG23 5405   4.549   6.452   6.831 -0.0373  1.3465  0.1782
   49VAL      C 5406   4.941   6.375   6.793  0.4743 -1.1221  0.5377
   49VAL      O 5407   4.946   6.314   6.892 -0.0694  0.0430 -0.4649
   50LEU      N 5408   5.045   6.360   6.703 -0.8126 -1.1554 -0.1248
   50LEU     HN 5409   5.034   6.395   6.610 -2.1517 -1.1895  0.0117
   50LEU     CA 5410   5.171   6.289   6.722  0.0974  0.4781 -0.4278
   50LEU     HA 5411   5.150   6.192   6.764 -2.6278  0.2364 -2.1120
   50LEU     CB 5412   5.244   6.273   6.580 -0.0573 -0.3455 -0.2177
   50LEU    HB1 5413   5.279   6.372   6.544  1.1202 -1.0554 -1.1330
   50LEU    HB2 5414   5.171   6.247   6.501  2.7258  0.2283 -3.2164
   50LEU     CG 5415   5.371   6.184   6.585 -0.3185  0.4974 -0.1988
   50LEU     HG 5416   5.427   6.240   6.663  0.0367  1.0461 -0.8331
   50LEU    CD1 5417   5.344   6.033   6.625 -0.1172 -0.4908  0.0676
   50LEU   HD11 5418   5.441   5.979   6.616 -0.5146 -1.1089 -0.7302
   50LEU   HD12 5419   5.276   5.987   6.550 -0.7371  0.9656 -0.2865
   50LEU   HD13 5420   5.307   6.033   6.729 -2.0929  1.3021 -0.5652
   50LEU    CD2 5421   5.450   6.189   6.449  0.1919  0.1877  0.1917
   50LEU   HD21 5422   5.553   6.148   6.458  0.8083  1.9144  1.6727
   50LEU   HD22 5423   5.462   6.295   6.419  0.3477 -0.2878 -1.5402
   50LEU   HD23 5424   5.408   6.137   6.360  2.9066 -1.0565 -0.4846
   50LEU      C 5425   5.261   6.359   6.825  0.5921 -1.1367 -0.0412
   50LEU      O 5426   5.331   6.292   6.894 -0.1644 -0.4600 -0.2225
   51TRP      N 5427   5.256   6.493   6.832  0.0111  1.3236 -0.2785
   51TRP     HN 5428   5.209   6.543   6.760  0.3323  0.3037 -1.2248
   51TRP     CA 5429   5.322   6.559   6.938  0.0196 -0.8014  0.8576
   51TRP     HA 5430   5.422   6.519   6.945 -0.3982 -2.6531 -2.0376
   51TRP     CB 5431   5.343   6.709   6.896 -0.0409 -0.0831  0.1601
   51TRP    HB1 5432   5.239   6.730   6.862 -0.2796 -0.0290  0.9010
   51TRP    HB2 5433   5.405   6.721   6.805  0.5244  1.1957  0.6898
   51TRP     CG 5434   5.375   6.819   6.996 -0.2774 -0.5308  0.1157
   51TRP    CD1 5435   5.502   6.872   7.027 -0.0670  0.4600  0.4077
   51TRP    HD1 5436   5.590   6.842   6.973 -1.2768 -0.2925 -1.2099
   51TRP    NE1 5437   5.484   6.976   7.112 -0.4341 -0.2256 -1.0050
   51TRP    HE1 5438   5.554   7.014   7.169  0.9384 -1.9836 -1.4474
   51TRP    CE2 5439   5.351   6.990   7.147 -0.2441 -0.0905 -0.6181
   51TRP    CD2 5440   5.275   6.897   7.071 -0.1423 -0.0021  0.6085
   51TRP    CE3 5441   5.141   6.891   7.081  0.2022  0.5967 -0.4974
   51TRP    HE3 5442   5.091   6.816   7.021  1.7362 -0.4336 -0.5520
   51TRP    CZ3 5443   5.072   6.969   7.175 -0.2986  0.0799 -0.3527
   51TRP    HZ3 5444   4.965   6.955   7.179 -0.3033 -0.2649 -1.5120
   51TRP    CZ2 5445   5.290   7.066   7.236  0.9555 -0.3891 -0.0735
   51TRP    HZ2 5446   5.344   7.126   7.308  0.6587 -0.3975  0.1560
   51TRP    CH2 5447   5.151   7.048   7.255  0.2811 -0.0003  0.4632
   51TRP    HH2 5448   5.100   7.100   7.335  1.1025 -2.4591  2.7024
   51TRP      C 5449   5.269   6.542   7.079  0.5609 -0.4435  0.3695
   51TRP      O 5450   5.345   6.523   7.175  0.4238  1.1476  0.4371
   52THR      N 5451   5.139   6.534   7.096  0.8643 -0.5990 -0.6010
   52THR     HN 5452   5.079   6.547   7.019 -1.9151  1.0458  1.6640
   52THR     CA 5453   5.089   6.535   7.229  1.0348  0.1055  0.1850
   52THR     HA 5454   5.141   6.611   7.286  2.0655 -0.3120 -0.1831
   52THR     CB 5455   4.942   6.584   7.246 -0.3590 -0.2021 -0.1631
   52THR     HB 5456   4.941   6.692   7.219  0.8054  0.0813  0.8786
   52THR    OG1 5457   4.891   6.573   7.379 -0.3393  0.3930  0.1302
   52THR    HG1 5458   4.963   6.606   7.433 -0.3699  0.9134 -0.1394
   52THR    CG2 5459   4.859   6.505   7.150  0.0597 -0.0805 -0.1910
   52THR   HG21 5460   4.763   6.556   7.126  1.5180  2.1109 -1.7374
   52THR   HG22 5461   4.842   6.397   7.168 -2.0384  0.0596 -0.9764
   52THR   HG23 5462   4.908   6.502   7.050  0.9427 -2.8082  0.2303
   52THR      C 5463   5.116   6.404   7.302 -0.0060  0.5945  0.4018
   52THR      O 5464   5.141   6.400   7.422  0.5674  0.1149  0.3787
   53VAL      N 5465   5.125   6.287   7.235  0.3005  0.1372  0.3200
   53VAL     HN 5466   5.127   6.290   7.136  0.7399  1.2515  0.3501
   53VAL     CA 5467   5.135   6.154   7.300  0.6250  0.0855 -0.5767
   53VAL     HA 5468   5.087   6.162   7.397 -0.3593 -0.5981 -0.9941
   53VAL     CB 5469   5.062   6.054   7.213  0.5173 -0.1792 -0.2792
   53VAL     HB 5470   5.053   5.957   7.267 -1.3323 -1.2937 -2.3955
   53VAL    CG1 5471   4.911   6.094   7.205  0.0853  0.1183  0.3417
   53VAL   HG11 5472   4.862   6.112   7.303 -0.5447 -1.3621  0.3164
   53VAL   HG12 5473   4.851   6.013   7.159  0.4038 -0.0530  0.2237
   53VAL   HG13 5474   4.892   6.180   7.137  0.9000 -0.8574 -1.1793
   53VAL    CG2 5475   5.128   6.037   7.072 -0.2030  0.3289 -0.3339
   53VAL   HG21 5476   5.159   6.133   7.024 -0.6767  0.3540 -0.5907
   53VAL   HG22 5477   5.052   5.997   7.002 -1.6615  0.5209  1.0743
   53VAL   HG23 5478   5.220   5.975   7.074 -0.0918  0.3806 -2.1217
   53VAL      C 5479   5.274   6.116   7.333 -0.0686  0.0904 -0.0698
   53VAL      O 5480   5.299   6.034   7.422  0.1551 -0.3665  0.2193
   54PHE      N 5481   5.369   6.184   7.270  0.1921 -0.3302 -0.2547
   54PHE     HN 5482   5.358   6.252   7.198 -0.5838  1.9654  1.8880
   54PHE     CA 5483   5.506   6.178   7.317 -0.6207  0.8162 -0.1554
   54PHE     HA 5484   5.522   6.102   7.392 -0.5922  1.8990  0.9619
   54PHE     CB 5485   5.606   6.160   7.199 -0.0971 -0.1977 -0.4477
   54PHE    HB1 5486   5.712   6.164   7.229  0.4877 -1.2803 -2.2014
   54PHE    HB2 5487   5.608   6.248   7.131  1.8353  0.4908  0.4342
   54PHE     CG 5488   5.579   6.029   7.124  1.1685  0.4072  0.3948
   54PHE    CD1 5489   5.523   6.025   6.993  0.1412 -0.0028 -0.4042
   54PHE    HD1 5490   5.493   6.114   6.940  3.8043  0.1995 -2.5010
   54PHE    CE1 5491   5.508   5.908   6.923  0.3830  0.0379 -0.2587
   54PHE    HE1 5492   5.491   5.914   6.817  4.8193 -0.7052 -1.2049
   54PHE     CZ 5493   5.553   5.789   6.978 -0.1345  0.3710  0.7548
   54PHE     HZ 5494   5.531   5.696   6.926  0.9871  0.9755 -0.8939
   54PHE    CD2 5495   5.615   5.906   7.178 -0.2414 -0.9901  0.1129
   54PHE    HD2 5496   5.644   5.907   7.282 -0.1864 -3.9338  0.2286
   54PHE    CE2 5497   5.589   5.785   7.112  0.0537 -0.2205  0.6271
   54PHE    HE2 5498   5.615   5.689   7.154 -0.6716 -1.0878 -0.8003
   54PHE      C 5499   5.557   6.298   7.401  0.4993  0.1638 -0.8125
   54PHE      O 5500   5.672   6.300   7.446  0.4538 -0.0140 -0.0163
   55ARG      N 5501   5.467   6.401   7.423 -0.3864 -0.2858 -0.7532
   55ARG     HN 5502   5.382   6.397   7.372  0.7244 -1.7532 -2.6205
   55ARG     CA 5503   5.514   6.519   7.486  0.1342 -0.7547  0.1972
   55ARG     HA 5504   5.606   6.544   7.433 -0.5610  0.7296 -0.3797
   55ARG     CB 5505   5.414   6.638   7.450 -0.5619  1.0726 -0.1096
   55ARG    HB1 5506   5.318   6.600   7.491 -0.0197  0.9343  1.0838
   55ARG    HB2 5507   5.409   6.652   7.340  0.1699 -0.3852 -0.3587
   55ARG     CG 5508   5.454   6.770   7.521  0.5733 -0.2136 -0.2834
   55ARG    HG1 5509   5.495   6.837   7.442 -1.2593  0.3425 -0.8261
   55ARG    HG2 5510   5.521   6.761   7.609 -1.5839 -0.0256  1.4751
   55ARG     CD 5511   5.327   6.847   7.568 -0.5954 -0.3955 -0.2996
   55ARG    HD1 5512   5.302   6.808   7.669  1.0035 -0.1415  0.2146
   55ARG    HD2 5513   5.250   6.843   7.487  0.4201 -0.9066 -1.2651
   55ARG     NE 5514   5.366   6.996   7.579  0.0144  0.1531  0.4531
   55ARG     HE 5515   5.461   7.013   7.554  0.6540 -1.3549  1.6842
   55ARG     CZ 5516   5.307   7.074   7.666  0.1493  0.2117 -0.3058
   55ARG    NH1 5517   5.191   7.044   7.720  0.0196  0.3326  0.3546
   55ARG   HH11 5518   5.154   6.951   7.718  3.2354 -1.0752  0.6450
   55ARG   HH12 5519   5.152   7.111   7.784 -0.8958 -0.6515  0.8531
   55ARG    NH2 5520   5.351   7.194   7.693  0.4973 -0.0639 -0.1781
   55ARG   HH21 5521   5.426   7.230   7.637  0.1673 -0.0082 -0.5914
   55ARG   HH22 5522   5.283   7.256   7.731 -0.1258 -0.2805 -0.9130
   55ARG      C 5523   5.547   6.491   7.631 -0.2463 -0.2133  0.3390
   55ARG      O 5524   5.653   6.523   7.683  0.0401 -0.2508 -0.2255
   56SER      N 5525   5.455   6.408   7.691  0.1203 -0.0999 -0.3508
   56SER     HN 5526   5.363   6.407   7.652 -0.6320 -0.5331  1.3541
   56SER     CA 5527   5.470   6.346   7.818 -0.3672  0.1920 -0.7568
   56SER     HA 5528   5.491   6.430   7.884 -0.4869  0.5205 -1.1330
   56SER     CB 5529   5.334   6.278   7.871  0.0622 -0.6346  0.7324
   56SER    HB1 5530   5.358   6.207   7.953  1.4271 -1.0967 -0.0307
   56SER    HB2 5531   5.282   6.219   7.792 -0.8292 -2.4842  2.6185
   56SER     OG 5532   5.246   6.370   7.934 -0.2928 -0.7029  0.1744
   56SER    HG1 5533   5.209   6.421   7.862 -0.4301  0.1259  0.8182
   56SER      C 5534   5.578   6.247   7.837  0.5812 -0.1799 -0.4313
   56SER      O 5535   5.599   6.161   7.750  0.3621  0.2657 -0.2914
   57SER      N 5536   5.652   6.256   7.953  0.3932  0.0481  0.4757
   57SER     HN 5537   5.630   6.329   8.017 -0.7330  2.1682 -2.0901
   57SER     CA 5538   5.749   6.165   7.998 -0.4179  0.5373  0.3314
   57SER     HA 5539   5.839   6.166   7.937  0.5125 -0.3444  1.6191
   57SER     CB 5540   5.790   6.197   8.142 -0.1333 -0.1674  0.1703
   57SER    HB1 5541   5.862   6.122   8.180 -1.9160 -1.5626  0.9093
   57SER    HB2 5542   5.703   6.199   8.210  0.7090 -0.7908  1.2854
   57SER     OG 5543   5.851   6.327   8.140 -0.0975  0.5945 -0.0170
   57SER    HG1 5544   5.840   6.372   8.225  1.1509 -0.6607  0.8519
   57SER      C 5545   5.709   6.016   7.998 -0.2482 -0.5276 -0.0541
   57SER      O 5546   5.598   5.995   8.043  0.0849 -0.2827  0.2241
   58ARG      N 5547   5.790   5.917   7.962 -1.1155  0.1855 -0.1705
   58ARG     HN 5548   5.887   5.940   7.962 -0.9138 -0.5967 -1.1613
   58ARG     CA 5549   5.769   5.774   7.945 -0.3626 -0.4197 -0.4276
   58ARG     HA 5550   5.726   5.773   7.846 -0.6586  0.8477 -0.3329
   58ARG     CB 5551   5.891   5.684   7.958 -0.2616 -0.0349  0.0638
   58ARG    HB1 5552   5.839   5.590   7.930  0.1434 -0.7566  1.6527
   58ARG    HB2 5553   5.941   5.687   8.057 -0.2597  2.8737  0.0710
   58ARG     CG 5554   6.015   5.711   7.867  0.0793 -0.0533  0.1096
   58ARG    HG1 5555   6.092   5.775   7.916  2.7050 -1.6908 -1.5905
   58ARG    HG2 5556   5.991   5.749   7.765 -0.1263  0.4733  0.3505
   58ARG     CD 5557   6.077   5.577   7.834  0.9766  0.6263 -0.3163
   58ARG    HD1 5558   6.012   5.515   7.767 -0.8783  1.2489  0.8238
   58ARG    HD2 5559   6.092   5.527   7.932 -1.7316  0.9648  0.3641
   58ARG     NE 5560   6.206   5.605   7.762 -0.0522 -0.1695  0.0032
   58ARG     HE 5561   6.222   5.701   7.737 -2.3529  0.6446  1.3107
   58ARG     CZ 5562   6.304   5.522   7.732  0.2572 -0.3232 -0.1353
   58ARG    NH1 5563   6.296   5.396   7.763  0.0548 -0.2306 -0.1609
   58ARG   HH11 5564   6.205   5.358   7.781  0.5763 -1.7414 -0.5102
   58ARG   HH12 5565   6.364   5.334   7.725  0.6162  0.4170 -0.2188
   58ARG    NH2 5566   6.412   5.561   7.666 -0.4861  0.4980  0.1459
   58ARG   HH21 5567   6.418   5.657   7.640 -0.4156  0.1667 -1.1289
   58ARG   HH22 5568   6.487   5.496   7.662 -0.9418 -0.0158 -0.2299
   58ARG      C 5569   5.657   5.717   8.039  0.0240  0.1750 -0.6017
   58ARG      O 5570   5.555   5.668   7.986  0.5451 -0.4184  0.1740
   59GLU      N 5571   5.676   5.724   8.175  0.4082 -0.2313 -0.0570
   59GLU     HN 5572   5.756   5.776   8.205 -1.0761  3.1037 -1.3548
   59GLU     CA 5573   5.592   5.658   8.270  0.3721 -0.0656 -0.3666
   59GLU     HA 5574   5.571   5.566   8.216 -1.6843 -0.3898  0.8884
   59GLU     CB 5575   5.653   5.619   8.409  0.2086 -0.3292 -0.5138
   59GLU    HB1 5576   5.579   5.606   8.491 -0.0849 -0.4910 -0.8013
   59GLU    HB2 5577   5.718   5.704   8.439  0.9467 -0.0012 -2.7962
   59GLU     CG 5578   5.750   5.498   8.412  0.4594 -1.0862 -0.0576
   59GLU    HG1 5579   5.839   5.523   8.351 -1.3451  0.9143 -2.0667
   59GLU    HG2 5580   5.695   5.407   8.381 -1.8594 -0.3929  1.6672
   59GLU     CD 5581   5.783   5.467   8.557 -0.8407  0.1831 -0.0844
   59GLU    OE1 5582   5.743   5.362   8.619 -0.3256 -0.2690 -0.0463
   59GLU    OE2 5583   5.857   5.548   8.617 -0.7802  0.4280 -0.0108
   59GLU      C 5584   5.462   5.732   8.281  0.3352  0.1118  1.0358
   59GLU      O 5585   5.362   5.670   8.317  0.1520  0.1004 -0.3567
   60LYS      N 5586   5.450   5.862   8.246  0.2204 -0.3952  0.1729
   60LYS     HN 5587   5.523   5.905   8.194 -2.4374  2.8898 -1.2496
   60LYS     CA 5588   5.327   5.938   8.254 -0.2547 -0.2677 -0.7632
   60LYS     HA 5589   5.266   5.892   8.330  0.3468 -0.9325 -0.6712
   60LYS     CB 5590   5.365   6.092   8.275  0.5923 -0.3184 -0.5701
   60LYS    HB1 5591   5.276   6.152   8.307  0.9716  0.6553 -1.2682
   60LYS    HB2 5592   5.400   6.140   8.181  1.9693  2.4593  1.2387
   60LYS     CG 5593   5.466   6.110   8.388 -0.3254  0.5553  0.7687
   60LYS    HG1 5594   5.476   6.219   8.405 -0.9659  0.9867 -1.2484
   60LYS    HG2 5595   5.568   6.075   8.362 -0.0487  0.4969  1.9234
   60LYS     CD 5596   5.426   6.046   8.515  0.2477  0.0730  0.1304
   60LYS    HD1 5597   5.502   6.066   8.594  1.5198 -3.6054  0.0384
   60LYS    HD2 5598   5.426   5.935   8.508 -0.7938  0.0634  0.1848
   60LYS     CE 5599   5.283   6.092   8.568 -0.1366 -0.0280  0.4814
   60LYS    HE1 5600   5.245   6.040   8.658  2.2463  0.1675  1.6715
   60LYS    HE2 5601   5.208   6.062   8.491  1.0754 -1.7302 -0.1098
   60LYS     NZ 5602   5.286   6.238   8.594  0.2457 -0.1808  0.2126
   60LYS    HZ1 5603   5.210   6.258   8.662 -1.0732 -1.4971 -0.7839
   60LYS    HZ2 5604   5.271   6.282   8.501 -0.3715  1.6868  1.1404
   60LYS    HZ3 5605   5.376   6.275   8.630  0.3301 -0.1472 -0.0332
   60LYS      C 5606   5.243   5.929   8.127 -0.0146  0.0414 -0.5547
   60LYS      O 5607   5.148   6.001   8.114  0.2116  0.1854  0.5193
   61ARG      N 5608   5.285   5.848   8.028 -0.1512 -0.6432  0.2572
   61ARG     HN 5609   5.366   5.789   8.030  1.5849  1.4463 -2.0051
   61ARG     CA 5610   5.207   5.822   7.912  0.0801 -0.3406 -0.1643
   61ARG     HA 5611   5.156   5.908   7.871  0.9203  0.1026 -0.3124
   61ARG     CB 5612   5.291   5.767   7.785 -0.2609 -1.2318 -0.1322
   61ARG    HB1 5613   5.223   5.735   7.703 -0.6314 -1.7281  0.3614
   61ARG    HB2 5614   5.341   5.673   7.816  0.6949 -0.0382  2.2330
   61ARG     CG 5615   5.391   5.871   7.729 -0.0325 -0.2860  0.1657
   61ARG    HG1 5616   5.441   5.919   7.816 -0.8584 -2.5590  2.0275
   61ARG    HG2 5617   5.331   5.942   7.669  0.1936 -0.5159 -0.3341
   61ARG     CD 5618   5.480   5.808   7.622 -0.0804  0.1476  0.4887
   61ARG    HD1 5619   5.435   5.795   7.521  0.6015  1.5281 -0.0265
   61ARG    HD2 5620   5.521   5.709   7.652 -0.6166 -0.1091  0.3831
   61ARG     NE 5621   5.593   5.906   7.616 -0.2645 -0.7105  0.1537
   61ARG     HE 5622   5.571   5.995   7.656 -3.9611 -2.0378  1.4935
   61ARG     CZ 5623   5.715   5.883   7.576 -0.5090  0.2526  0.1009
   61ARG    NH1 5624   5.754   5.763   7.536  0.2697 -0.0157  0.0952
   61ARG   HH11 5625   5.852   5.744   7.525  0.1454 -1.0613  0.6440
   61ARG   HH12 5626   5.711   5.683   7.576  1.7591 -1.9856 -1.9449
   61ARG    NH2 5627   5.802   5.984   7.562  0.5044 -0.1894 -0.3576
   61ARG   HH21 5628   5.881   5.978   7.501  1.0095 -0.4488  0.3129
   61ARG   HH22 5629   5.766   6.072   7.592 -0.1485  0.5277 -3.0387
   61ARG      C 5630   5.105   5.717   7.937  0.3958  0.2855  0.0790
   61ARG      O 5631   5.129   5.626   8.021 -0.5674  0.0452  0.8170
   62ARG      N 5632   4.990   5.726   7.869 -0.7910  0.0898  0.7761
   62ARG     HN 5633   4.983   5.795   7.797  1.4141 -1.0489 -0.6735
   62ARG     CA 5634   4.876   5.646   7.901  0.4806  0.5287 -0.3770
   62ARG     HA 5635   4.865   5.605   8.000 -2.3328 -0.2428 -0.9140
   62ARG     CB 5636   4.757   5.729   7.860  0.3572 -0.7200  0.1438
   62ARG    HB1 5637   4.664   5.684   7.903  0.3084  0.2146  1.0657
   62ARG    HB2 5638   4.756   5.734   7.749  0.7269 -1.2522  0.1150
   62ARG     CG 5639   4.766   5.876   7.907  0.6071 -1.3243 -0.1873
   62ARG    HG1 5640   4.850   5.930   7.859  0.0578  0.6836  1.0186
   62ARG    HG2 5641   4.792   5.869   8.015 -1.2257  0.7505  0.4674
   62ARG     CD 5642   4.631   5.948   7.892 -0.0544  0.4487 -0.1000
   62ARG    HD1 5643   4.628   6.039   7.956  0.1529  0.5166 -0.1879
   62ARG    HD2 5644   4.542   5.890   7.924 -1.7793  3.0644  0.1236
   62ARG     NE 5645   4.626   5.991   7.749  0.7575  0.1860  0.2797
   62ARG     HE 5646   4.700   5.955   7.691  1.8320  1.0450  1.0714
   62ARG     CZ 5647   4.555   6.091   7.693  0.4610 -0.1074  0.0272
   62ARG    NH1 5648   4.472   6.168   7.758 -0.1787  0.1947 -0.4000
   62ARG   HH11 5649   4.456   6.164   7.856 -0.6025 -0.3483 -0.4897
   62ARG   HH12 5650   4.432   6.241   7.703 -0.1215  0.5196 -0.0142
   62ARG    NH2 5651   4.577   6.119   7.567  0.3101  0.0462  0.5424
   62ARG   HH21 5652   4.593   6.051   7.496 -2.4973  2.0958 -2.3876
   62ARG   HH22 5653   4.524   6.200   7.540  2.8743  2.1462  1.4488
   62ARG      C 5654   4.868   5.521   7.813 -0.0613 -0.5639  0.5940
   62ARG      O 5655   4.929   5.514   7.707 -0.2692 -0.1809 -0.5596
   63SER      N 5656   4.788   5.414   7.838 -0.2786 -0.6427  0.2124
   63SER     HN 5657   4.738   5.414   7.924  0.1719  1.9645  0.5608
   63SER     CA 5658   4.766   5.301   7.752 -0.1738 -0.2136 -0.4332
   63SER     HA 5659   4.862   5.256   7.733 -0.9490 -1.7036 -0.9982
   63SER     CB 5660   4.681   5.188   7.813 -0.1126 -0.1579 -0.0898
   63SER    HB1 5661   4.736   5.145   7.899  0.5428 -1.5345 -1.1606
   63SER    HB2 5662   4.645   5.116   7.737  1.2759 -1.9736  0.8982
   63SER     OG 5663   4.561   5.243   7.873  0.4737  0.4244 -0.3096
   63SER    HG1 5664   4.576   5.272   7.963 -0.1967  0.6786 -0.2720
   63SER      C 5665   4.712   5.342   7.617  0.3035  0.9018 -0.1599
   63SER      O 5666   4.749   5.280   7.519 -0.4215  0.3460  0.8663
   64ALA      N 5667   4.623   5.442   7.613  0.6425 -0.3822  0.5594
   64ALA     HN 5668   4.606   5.487   7.700 -0.2707 -0.9453  0.6898
   64ALA     CA 5669   4.560   5.483   7.491  0.0853  0.2276  0.2437
   64ALA     HA 5670   4.534   5.393   7.437 -0.1760  0.0640  0.6327
   64ALA     CB 5671   4.436   5.577   7.504 -0.4626 -0.4028 -0.5915
   64ALA    HB1 5672   4.385   5.523   7.586 -0.0698  0.4011  0.1952
   64ALA    HB2 5673   4.372   5.579   7.413  0.6729 -2.3703 -1.4969
   64ALA    HB3 5674   4.486   5.672   7.533  0.9832 -0.9912 -1.0546
   64ALA      C 5675   4.660   5.541   7.393  0.0579 -0.2577 -0.1050
   64ALA      O 5676   4.647   5.529   7.272  0.5104 -0.1140 -0.1024
   65ASP      N 5677   4.765   5.611   7.449 -0.0751  0.5458  0.2165
   65ASP     HN 5678   4.782   5.606   7.547 -0.6027  1.5021  0.3663
   65ASP     CA 5679   4.860   5.688   7.368  0.5210 -0.3539  0.0654
   65ASP     HA 5680   4.804   5.769   7.325  0.1289  0.3962  1.9090
   65ASP     CB 5681   4.981   5.743   7.457  0.7256  0.3116 -0.0089
   65ASP    HB1 5682   5.067   5.780   7.396  1.5328 -1.6579 -0.1586
   65ASP    HB2 5683   5.022   5.655   7.512  0.9309  1.4991  1.8417
   65ASP     CG 5684   4.930   5.851   7.545  0.2076  0.1693  0.1972
   65ASP    OD1 5685   4.988   5.875   7.655  0.2803  0.1319 -0.1000
   65ASP    OD2 5686   4.829   5.920   7.505  0.0397 -0.0511  0.0454
   65ASP      C 5687   4.927   5.604   7.260  0.0510 -0.9120  0.0123
   65ASP      O 5688   4.945   5.658   7.147 -0.3629 -0.2437  0.3946
   66ILE      N 5689   4.964   5.471   7.291  0.0175 -0.0554  0.4744
   66ILE     HN 5690   4.961   5.440   7.386 -3.3096  0.5910  0.6782
   66ILE     CA 5691   5.031   5.388   7.196 -0.4106 -0.0669  0.6179
   66ILE     HA 5692   5.124   5.437   7.171 -0.7525  1.2477  1.8372
   66ILE     CB 5693   5.060   5.257   7.265  0.3604  1.3945  0.1166
   66ILE     HB 5694   4.969   5.220   7.317 -0.0190 -1.6186 -2.3665
   66ILE    CG2 5695   5.098   5.137   7.164 -0.4374  0.2950 -0.6327
   66ILE   HG21 5696   5.127   5.052   7.229  0.1597 -0.2008 -1.5383
   66ILE   HG22 5697   5.179   5.164   7.093  0.5201 -0.5501  0.1040
   66ILE   HG23 5698   5.021   5.088   7.101  0.6628 -0.3651 -1.4799
   66ILE    CG1 5699   5.164   5.264   7.382 -0.4653 -0.5081 -0.0062
   66ILE   HG11 5700   5.188   5.165   7.427  1.2719 -0.5374 -0.8927
   66ILE   HG12 5701   5.109   5.325   7.456  0.9948  1.9992 -0.8681
   66ILE     CD 5702   5.291   5.343   7.347  0.2113  0.1524  0.4547
   66ILE    HD1 5703   5.337   5.279   7.268  2.8089  1.0123  1.1810
   66ILE    HD2 5704   5.353   5.334   7.438  0.1230 -4.6435  0.3072
   66ILE    HD3 5705   5.267   5.448   7.320 -1.8792 -0.3567  0.1128
   66ILE      C 5706   4.944   5.370   7.063 -0.3713 -1.2146  0.4565
   66ILE      O 5707   5.003   5.402   6.957 -0.1193 -0.1521 -0.1349
   67PHE      N 5708   4.811   5.342   7.066  0.5294 -0.0682  0.4599
   67PHE     HN 5709   4.766   5.317   7.151 -0.4648 -3.3155 -0.8613
   67PHE     CA 5710   4.720   5.338   6.954 -0.1411 -0.0699  0.0017
   67PHE     HA 5711   4.762   5.267   6.883  0.2083 -1.4459  1.5137
   67PHE     CB 5712   4.582   5.287   7.007  0.1834  0.6859  0.0935
   67PHE    HB1 5713   4.516   5.275   6.918  1.2821  0.4697 -0.7151
   67PHE    HB2 5714   4.535   5.349   7.087  1.3492 -0.7258  1.9568
   67PHE     CG 5715   4.602   5.143   7.060 -0.2897  0.1538 -0.3089
   67PHE    CD1 5716   4.646   5.040   6.981  0.3121 -0.6472  0.1710
   67PHE    HD1 5717   4.650   5.060   6.875 -2.4908 -0.0357  0.0851
   67PHE    CE1 5718   4.654   4.908   7.027 -0.6268  0.0847  0.0425
   67PHE    HE1 5719   4.688   4.836   6.954 -0.1787  1.4741 -1.1690
   67PHE     CZ 5720   4.624   4.875   7.162  0.6166  0.5202  0.2418
   67PHE     HZ 5721   4.638   4.775   7.198  0.1600 -0.2306 -1.5633
   67PHE    CD2 5722   4.567   5.112   7.197 -0.4556  0.1787  0.5523
   67PHE    HD2 5723   4.539   5.193   7.263  0.2023  0.6270  0.2906
   67PHE    CE2 5724   4.571   4.978   7.246 -0.2791  0.7148  0.7146
   67PHE    HE2 5725   4.526   4.955   7.341 -2.7698  0.6642 -0.3950
   67PHE      C 5726   4.698   5.472   6.883  0.3672  0.7833 -0.7314
   67PHE      O 5727   4.710   5.477   6.761  0.2566 -0.1228 -0.2396
   68ILE      N 5728   4.684   5.582   6.966  0.6578 -0.0343  0.2970
   68ILE     HN 5729   4.691   5.571   7.064 -0.2214 -0.2365  0.3454
   68ILE     CA 5730   4.675   5.722   6.913 -0.3715  0.5664  0.9198
   68ILE     HA 5731   4.591   5.719   6.845 -0.2145  0.9854  0.7036
   68ILE     CB 5732   4.639   5.818   7.020  0.0058  0.3449  0.9900
   68ILE     HB 5733   4.731   5.824   7.083 -0.1045 -0.0483  1.1916
   68ILE    CG2 5734   4.628   5.952   6.951 -0.8853  0.0304 -0.0568
   68ILE   HG21 5735   4.588   6.034   7.014 -0.1189  1.0710 -0.8855
   68ILE   HG22 5736   4.573   5.947   6.855  0.4097 -1.5976 -0.7695
   68ILE   HG23 5737   4.731   5.987   6.926 -0.3147 -0.7437  1.1188
   68ILE    CG1 5738   4.517   5.776   7.113  0.1939 -0.2596  0.1219
   68ILE   HG11 5739   4.509   5.831   7.210  1.6624 -0.6826  0.5184
   68ILE   HG12 5740   4.532   5.669   7.138  1.3789 -0.0292  0.4511
   68ILE     CD 5741   4.372   5.782   7.048 -0.1661 -0.5753 -0.4982
   68ILE    HD1 5742   4.389   5.745   6.945  2.5985  1.4578 -0.8937
   68ILE    HD2 5743   4.342   5.889   7.045 -2.3038 -1.0884  0.5196
   68ILE    HD3 5744   4.284   5.729   7.091 -0.6865  0.7673  0.1745
   68ILE      C 5745   4.792   5.769   6.832  0.9211 -0.1119 -0.2629
   68ILE      O 5746   4.778   5.840   6.735  0.4533  0.3389 -0.3299
   69ALA      N 5747   4.915   5.737   6.874  0.7371 -0.2156 -0.0068
   69ALA     HN 5748   4.931   5.707   6.968 -1.9948 -1.7460  0.0985
   69ALA     CA 5749   5.038   5.772   6.803 -0.1711 -0.0589 -0.7611
   69ALA     HA 5750   5.041   5.876   6.773  0.1164  0.2279  0.2344
   69ALA     CB 5751   5.151   5.724   6.896 -0.2358 -0.0960  0.3184
   69ALA    HB1 5752   5.151   5.620   6.937 -0.9059  0.3152  1.4017
   69ALA    HB2 5753   5.149   5.773   6.996  1.8332 -1.5377  1.1500
   69ALA    HB3 5754   5.248   5.760   6.856 -0.4099  0.6517  0.5534
   69ALA      C 5755   5.054   5.697   6.673 -0.5345 -0.8176 -0.7601
   69ALA      O 5756   5.109   5.744   6.572  0.8573 -0.9472  0.0448
   70SER      N 5757   5.021   5.566   6.677 -0.2860  0.3806  0.1236
   70SER     HN 5758   5.009   5.528   6.769 -0.4608  2.6068  1.0928
   70SER     CA 5759   5.025   5.473   6.566 -0.4010  0.6427 -0.5444
   70SER     HA 5760   5.126   5.479   6.528 -0.3724  1.0858 -0.4141
   70SER     CB 5761   4.985   5.325   6.609  0.1310  0.6860 -0.1145
   70SER    HB1 5762   4.986   5.271   6.512  2.0952 -1.1513  0.8612
   70SER    HB2 5763   4.888   5.316   6.661  1.2973 -0.9728  1.8928
   70SER     OG 5764   5.084   5.266   6.696 -0.6472  0.5305 -0.2069
   70SER    HG1 5765   5.076   5.307   6.783 -1.2349  0.2296 -0.1140
   70SER      C 5766   4.924   5.516   6.460  0.7623  0.4292 -0.4693
   70SER      O 5767   4.960   5.528   6.345  0.0586  0.2442  0.2190
   71LEU      N 5768   4.795   5.552   6.508 -0.6041  0.6126  0.6166
   71LEU     HN 5769   4.761   5.528   6.599  0.5554 -1.0502  0.6512
   71LEU     CA 5770   4.710   5.619   6.416 -0.7796 -0.4139 -0.4601
   71LEU     HA 5771   4.694   5.549   6.336  0.4527 -3.3522  1.6927
   71LEU     CB 5772   4.577   5.660   6.482  0.0089  0.2255 -0.2287
   71LEU    HB1 5773   4.522   5.727   6.413  0.2636  0.9311  0.2492
   71LEU    HB2 5774   4.593   5.722   6.573  0.1493 -1.0089  0.6163
   71LEU     CG 5775   4.495   5.526   6.507  0.1970 -0.5661  0.2700
   71LEU     HG 5776   4.560   5.448   6.552 -3.3778 -2.5382  2.4321
   71LEU    CD1 5777   4.390   5.555   6.618 -0.4418 -0.1694  1.0136
   71LEU   HD11 5778   4.322   5.470   6.641 -2.1950  0.1709 -2.3232
   71LEU   HD12 5779   4.314   5.628   6.584  0.4171  0.1708 -0.2678
   71LEU   HD13 5780   4.433   5.603   6.708 -2.0094  1.7655  0.7930
   71LEU    CD2 5781   4.419   5.486   6.387  0.2933 -0.3213 -0.6782
   71LEU   HD21 5782   4.376   5.384   6.394 -1.7490  0.5070 -0.3014
   71LEU   HD22 5783   4.481   5.505   6.296  0.3381  1.4949 -0.3155
   71LEU   HD23 5784   4.330   5.550   6.370  1.8530  1.5474 -2.3713
   71LEU      C 5785   4.766   5.743   6.354 -0.2410 -0.7371  0.0824
   71LEU      O 5786   4.770   5.763   6.231  0.2784 -0.0005  0.4726
   72ALA      N 5787   4.827   5.833   6.434 -0.0678  0.2747 -0.6260
   72ALA     HN 5788   4.819   5.834   6.533  1.6207  1.6862 -0.4673
   72ALA     CA 5789   4.879   5.965   6.385 -0.2532  0.8276 -0.0929
   72ALA     HA 5790   4.797   6.014   6.335 -0.9153 -0.6190 -0.4951
   72ALA     CB 5791   4.925   6.049   6.504 -0.2164 -0.0793 -0.4258
   72ALA    HB1 5792   5.002   6.006   6.571  1.5732  1.1997 -1.5692
   72ALA    HB2 5793   4.837   6.078   6.566  0.3492 -0.2249  0.4589
   72ALA    HB3 5794   4.965   6.147   6.469 -1.1264  0.0877 -1.0597
   72ALA      C 5795   4.999   5.951   6.289  0.8887 -0.3963  0.2361
   72ALA      O 5796   4.999   6.009   6.181  0.8615  0.4821  0.4839
[truncated: 11,270,423 more chars]
