# Supplementary material for: Structural insights into the regulation of monomeric and dimeric apelin receptor
Source: Nat Commun. 2025 Jan 2;16:310. doi: 10.1038/s41467-024-55555-6 (PMC11697037; doi:10.1038/s41467-024-55555-6)
Supplement: Supplementary file 6 — Supplementary Data 4 [file 41467_2024_55555_MOESM6_ESM.txt]

Title t= 249500.00000 step= 124750000
233251
    3CYS    CAY    1   6.372  10.707   5.616  0.2737 -0.6891  0.4656
    3CYS    HY1    2   6.393  10.657   5.714 -2.2647  1.5062  2.2820
    3CYS    HY2    3   6.309  10.797   5.629  2.6041  1.6876 -3.0023
    3CYS    HY3    4   6.461  10.761   5.577 -0.7437  0.7585  0.0828
    3CYS     CY    5   6.306  10.618   5.526 -0.1862  0.4121 -0.1125
    3CYS     OY    6   6.343  10.600   5.414 -0.2671 -0.0615 -0.3147
    3CYS      N    7   6.199  10.554   5.570 -0.1881  0.6162  0.2049
    3CYS     HN    8   6.197  10.559   5.670 -1.7827  1.4420  0.1657
    3CYS     CA    9   6.117  10.472   5.485  0.5596  1.1506  0.4114
    3CYS     HA   10   6.043  10.435   5.555  1.5164 -0.6195  0.5416
    3CYS     CB   11   6.025  10.550   5.388 -0.4438 -0.1478  0.7718
    3CYS    HB1   12   6.107  10.608   5.341 -0.2432 -0.1814  1.0787
    3CYS    HB2   13   5.959  10.619   5.444 -0.9799 -0.5477  0.6366
    3CYS     SG   14   5.927  10.452   5.266  0.4348  0.1146  0.0851
    3CYS    HG1   15   5.964  10.512   5.154  2.5045 -1.6377 -0.2270
    3CYS      C   16   6.170  10.334   5.439 -0.4498 -0.2992  0.3514
    3CYS      O   17   6.219  10.314   5.326  0.3757 -0.5087 -0.0460
    4THR      N   18   6.165  10.231   5.528  0.0699 -0.4274  0.3498
    4THR     HN   19   6.121  10.251   5.615 -1.1094 -2.8173  0.3669
    4THR     CA   20   6.225  10.098   5.506  0.5995  0.7127 -0.1165
    4THR     HA   21   6.329  10.108   5.479 -0.5687  4.5182 -4.3899
    4THR     CB   22   6.211  10.009   5.629 -0.2267 -0.5153  0.7159
    4THR     HB   23   6.112   9.961   5.644 -0.2240 -0.7631 -0.0222
    4THR    OG1   24   6.238  10.089   5.743  0.2870  0.6053 -0.3096
    4THR    HG1   25   6.163  10.147   5.754  0.4237  0.7900 -0.3396
    4THR    CG2   26   6.321   9.911   5.621 -0.6324  0.5655 -0.1964
    4THR   HG21   27   6.299   9.833   5.698  1.0299 -1.6447 -1.8356
    4THR   HG22   28   6.420   9.959   5.635 -1.5112  2.3011  0.3516
    4THR   HG23   29   6.325   9.859   5.523  2.7525 -0.1824  0.2353
    4THR      C   30   6.154  10.023   5.393 -0.0048 -0.4434  0.3323
    4THR      O   31   6.217   9.964   5.306  0.5206  0.4810 -0.1293
    5LEU      N   32   6.023  10.021   5.385  0.2936  0.0102 -0.5858
    5LEU     HN   33   5.965  10.047   5.462  2.8188  1.0439  1.0863
    5LEU     CA   34   5.947   9.978   5.271 -0.7133  0.5865 -0.0507
    5LEU     HA   35   6.012   9.912   5.215  1.9648  2.3415  0.7863
    5LEU     CB   36   5.838   9.884   5.329  0.6125 -0.7773 -1.1347
    5LEU    HB1   37   5.769   9.944   5.393  0.0644 -0.4679 -1.9920
    5LEU    HB2   38   5.880   9.809   5.399 -2.1267 -0.4259  1.0545
    5LEU     CG   39   5.758   9.804   5.231 -0.0155 -0.2437  0.0663
    5LEU     HG   40   5.720   9.871   5.151  0.7138  1.1991  0.8692
    5LEU    CD1   41   5.839   9.694   5.170 -0.6750  0.7788 -0.3703
    5LEU   HD11   42   5.773   9.643   5.096 -0.6524 -1.4174  1.0214
    5LEU   HD12   43   5.861   9.624   5.254  1.5415 -0.8492 -2.1769
    5LEU   HD13   44   5.936   9.731   5.131  0.7292  0.9920  3.0071
    5LEU    CD2   45   5.632   9.737   5.286  0.4496  0.0799  0.2262
    5LEU   HD21   46   5.655   9.671   5.372  2.6952  2.1790  1.3477
    5LEU   HD22   47   5.574   9.678   5.212 -2.3542  1.2536  1.3455
    5LEU   HD23   48   5.572   9.823   5.323  1.2689  0.4030  0.8271
    5LEU      C   49   5.912  10.094   5.184  0.3165 -0.4640  0.3004
    5LEU      O   50   5.816  10.169   5.204  0.1250  0.3121 -0.2375
    6SER      N   51   5.986  10.098   5.072  0.2858 -0.1583  0.8222
    6SER     HN   52   6.065  10.040   5.057  0.7235  0.9175 -1.4449
    6SER     CA   53   5.973  10.202   4.970 -0.3170  0.0908  0.3595
    6SER     HA   54   5.958  10.294   5.024  0.6044  1.1814 -1.1442
    6SER     CB   55   6.100  10.225   4.891  0.5192 -0.3985 -0.4630
    6SER    HB1   56   6.136  10.136   4.835  0.0123  0.4346 -2.1861
    6SER    HB2   57   6.181  10.257   4.960 -0.6126 -1.2185  1.3106
    6SER     OG   58   6.092  10.331   4.797  0.4660  0.4743  0.2996
    6SER    HG1   59   6.044  10.302   4.720 -0.8203 -0.8903  1.5604
    6SER      C   60   5.841  10.186   4.894 -1.1726 -0.2601 -0.2658
    6SER      O   61   5.781  10.081   4.897 -0.2857  0.9461 -0.1761
    7ALA      N   62   5.787  10.293   4.833  0.2056  0.3709 -0.2046
    7ALA     HN   63   5.833  10.381   4.821 -2.1861  2.0710  1.8235
    7ALA     CA   64   5.652  10.285   4.778 -0.4250 -0.4479  0.2293
    7ALA     HA   65   5.582  10.269   4.859  0.8802  0.7734  1.6518
    7ALA     CB   66   5.613  10.418   4.711 -0.3472 -0.4823 -0.1159
    7ALA    HB1   67   5.519  10.415   4.652  0.6537 -1.1353 -1.7392
    7ALA    HB2   68   5.690  10.431   4.633 -1.9036 -0.8234 -1.7828
    7ALA    HB3   69   5.614  10.502   4.784 -1.3180  1.5379 -2.2979
    7ALA      C   70   5.626  10.172   4.673  0.7186  0.2090  0.3809
    7ALA      O   71   5.530  10.102   4.675  0.3516  0.3559 -0.0484
    8GLU      N   72   5.718  10.154   4.577  0.4458 -0.5248  0.3568
    8GLU     HN   73   5.794  10.217   4.567 -0.6253  0.7110 -0.2355
    8GLU     CA   74   5.713  10.046   4.477  0.0693 -0.0581  0.3631
    8GLU     HA   75   5.622  10.055   4.420  0.3213  1.0931  0.1218
    8GLU     CB   76   5.833  10.048   4.378 -0.3656  0.2328  0.4449
    8GLU    HB1   77   5.920  10.070   4.445 -0.2162  0.1895  0.2654
    8GLU    HB2   78   5.820  10.137   4.313 -1.6015 -0.2623 -0.0146
    8GLU     CG   79   5.865   9.924   4.293  0.0097  0.4855  0.1412
    8GLU    HG1   80   5.770   9.875   4.263  0.8530 -1.4525  0.4735
    8GLU    HG2   81   5.916   9.851   4.359 -1.1451 -1.2551 -0.8158
    8GLU     CD   82   5.960   9.957   4.178 -0.7390  0.1118 -0.0949
    8GLU    OE1   83   5.912   9.936   4.063  0.5356  0.5258 -0.9096
    8GLU    OE2   84   6.083   9.987   4.202 -0.1332  0.2257 -0.2655
    8GLU      C   85   5.716   9.903   4.538  0.4671 -0.4389 -0.0151
    8GLU      O   86   5.647   9.818   4.485 -0.2872  0.0950  0.1610
    9ASP      N   87   5.795   9.890   4.650 -0.1861 -0.0264  0.6485
    9ASP     HN   88   5.855   9.962   4.686 -1.9929  1.2891  1.1656
    9ASP     CA   89   5.803   9.773   4.727 -0.8824  0.3707  0.1894
    9ASP     HA   90   5.804   9.696   4.651 -0.8083  2.3237 -1.8935
    9ASP     CB   91   5.931   9.771   4.813 -0.2702 -0.0046  0.0329
    9ASP    HB1   92   5.935   9.667   4.853  1.5461  0.1386  0.2863
    9ASP    HB2   93   5.925   9.842   4.898 -0.5623 -2.7452  2.4639
    9ASP     CG   94   6.062   9.785   4.728 -0.7996 -0.3468  0.1078
    9ASP    OD1   95   6.169   9.800   4.799 -0.2124 -0.6028  0.0029
    9ASP    OD2   96   6.066   9.776   4.600 -0.1515  0.2475 -0.2964
    9ASP      C   97   5.675   9.753   4.802 -0.7871  0.0601  0.3294
    9ASP      O   98   5.615   9.642   4.805 -0.3085 -0.0608 -0.2532
   10LYS      N   99   5.617   9.859   4.865  0.0825  0.2373  0.0836
   10LYS     HN  100   5.676   9.939   4.870  2.7981 -1.4195 -2.5290
   10LYS     CA  101   5.482   9.858   4.927 -0.5431 -0.8207 -0.2829
   10LYS     HA  102   5.495   9.783   5.004  1.5388 -0.7706 -0.5295
   10LYS     CB  103   5.439   9.991   4.987  0.0080 -0.3420 -0.1173
   10LYS    HB1  104   5.451  10.069   4.910  2.1656 -0.2244  0.2732
   10LYS    HB2  105   5.510  10.019   5.069  0.3076 -1.2472 -0.0576
   10LYS     CG  106   5.301   9.998   5.063  0.6701  0.0920  0.0632
   10LYS    HG1  107   5.216  10.001   4.992  1.7034  0.8968 -1.1774
   10LYS    HG2  108   5.303  10.100   5.106  0.7946  0.5034 -0.9083
   10LYS     CD  109   5.285   9.890   5.171  0.6626 -0.3355  0.2353
   10LYS    HD1  110   5.371   9.886   5.241  1.1286  2.2710 -0.0948
   10LYS    HD2  111   5.271   9.790   5.125 -0.7473 -0.4259  0.8150
   10LYS     CE  112   5.163   9.902   5.252 -0.2543 -0.3835 -0.4567
   10LYS    HE1  113   5.076   9.934   5.190  0.2705  1.2508 -0.3990
   10LYS    HE2  114   5.176   9.984   5.327 -2.1937 -0.1889 -0.2829
   10LYS     NZ  115   5.115   9.787   5.322 -0.3730 -0.1656 -0.0619
   10LYS    HZ1  116   5.060   9.803   5.408  0.6253  0.8213  0.4137
   10LYS    HZ2  117   5.200   9.736   5.355  0.9093  2.1448  0.4215
   10LYS    HZ3  118   5.056   9.716   5.273 -2.0839  0.2540  1.3099
   10LYS      C  119   5.369   9.806   4.839 -0.5337  0.2444 -0.3078
   10LYS      O  120   5.292   9.723   4.878  0.0391 -0.4373  0.3810
   11ALA      N  121   5.356   9.860   4.715 -0.0139 -0.5138  0.1089
   11ALA     HN  122   5.419   9.932   4.687 -0.5774  0.0337  0.2191
   11ALA     CA  123   5.262   9.819   4.613 -0.4285  0.3149 -0.8718
   11ALA     HA  124   5.165   9.834   4.659 -1.1301 -1.2075 -1.7766
   11ALA     CB  125   5.267   9.910   4.494 -0.1337  0.7014  0.0287
   11ALA    HB1  126   5.241  10.008   4.537  1.1103  0.1360  2.2098
   11ALA    HB2  127   5.186   9.878   4.424  0.9485 -1.0951 -0.4676
   11ALA    HB3  128   5.359   9.909   4.431  1.4525  0.0813  2.2246
   11ALA      C  129   5.273   9.677   4.569 -0.3156  0.0490 -0.2075
   11ALA      O  130   5.172   9.607   4.550 -0.1817  0.2053  0.1853
   12ALA      N  131   5.404   9.628   4.555  0.5318  0.6283  0.2719
   12ALA     HN  132   5.479   9.693   4.566  2.1350 -1.2006  0.6039
   12ALA     CA  133   5.436   9.486   4.539 -0.3864  0.1663 -0.0016
   12ALA     HA  134   5.372   9.446   4.462 -2.7350 -1.3764  2.5500
   12ALA     CB  135   5.583   9.464   4.488  0.0832 -0.7385  0.2413
   12ALA    HB1  136   5.602   9.355   4.478 -0.5537 -0.9269  0.9811
   12ALA    HB2  137   5.648   9.504   4.569 -1.2797  1.0668  0.5033
   12ALA    HB3  138   5.622   9.507   4.394 -1.1555 -1.2437 -0.5274
   12ALA      C  139   5.385   9.404   4.662 -0.0877 -0.2872 -0.1154
   12ALA      O  140   5.326   9.298   4.646  0.5880  0.3712 -0.8642
   13VAL      N  141   5.399   9.457   4.787 -0.2330  0.0992  0.2268
   13VAL     HN  142   5.460   9.532   4.812 -1.2047  0.3456  2.0348
   13VAL     CA  143   5.348   9.389   4.901  0.5258 -0.8644 -0.6802
   13VAL     HA  144   5.389   9.289   4.890  2.0462 -0.2924 -0.5016
   13VAL     CB  145   5.406   9.442   5.035  0.6871  0.4439 -0.4208
   13VAL     HB  146   5.405   9.553   5.042  0.9061  0.4096  0.2396
   13VAL    CG1  147   5.316   9.386   5.148 -0.4457  0.6398  0.6075
   13VAL   HG11  148   5.307   9.276   5.132 -0.4272  1.0397 -2.7410
   13VAL   HG12  149   5.214   9.429   5.143 -0.0684  1.4158 -2.8721
   13VAL   HG13  150   5.361   9.413   5.247  2.8874  0.1509 -0.6355
   13VAL    CG2  151   5.546   9.387   5.037 -0.7226  0.4973 -0.0734
   13VAL   HG21  152   5.540   9.277   5.023  2.0870  0.0851  1.1606
   13VAL   HG22  153   5.597   9.404   5.134 -3.3914  0.5121  1.3945
   13VAL   HG23  154   5.612   9.425   4.955 -2.2615  0.8833 -1.1727
   13VAL      C  155   5.200   9.383   4.898  0.0697  0.1261  0.0994
   13VAL      O  156   5.146   9.271   4.927 -0.4007 -0.8431  0.9740
   14GLU      N  157   5.123   9.489   4.873  0.5569 -0.7671 -0.1542
   14GLU     HN  158   5.166   9.578   4.860  0.3562 -0.2898  2.0581
   14GLU     CA  159   4.982   9.490   4.857 -0.2236  0.0607 -0.4007
   14GLU     HA  160   4.938   9.441   4.943  1.7512 -2.2476 -0.6054
   14GLU     CB  161   4.922   9.630   4.839  0.3705 -0.4940  0.3519
   14GLU    HB1  162   4.817   9.603   4.813  0.5281 -0.7745 -0.0070
   14GLU    HB2  163   4.951   9.684   4.747 -2.8046  0.5052 -0.1904
   14GLU     CG  164   4.938   9.715   4.966 -0.4127  0.1669  0.2796
   14GLU    HG1  165   4.880   9.810   4.961  0.0913  0.4521 -0.1258
   14GLU    HG2  166   5.043   9.744   4.988 -0.5444  3.6488 -2.8069
   14GLU     CD  167   4.893   9.640   5.084  0.5297  0.6332 -0.0118
   14GLU    OE1  168   4.770   9.593   5.086 -0.2866  0.2503  0.1991
   14GLU    OE2  169   4.968   9.613   5.177 -0.5313 -0.8439  0.2437
   14GLU      C  170   4.936   9.400   4.741  0.0761 -0.3866 -0.1830
   14GLU      O  171   4.832   9.333   4.764  0.0256  0.3397  0.0057
   15ARG      N  172   5.003   9.392   4.625  0.0434  0.3813 -0.0104
   15ARG     HN  173   5.081   9.452   4.609  1.6338 -1.5451  0.1888
   15ARG     CA  174   4.972   9.294   4.524 -0.1330  0.9679 -0.4967
   15ARG     HA  175   4.867   9.305   4.499  0.1858 -0.6267 -2.8750
   15ARG     CB  176   5.059   9.338   4.406 -0.4846  0.7663 -0.2584
   15ARG    HB1  177   5.165   9.347   4.437 -0.8268  0.1955  1.1097
   15ARG    HB2  178   5.038   9.443   4.373  1.5381  0.2535 -3.7189
   15ARG     CG  179   5.068   9.249   4.278  0.2261  0.3276 -0.1148
   15ARG    HG1  180   5.126   9.158   4.306  0.1919 -0.2006 -1.6633
   15ARG    HG2  181   5.123   9.300   4.196  0.6692  0.5746  0.3311
   15ARG     CD  182   4.937   9.203   4.217 -0.1440  0.0488 -0.0096
   15ARG    HD1  183   4.874   9.158   4.296  2.4376 -2.8972  0.5676
   15ARG    HD2  184   4.942   9.141   4.124 -1.4604 -0.9499  0.5445
   15ARG     NE  185   4.868   9.335   4.172  0.1027 -0.7742 -0.4832
   15ARG     HE  186   4.925   9.407   4.133 -1.0574  0.1521 -0.5238
   15ARG     CZ  187   4.741   9.371   4.199  0.7516  0.1148  0.7462
   15ARG    NH1  188   4.660   9.298   4.276  0.4428 -0.1769  0.1390
   15ARG   HH11  189   4.572   9.340   4.297  1.1718  0.3748  2.3870
   15ARG   HH12  190   4.672   9.200   4.288  0.0528 -0.1500  0.7789
   15ARG    NH2  191   4.694   9.481   4.146  0.2770  0.0743  0.4908
   15ARG   HH21  192   4.749   9.546   4.093 -0.8795  0.3625 -0.3971
   15ARG   HH22  193   4.598   9.498   4.171 -0.3449  2.0829 -2.7439
   15ARG      C  194   4.993   9.142   4.560 -0.6344 -0.5155  0.5221
   15ARG      O  195   4.903   9.057   4.533 -0.3039 -0.0436  0.0495
   16SER      N  196   5.107   9.116   4.626  1.3908 -0.0479 -0.2080
   16SER     HN  197   5.172   9.191   4.637 -1.1607  2.0621  1.8459
   16SER     CA  198   5.141   8.983   4.668  0.2551 -0.6841 -0.6005
   16SER     HA  199   5.130   8.922   4.579 -1.1970  0.7701 -1.4677
   16SER     CB  200   5.273   8.981   4.738  0.2794  0.7316  0.6915
   16SER    HB1  201   5.280   9.032   4.836 -0.0579  0.1391  1.0295
   16SER    HB2  202   5.346   9.030   4.670 -0.4686  0.4365 -0.3428
   16SER     OG  203   5.316   8.845   4.767 -0.1464 -0.4922  0.5305
   16SER    HG1  204   5.275   8.824   4.852 -0.6140 -0.0419  0.4240
   16SER      C  205   5.033   8.937   4.771 -0.5101  0.2606 -0.1999
   16SER      O  206   4.981   8.828   4.754  0.4847  0.2781 -0.3258
   17LYS      N  207   5.003   9.025   4.872  0.0267 -0.1609 -0.1940
   17LYS     HN  208   5.050   9.113   4.880  1.8145 -1.2025  2.0803
   17LYS     CA  209   4.883   9.007   4.958 -0.6084  0.3182 -0.3172
   17LYS     HA  210   4.898   8.915   5.013  0.8601  0.0849 -1.0695
   17LYS     CB  211   4.869   9.116   5.064  0.0696 -1.0696 -0.1589
   17LYS    HB1  212   4.767   9.118   5.108  0.0709  0.7419 -0.1627
   17LYS    HB2  213   4.871   9.207   5.001 -2.7853 -0.2821  0.7595
   17LYS     CG  214   4.977   9.127   5.177 -0.1576 -0.3569 -0.0135
   17LYS    HG1  215   5.073   9.119   5.122  0.2531  1.0221  0.4617
   17LYS    HG2  216   4.993   9.035   5.238 -0.5099 -0.5546 -0.2202
   17LYS     CD  217   4.968   9.262   5.247 -0.6623  0.3009 -0.2288
   17LYS    HD1  218   4.997   9.344   5.178  1.9831 -0.4355 -0.1014
   17LYS    HD2  219   5.055   9.272   5.316  0.4256  0.0983 -1.5198
   17LYS     CE  220   4.835   9.300   5.320 -0.9990 -0.2008  0.4210
   17LYS    HE1  221   4.828   9.233   5.408  0.2157 -1.6228 -0.5090
   17LYS    HE2  222   4.750   9.291   5.250  0.4929  1.3090 -1.7288
   17LYS     NZ  223   4.837   9.443   5.374 -0.1344 -0.2495 -0.0362
   17LYS    HZ1  224   4.866   9.505   5.296 -0.2675  1.3811  1.1694
   17LYS    HZ2  225   4.904   9.438   5.453 -0.6356 -1.5370  0.3363
   17LYS    HZ3  226   4.744   9.476   5.404 -0.2616 -0.5487 -0.1003
   17LYS      C  227   4.744   8.991   4.896 -0.2098  0.1558  0.8629
   17LYS      O  228   4.660   8.913   4.944 -0.2859  0.1778 -0.5231
   18MET      N  229   4.716   9.066   4.792 -0.5817 -0.7677 -0.1401
   18MET     HN  230   4.774   9.144   4.771 -0.5809 -1.1042 -1.4632
   18MET     CA  231   4.602   9.056   4.700  0.3319 -0.3620 -0.4953
   18MET     HA  232   4.517   9.068   4.765  0.9486 -0.4444  0.3490
   18MET     CB  233   4.589   9.177   4.602 -0.4006  0.0867  0.3280
   18MET    HB1  234   4.527   9.149   4.514  0.6732 -0.6435 -0.2187
   18MET    HB2  235   4.690   9.191   4.559 -0.8874  0.4319 -0.7160
   18MET     CG  236   4.536   9.303   4.672  0.1882  0.3068  0.0951
   18MET    HG1  237   4.604   9.339   4.753 -0.0153 -0.9190  0.8315
   18MET    HG2  238   4.440   9.277   4.722  0.0677  3.8622  2.1038
   18MET     SD  239   4.486   9.448   4.573  0.0956 -0.1403 -0.3041
   18MET     CE  240   4.646   9.527   4.528  0.4737  0.1760 -0.2053
   18MET    HE1  241   4.711   9.547   4.616  2.0011  0.8401 -1.4204
   18MET    HE2  242   4.620   9.626   4.485 -4.1307 -1.1399 -0.9524
   18MET    HE3  243   4.704   9.474   4.449  1.0975  1.6086 -0.7595
   18MET      C  244   4.591   8.923   4.635 -0.4660 -0.1760  0.1364
   18MET      O  245   4.490   8.857   4.637  0.6233  0.2568  0.6185
   19ILE      N  246   4.710   8.876   4.583 -0.0855  0.1935 -0.1176
   19ILE     HN  247   4.793   8.931   4.587 -0.5616  1.0764 -1.5581
   19ILE     CA  248   4.713   8.741   4.524 -0.4783  0.3915  0.4630
   19ILE     HA  249   4.634   8.742   4.451  0.5655 -0.9323 -0.7362
   19ILE     CB  250   4.849   8.727   4.456 -0.2146  0.1047 -0.3831
   19ILE     HB  251   4.921   8.777   4.524 -0.6785 -1.0185  0.9731
   19ILE    CG2  252   4.901   8.581   4.425  0.3130 -0.0088 -0.4316
   19ILE   HG21  253   4.817   8.525   4.379 -1.7740  0.9889  1.9415
   19ILE   HG22  254   4.919   8.538   4.526 -2.6610 -1.4034 -0.3825
   19ILE   HG23  255   4.988   8.581   4.356 -0.9051  0.6948 -2.0426
   19ILE    CG1  256   4.841   8.818   4.325  0.2323 -0.0778 -0.5642
   19ILE   HG11  257   4.796   8.918   4.344  0.8284  0.1715 -0.4112
   19ILE   HG12  258   4.767   8.765   4.263  0.1673 -2.3544  1.3330
   19ILE     CD  259   4.973   8.834   4.241 -0.5411  0.2786  0.6696
   19ILE    HD1  260   4.982   8.750   4.170 -1.6158  0.6137  0.1133
   19ILE    HD2  261   5.058   8.838   4.313  0.3801 -0.2503 -0.3611
   19ILE    HD3  262   4.987   8.936   4.198 -1.4408  0.5744  1.0612
   19ILE      C  263   4.684   8.629   4.616 -0.6515 -0.0019  0.4341
   19ILE      O  264   4.610   8.536   4.584  0.4389 -0.6602 -0.1313
   20ASP      N  265   4.728   8.645   4.736 -0.2078  0.5626 -0.4813
   20ASP     HN  266   4.797   8.714   4.756 -1.5471  1.1207  2.6759
   20ASP     CA  267   4.693   8.560   4.847  0.1680 -0.1971 -0.1750
   20ASP     HA  268   4.713   8.459   4.816 -0.7609 -0.3151 -0.4163
   20ASP     CB  269   4.777   8.599   4.975 -0.2010 -0.6548  0.1902
   20ASP    HB1  270   4.741   8.536   5.060  2.0223  0.0762  1.7663
   20ASP    HB2  271   4.782   8.706   5.002 -0.6224 -1.0854  2.1558
   20ASP     CG  272   4.916   8.546   4.953 -0.3521  0.6934  0.2802
   20ASP    OD1  273   5.013   8.607   4.998 -0.2311 -0.2528 -0.0247
   20ASP    OD2  274   4.931   8.430   4.897 -0.3458 -0.0427  0.0867
   20ASP      C  275   4.543   8.563   4.883  0.1496 -0.3287 -0.0999
   20ASP      O  276   4.488   8.465   4.929  0.9616 -0.1568  0.2001
   21ARG      N  277   4.479   8.678   4.868  0.2486  0.0239  0.4067
   21ARG     HN  278   4.536   8.760   4.864 -2.2523  2.0293  2.4871
   21ARG     CA  279   4.334   8.690   4.892  0.1785  1.0924 -0.0099
   21ARG     HA  280   4.308   8.640   4.984 -0.5892  0.9565 -0.2865
   21ARG     CB  281   4.276   8.833   4.898 -0.5015  0.6327 -0.2260
   21ARG    HB1  282   4.166   8.832   4.891 -0.5414  1.5300  0.1009
   21ARG    HB2  283   4.318   8.877   4.805  1.2254 -1.0141 -0.2945
   21ARG     CG  284   4.315   8.930   5.018  0.0631  0.5712  0.2753
   21ARG    HG1  285   4.264   9.026   4.994  0.1659  0.2458 -1.4206
   21ARG    HG2  286   4.425   8.948   5.014  0.2449 -0.5019  0.1523
   21ARG     CD  287   4.273   8.895   5.160 -0.1872 -0.8697  0.3236
   21ARG    HD1  288   4.172   8.849   5.161  0.4487 -2.3320  0.2443
   21ARG    HD2  289   4.272   8.988   5.221  2.5179  0.8130 -1.9953
   21ARG     NE  290   4.377   8.800   5.213  0.1963  0.1552  0.8084
   21ARG     HE  291   4.349   8.711   5.249  0.2987 -0.4431 -0.5457
   21ARG     CZ  292   4.484   8.837   5.284 -0.1372 -1.3197 -0.2987
   21ARG    NH1  293   4.533   8.959   5.279 -0.3814 -0.6040 -0.8424
   21ARG   HH11  294   4.496   9.038   5.230  0.7871  4.3115  4.9698
   21ARG   HH12  295   4.572   8.989   5.366 -0.4654 -0.1740 -0.9507
   21ARG    NH2  296   4.537   8.755   5.374  0.7206 -0.5607 -0.0300
   21ARG   HH21  297   4.523   8.656   5.364  1.9412 -0.8004  0.5135
   21ARG   HH22  298   4.616   8.782   5.429 -1.2785  1.2935  2.1507
   21ARG      C  299   4.275   8.607   4.780 -0.1804  0.9667  0.2998
   21ARG      O  300   4.189   8.526   4.811 -0.0955 -0.0069  0.7153
   22ASN      N  301   4.323   8.615   4.653  0.5796  0.4381  0.2273
   22ASN     HN  302   4.388   8.686   4.628 -0.4571  1.5248  0.5545
   22ASN     CA  303   4.273   8.530   4.540  0.2576  0.1204 -0.4244
   22ASN     HA  304   4.166   8.535   4.528  0.5030 -0.0179 -3.8303
   22ASN     CB  305   4.323   8.590   4.406 -0.4642 -0.3292  0.0472
   22ASN    HB1  306   4.267   8.541   4.324 -1.4703  1.3345 -0.3087
   22ASN    HB2  307   4.430   8.573   4.385 -0.4009  2.1088 -2.1161
   22ASN     CG  308   4.311   8.747   4.393  0.5553 -0.0425 -0.7069
   22ASN    OD1  309   4.394   8.808   4.324  0.1340  0.0669 -0.6430
   22ASN    ND2  310   4.206   8.808   4.453 -0.0610  0.0608  0.8265
   22ASN   HD21  311   4.189   8.904   4.435 -2.6908 -0.1430  1.8140
   22ASN   HD22  312   4.134   8.755   4.498 -1.0695  0.2911 -0.4557
   22ASN      C  313   4.305   8.374   4.533  0.1667 -0.2123  0.4378
   22ASN      O  314   4.229   8.296   4.479 -0.0209  0.2232 -0.0621
   23LEU      N  315   4.417   8.339   4.599 -0.3568  0.2243 -0.4787
   23LEU     HN  316   4.483   8.410   4.620 -1.4019  1.2544 -0.5458
   23LEU     CA  317   4.448   8.201   4.597  0.4116  0.4822 -0.1300
   23LEU     HA  318   4.423   8.157   4.502  4.7588 -0.4459 -1.0621
   23LEU     CB  319   4.611   8.177   4.609  0.8703  0.0541  0.9909
   23LEU    HB1  320   4.628   8.069   4.626 -0.9383 -0.6265 -0.9385
   23LEU    HB2  321   4.647   8.232   4.698 -0.1288  0.5877  1.0860
   23LEU     CG  322   4.691   8.227   4.482  0.6066  0.1141 -0.5452
   23LEU     HG  323   4.661   8.330   4.455 -2.5354 -0.5302  0.1051
   23LEU    CD1  324   4.851   8.226   4.505  0.1248  0.3152 -0.0437
   23LEU   HD11  325   4.874   8.288   4.593  1.8316  1.4674 -1.2513
   23LEU   HD12  326   4.907   8.258   4.415  0.1154 -1.8613 -0.9083
   23LEU   HD13  327   4.876   8.124   4.543  0.2388  0.9227  1.5671
   23LEU    CD2  328   4.649   8.139   4.367  0.1048  0.0600  0.1033
   23LEU   HD21  329   4.708   8.177   4.282  0.5380  1.0586  0.8287
   23LEU   HD22  330   4.542   8.147   4.339  0.5675 -1.3524 -2.4111
   23LEU   HD23  331   4.674   8.033   4.388  1.3935  0.2059 -0.6100
   23LEU      C  332   4.380   8.130   4.710  0.2116  0.1381 -0.3485
   23LEU      O  333   4.356   8.013   4.697  0.0986  0.0993 -0.5879
   24ARG      N  334   4.346   8.194   4.822 -0.1766 -0.2173  0.1428
   24ARG     HN  335   4.378   8.286   4.841  0.4558 -0.0885 -1.3795
   24ARG     CA  336   4.251   8.144   4.923 -0.1267  0.4802 -1.1400
   24ARG     HA  337   4.277   8.042   4.946 -2.1715  0.6157  2.6885
   24ARG     CB  338   4.254   8.223   5.061  0.0649 -0.1956  0.1495
   24ARG    HB1  339   4.276   8.329   5.038 -0.1669 -0.7811 -3.3610
   24ARG    HB2  340   4.344   8.197   5.122  0.2341  1.5322  0.6853
   24ARG     CG  341   4.130   8.224   5.147  0.5680 -0.3448 -0.0805
   24ARG    HG1  342   4.039   8.255   5.091 -0.1152 -2.9472 -0.5766
   24ARG    HG2  343   4.153   8.293   5.230 -0.4587  0.7307 -0.6565
   24ARG     CD  344   4.102   8.084   5.213  0.2422 -0.5479 -0.2383
   24ARG    HD1  345   4.187   8.070   5.282  2.2725 -1.8140 -2.8182
   24ARG    HD2  346   4.102   7.999   5.142 -0.6555 -0.7027 -0.0682
   24ARG     NE  347   3.968   8.103   5.276  0.5679 -0.1675  0.2433
   24ARG     HE  348   3.890   8.092   5.215  0.4815  2.5671 -0.2280
   24ARG     CZ  349   3.933   8.155   5.392  0.4670 -0.5344  0.4770
   24ARG    NH1  350   4.021   8.182   5.485  0.3029 -0.5586 -0.6579
   24ARG   HH11  351   4.119   8.166   5.469  0.4610 -0.6111  0.2969
   24ARG   HH12  352   3.997   8.203   5.579  0.7042 -0.5708 -0.5513
   24ARG    NH2  353   3.802   8.150   5.423 -0.2933 -0.1189  0.0523
   24ARG   HH21  354   3.732   8.117   5.360 -0.9047  1.2986 -0.0608
   24ARG   HH22  355   3.781   8.198   5.508 -3.1731  1.3368 -1.3502
   24ARG      C  356   4.111   8.122   4.867 -0.5785  0.6889  0.5309
   24ARG      O  357   4.046   8.022   4.895  0.2110  0.3035 -0.1959
   25GLU      N  358   4.061   8.215   4.786  0.5939 -0.3719 -0.3515
   25GLU     HN  359   4.118   8.292   4.761 -1.7027  0.9128 -2.0084
   25GLU     CA  360   3.933   8.200   4.717 -1.1520 -0.3507 -0.0617
   25GLU     HA  361   3.853   8.188   4.789 -0.3018 -0.6145  0.8474
   25GLU     CB  362   3.904   8.324   4.626 -0.1361 -0.6495 -0.3818
   25GLU    HB1  363   3.990   8.332   4.557  0.3370 -0.9891  0.1607
   25GLU    HB2  364   3.916   8.411   4.693  0.6516 -1.4641  0.5599
   25GLU     CG  365   3.764   8.321   4.568 -0.0919 -0.2545 -0.7077
   25GLU    HG1  366   3.686   8.329   4.647 -1.9475  0.6303 -2.5168
   25GLU    HG2  367   3.739   8.229   4.510  2.8633 -1.0466 -0.8501
   25GLU     CD  368   3.744   8.437   4.474 -0.2674  0.0472  0.4931
   25GLU    OE1  369   3.719   8.416   4.356  0.5297  0.4368 -0.2585
   25GLU    OE2  370   3.759   8.549   4.524 -0.0571  0.2979  0.1991
   25GLU      C  371   3.937   8.076   4.623  0.5748 -0.8947 -0.6131
   25GLU      O  372   3.842   7.998   4.623  0.0595  0.5947 -0.8827
   26ASP      N  373   4.047   8.066   4.540 -0.0776 -0.2373  0.1458
   26ASP     HN  374   4.117   8.137   4.533 -0.3915  0.2101  1.3248
   26ASP     CA  375   4.074   7.941   4.475 -0.6922  0.4546  0.3225
   26ASP     HA  376   3.991   7.920   4.410 -0.9955  1.6482  0.3039
   26ASP     CB  377   4.203   7.960   4.380 -0.0465  0.3191  0.0852
   26ASP    HB1  378   4.257   7.867   4.351  0.0138 -0.1114  1.5084
   26ASP    HB2  379   4.271   8.015   4.448  0.3612 -0.2314  0.1320
   26ASP     CG  380   4.162   8.042   4.262 -0.2494 -0.4505 -0.3551
   26ASP    OD1  381   4.045   8.073   4.228  0.5340 -0.1165  0.0421
   26ASP    OD2  382   4.257   8.076   4.191 -0.1530  0.0194 -0.4511
   26ASP      C  383   4.085   7.817   4.555 -0.6307  0.6377 -0.0114
   26ASP      O  384   4.026   7.717   4.514 -0.2712 -0.2552  0.0107
   27GLY      N  385   4.158   7.810   4.672  0.0831  0.2864 -0.0613
   27GLY     HN  386   4.222   7.884   4.693  0.7226 -0.1279 -0.4803
   27GLY     CA  387   4.166   7.684   4.750  0.3918 -0.1542  0.1192
   27GLY    HA1  388   4.239   7.704   4.827  0.5946  0.5057 -0.2385
   27GLY    HA2  389   4.210   7.606   4.688  0.5647  1.1185 -1.4261
   27GLY      C  390   4.034   7.634   4.811  0.2105  0.2329 -0.8559
   27GLY      O  391   4.011   7.512   4.824  0.0310  0.1488 -0.4492
   28GLU      N  392   3.939   7.724   4.838 -1.0570 -0.4115 -0.6816
   28GLU     HN  393   3.955   7.823   4.837 -0.0594 -0.5307  0.7729
   28GLU     CA  394   3.807   7.693   4.868  0.1533  0.2486  0.1516
   28GLU     HA  395   3.805   7.610   4.938 -1.5505  0.9501  0.9784
   28GLU     CB  396   3.732   7.819   4.934 -0.4300  0.1443  0.8222
   28GLU    HB1  397   3.627   7.791   4.954 -0.1313 -1.7546 -0.0233
   28GLU    HB2  398   3.737   7.897   4.855  1.2037  1.8207  2.4721
   28GLU     CG  399   3.794   7.853   5.069  0.3344 -0.9389  0.0304
   28GLU    HG1  400   3.899   7.889   5.058 -0.3823  1.5385  0.7616
   28GLU    HG2  401   3.786   7.760   5.129  2.0464 -1.1311  0.0135
   28GLU     CD  402   3.723   7.963   5.150  0.1931 -0.4533  0.2113
   28GLU    OE1  403   3.669   7.942   5.260 -0.0032 -0.0416  0.2496
   28GLU    OE2  404   3.734   8.078   5.105  0.3955  0.3384 -0.0152
   28GLU      C  405   3.722   7.641   4.758 -0.3965 -0.1305  0.0357
   28GLU      O  406   3.649   7.550   4.781 -0.1325  0.1035 -0.3439
   29LYS      N  407   3.742   7.693   4.636 -0.2915  0.1137 -0.0344
   29LYS     HN  408   3.789   7.781   4.632  0.9260 -0.2643  2.9267
   29LYS     CA  409   3.699   7.636   4.513 -0.2069 -0.1877 -0.4638
   29LYS     HA  410   3.592   7.634   4.522 -0.1137 -1.7416  0.5494
   29LYS     CB  411   3.717   7.735   4.391 -0.4394 -0.1301  0.1266
   29LYS    HB1  412   3.698   7.682   4.296 -1.3362 -1.5489  1.0554
   29LYS    HB2  413   3.822   7.770   4.380 -0.1907 -0.4521  1.2697
   29LYS     CG  414   3.621   7.851   4.392  1.0430  0.2563 -0.7778
   29LYS    HG1  415   3.609   7.891   4.495  2.6445  0.7820 -0.7768
   29LYS    HG2  416   3.518   7.828   4.355  1.1266  0.3734 -1.0877
   29LYS     CD  417   3.680   7.968   4.313 -0.2690  0.1119  0.4115
   29LYS    HD1  418   3.771   8.003   4.366 -0.1089  2.5693 -1.3127
   29LYS    HD2  419   3.602   8.047   4.306 -0.2137  0.1002 -0.4534
   29LYS     CE  420   3.721   7.950   4.169  0.7058 -0.1182  0.0294
   29LYS    HE1  421   3.629   7.950   4.107  1.5368 -0.4038 -1.2447
   29LYS    HE2  422   3.768   7.849   4.158 -0.1681 -0.3844 -1.6670
   29LYS     NZ  423   3.800   8.057   4.122  0.3578  0.3405 -0.2160
   29LYS    HZ1  424   3.823   8.059   4.020  2.0350 -0.4439  0.1058
   29LYS    HZ2  425   3.895   8.051   4.164  0.3375 -1.1058 -0.3254
   29LYS    HZ3  426   3.755   8.149   4.138  1.6689  0.9711  0.0234
   29LYS      C  427   3.748   7.497   4.481  0.9305  0.0599 -0.3948
   29LYS      O  428   3.683   7.417   4.413 -0.4734 -0.7003 -0.0817
   30ALA      N  429   3.867   7.467   4.526  0.6319  0.2561 -0.2232
   30ALA     HN  430   3.916   7.537   4.576  0.7083 -0.2011  0.3581
   30ALA     CA  431   3.948   7.352   4.488 -0.5865  0.1951 -0.5735
   30ALA     HA  432   3.937   7.334   4.382  1.2689 -0.5084 -0.6951
   30ALA     CB  433   4.095   7.357   4.522 -0.5286 -0.4245 -0.2526
   30ALA    HB1  434   4.135   7.447   4.471 -1.3215 -0.1398 -0.3849
   30ALA    HB2  435   4.143   7.272   4.467  2.5289  0.8986  0.1460
   30ALA    HB3  436   4.128   7.344   4.627  0.5562 -1.1136 -0.6546
   30ALA      C  437   3.888   7.235   4.564 -0.3474  0.0881 -0.5974
   30ALA      O  438   3.863   7.131   4.506 -0.2177  0.4621 -0.0992
   31ALA      N  439   3.853   7.257   4.697  0.0599  0.1265 -0.5677
   31ALA     HN  440   3.872   7.345   4.739 -2.4766 -0.1515  1.3975
   31ALA     CA  441   3.791   7.156   4.779  0.7298  0.1292 -0.4389
   31ALA     HA  442   3.848   7.065   4.775 -2.1057 -2.2316  4.0463
   31ALA     CB  443   3.785   7.183   4.933 -0.9751  0.1875  0.3017
   31ALA    HB1  444   3.798   7.089   4.991 -2.1592 -1.3942 -1.8528
   31ALA    HB2  445   3.690   7.221   4.976 -0.3489  1.6999  0.3944
   31ALA    HB3  446   3.873   7.241   4.969 -0.1877 -1.5966  1.4525
   31ALA      C  447   3.657   7.101   4.724  0.7122  0.3815  0.1933
   31ALA      O  448   3.638   6.982   4.728 -0.0611 -0.2974  0.2819
   32ARG      N  449   3.569   7.188   4.671 -0.0383 -0.6015  0.4983
   32ARG     HN  450   3.586   7.286   4.669  1.9802 -0.9205 -0.8049
   32ARG     CA  451   3.442   7.147   4.601  0.4763 -0.4815 -0.3503
   32ARG     HA  452   3.424   7.045   4.634 -0.9837  0.4922  2.1969
   32ARG     CB  453   3.322   7.238   4.638 -0.1554  0.0504  0.1639
   32ARG    HB1  454   3.300   7.228   4.747 -0.8839  0.0937  0.0273
   32ARG    HB2  455   3.225   7.209   4.593 -1.2593  1.9969  1.1524
   32ARG     CG  456   3.337   7.392   4.602 -0.4940 -0.3700 -0.9773
   32ARG    HG1  457   3.333   7.409   4.492  0.0588  0.6960 -0.8509
   32ARG    HG2  458   3.433   7.430   4.643 -0.4508 -0.4581 -0.9971
   32ARG     CD  459   3.232   7.486   4.649  0.5135  0.3410  0.9203
   32ARG    HD1  460   3.195   7.482   4.753 -2.1277 -0.7383  0.0354
   32ARG    HD2  461   3.140   7.453   4.595  0.9712 -0.2470  0.4820
   32ARG     NE  462   3.251   7.634   4.605 -0.2928 -0.2048  0.1501
   32ARG     HE  463   3.276   7.638   4.508 -2.6937 -2.3302 -0.6793
   32ARG     CZ  464   3.302   7.725   4.681  0.1511 -0.0906  0.3298
   32ARG    NH1  465   3.305   7.721   4.814 -0.2433  0.0671  0.5540
   32ARG   HH11  466   3.259   7.650   4.867 -0.5466  1.2408  1.9249
   32ARG   HH12  467   3.346   7.795   4.867  1.2639 -1.9799  2.4376
   32ARG    NH2  468   3.368   7.823   4.618 -0.3298  0.5389 -0.5633
   32ARG   HH21  469   3.342   7.840   4.524  1.1076  1.1501 -0.8819
   32ARG   HH22  470   3.425   7.888   4.668 -0.2893 -0.6111  0.9739
   32ARG      C  471   3.442   7.126   4.450  0.4386 -0.2381 -0.5205
   32ARG      O  472   3.333   7.102   4.389  0.2587  0.3589  0.2759
   33GLU      N  473   3.559   7.130   4.382 -0.1437 -0.6781 -0.2323
   33GLU     HN  474   3.644   7.172   4.415 -0.1046  1.0704 -2.3198
   33GLU     CA  475   3.574   7.083   4.245  0.3662  0.8219  0.1492
   33GLU     HA  476   3.491   7.127   4.193 -0.2055  0.5840  0.8395
   33GLU     CB  477   3.706   7.130   4.188 -0.6471  0.2816 -0.0576
   33GLU    HB1  478   3.781   7.073   4.247 -2.0167  0.0001  1.4808
   33GLU    HB2  479   3.719   7.235   4.222  1.2341  0.4324 -1.0931
   33GLU     CG  480   3.727   7.124   4.038  0.0006  0.0927  0.0674
   33GLU    HG1  481   3.646   7.173   3.980 -0.2185 -0.1149  0.1972
   33GLU    HG2  482   3.743   7.017   4.012  0.1822 -0.2966  1.6579
   33GLU     CD  483   3.853   7.202   4.005  0.1074  0.1844  0.4167
   33GLU    OE1  484   3.961   7.134   4.009 -0.0484 -0.1354  0.0071
   33GLU    OE2  485   3.851   7.327   3.992 -0.2614  0.0213 -0.3470
   33GLU      C  486   3.563   6.935   4.212  0.1291  0.2041  0.1963
   33GLU      O  487   3.610   6.846   4.282 -0.3782  0.2396  0.1846
   34VAL      N  488   3.495   6.909   4.099  0.4573  0.2138  0.1990
   34VAL     HN  489   3.445   6.973   4.041  1.8935  0.8776 -0.3482
   34VAL     CA  490   3.487   6.782   4.024 -0.3195 -0.5459 -0.0618
   34VAL     HA  491   3.558   6.712   4.065  0.8397  0.3371 -0.4987
   34VAL     CB  492   3.346   6.727   4.025 -0.4641 -0.0080  0.6621
   34VAL     HB  493   3.276   6.786   3.962  0.5641  0.7907  0.2362
   34VAL    CG1  494   3.361   6.588   3.964  0.1476 -0.1943 -0.0981
   34VAL   HG11  495   3.265   6.533   3.956  0.4077 -0.5431 -0.9825
   34VAL   HG12  496   3.435   6.535   4.027 -0.3881 -1.1227 -0.2170
   34VAL   HG13  497   3.402   6.585   3.860 -0.2707  2.3171 -0.3970
   34VAL    CG2  498   3.277   6.730   4.161  0.4083 -0.0905  0.2400
   34VAL   HG21  499   3.234   6.827   4.192 -1.3846 -0.5283 -0.7096
   34VAL   HG22  500   3.338   6.696   4.247  0.5095  1.5618  0.8479
   34VAL   HG23  501   3.192   6.658   4.159  0.7472 -0.5159  0.7008
   34VAL      C  502   3.529   6.805   3.880 -0.2425 -0.6307  0.1266
   34VAL      O  503   3.463   6.867   3.795  0.4735  0.2873  0.4276
   35LYS      N  504   3.650   6.756   3.847  0.2898 -0.2025 -0.4237
   35LYS     HN  505   3.699   6.703   3.916  0.6152 -1.8418 -1.8597
   35LYS     CA  506   3.701   6.744   3.714  0.1662  0.1833  0.7809
   35LYS     HA  507   3.657   6.819   3.650  1.9818  0.5539 -0.1113
   35LYS     CB  508   3.859   6.763   3.708 -0.0619  0.0164  0.0915
   35LYS    HB1  509   3.888   6.753   3.601 -0.0666 -3.0123  0.2654
   35LYS    HB2  510   3.918   6.688   3.765 -0.2411 -0.7063 -0.6531
   35LYS     CG  511   3.904   6.910   3.735  0.3410 -0.0460  0.5288
   35LYS    HG1  512   3.913   6.946   3.840 -0.8052  0.6101  0.4241
   35LYS    HG2  513   3.818   6.969   3.696  0.8482 -1.1694 -2.5108
   35LYS     CD  514   4.032   6.938   3.662 -0.9180 -0.0493  0.5676
   35LYS    HD1  515   4.010   6.917   3.555 -1.8015  3.5973 -0.0834
   35LYS    HD2  516   4.113   6.874   3.703 -0.0840  0.5455 -0.1160
   35LYS     CE  517   4.076   7.086   3.662 -0.4541 -0.1932 -0.2011
   35LYS    HE1  518   3.998   7.157   3.625 -1.0303 -0.6259  0.1526
   35LYS    HE2  519   4.156   7.091   3.585 -0.5080 -0.7309 -0.2997
   35LYS     NZ  520   4.136   7.135   3.790 -0.2034  1.0495 -0.1116
   35LYS    HZ1  521   4.062   7.154   3.861 -0.0898 -2.0039  0.9663
   35LYS    HZ2  522   4.209   7.208   3.780  2.1704 -1.0345  0.9741
   35LYS    HZ3  523   4.195   7.060   3.832 -0.4667  1.6505  1.3911
   35LYS      C  524   3.668   6.607   3.656 -0.7365  0.0993  0.1768
   35LYS      O  525   3.719   6.503   3.707 -0.1991 -0.7073 -0.1688
   36LEU      N  526   3.590   6.606   3.542 -0.2153  0.2667  0.1364
   36LEU     HN  527   3.560   6.687   3.492  0.1397  0.8898  0.9143
   36LEU     CA  528   3.557   6.487   3.464  1.0807 -0.4591  0.0303
   36LEU     HA  529   3.578   6.397   3.519 -1.8581 -0.8718  0.6299
   36LEU     CB  530   3.403   6.495   3.434  0.6581 -0.3932  0.5976
   36LEU    HB1  531   3.369   6.408   3.373 -0.5032 -0.1125  0.8101
   36LEU    HB2  532   3.384   6.587   3.376  3.2217  0.9534  1.7318
   36LEU     CG  533   3.311   6.501   3.564 -0.1200  0.2246 -0.7333
   36LEU     HG  534   3.366   6.566   3.635  1.4784 -0.6674 -1.1150
   36LEU    CD1  535   3.177   6.568   3.537 -0.3796  0.0610  0.8775
   36LEU   HD11  536   3.190   6.678   3.528 -2.4186  0.2861 -0.0783
   36LEU   HD12  537   3.110   6.542   3.622  0.6797  0.4142  1.8424
   36LEU   HD13  538   3.132   6.528   3.443  1.1323 -2.0459  0.9846
   36LEU    CD2  539   3.314   6.359   3.620 -0.0686  0.1470 -0.1460
   36LEU   HD21  540   3.418   6.323   3.634 -0.5976 -1.1605  0.5702
   36LEU   HD22  541   3.251   6.298   3.551  1.3557 -1.5907  0.0308
   36LEU   HD23  542   3.273   6.354   3.723 -1.2467  1.6747 -0.4989
   36LEU      C  543   3.633   6.477   3.328  0.4953 -0.1118  0.3107
   36LEU      O  544   3.659   6.583   3.268  0.3159  0.4985  0.0121
   37LEU      N  545   3.667   6.354   3.285 -0.1054  0.4108 -0.2876
   37LEU     HN  546   3.645   6.272   3.337  0.6668  0.7694  0.6364
   37LEU     CA  547   3.743   6.327   3.167  0.3432 -0.4582 -0.7256
   37LEU     HA  548   3.776   6.418   3.120 -0.0411 -1.5344 -3.2548
   37LEU     CB  549   3.872   6.246   3.192 -0.0190 -0.1153  0.2928
   37LEU    HB1  550   3.850   6.154   3.250 -1.6297  0.2423  0.2884
   37LEU    HB2  551   3.936   6.325   3.238 -0.8525 -0.4039  1.9930
   37LEU     CG  552   3.966   6.213   3.075 -0.1429  0.2193 -0.6381
   37LEU     HG  553   3.946   6.299   3.007 -2.2263  1.3527  1.2812
   37LEU    CD1  554   4.116   6.216   3.113  0.1351  0.3837 -0.0604
   37LEU   HD11  555   4.139   6.147   3.197  1.2051 -0.4213 -0.9808
   37LEU   HD12  556   4.154   6.314   3.148  0.4714 -0.3751  1.8606
   37LEU   HD13  557   4.175   6.181   3.026  0.2689 -0.3632  0.3229
   37LEU    CD2  558   3.926   6.083   2.992  0.3609 -0.4040  0.3053
   37LEU   HD21  559   3.909   6.107   2.884 -0.9661 -0.3761  0.5033
   37LEU   HD22  560   3.838   6.034   3.038 -0.6916  1.7556  0.7277
   37LEU   HD23  561   4.007   6.008   3.003  0.1541 -0.6715  0.0461
   37LEU      C  562   3.644   6.262   3.066 -0.8372  0.3127 -0.5637
   37LEU      O  563   3.570   6.166   3.098 -0.2234  0.6850  0.6524
   38LEU      N  564   3.643   6.313   2.942  0.1734  0.5861  0.1107
   38LEU     HN  565   3.710   6.386   2.935  0.8490  0.1290  1.4436
   38LEU     CA  566   3.574   6.250   2.824 -0.0475 -0.4021  0.8020
   38LEU     HA  567   3.496   6.187   2.864 -1.3271  0.0149 -0.9407
   38LEU     CB  568   3.515   6.367   2.739  0.4542 -0.1654  0.0445
   38LEU    HB1  569   3.435   6.325   2.674 -0.8663  1.7057  0.3592
   38LEU    HB2  570   3.595   6.416   2.680  1.3596 -1.3806  0.2217
   38LEU     CG  571   3.441   6.481   2.827 -0.3753 -0.1258 -0.9260
   38LEU     HG  572   3.492   6.504   2.923  0.2717 -0.2314 -1.2377
   38LEU    CD1  573   3.432   6.615   2.754 -0.2984  1.0131 -0.0904
   38LEU   HD11  574   3.411   6.692   2.832  2.3433 -1.1303  3.0411
   38LEU   HD12  575   3.342   6.624   2.691 -1.2085 -0.9787  0.8528
   38LEU   HD13  576   3.515   6.642   2.685 -1.9238  2.2525 -1.6404
   38LEU    CD2  577   3.297   6.448   2.864  0.3880 -0.2072 -0.2251
   38LEU   HD21  578   3.242   6.427   2.769 -0.4456  1.5342 -0.1575
   38LEU   HD22  579   3.247   6.529   2.921 -2.9446 -1.9924 -0.3877
   38LEU   HD23  580   3.292   6.362   2.934  0.6627  1.2291  1.6137
   38LEU      C  581   3.658   6.159   2.741 -0.0930  0.5561  0.3342
   38LEU      O  582   3.766   6.193   2.694 -0.0587 -0.3962  0.5154
   39LEU      N  583   3.612   6.031   2.723 -0.3463  0.1267 -0.3936
   39LEU     HN  584   3.528   6.004   2.769 -0.3034  1.7025  0.6661
   39LEU     CA  585   3.690   5.933   2.654 -0.2750 -0.1589  0.1344
   39LEU     HA  586   3.750   5.979   2.578 -0.1323 -0.7280 -0.1068
   39LEU     CB  587   3.756   5.839   2.756  0.0972 -0.0453  0.6075
   39LEU    HB1  588   3.674   5.776   2.798 -0.9343  0.8209 -0.0586
   39LEU    HB2  589   3.796   5.917   2.824  0.6250  0.6826 -0.5235
   39LEU     CG  590   3.878   5.755   2.706 -0.2114  0.3193 -0.8646
   39LEU     HG  591   3.842   5.692   2.622  0.1665  0.7863 -1.3860
   39LEU    CD1  592   3.987   5.848   2.652  0.1001  0.5145  0.5662
   39LEU   HD11  593   4.027   5.909   2.736  1.2512 -0.2228  0.5714
   39LEU   HD12  594   3.950   5.907   2.566 -1.0995 -1.6952 -0.5129
   39LEU   HD13  595   4.069   5.782   2.616 -1.9074 -0.7334 -1.9888
   39LEU    CD2  596   3.930   5.661   2.817 -0.4259  0.3756 -0.5569
   39LEU   HD21  597   3.970   5.717   2.904 -0.2569 -0.8078  0.1554
   39LEU   HD22  598   4.011   5.593   2.783  0.5388  0.8460  0.7457
   39LEU   HD23  599   3.844   5.603   2.856 -0.8221 -0.1326 -2.1131
   39LEU      C  600   3.598   5.854   2.576  0.1857 -0.1495  0.1277
   39LEU      O  601   3.478   5.857   2.597 -0.6256 -0.0147 -0.2654
   40GLY      N  602   3.658   5.793   2.476 -1.0022  0.1807 -0.0045
   40GLY     HN  603   3.752   5.811   2.451  0.1245 -4.4312  0.0252
   40GLY     CA  604   3.592   5.686   2.398  0.2862  0.3913 -0.0409
   40GLY    HA1  605   3.542   5.623   2.470  0.3370  2.0348  1.5043
   40GLY    HA2  606   3.665   5.637   2.336 -1.2004  2.3363 -3.6808
   40GLY      C  607   3.480   5.729   2.299 -0.4012  0.4159  0.3750
   40GLY      O  608   3.417   5.837   2.313 -0.5608 -0.2736 -0.2275
   41ALA      N  609   3.455   5.632   2.201  0.2444  0.0977  0.3516
   41ALA     HN  610   3.506   5.546   2.201 -1.1265 -0.7858 -1.3873
   41ALA     CA  611   3.348   5.647   2.100 -0.2001 -0.1625 -0.5669
   41ALA     HA  612   3.364   5.562   2.036 -1.8679 -0.5089 -0.5654
   41ALA     CB  613   3.204   5.643   2.157 -0.3617 -0.2250 -0.6980
   41ALA    HB1  614   3.194   5.552   2.220  0.4930  2.0015  3.0251
   41ALA    HB2  615   3.130   5.643   2.074  1.3128  1.7060 -2.2842
   41ALA    HB3  616   3.176   5.736   2.212 -2.1135 -0.6280 -0.8235
   41ALA      C  617   3.358   5.772   2.014  0.1147 -0.4720  0.4146
   41ALA      O  618   3.269   5.855   2.009 -0.0966 -0.1453  0.0375
   42GLY      N  619   3.465   5.793   1.936 -0.5609 -0.0791  0.1704
   42GLY     HN  620   3.534   5.721   1.933 -2.3575 -1.8774 -0.3719
   42GLY     CA  621   3.496   5.916   1.855  0.1165 -0.4807  0.2471
   42GLY    HA1  622   3.417   5.915   1.780  0.9601  1.5515 -0.7383
   42GLY    HA2  623   3.594   5.907   1.811 -0.7262  2.1957 -2.5552
   42GLY      C  624   3.485   6.051   1.932  0.0743 -0.0791  0.1232
   42GLY      O  625   3.469   6.057   2.054 -0.2621 -0.3151  0.0222
   43GLU      N  626   3.489   6.169   1.862 -0.6450 -0.4227 -0.2364
   43GLU     HN  627   3.536   6.174   1.774  2.0319 -1.4017  1.0236
   43GLU     CA  628   3.441   6.299   1.907 -0.3536 -0.1342 -0.2840
   43GLU     HA  629   3.492   6.327   1.998  0.5158 -2.4292 -0.0120
   43GLU     CB  630   3.478   6.404   1.804 -0.9600 -0.0907 -0.0035
   43GLU    HB1  631   3.458   6.504   1.847 -0.5624  0.0662 -0.1748
   43GLU    HB2  632   3.432   6.390   1.704 -0.5491 -3.3118  0.1548
   43GLU     CG  633   3.636   6.419   1.778  0.1055  0.3808  0.2503
   43GLU    HG1  634   3.639   6.503   1.706  0.8171  2.5460  2.6732
   43GLU    HG2  635   3.664   6.319   1.737  0.4225  0.8521 -0.7095
   43GLU     CD  636   3.718   6.453   1.898  0.5643  0.8410 -0.0067
   43GLU    OE1  637   3.692   6.548   1.973 -0.2769  0.1648  0.2647
   43GLU    OE2  638   3.828   6.392   1.909  0.1083 -0.5351  0.1043
   43GLU      C  639   3.288   6.302   1.925  0.7463  0.2166 -0.2479
   43GLU      O  640   3.236   6.367   2.014 -0.6866 -0.8184 -0.2644
   44SER      N  641   3.215   6.225   1.846  0.9167 -0.1460 -0.0959
   44SER     HN  642   3.255   6.178   1.769  1.8880 -1.9076  1.4234
   44SER     CA  643   3.071   6.212   1.856  0.2024  0.1937 -0.7278
   44SER     HA  644   3.020   6.305   1.839 -3.4411 -1.5217 -0.1100
   44SER     CB  645   3.012   6.119   1.752  0.2291  0.1807  0.4534
   44SER    HB1  646   2.908   6.085   1.771  0.3959 -0.3204  0.4857
   44SER    HB2  647   3.074   6.027   1.743 -3.4776 -2.5843  0.4919
   44SER     OG  648   3.022   6.189   1.630  0.3647  0.4592  0.3946
   44SER    HG1  649   2.990   6.125   1.566  1.8902  0.1235 -0.0753
   44SER      C  650   3.015   6.168   1.995 -0.2214  0.2397  0.2157
   44SER      O  651   2.929   6.233   2.056 -0.5038  1.1683 -0.0385
   45GLY      N  652   3.074   6.062   2.059  0.5834 -0.1537  0.4992
   45GLY     HN  653   3.137   6.001   2.012 -1.9144 -2.1756 -0.4289
   45GLY     CA  654   3.028   6.033   2.197  0.1520 -0.0361 -1.0788
   45GLY    HA1  655   3.067   5.936   2.224  2.7198  0.9443 -0.9809
   45GLY    HA2  656   2.920   6.026   2.197 -0.0673  0.1061  3.3977
   45GLY      C  657   3.071   6.131   2.304 -0.4051 -0.3362  0.3192
   45GLY      O  658   2.994   6.175   2.386 -0.2180 -0.0852  0.3104
   46LYS      N  659   3.195   6.192   2.292  0.0507 -0.2675 -0.0010
   46LYS     HN  660   3.256   6.166   2.217  1.0763  1.5886  0.1119
   46LYS     CA  661   3.240   6.302   2.370  1.2322  0.3106 -0.1267
   46LYS     HA  662   3.237   6.276   2.474  0.1576  1.6483  0.2072
   46LYS     CB  663   3.386   6.332   2.346  0.2932  0.2743 -0.8304
   46LYS    HB1  664   3.426   6.421   2.400  1.7505 -0.2648 -0.9675
   46LYS    HB2  665   3.400   6.359   2.239 -2.7455 -2.9063 -2.2101
   46LYS     CG  666   3.484   6.213   2.376 -0.2060 -0.3293 -0.1882
   46LYS    HG1  667   3.447   6.120   2.327  0.1889 -0.6170  0.0475
   46LYS    HG2  668   3.475   6.194   2.485  1.1135  2.9132  0.6180
   46LYS     CD  669   3.636   6.249   2.345 -0.3448  0.1022  0.3849
   46LYS    HD1  670   3.703   6.162   2.358  1.5844  1.7025  1.8300
   46LYS    HD2  671   3.660   6.335   2.411 -0.6371  0.4280  0.0731
   46LYS     CE  672   3.654   6.316   2.204 -0.2819 -0.1817  0.1009
   46LYS    HE1  673   3.590   6.406   2.193 -0.0228  0.2143  1.6165
   46LYS    HE2  674   3.635   6.232   2.133  1.1428 -0.1116 -0.4047
   46LYS     NZ  675   3.793   6.361   2.177 -0.4198 -0.2102 -0.1186
   46LYS    HZ1  676   3.826   6.409   2.264 -1.3203  1.2173 -0.5251
   46LYS    HZ2  677   3.799   6.416   2.089  0.0511 -3.6438 -2.3804
   46LYS    HZ3  678   3.851   6.276   2.168 -1.4518 -1.0770  1.1283
   46LYS      C  679   3.145   6.427   2.361  0.0272  0.5684 -0.2811
   46LYS      O  680   3.099   6.470   2.467  0.1047 -0.0111  0.4439
   47SER      N  681   3.108   6.471   2.242  0.0418  0.4007  0.3335
   47SER     HN  682   3.145   6.418   2.166 -2.3810 -2.4273  0.8997
   47SER     CA  683   3.018   6.574   2.222  0.2154 -1.0962  0.0515
   47SER     HA  684   3.047   6.664   2.275 -1.8202 -0.1020 -0.4137
   47SER     CB  685   3.002   6.609   2.074  0.2920 -0.2593 -0.3441
   47SER    HB1  686   2.941   6.702   2.068  1.3465  0.5484  0.9902
   47SER    HB2  687   2.958   6.523   2.019  0.3540 -1.3393  1.2422
   47SER     OG  688   3.127   6.650   2.019 -0.0834  0.4802 -0.7401
   47SER    HG1  689   3.191   6.578   2.018 -0.6294 -0.0117 -1.5774
   47SER      C  690   2.871   6.537   2.266  1.2510 -0.8287  0.4044
   47SER      O  691   2.793   6.620   2.306 -0.9634  0.2585 -0.1810
   48THR      N  692   2.827   6.412   2.260 -0.1816  0.1019 -0.0828
   48THR     HN  693   2.884   6.344   2.213 -1.2749 -1.2712  0.4966
   48THR     CA  694   2.700   6.367   2.312 -0.0343  0.2552 -0.4878
   48THR     HA  695   2.622   6.426   2.267 -2.0240  0.3535  2.7690
   48THR     CB  696   2.671   6.230   2.264 -0.1383 -0.2986  0.1020
   48THR     HB  697   2.745   6.158   2.304 -0.7251 -0.6792  0.5115
   48THR    OG1  698   2.661   6.227   2.124  1.2854 -0.3718 -0.2238
   48THR    HG1  699   2.750   6.251   2.100  1.4673 -0.7349  0.0821
   48THR    CG2  700   2.533   6.190   2.312 -0.0213  0.6363 -0.3907
   48THR   HG21  701   2.455   6.264   2.283 -0.4999  0.3629  0.1789
   48THR   HG22  702   2.541   6.164   2.420  2.0903  3.6900  0.3187
   48THR   HG23  703   2.501   6.093   2.268 -0.5539  0.4053  0.4698
   48THR      C  704   2.686   6.378   2.462 -0.4778  0.6867  0.0884
   48THR      O  705   2.581   6.408   2.513  0.0373  0.5042 -0.1253
   49ILE      N  706   2.794   6.344   2.531  0.2406  0.6780  0.3630
   49ILE     HN  707   2.869   6.296   2.485  1.0825 -0.3867  2.6592
   49ILE     CA  708   2.807   6.371   2.668 -0.2860  0.6244  0.1094
   49ILE     HA  709   2.732   6.316   2.723  0.4016 -0.8491 -0.3562
   49ILE     CB  710   2.943   6.315   2.726 -0.3903 -1.1696  0.3012
   49ILE     HB  711   3.023   6.368   2.669 -2.0996  1.4605  0.1443
   49ILE    CG2  712   2.954   6.365   2.870 -1.0726  0.9989 -0.4226
   49ILE   HG21  713   2.961   6.475   2.884 -0.6161  0.8026  1.1098
   49ILE   HG22  714   3.038   6.312   2.920 -1.9349 -1.8294 -1.7398
   49ILE   HG23  715   2.859   6.332   2.918 -0.0829 -1.6468 -0.0980
   49ILE    CG1  716   2.961   6.169   2.709  0.3936  0.1799  0.3956
   49ILE   HG11  717   2.922   6.134   2.611  0.2604  1.5890 -0.0838
   49ILE   HG12  718   2.905   6.114   2.788 -0.3843  1.7416  0.9767
   49ILE     CD  719   3.102   6.117   2.729  0.5666  0.0856 -0.2106
   49ILE    HD1  720   3.096   6.006   2.726  2.2513 -0.0453  0.0523
   49ILE    HD2  721   3.136   6.138   2.833  0.7083  1.4128 -0.5024
   49ILE    HD3  722   3.176   6.149   2.653  1.3526  2.2329  1.3478
   49ILE      C  723   2.795   6.521   2.706 -0.6688 -0.2561 -0.3226
   49ILE      O  724   2.719   6.567   2.789 -0.3580 -0.1173  0.2314
   50VAL      N  725   2.869   6.605   2.628 -1.2631  0.0215 -0.5853
   50VAL     HN  726   2.947   6.571   2.576 -1.0460 -0.7295  0.2161
   50VAL     CA  727   2.863   6.754   2.639 -0.2322 -0.2753 -0.0828
   50VAL     HA  728   2.872   6.783   2.743 -0.5397  1.2109 -0.4462
   50VAL     CB  729   2.972   6.827   2.555  0.2711  0.3751  0.1700
   50VAL     HB  730   2.957   6.808   2.446  2.1458  2.5779 -0.5492
   50VAL    CG1  731   2.966   6.983   2.577 -0.3584  1.1000 -0.0822
   50VAL   HG11  732   2.871   7.029   2.541  1.1744  3.6640 -1.0830
   50VAL   HG12  733   3.051   7.038   2.532 -0.5884 -0.1346 -2.1031
   50VAL   HG13  734   2.968   7.002   2.687 -1.4520  0.7843  0.0032
   50VAL    CG2  735   3.114   6.773   2.587  0.3311  0.0351  1.0748
   50VAL   HG21  736   3.128   6.668   2.553 -1.0359  0.6432 -1.6797
   50VAL   HG22  737   3.128   6.785   2.696 -0.4070  0.8988  1.0837
   50VAL   HG23  738   3.187   6.827   2.523  0.3542 -2.2535 -0.9788
   50VAL      C  739   2.721   6.806   2.614 -0.0994 -0.0217  0.0830
   50VAL      O  740   2.671   6.897   2.677  0.6625  0.3761  0.2784
   51LYS      N  741   2.643   6.743   2.520 -0.4191 -0.3272  0.4235
   51LYS     HN  742   2.682   6.673   2.460 -0.3110 -0.6909  0.9082
   51LYS     CA  743   2.507   6.774   2.488  0.1834 -0.6724  0.1979
   51LYS     HA  744   2.491   6.881   2.492  1.3072 -0.4924  0.3926
   51LYS     CB  745   2.487   6.757   2.338 -0.3843 -0.3040  0.2052
   51LYS    HB1  746   2.379   6.749   2.313 -0.7083  1.0187  1.0555
   51LYS    HB2  747   2.538   6.663   2.306 -0.9135 -0.0311 -1.5037
   51LYS     CG  748   2.537   6.881   2.259  0.4026  0.0010 -0.9078
   51LYS    HG1  749   2.561   6.855   2.154  0.3541  1.8125 -1.4142
   51LYS    HG2  750   2.622   6.927   2.314 -0.5084  0.4142  0.2099
   51LYS     CD  751   2.427   6.992   2.255 -0.2543 -0.6614 -0.1416
   51LYS    HD1  752   2.381   6.995   2.356  0.9171 -0.0510  0.3942
   51LYS    HD2  753   2.352   6.969   2.176 -0.8379 -0.6153  0.3968
   51LYS     CE  754   2.485   7.134   2.234 -0.4538  0.0547 -0.7970
   51LYS    HE1  755   2.575   7.140   2.299 -0.8501 -1.1823 -0.1236
   51LYS    HE2  756   2.417   7.212   2.275  0.2014 -0.3248  1.0992
   51LYS     NZ  757   2.520   7.168   2.099  0.3433  0.1343  0.2169
   51LYS    HZ1  758   2.617   7.205   2.106 -0.0377  0.9638  1.6264
   51LYS    HZ2  759   2.454   7.241   2.066  0.3271  0.4918  1.0094
   51LYS    HZ3  760   2.512   7.092   2.029 -2.2889  0.2679  0.3007
   51LYS      C  761   2.407   6.703   2.574  0.7102  0.2325  0.3336
   51LYS      O  762   2.285   6.714   2.549 -0.0389  0.0259  0.8870
   52GLN      N  763   2.439   6.642   2.688 -0.2125 -0.0334  0.1512
   52GLN     HN  764   2.534   6.613   2.703 -0.2549 -0.1759  0.1470
   52GLN     CA  765   2.350   6.606   2.798 -0.6571  0.3623  0.5151
   52GLN     HA  766   2.246   6.611   2.770 -0.7242 -0.9653  0.4680
   52GLN     CB  767   2.395   6.469   2.851 -0.0372 -0.6856  0.8617
   52GLN    HB1  768   2.351   6.468   2.953 -0.6718  1.4422  0.6558
   52GLN    HB2  769   2.506   6.461   2.855  0.0115 -1.3970 -1.0118
   52GLN     CG  770   2.341   6.350   2.771  0.7707  0.3756  0.2799
   52GLN    HG1  771   2.300   6.274   2.841  2.9335 -0.2391  0.9595
   52GLN    HG2  772   2.423   6.302   2.714  1.2732 -0.1673  1.4395
   52GLN     CD  773   2.219   6.366   2.677 -0.4111 -0.0342  0.2609
   52GLN    OE1  774   2.103   6.386   2.720 -0.2565 -0.0632 -0.0511
   52GLN    NE2  775   2.239   6.365   2.547 -0.2230  0.3217 -0.3430
   52GLN   HE21  776   2.158   6.396   2.497  0.4419  2.5993 -0.1350
   52GLN   HE22  777   2.334   6.365   2.518  0.6605 -2.3101  2.1300
   52GLN      C  778   2.362   6.712   2.908  0.5087  0.1412 -0.4952
   52GLN      O  779   2.277   6.721   2.996 -0.4118 -0.3032  0.0127
   53MET      N  780   2.456   6.810   2.916 -0.1517 -0.6397  0.5726
   53MET     HN  781   2.527   6.813   2.845 -1.2967  0.5176 -0.5815
   53MET     CA  782   2.454   6.909   3.019 -0.2238 -1.0940  0.3637
   53MET     HA  783   2.413   6.873   3.113 -1.8208  1.9813  0.9898
   53MET     CB  784   2.600   6.948   3.044  0.0626 -0.2237  0.0320
   53MET    HB1  785   2.602   7.034   3.115  0.6286 -0.5597  0.4288
   53MET    HB2  786   2.643   6.987   2.949 -0.3734  0.4728  0.1110
   53MET     CG  787   2.695   6.831   3.094 -0.3359 -0.5456  0.6188
   53MET    HG1  788   2.797   6.874   3.088 -0.3519 -0.6622 -0.8633
   53MET    HG2  789   2.699   6.746   3.023 -1.7206  1.0553 -1.5160
   53MET     SD  790   2.646   6.775   3.264  0.1504  0.2787 -0.1548
   53MET     CE  791   2.561   6.629   3.202  0.5820  1.0190 -0.0301
   53MET    HE1  792   2.529   6.557   3.281  1.6239 -1.4203 -1.7110
   53MET    HE2  793   2.626   6.573   3.131 -0.8864 -2.6674  1.2513
   53MET    HE3  794   2.468   6.661   3.151  1.2623  0.2737 -1.8159
   53MET      C  795   2.370   7.025   2.975 -0.4359 -0.1004  0.4937
   53MET      O  796   2.322   7.025   2.865  0.4251  0.1026  0.5716
   54LYS      N  797   2.345   7.117   3.068 -0.3730 -0.3877 -0.1373
   54LYS     HN  798   2.394   7.120   3.155  0.0202 -1.4075 -0.3131
   54LYS     CA  799   2.250   7.232   3.049  0.4216  0.6533 -0.5781
   54LYS     HA  800   2.150   7.208   3.017 -0.2402  3.0556 -0.4969
   54LYS     CB  801   2.240   7.315   3.177  0.5849 -0.1402 -0.1445
   54LYS    HB1  802   2.189   7.414   3.170  2.2290  0.7533  0.1071
   54LYS    HB2  803   2.344   7.333   3.210  0.7182 -1.2353  0.0803
   54LYS     CG  804   2.180   7.238   3.294 -0.0334  0.2980 -0.2114
   54LYS    HG1  805   2.194   7.276   3.397 -1.5066 -1.7776  0.8159
   54LYS    HG2  806   2.232   7.141   3.303  0.8129  0.6623 -1.0321
   54LYS     CD  807   2.030   7.202   3.286  0.1401 -0.7085 -0.4016
   54LYS    HD1  808   2.012   7.124   3.364 -1.7738 -0.2507 -0.3346
   54LYS    HD2  809   1.993   7.162   3.190 -1.0062  1.4885 -0.9399
   54LYS     CE  810   1.941   7.323   3.312  0.5091  0.0595 -0.2730
   54LYS    HE1  811   1.962   7.394   3.228  2.4849 -2.1523 -1.7741
   54LYS    HE2  812   1.958   7.378   3.407 -1.7510 -0.5658  0.5642
   54LYS     NZ  813   1.800   7.283   3.312  0.0392 -0.0205  0.1258
   54LYS    HZ1  814   1.784   7.235   3.221 -1.5213 -0.8094  0.7839
   54LYS    HZ2  815   1.737   7.366   3.308  0.3829  0.2412 -3.7542
   54LYS    HZ3  816   1.775   7.219   3.390 -2.0766  0.9727  0.3325
   54LYS      C  817   2.299   7.334   2.936  0.3793  0.3864  0.0595
   54LYS      O  818   2.219   7.405   2.877  0.0449  0.4820 -0.0489
   55ILE      N  819   2.428   7.351   2.907 -0.2943  0.7893 -0.2646
   55ILE     HN  820   2.494   7.316   2.973  0.2078  2.3842  0.1375
   55ILE     CA  821   2.482   7.439   2.807  0.8320 -0.2597  0.5248
   55ILE     HA  822   2.401   7.479   2.748  1.6505 -0.8484 -1.0394
   55ILE     CB  823   2.578   7.360   2.711 -1.1693 -0.2353 -0.5449
   55ILE     HB  824   2.629   7.431   2.643  1.2210 -0.5775  0.7689
   55ILE    CG2  825   2.698   7.301   2.787  0.0859  0.5114 -0.6916
   55ILE   HG21  826   2.769   7.373   2.833  2.0636 -1.9567  0.3810
   55ILE   HG22  827   2.763   7.244   2.716  0.9688  1.5692 -0.7510
   55ILE   HG23  828   2.669   7.239   2.874 -0.4052 -1.0549 -1.9233
   55ILE    CG1  829   2.496   7.244   2.649  0.1107 -0.6038  0.3019
   55ILE   HG11  830   2.478   7.160   2.719  2.5875  0.0594  1.8258
   55ILE   HG12  831   2.565   7.203   2.573  0.0480 -0.5871  0.2350
   55ILE     CD  832   2.366   7.282   2.574  0.4036 -0.2477  0.1445
   55ILE    HD1  833   2.279   7.278   2.643 -0.8535 -0.6213 -1.4073
   55ILE    HD2  834   2.364   7.196   2.503  0.4517 -1.6818  1.8063
   55ILE    HD3  835   2.371   7.380   2.522 -0.2845  0.5495  1.5282
   55ILE      C  836   2.547   7.559   2.849 -0.5861 -0.2355  0.2097
   55ILE      O  837   2.535   7.661   2.783 -0.0923  0.1439  0.3169
  182THR      N  838   2.610   7.561   2.970 -0.0610  0.1760 -0.1722
  182THR     HN  839   2.608   7.478   3.026 -0.7407 -0.9208 -1.7413
  182THR     CA  840   2.681   7.689   3.010  0.0841 -0.6862  0.9011
  182THR     HA  841   2.612   7.771   2.998 -0.4705 -1.0245  1.7129
  182THR     CB  842   2.722   7.708   3.156 -0.1370 -0.1155 -0.6949
  182THR     HB  843   2.790   7.626   3.187  2.0382  0.8247 -2.6735
  182THR    OG1  844   2.801   7.828   3.174 -1.3416 -0.4918 -0.2387
  182THR    HG1  845   2.738   7.900   3.177 -0.3543  0.4326 -1.0845
  182THR    CG2  846   2.608   7.725   3.257 -0.5589 -0.1465 -0.5520
  182THR   HG21  847   2.536   7.640   3.253 -0.9496  0.1781 -0.5100
  182THR   HG22  848   2.554   7.813   3.217  0.7943 -0.0131 -2.2082
  182THR   HG23  849   2.644   7.745   3.360  0.2236  2.0070 -1.2088
  182THR      C  850   2.797   7.726   2.917  0.1943 -0.7616  0.0430
  182THR      O  851   2.871   7.639   2.883  0.2273 -0.1639 -0.2378
  183GLY      N  852   2.813   7.857   2.886  0.0190  0.4154  0.0548
  183GLY     HN  853   2.740   7.920   2.910 -2.2864 -1.0053 -2.6445
  183GLY     CA  854   2.917   7.902   2.788  0.2661 -0.2697 -0.2350
  183GLY    HA1  855   2.894   8.006   2.770 -0.9759 -0.1930  1.4739
  183GLY    HA2  856   2.915   7.829   2.708  2.0673 -1.2753  0.5823
  183GLY      C  857   3.063   7.906   2.838  0.0438 -0.2618  0.5484
  183GLY      O  858   3.145   7.923   2.751 -0.3029 -0.3255 -0.2062
  184ILE      N  859   3.089   7.904   2.970  0.2710  0.3874 -0.2884
  184ILE     HN  860   3.015   7.892   3.037 -1.2660  2.3577 -1.5011
  184ILE     CA  861   3.223   7.908   3.037 -0.0367  0.0102 -0.1780
  184ILE     HA  862   3.270   8.002   3.010 -0.5492  0.8922  1.8960
  184ILE     CB  863   3.223   7.887   3.186 -0.0118 -0.8579 -0.5979
  184ILE     HB  864   3.191   7.783   3.211 -0.0675 -0.6860  0.0670
  184ILE    CG2  865   3.367   7.898   3.245  0.2073 -0.1834 -0.0217
  184ILE   HG21  866   3.359   7.938   3.348  0.9047  0.4392 -0.2011
  184ILE   HG22  867   3.432   7.968   3.187  1.6621 -0.9958  0.5769
  184ILE   HG23  868   3.417   7.799   3.242 -1.1189 -0.9475  1.5564
  184ILE    CG1  869   3.130   7.987   3.256 -0.1171  0.2423 -0.4567
  184ILE   HG11  870   3.134   7.959   3.364  0.1527 -1.4101 -0.8657
  184ILE   HG12  871   3.023   7.966   3.235  0.1203 -0.7123 -0.7540
  184ILE     CD  872   3.151   8.141   3.247 -0.3458 -0.3852 -0.1767
  184ILE    HD1  873   3.247   8.170   3.295 -0.8047  1.7453 -0.4672
  184ILE    HD2  874   3.074   8.190   3.309 -1.2648  0.9976 -2.3069
  184ILE    HD3  875   3.135   8.177   3.143 -0.2674 -0.0982 -0.0893
  184ILE      C  876   3.318   7.790   2.986  0.4437  0.5904  0.0869
  184ILE      O  877   3.271   7.678   2.969  0.1133 -0.5996 -0.1713
  185VAL      N  878   3.450   7.819   2.968 -0.1656  0.2440  0.4548
  185VAL     HN  879   3.479   7.914   2.977 -0.0188  0.2381  0.0713
  185VAL     CA  880   3.553   7.731   2.924 -0.3313  0.1628  0.7957
  185VAL     HA  881   3.520   7.698   2.826  0.1556  1.1365  0.2974
  185VAL     CB  882   3.669   7.813   2.893 -0.1545  0.1201 -0.2321
  185VAL     HB  883   3.641   7.895   2.823 -1.7801  0.2522  0.5391
  185VAL    CG1  884   3.735   7.866   3.019 -0.5026 -0.0979 -0.3438
  185VAL   HG11  885   3.799   7.785   3.060  1.4153  1.7200  0.4504
  185VAL   HG12  886   3.665   7.899   3.098 -1.0380 -0.5631 -0.6196
  185VAL   HG13  887   3.816   7.941   3.006  0.8610 -1.5706 -0.7437
  185VAL    CG2  888   3.774   7.726   2.814  0.3784  0.4350 -0.0450
  185VAL   HG21  889   3.740   7.705   2.711 -0.8282 -0.3799  0.5018
  185VAL   HG22  890   3.785   7.629   2.867  1.3698  0.1036 -0.8131
  185VAL   HG23  891   3.873   7.777   2.815  0.8639 -0.4576 -0.7859
  185VAL      C  892   3.567   7.603   3.013 -0.2201  0.1486 -0.0126
  185VAL      O  893   3.556   7.609   3.136 -0.5450 -0.0871 -0.3962
  186GLU      N  894   3.596   7.480   2.956  0.5658 -0.3707 -0.3800
  186GLU     HN  895   3.609   7.474   2.858  2.5166  0.5227 -0.2243
  186GLU     CA  896   3.613   7.356   3.027 -0.5711 -0.4926  0.6716
  186GLU     HA  897   3.651   7.283   2.957  0.9625  0.9886 -0.1285
  186GLU     CB  898   3.723   7.361   3.133  1.1173 -0.1360 -0.9158
  186GLU    HB1  899   3.733   7.262   3.184 -4.4541 -0.2013  0.7329
  186GLU    HB2  900   3.686   7.426   3.215 -0.1731  0.6621 -2.0993
  186GLU     CG  901   3.862   7.404   3.076  0.2572  0.4971  0.1265
  186GLU    HG1  902   3.838   7.502   3.030 -0.4142 -0.4964 -1.7157
  186GLU    HG2  903   3.902   7.330   3.003  1.9266 -1.4533  2.8185
  186GLU     CD  904   3.968   7.414   3.190 -0.2083 -0.0112  0.3179
  186GLU    OE1  905   4.070   7.348   3.176  0.1953 -0.0388  0.2272
  186GLU    OE2  906   3.947   7.495   3.282 -0.5800  0.4681 -0.0407
  186GLU      C  907   3.488   7.293   3.079 -0.4313  0.6734  0.5622
  186GLU      O  908   3.485   7.219   3.178  0.1541  0.2130 -0.1909
  187THR      N  909   3.376   7.319   3.008 -0.7215 -0.0370 -0.7403
  187THR     HN  910   3.386   7.378   2.928 -0.6484  3.7676  1.8079
  187THR     CA  911   3.239   7.272   3.039  0.7182 -0.6587 -0.0126
  187THR     HA  912   3.175   7.347   2.994  1.2190  0.4398  1.0288
  187THR     CB  913   3.206   7.140   2.970  0.3396 -0.3048 -0.5636
  187THR     HB  914   3.258   7.055   3.018  2.4238  1.9782  1.5050
  187THR    OG1  915   3.227   7.146   2.834  0.3884 -0.7901 -0.2153
  187THR    HG1  916   3.298   7.087   2.809 -0.7306 -1.6177 -1.5985
  187THR    CG2  917   3.055   7.110   2.981  0.0480  0.2320  0.2233
  187THR   HG21  918   2.988   7.196   2.962  2.4127  2.2243  0.4085
  187THR   HG22  919   3.037   7.069   3.083  0.8746  0.2532  0.3915
  187THR   HG23  920   3.025   7.030   2.910  2.4543  2.2020 -3.3312
  187THR      C  921   3.194   7.288   3.182  0.2236  0.4143  0.2423
  187THR      O  922   3.131   7.204   3.252 -0.0073  0.0086  0.0277
  188HSD      N  923   3.223   7.409   3.234 -0.2390  0.0897  0.2459
  188HSD     HN  924   3.264   7.478   3.176 -3.5428  1.2738 -0.9540
  188HSD     CA  925   3.206   7.449   3.373 -0.2875  0.3461  0.3886
  188HSD     HA  926   3.225   7.361   3.432 -2.5519 -0.2991  0.2371
  188HSD     CB  927   3.298   7.567   3.420  0.1892 -0.3566  0.1012
  188HSD    HB1  928   3.280   7.648   3.347  0.2889 -2.1023 -1.9769
  188HSD    HB2  929   3.408   7.558   3.411  0.4937  3.0870 -0.7714
  188HSD    ND1  930   3.290   7.540   3.672 -0.0084 -0.4684 -0.0039
  188HSD    HD1  931   3.313   7.443   3.673  3.3294  0.1761 -1.4500
  188HSD     CG  932   3.275   7.616   3.560 -0.5902  0.1941  0.3755
  188HSD    CE1  933   3.280   7.622   3.780  0.9534 -0.0299 -0.3767
  188HSD    HE1  934   3.298   7.586   3.882 -0.4297  0.9707  0.2538
  188HSD    NE2  935   3.256   7.748   3.747  0.4371 -0.1075 -0.0263
  188HSD    CD2  936   3.246   7.747   3.608 -0.2019 -0.2816 -0.0332
  188HSD    HD2  937   3.246   7.835   3.544 -2.8365 -0.3498 -0.2269
  188HSD      C  938   3.064   7.483   3.407  0.1440  0.6501 -0.0075
  188HSD      O  939   3.003   7.571   3.346  0.5414 -0.3579  0.9622
  189PHE      N  940   3.005   7.428   3.518 -0.1379 -0.5645  0.3340
  189PHE     HN  941   3.058   7.360   3.569 -0.7715 -2.0695 -0.9491
  189PHE     CA  942   2.879   7.468   3.584 -0.4112  0.1849  0.4660
  189PHE     HA  943   2.865   7.575   3.579 -2.2453 -0.0748 -1.1392
  189PHE     CB  944   2.755   7.397   3.523 -0.1675 -0.1102  0.5834
  189PHE    HB1  945   2.758   7.424   3.415 -0.4682 -1.5069  0.2130
  189PHE    HB2  946   2.658   7.418   3.573 -0.0545  2.8922 -0.2314
  189PHE     CG  947   2.763   7.246   3.524  0.0731  0.1092 -0.2642
  189PHE    CD1  948   2.691   7.174   3.622  0.1150 -0.7397 -0.1417
  189PHE    HD1  949   2.624   7.225   3.690  0.6804  1.2491 -1.0027
  189PHE    CE1  950   2.685   7.027   3.607 -0.3069 -0.7007  0.1867
  189PHE    HE1  951   2.622   6.975   3.678 -0.6430 -3.8150 -2.1985
  189PHE     CZ  952   2.764   6.962   3.510  0.1876 -1.4497  0.5028
  189PHE     HZ  953   2.765   6.854   3.503 -0.3820 -1.4612  0.5388
  189PHE    CD2  954   2.836   7.177   3.423 -0.3411 -0.3221  0.2318
  189PHE    HD2  955   2.892   7.243   3.357 -0.7825  0.0338  0.2065
  189PHE    CE2  956   2.838   7.037   3.418  0.5341  0.5676 -0.0482
  189PHE    HE2  957   2.891   6.980   3.343  0.2481 -0.8177  0.7798
  189PHE      C  958   2.897   7.438   3.741 -0.2581 -1.2514  0.3783
  189PHE      O  959   2.991   7.376   3.785 -0.3010 -0.0168 -0.8979
  190THR      N  960   2.793   7.487   3.817 -0.5552 -0.1479  0.0618
  190THR     HN  961   2.713   7.536   3.782 -0.2016 -0.7798 -1.7738
  190THR     CA  962   2.788   7.455   3.962  0.2415 -1.0342  0.4609
  190THR     HA  963   2.871   7.391   3.987  1.1869  0.0727  0.2769
  190THR     CB  964   2.793   7.581   4.047  0.0793 -0.3384 -0.1206
  190THR     HB  965   2.723   7.663   4.017  1.2383  1.3942  1.6497
  190THR    OG1  966   2.928   7.634   4.051 -0.5562 -0.7437  0.3453
  190THR    HG1  967   2.923   7.713   3.997  2.4782 -0.6727  0.0413
  190THR    CG2  968   2.769   7.543   4.196 -0.2721 -0.4583  0.3514
  190THR   HG21  969   2.811   7.620   4.264 -1.0778  0.5095 -0.2165
  190THR   HG22  970   2.821   7.448   4.218 -0.5158 -0.6408  0.1528
  190THR   HG23  971   2.660   7.537   4.214 -1.0297 -0.0640 -3.2449
  190THR      C  972   2.656   7.389   3.985 -0.5800  1.4010 -0.6567
  190THR      O  973   2.549   7.433   3.937  0.0474 -0.4849 -0.0331
  191PHE      N  974   2.659   7.270   4.053 -0.3870 -0.6388 -0.2242
  191PHE     HN  975   2.744   7.228   4.084  2.1490  4.5391  0.8806
  191PHE     CA  976   2.536   7.198   4.065  0.0106  0.3989  0.2250
  191PHE     HA  977   2.462   7.275   4.079 -0.1231  0.3297 -0.0983
  191PHE     CB  978   2.502   7.109   3.937  0.0343  0.1867  1.0817
  191PHE    HB1  979   2.595   7.049   3.923  1.7324  2.9794 -0.3728
  191PHE    HB2  980   2.486   7.167   3.844  0.7325 -0.2559  0.6793
  191PHE     CG  981   2.388   7.012   3.962 -0.3168  0.1552 -0.5568
  191PHE    CD1  982   2.404   6.876   3.980  0.1556 -0.4114  0.5595
  191PHE    HD1  983   2.505   6.836   3.980  0.0315 -0.7300  0.5213
  191PHE    CE1  984   2.290   6.793   4.000 -1.4230  0.1040 -0.2905
  191PHE    HE1  985   2.303   6.686   3.993  0.4844  0.2277  0.7910
  191PHE     CZ  986   2.163   6.850   3.999 -0.3963  0.2615  0.3585
  191PHE     HZ  987   2.073   6.793   4.012 -1.6548  2.1975  0.5662
  191PHE    CD2  988   2.259   7.066   3.955  0.1265 -0.4534 -0.4059
  191PHE    HD2  989   2.251   7.172   3.934  0.1491 -0.1471  1.0841
  191PHE    CE2  990   2.148   6.984   3.970 -0.1148  0.5591  0.4972
  191PHE    HE2  991   2.052   7.034   3.968 -0.8831 -0.8740 -0.5843
  191PHE      C  992   2.533   7.122   4.197  0.4935 -0.8026  0.5497
  191PHE      O  993   2.623   7.051   4.230 -1.2583 -0.0169  0.0023
  192LYS      N  994   2.428   7.153   4.277 -0.0265  0.2507  0.5225
  192LYS     HN  995   2.355   7.204   4.232  1.8270  2.0616 -0.6147
  192LYS     CA  996   2.411   7.097   4.412 -0.7920  0.1385 -0.2131
  192LYS     HA  997   2.342   7.170   4.453 -0.9717  0.5146 -1.1574
  192LYS     CB  998   2.343   6.961   4.409 -0.3044 -0.5844 -0.0633
  192LYS    HB1  999   2.353   6.913   4.509  0.2516  0.1961  0.2651
  192LYS    HB2 1000   2.407   6.897   4.345  0.8286 -1.7242  2.0992
  192LYS     CG 1001   2.196   6.952   4.369 -0.1604 -0.0104 -0.3142
  192LYS    HG1 1002   2.174   7.012   4.278 -0.4428  1.8981  0.9539
  192LYS    HG2 1003   2.139   7.002   4.450 -2.6979  0.4624 -2.2714
  192LYS     CD 1004   2.151   6.806   4.353 -0.0074  0.0585 -0.7491
  192LYS    HD1 1005   2.168   6.751   4.448 -2.2513 -0.6641 -0.7169
  192LYS    HD2 1006   2.198   6.755   4.266 -0.3815  0.2820 -1.0861
  192LYS     CE 1007   2.003   6.800   4.332  0.4813 -0.0430  0.1340
  192LYS    HE1 1008   1.971   6.868   4.250 -0.2594  2.1781  2.1298
  192LYS    HE2 1009   1.948   6.837   4.422  1.0076 -2.6357  1.6261
  192LYS     NZ 1010   1.957   6.663   4.293  0.2519 -0.1400 -0.2938
  192LYS    HZ1 1011   1.862   6.659   4.252  0.0010 -3.5910  0.3363
  192LYS    HZ2 1012   1.959   6.600   4.376  2.8765 -0.8617 -0.7865
  192LYS    HZ3 1013   2.022   6.620   4.225 -0.0488 -2.0187  0.5345
  192LYS      C 1014   2.532   7.105   4.503 -0.1209  0.4537  0.1561
  192LYS      O 1015   2.558   7.014   4.585  0.4784  0.5918 -0.5414
  193ASP      N 1016   2.601   7.219   4.494  0.2552  0.1023 -0.5924
  193ASP     HN 1017   2.554   7.287   4.439  1.0773  0.8134 -0.4404
  193ASP     CA 1018   2.710   7.264   4.581 -0.0688 -0.0960  0.2534
  193ASP     HA 1019   2.714   7.371   4.562 -0.7053  0.1710  1.5039
  193ASP     CB 1020   2.675   7.248   4.732  0.5653 -0.5137 -0.4100
  193ASP    HB1 1021   2.708   7.150   4.774  1.4085  0.1348  0.4672
  193ASP    HB2 1022   2.564   7.254   4.741  0.6531  0.7358 -0.0652
  193ASP     CG 1023   2.725   7.349   4.825 -0.1440 -0.0699 -0.8876
  193ASP    OD1 1024   2.727   7.471   4.792  0.4550 -0.3067  0.1938
  193ASP    OD2 1025   2.755   7.311   4.942 -0.2710 -0.2932  0.2044
  193ASP      C 1026   2.849   7.212   4.539 -0.1763 -0.1432 -0.4705
  193ASP      O 1027   2.957   7.232   4.606 -0.0372 -0.0396  0.5341
  194LEU      N 1028   2.852   7.148   4.424 -1.1502 -0.3840 -0.2926
  194LEU     HN 1029   2.765   7.150   4.375 -0.3574  2.2242 -1.8161
  194LEU     CA 1030   2.974   7.089   4.365 -0.1670 -0.1713  0.8957
  194LEU     HA 1031   3.057   7.112   4.429  0.2324 -1.2491  0.7908
  194LEU     CB 1032   2.963   6.940   4.335 -0.3126 -0.4907  0.3665
  194LEU    HB1 1033   3.038   6.918   4.256  0.0352  1.0540  0.2495
  194LEU    HB2 1034   2.863   6.909   4.296 -0.5460 -0.1682  0.6994
  194LEU     CG 1035   2.984   6.856   4.462 -0.3789  0.7265 -0.0258
  194LEU     HG 1036   2.900   6.876   4.533 -0.3091 -1.4004  0.7498
  194LEU    CD1 1037   2.992   6.708   4.426  0.2077  0.3514  0.1831
  194LEU   HD11 1038   3.076   6.686   4.356  1.5967  0.0751  1.8556
  194LEU   HD12 1039   2.904   6.680   4.365  0.7880  0.8481 -0.9245
  194LEU   HD13 1040   2.995   6.639   4.513 -1.4861  1.4135  1.1457
  194LEU    CD2 1041   3.119   6.893   4.531 -0.0726  0.1004  0.2392
  194LEU   HD21 1042   3.127   6.816   4.611  1.5589  1.3274  1.3245
  194LEU   HD22 1043   3.119   6.988   4.588 -1.6463 -1.1631  2.4981
  194LEU   HD23 1044   3.213   6.892   4.471  0.7330 -1.1164  1.4336
  194LEU      C 1045   2.993   7.169   4.241 -0.0857  0.1738  0.3206
  194LEU      O 1046   2.902   7.220   4.175 -0.3000 -0.9076  0.2300
  195HSD      N 1047   3.123   7.192   4.198 -0.3937 -0.3595 -0.1946
  195HSD     HN 1048   3.203   7.165   4.251 -0.3900 -0.1228 -0.0793
  195HSD     CA 1049   3.158   7.261   4.077  0.0625  0.1218  0.1583
  195HSD     HA 1050   3.082   7.323   4.031  0.7065 -0.1878 -1.3606
  195HSD     CB 1051   3.286   7.359   4.083  0.2707  0.3305  0.4635
  195HSD    HB1 1052   3.302   7.413   3.987  1.3205  0.6547  0.8136
  195HSD    HB2 1053   3.369   7.290   4.110 -1.6430 -2.0367  0.6814
  195HSD    ND1 1054   3.173   7.567   4.184  0.4358 -0.4485 -0.4315
  195HSD    HD1 1055   3.092   7.561   4.125  0.1438 -0.4670 -0.0326
  195HSD     CG 1056   3.270   7.470   4.184  0.1036  0.2845 -0.2084
  195HSD    CE1 1057   3.208   7.660   4.273  0.8319  0.0522 -0.3077
  195HSD    HE1 1058   3.151   7.749   4.301  0.4688  0.6235 -2.7102
  195HSD    NE2 1059   3.323   7.635   4.327 -0.0907 -0.5876 -0.5409
  195HSD    CD2 1060   3.364   7.514   4.271 -0.3569 -0.1347 -0.7095
  195HSD    HD2 1061   3.456   7.466   4.301  0.5755  0.8425 -1.8822
  195HSD      C 1062   3.200   7.155   3.978  0.3985 -0.3877  0.1549
  195HSD      O 1063   3.294   7.076   3.998  0.0511  0.0285  0.5306
  196PHE      N 1064   3.132   7.150   3.861 -0.3094  0.2248 -0.5854
  196PHE     HN 1065   3.060   7.216   3.840 -0.3832  0.1196 -0.6687
  196PHE     CA 1066   3.166   7.047   3.762 -0.0802 -0.1175  0.3269
  196PHE     HA 1067   3.235   6.970   3.793 -0.5479 -0.6691  0.0183
  196PHE     CB 1068   3.033   6.984   3.700 -0.3899  0.0488  0.4956
  196PHE    HB1 1069   3.057   6.923   3.611  1.7550  0.7162  0.5687
  196PHE    HB2 1070   2.957   7.060   3.674 -0.0583  0.2436  0.0918
  196PHE     CG 1071   2.977   6.897   3.811 -0.3624 -0.6565 -0.1421
  196PHE    CD1 1072   2.876   6.949   3.899  0.4724 -0.5980 -0.3887
  196PHE    HD1 1073   2.843   7.052   3.902  1.9263 -0.1341  1.1817
  196PHE    CE1 1074   2.836   6.864   4.008  0.2626 -0.9248  0.1155
  196PHE    HE1 1075   2.760   6.895   4.078  1.8650  0.9189  1.1166
  196PHE     CZ 1076   2.890   6.734   4.023 -0.3689  0.7311 -0.2795
  196PHE     HZ 1077   2.854   6.675   4.106 -0.6153  1.3949  0.0938
  196PHE    CD2 1078   3.024   6.769   3.822 -0.0511  0.0590  0.1398
  196PHE    HD2 1079   3.102   6.742   3.753 -0.6992 -0.0054 -0.5755
  196PHE    CE2 1080   2.987   6.688   3.932 -0.1738 -0.2582 -0.5606
  196PHE    HE2 1081   3.019   6.586   3.952 -0.1261 -0.2935 -0.8132
  196PHE      C 1082   3.247   7.116   3.652 -0.2350  0.6727  0.3122
  196PHE      O 1083   3.217   7.224   3.611 -0.0741 -0.2878  0.3014
  197LYS      N 1084   3.359   7.051   3.597  0.1974  0.2165 -0.2960
  197LYS     HN 1085   3.396   6.967   3.635 -0.8365 -0.7895 -1.4136
  197LYS     CA 1086   3.427   7.089   3.476  0.5487 -0.4053 -0.1530
  197LYS     HA 1087   3.361   7.148   3.414  0.2687  0.0042  0.5146
  197LYS     CB 1088   3.563   7.149   3.515  0.0778 -0.5265  0.1736
  197LYS    HB1 1089   3.628   7.152   3.425  0.8867  1.6012  0.7564
  197LYS    HB2 1090   3.615   7.072   3.576  1.2662 -1.3343 -1.7881
  197LYS     CG 1091   3.556   7.292   3.575 -0.7460  0.3661  0.1581
  197LYS    HG1 1092   3.475   7.292   3.650 -1.6282 -0.2015 -0.7743
  197LYS    HG2 1093   3.528   7.369   3.499  0.6806  0.5504 -0.2155
  197LYS     CD 1094   3.690   7.333   3.639 -0.1268  0.1062  0.0295
  197LYS    HD1 1095   3.768   7.327   3.560 -1.6578  0.5810 -1.5796
  197LYS    HD2 1096   3.724   7.262   3.717  2.6080 -0.3246 -1.4041
  197LYS     CE 1097   3.692   7.470   3.699 -0.4955  0.4883 -0.7554
  197LYS    HE1 1098   3.600   7.484   3.760 -0.0059 -0.1550  0.1529
  197LYS    HE2 1099   3.689   7.545   3.617 -2.8074 -0.5346 -1.7116
  197LYS     NZ 1100   3.806   7.479   3.789  0.5477 -0.1381  0.4702
  197LYS    HZ1 1101   3.800   7.579   3.818 -0.6281  0.0206 -0.2848
  197LYS    HZ2 1102   3.900   7.464   3.746 -0.1986  1.6695 -2.0549
  197LYS    HZ3 1103   3.803   7.410   3.866 -2.2355 -0.8800 -0.2026
  197LYS      C 1104   3.458   6.964   3.408  0.0510 -0.1123  0.5882
  197LYS      O 1105   3.505   6.866   3.464  0.1760  0.5225  0.3961
  198MET      N 1106   3.433   6.959   3.273  0.3379  0.5685  0.8897
  198MET     HN 1107   3.410   7.047   3.232  0.3788  0.4510  0.6134
  198MET     CA 1108   3.461   6.838   3.192 -0.2155 -0.2803 -0.1246
  198MET     HA 1109   3.511   6.758   3.244 -0.1990 -0.4427 -0.3898
  198MET     CB 1110   3.342   6.783   3.111  0.0950  0.4344 -0.4389
  198MET    HB1 1111   3.358   6.680   3.072  1.0977  0.7346 -0.8407
  198MET    HB2 1112   3.321   6.848   3.024 -0.1541  0.5583 -0.2885
  198MET     CG 1113   3.217   6.786   3.193  0.6162  0.1894  0.0654
  198MET    HG1 1114   3.174   6.888   3.189 -0.5854 -0.3078 -0.0592
  198MET    HG2 1115   3.229   6.779   3.303  3.0663 -0.9629 -0.1998
  198MET     SD 1116   3.089   6.668   3.147 -0.0274  0.1454 -0.0028
  198MET     CE 1117   3.056   6.731   2.982 -0.6681 -1.0295  0.3931
  198MET    HE1 1118   3.150   6.751   2.926 -0.0805 -0.3892  1.5743
  198MET    HE2 1119   2.996   6.824   2.986  2.4404  1.0851  1.0410
  198MET    HE3 1120   2.994   6.672   2.911  0.7478  0.2342 -1.9925
  198MET      C 1121   3.571   6.886   3.095  0.0785 -0.0482 -0.4100
  198MET      O 1122   3.556   6.988   3.026 -0.5529 -0.6141  0.4416
  199PHE      N 1123   3.677   6.805   3.068 -0.1166 -0.3178 -0.1399
  199PHE     HN 1124   3.680   6.717   3.115 -1.1680  0.2377  1.0268
  199PHE     CA 1125   3.784   6.844   2.978 -0.4799  0.1149  0.0650
  199PHE     HA 1126   3.756   6.913   2.900 -1.1743 -0.8210 -0.5297
  199PHE     CB 1127   3.910   6.882   3.060  0.0318 -0.4384 -0.3771
  199PHE    HB1 1128   3.871   6.954   3.135  0.0152  0.8680 -1.6015
  199PHE    HB2 1129   3.975   6.938   2.990 -1.1750  2.1163  0.4384
  199PHE     CG 1130   3.988   6.772   3.135  0.3937 -0.3257  0.0011
  199PHE    CD1 1131   4.095   6.701   3.074 -0.3000  0.1280 -0.1269
  199PHE    HD1 1132   4.118   6.729   2.972 -0.2129 -0.0810 -0.1630
  199PHE    CE1 1133   4.167   6.602   3.144 -0.8791  0.5423 -0.0881
  199PHE    HE1 1134   4.253   6.553   3.101 -0.8730  0.9359 -0.5309
  199PHE     CZ 1135   4.147   6.574   3.276  0.7186 -0.0357 -0.1380
  199PHE     HZ 1136   4.209   6.503   3.328  0.2027 -0.3714  0.0231
  199PHE    CD2 1137   3.961   6.743   3.270  0.1027  0.1510 -0.1548
  199PHE    HD2 1138   3.877   6.792   3.317  0.2013 -0.2394  0.4437
  199PHE    CE2 1139   4.035   6.642   3.339 -0.6998  0.2713 -0.3796
  199PHE    HE2 1140   4.004   6.617   3.440  0.0684 -2.1471 -0.6950
  199PHE      C 1141   3.818   6.724   2.898  0.4896  0.3321 -0.1040
  199PHE      O 1142   3.806   6.609   2.942  0.3329 -0.3191  0.3295
  200ASP      N 1143   3.850   6.748   2.767  0.7198  0.6214 -0.4598
  200ASP     HN 1144   3.857   6.842   2.734  1.8894  0.6978 -0.0386
  200ASP     CA 1145   3.887   6.644   2.667  0.0724 -0.1395  0.3385
  200ASP     HA 1146   3.863   6.545   2.703  0.7850 -0.3625  0.2132
  200ASP     CB 1147   3.795   6.674   2.549  0.6351 -0.0571  0.0442
  200ASP    HB1 1148   3.819   6.776   2.512  0.3481  0.7634  2.0096
  200ASP    HB2 1149   3.695   6.667   2.598 -0.7731 -2.0538 -2.8548
  200ASP     CG 1150   3.792   6.580   2.429  0.2652 -0.1669  0.4323
  200ASP    OD1 1151   3.725   6.613   2.325  0.3001  0.0433 -0.7268
  200ASP    OD2 1152   3.862   6.472   2.422 -0.3546  0.0737  0.7823
  200ASP      C 1153   4.029   6.631   2.621  0.3826 -0.5738 -0.2790
  200ASP      O 1154   4.097   6.735   2.597  0.4250 -0.0834  0.4762
  201VAL      N 1155   4.088   6.510   2.615  0.7443  0.2275 -0.0615
  201VAL     HN 1156   4.039   6.423   2.617 -1.1935  1.2312 -0.9773
  201VAL     CA 1157   4.232   6.481   2.601  0.9378  0.1219 -0.1133
  201VAL     HA 1158   4.293   6.570   2.601 -1.4591  1.8567 -0.8518
  201VAL     CB 1159   4.293   6.381   2.709  0.2401 -0.6111  0.1664
  201VAL     HB 1160   4.403   6.394   2.706 -0.0265  2.4532 -1.5381
  201VAL    CG1 1161   4.240   6.449   2.842 -0.6127 -0.3015 -0.6820
  201VAL   HG11 1162   4.134   6.421   2.862 -0.2139 -0.9579  0.6353
  201VAL   HG12 1163   4.257   6.558   2.840  0.8130 -0.5042 -2.0072
  201VAL   HG13 1164   4.298   6.405   2.926 -0.9975 -0.9065 -0.7229
  201VAL    CG2 1165   4.250   6.236   2.701  0.1552  0.5130 -0.1533
  201VAL   HG21 1166   4.297   6.185   2.614  2.5988  1.7875  0.3203
  201VAL   HG22 1167   4.140   6.223   2.708 -0.1453  2.5759 -0.3326
  201VAL   HG23 1168   4.293   6.182   2.788  0.2004  1.8874  0.7052
  201VAL      C 1169   4.259   6.424   2.460  0.6053  0.3701  0.1455
  201VAL      O 1170   4.366   6.377   2.427 -0.6337 -0.1503 -0.4240
  202GLY      N 1171   4.161   6.432   2.362 -0.0819  0.0823  0.8979
  202GLY     HN 1172   4.077   6.482   2.380  0.1747  3.2307 -4.5592
  202GLY     CA 1173   4.167   6.393   2.219  0.3714 -0.0716 -0.3707
  202GLY    HA1 1174   4.068   6.409   2.179 -0.2733 -0.2154  1.1111
  202GLY    HA2 1175   4.187   6.287   2.210  1.1470  0.0447 -0.0609
  202GLY      C 1176   4.267   6.474   2.143  0.3302  0.0249 -0.1778
  202GLY      O 1177   4.291   6.585   2.179  0.3923 -0.4559 -0.0941
  203GLY      N 1178   4.323   6.411   2.035  0.2423 -0.1139 -0.0671
  203GLY     HN 1179   4.282   6.327   2.001 -0.4101  0.7774 -1.5373
  203GLY     CA 1180   4.394   6.471   1.922 -0.0694 -0.2495  0.2138
  203GLY    HA1 1181   4.349   6.566   1.896  2.1786  0.5914 -0.9933
  203GLY    HA2 1182   4.380   6.398   1.844 -3.0130  1.3341 -0.9191
  203GLY      C 1183   4.537   6.516   1.933  0.1351 -0.4322  0.1154
  203GLY      O 1184   4.583   6.587   1.845 -0.0875  0.4353 -0.1235
  204GLN      N 1185   4.606   6.469   2.036  0.2249 -0.1887  0.2329
  204GLN     HN 1186   4.563   6.419   2.111  1.5093  0.6758  1.6143
  204GLN     CA 1187   4.736   6.522   2.062 -0.0094  0.1541 -0.0890
  204GLN     HA 1188   4.726   6.629   2.075 -3.2054 -0.2779  2.4968
  204GLN     CB 1189   4.764   6.479   2.207  0.2287 -0.1477 -0.2523
  204GLN    HB1 1190   4.857   6.527   2.244 -0.6582  1.9574 -0.6287
  204GLN    HB2 1191   4.779   6.369   2.215  3.5666  0.2499  0.2942
  204GLN     CG 1192   4.658   6.511   2.317 -0.2010 -0.3823  0.4102
  204GLN    HG1 1193   4.700   6.475   2.413  0.5102  0.2625  0.3502
  204GLN    HG2 1194   4.560   6.465   2.291 -0.8004  0.4995  1.0210
  204GLN     CD 1195   4.645   6.668   2.319  0.3138  0.0243  0.2327
  204GLN    OE1 1196   4.738   6.744   2.344  0.1185 -0.1439 -0.0671
  204GLN    NE2 1197   4.519   6.716   2.302  0.8405  0.9380 -0.3566
  204GLN   HE21 1198   4.444   6.652   2.287 -0.4236  2.4266 -0.6250
  204GLN   HE22 1199   4.495   6.804   2.344 -1.8452 -0.5088  1.3889
  204GLN      C 1200   4.858   6.486   1.963 -0.5989  0.3877  0.3886
  204GLN      O 1201   4.959   6.556   1.952  0.3110  0.6263 -0.5598
  205ARG      N 1202   4.839   6.370   1.888  0.0674  0.3810 -0.5649
  205ARG     HN 1203   4.764   6.307   1.910 -0.4391  0.4228 -2.0769
  205ARG     CA 1204   4.931   6.327   1.779  0.5745 -0.4475 -0.3871
  205ARG     HA 1205   4.879   6.250   1.726 -0.5228  2.0856 -3.3067
  205ARG     CB 1206   4.959   6.433   1.678 -0.7282  0.0100  0.3273
  205ARG    HB1 1207   5.021   6.395   1.594  0.1439  0.4157  0.7652
  205ARG    HB2 1208   5.018   6.517   1.723  0.4486 -1.3825  1.4781
  205ARG     CG 1209   4.830   6.494   1.613  0.1282  0.7574  0.4890
  205ARG    HG1 1210   4.882   6.557   1.538  0.9748  1.1074  1.3483
  205ARG    HG2 1211   4.768   6.545   1.690 -0.6304 -0.3967  0.6655
  205ARG     CD 1212   4.742   6.395   1.547 -0.7232  0.2144  0.1971
  205ARG    HD1 1213   4.701   6.334   1.630 -1.3851 -1.6717 -1.4367
  205ARG    HD2 1214   4.793   6.336   1.468  1.0711  1.1177  0.6188
  205ARG     NE 1215   4.623   6.474   1.484 -0.5640  0.0032  0.1159
  205ARG     HE 1216   4.641   6.557   1.432 -0.3164 -0.8651 -1.2406
  205ARG     CZ 1217   4.498   6.455   1.522 -0.2899  0.5382 -0.1192
  205ARG    NH1 1218   4.444   6.335   1.540  0.2540  0.6768  0.3796
  205ARG   HH11 1219   4.494   6.250   1.528 -0.5782 -0.4977  3.9333
  205ARG   HH12 1220   4.349   6.327   1.570 -0.1647  1.4081 -0.7060
  205ARG    NH2 1221   4.414   6.552   1.504  0.1690 -0.0495 -0.0272
  205ARG   HH21 1222   4.448   6.639   1.468  0.6856 -0.6892 -1.1395
  205ARG   HH22 1223   4.316   6.532   1.512 -0.2225  1.9054  0.4221
  205ARG      C 1224   5.043   6.256   1.827 -0.1734  0.0661  0.0300
  205ARG      O 1225   5.062   6.136   1.800  0.5201  0.3597  0.0656
  206SER      N 1226   5.129   6.329   1.901 -0.2236  0.1503  0.5540
  206SER     HN 1227   5.114   6.427   1.917  0.9355  0.8096 -1.8714
  206SER     CA 1228   5.254   6.287   1.971  0.9359 -0.1875  0.2802
  206SER     HA 1229   5.326   6.248   1.901  0.2066 -3.4027  1.1293
  206SER     CB 1230   5.328   6.403   2.039  0.1619  0.4158  0.7392
  206SER    HB1 1231   5.434   6.375   2.055 -0.2369 -0.5963  1.7171
  206SER    HB2 1232   5.295   6.447   2.135  0.1371  1.0021  0.4664
  206SER     OG 1233   5.348   6.511   1.945  0.3759 -0.3178 -0.1190
  206SER    HG1 1234   5.386   6.482   1.862 -1.0347 -1.4176 -0.4204
  206SER      C 1235   5.223   6.174   2.072 -0.5069  0.2113  0.3486
  206SER      O 1236   5.118   6.177   2.131 -0.2666  0.0762 -0.0989
  207GLU      N 1237   5.319   6.084   2.105  0.1635  0.8851  0.2448
  207GLU     HN 1238   5.406   6.085   2.056  1.2423  0.4610  2.0405
  207GLU     CA 1239   5.315   5.970   2.203 -0.3345 -0.4553  0.2204
  207GLU     HA 1240   5.228   5.913   2.175  0.3969 -0.9803 -1.0744
  207GLU     CB 1241   5.443   5.879   2.200  0.1035 -0.7184  0.6759
  207GLU    HB1 1242   5.407   5.791   2.257 -1.8171 -1.5364 -1.6373
  207GLU    HB2 1243   5.514   5.944   2.256  0.5164  0.5209 -1.2159
  207GLU     CG 1244   5.507   5.822   2.074  0.0939  0.2680  0.3384
  207GLU    HG1 1245   5.482   5.902   2.001 -0.1026  1.5796  1.7780
  207GLU    HG2 1246   5.464   5.724   2.046  1.4957 -0.1634 -0.4051
  207GLU     CD 1247   5.663   5.808   2.075 -0.7096 -0.0992  0.0750
  207GLU    OE1 1248   5.723   5.793   1.964 -0.3010 -0.7167 -0.3208
  207GLU    OE2 1249   5.718   5.811   2.188 -1.2547 -0.4519  0.2071
  207GLU      C 1250   5.295   6.009   2.343  0.3409  0.1200 -0.6737
  207GLU      O 1251   5.318   6.123   2.387 -0.0364  0.1962  0.2527
  208ARG      N 1252   5.233   5.915   2.422 -0.0378  0.2042  0.6207
  208ARG     HN 1253   5.211   5.822   2.393 -1.6933  1.1311 -1.3834
  208ARG     CA 1254   5.161   5.953   2.542  0.7984 -0.1746 -0.9155
  208ARG     HA 1255   5.099   6.040   2.527 -0.9202 -1.0342  0.7731
  208ARG     CB 1256   5.067   5.840   2.583  0.3973  0.0364  0.4856
  208ARG    HB1 1257   5.033   5.860   2.687 -0.1205 -1.6220  0.6596
  208ARG    HB2 1258   5.128   5.747   2.593  0.5936  0.0648 -0.3534
  208ARG     CG 1259   4.944   5.821   2.491 -0.1485 -0.0650 -0.3202
  208ARG    HG1 1260   4.977   5.847   2.388 -0.2572 -1.4756 -0.7403
  208ARG    HG2 1261   4.869   5.898   2.519  0.4573  0.5622 -0.4059
  208ARG     CD 1262   4.872   5.685   2.501  0.3192 -0.1253 -0.1354
  208ARG    HD1 1263   4.847   5.654   2.605  1.0180 -2.0171 -0.4963
  208ARG    HD2 1264   4.926   5.600   2.455  1.9870  0.4877  0.6294
  208ARG     NE 1265   4.747   5.702   2.426 -0.1191 -0.4561 -0.1005
  208ARG     HE 1266   4.752   5.735   2.331  0.3960 -0.3433 -0.0365
  208ARG     CZ 1267   4.627   5.718   2.479  0.2930  0.3160  0.4183
  208ARG    NH1 1268   4.592   5.667   2.598 -0.2443 -0.0571  0.1985
  208ARG   HH11 1269   4.645   5.593   2.640 -1.0663 -2.0440 -1.9905
  208ARG   HH12 1270   4.499   5.664   2.634  0.2911  1.2942  1.8193
  208ARG    NH2 1271   4.525   5.771   2.409  0.6912  0.0117  0.9678
  208ARG   HH21 1272   4.545   5.808   2.318 -0.2783 -1.0932  0.2873
  208ARG   HH22 1273   4.438   5.781   2.456 -0.1726 -2.9731  0.2001
  208ARG      C 1274   5.242   6.001   2.657  0.6185  0.4154  0.6200
  208ARG      O 1275   5.196   6.087   2.732 -0.5461 -0.3348  0.1194
  209LYS      N 1276   5.365   5.949   2.681  0.6772  0.6425  1.0676
  209LYS     HN 1277   5.403   5.893   2.608  0.5807 -0.3009  1.7290
  209LYS     CA 1278   5.451   5.995   2.793 -0.2553  0.5840  0.3715
  209LYS     HA 1279   5.403   5.974   2.887 -1.3731 -1.0673 -0.5380
  209LYS     CB 1280   5.584   5.916   2.780  0.8896 -0.0312  0.8563
  209LYS    HB1 1281   5.563   5.809   2.800  1.6929 -0.9731 -2.6294
  209LYS    HB2 1282   5.652   5.953   2.859 -1.1231  2.4682  1.5535
  209LYS     CG 1283   5.640   5.921   2.640  0.0726  0.0289  0.4945
  209LYS    HG1 1284   5.633   6.021   2.592 -0.1603  0.2993  1.0738
  209LYS    HG2 1285   5.588   5.852   2.570 -0.3167 -0.8258  1.6019
  209LYS     CD 1286   5.785   5.870   2.639  1.1601 -0.0149  0.1867
  209LYS    HD1 1287   5.774   5.764   2.668 -1.0278  0.7523  2.5970
  209LYS    HD2 1288   5.842   5.918   2.721  1.3357  1.1698 -0.5945
  209LYS     CE 1289   5.866   5.894   2.507  0.7032 -0.9599 -0.1297
  209LYS    HE1 1290   5.895   6.001   2.510  0.2370 -0.8037 -0.8077
  209LYS    HE2 1291   5.804   5.877   2.416 -1.4664 -0.9146  1.2553
  209LYS     NZ 1292   5.990   5.819   2.505  0.1875  0.5028 -0.1043
  209LYS    HZ1 1293   5.971   5.718   2.513  0.1208  0.2374 -2.6491
  209LYS    HZ2 1294   6.056   5.850   2.579 -2.1798  0.0493  2.3743
  209LYS    HZ3 1295   6.047   5.836   2.419  2.8424 -2.9960  0.7617
  209LYS      C 1296   5.484   6.140   2.792  0.1134 -0.2547 -0.1541
  209LYS      O 1297   5.513   6.198   2.892 -0.0702 -0.5504 -0.6588
  210LYS      N 1298   5.470   6.205   2.679  0.0450 -0.1972  0.2235
  210LYS     HN 1299   5.441   6.160   2.595  0.0550  1.4640 -0.7300
  210LYS     CA 1300   5.489   6.348   2.659  0.8113  0.3211 -0.1343
  210LYS     HA 1301   5.584   6.365   2.708  0.2988  0.8758  0.6987
  210LYS     CB 1302   5.511   6.374   2.501 -0.1939 -0.5123  0.6834
  210LYS    HB1 1303   5.508   6.483   2.483 -1.3898 -0.2764  2.1866
  210LYS    HB2 1304   5.419   6.337   2.452 -0.9488  1.2413  0.7057
  210LYS     CG 1305   5.630   6.289   2.438  0.0769 -0.0225  0.5496
  210LYS    HG1 1306   5.654   6.332   2.338 -1.2221 -2.8012 -1.0968
  210LYS    HG2 1307   5.593   6.185   2.428 -0.1673 -0.2746  3.3138
  210LYS     CD 1308   5.764   6.279   2.508 -0.1951 -0.3509  0.5414
  210LYS    HD1 1309   5.838   6.221   2.447  1.4780  1.4736  0.7388
  210LYS    HD2 1310   5.750   6.227   2.605  1.8819 -0.6787  0.7069
  210LYS     CE 1311   5.834   6.411   2.550 -0.0318 -0.0332 -0.3948
  210LYS    HE1 1312   5.776   6.473   2.622  2.9889 -0.9327  3.1328
  210LYS    HE2 1313   5.876   6.468   2.465  2.4080  0.5821  1.1240
  210LYS     NZ 1314   5.959   6.389   2.629 -0.4052 -0.1162 -0.1962
  210LYS    HZ1 1315   5.995   6.480   2.665  1.2465 -1.6921  2.4649
  210LYS    HZ2 1316   6.023   6.357   2.553 -0.1336  0.5157 -0.2364
  210LYS    HZ3 1317   5.943   6.326   2.710 -1.1617  0.5588  0.1850
  210LYS      C 1318   5.386   6.439   2.716  0.4144  0.3755  0.6346
  210LYS      O 1319   5.418   6.558   2.728 -0.1159 -0.2493  0.3301
  211TRP      N 1320   5.262   6.388   2.746  0.3067  0.7054 -0.0074
  211TRP     HN 1321   5.234   6.295   2.729  0.3484  0.5725  0.6404
  211TRP     CA 1322   5.149   6.474   2.785  0.5644  0.3986  0.2575
  211TRP     HA 1323   5.184   6.564   2.832 -0.0175  0.2891  0.9286
  211TRP     CB 1324   5.068   6.531   2.663  0.1219  0.6095 -0.0620
  211TRP    HB1 1325   5.125   6.613   2.615  0.1186  1.6412  1.6354
  211TRP    HB2 1326   4.979   6.586   2.701 -0.2437 -1.0434  1.5995
  211TRP     CG 1327   5.034   6.434   2.548 -0.9065 -0.4205  0.3186
  211TRP    CD1 1328   5.099   6.414   2.433 -0.1844  0.1354  0.2881
  211TRP    HD1 1329   5.188   6.470   2.406 -0.1435  0.9417  1.9214
  211TRP    NE1 1330   5.040   6.316   2.360  0.2371  0.1695 -0.5426
  211TRP    HE1 1331   5.064   6.271   2.276 -3.8340 -2.0435 -0.7562
  211TRP    CE2 1332   4.928   6.278   2.421  0.0310 -0.3433 -0.2427
  211TRP    CD2 1333   4.915   6.353   2.542  0.5249  0.2931 -0.1569
  211TRP    CE3 1334   4.818   6.322   2.633 -0.4244 -0.9495 -0.6634
  211TRP    HE3 1335   4.797   6.374   2.725 -2.6944 -3.2310  0.2188
  211TRP    CZ3 1336   4.726   6.224   2.602  0.2796  0.8357  0.5198
  211TRP    HZ3 1337   4.649   6.206   2.676 -0.2408 -1.3237 -0.4626
  211TRP    CZ2 1338   4.833   6.180   2.390  0.4359  0.2880 -0.2525
  211TRP    HZ2 1339   4.827   6.130   2.295 -1.6194 -0.6493  0.3000
  211TRP    CH2 1340   4.733   6.156   2.484 -0.0393  0.4840 -0.1555
  211TRP    HH2 1341   4.667   6.072   2.465 -1.0799  1.1829  0.2908
  211TRP      C 1342   5.059   6.415   2.896 -0.4297  0.7426 -0.3238
  211TRP      O 1343   4.981   6.488   2.952  0.6198 -0.3606 -0.2503
  212ILE      N 1344   5.056   6.280   2.920  0.2618  0.3506  0.0161
  212ILE     HN 1345   5.100   6.233   2.844  0.5323  0.1924  0.2724
  212ILE     CA 1346   4.956   6.207   2.997 -0.2956 -0.0014 -0.1668
  212ILE     HA 1347   4.858   6.249   2.976  0.4721  3.0634  1.7708
  212ILE     CB 1348   4.933   6.062   2.945  0.1483  0.2675 -1.0598
  212ILE     HB 1349   4.938   6.077   2.835 -1.2813 -0.6408 -1.2890
  212ILE    CG2 1350   5.041   5.967   2.998 -0.4465  0.0131 -0.1006
  212ILE   HG21 1351   5.140   6.017   3.007 -0.5544 -0.0122  1.6230
  212ILE   HG22 1352   5.051   5.874   2.939 -0.6040 -0.5830  0.7992
  212ILE   HG23 1353   5.024   5.927   3.100  1.1139 -1.1214 -0.2580
  212ILE    CG1 1354   4.793   6.010   2.981  0.1923  0.2678  0.5471
  212ILE   HG11 1355   4.720   6.093   2.966  0.9727  0.9159  0.2477
  212ILE   HG12 1356   4.780   5.987   3.089 -2.7710  0.7838  0.3939
  212ILE     CD 1357   4.754   5.885   2.897  0.7273  1.0666 -0.3053
  212ILE    HD1 1358   4.823   5.801   2.921 -0.9513 -0.1385  0.6299
  212ILE    HD2 1359   4.731   5.903   2.790 -0.2003  0.4385 -0.2320
  212ILE    HD3 1360   4.653   5.856   2.935  0.1061  1.7581 -1.4000
  212ILE      C 1361   4.974   6.205   3.148  0.0200 -0.2255  0.3141
  212ILE      O 1362   4.881   6.188   3.228 -0.0843  0.1533 -0.5976
  213HSD      N 1363   5.098   6.239   3.196  0.5524  0.2924  0.8350
  213HSD     HN 1364   5.163   6.268   3.127 -1.5924  1.8361 -0.6658
  213HSD     CA 1365   5.125   6.241   3.337 -0.7200  0.2753  0.1290
  213HSD     HA 1366   5.060   6.168   3.381 -2.0740  0.3576 -1.6444
  213HSD     CB 1367   5.269   6.182   3.370  0.7681 -0.0224  0.1602
  213HSD    HB1 1368   5.266   6.160   3.479 -0.2388  1.6759  0.5143
  213HSD    HB2 1369   5.335   6.266   3.339 -1.3873  1.4843 -0.5579
  213HSD    ND1 1370   5.221   5.948   3.343 -0.2317  0.2158  0.0799
  213HSD    HD1 1371   5.151   5.939   3.414  0.2991  0.1603  0.6019
  213HSD     CG 1372   5.276   6.068   3.298  0.3215  0.4729  0.6969
  213HSD    CE1 1373   5.256   5.852   3.253 -0.6505 -0.1677  0.2667
  213HSD    HE1 1374   5.252   5.747   3.282 -0.1764  0.3229  2.3036
  213HSD    NE2 1375   5.336   5.903   3.162 -0.6476 -0.4777 -0.5229
  213HSD    CD2 1376   5.355   6.037   3.190 -0.0135 -0.6308 -0.1893
  213HSD    HD2 1377   5.429   6.091   3.132 -0.5198 -2.2149 -2.4411
  213HSD      C 1378   5.092   6.379   3.408  0.1852  0.3075 -0.4887
  213HSD      O 1379   5.110   6.400   3.533 -0.3030  0.0241  0.2644
  214CYS      N 1380   5.038   6.480   3.334 -0.2786 -0.1934  0.1424
  214CYS     HN 1381   5.042   6.475   3.235 -0.0691  0.3696  0.1176
  214CYS     CA 1382   4.974   6.601   3.384 -0.2017 -0.0005  0.1278
  214CYS     HA 1383   5.041   6.659   3.446  2.7914 -2.1563 -0.9036
  214CYS     CB 1384   4.924   6.692   3.262  0.0670 -0.1887 -0.0137
  214CYS    HB1 1385   4.890   6.791   3.299  0.2496  0.1282 -0.6747
  214CYS    HB2 1386   4.850   6.636   3.201  0.3988 -0.9285  0.2416
  214CYS     SG 1387   5.063   6.736   3.155  0.5558  0.5496  0.0849
  214CYS    HG1 1388   5.034   6.662   3.049  1.8666  0.7217 -0.4147
  214CYS      C 1389   4.853   6.567   3.458 -0.1098  0.8970 -0.0141
  214CYS      O 1390   4.825   6.625   3.561  0.0151 -0.4947  0.0753
  215PHE      N 1391   4.789   6.461   3.418  0.6804  0.3778 -1.2052
  215PHE     HN 1392   4.824   6.401   3.347  1.7347 -0.7135  0.1992
  215PHE     CA 1393   4.646   6.445   3.463  0.1869  0.0973 -0.8708
  215PHE     HA 1394   4.605   6.543   3.481  1.0915  0.2182  0.7510
  215PHE     CB 1395   4.562   6.363   3.370  0.6630  0.3008  0.3891
  215PHE    HB1 1396   4.452   6.368   3.385  0.6753  2.8472  0.0323
  215PHE    HB2 1397   4.591   6.255   3.370  0.0943  0.0926 -1.9368
  215PHE     CG 1398   4.586   6.413   3.232 -0.6048  0.3053  0.2837
  215PHE    CD1 1399   4.615   6.335   3.123  0.3170 -0.0587 -0.6635
  215PHE    HD1 1400   4.610   6.228   3.141 -0.5709  0.3244  1.8353
  215PHE    CE1 1401   4.605   6.380   2.988 -0.4787  0.0826  0.5632
  215PHE    HE1 1402   4.604   6.318   2.900  0.9349  1.4782 -0.4960
  215PHE     CZ 1403   4.592   6.521   2.966  0.0841  0.0334  0.5144
  215PHE     HZ 1404   4.608   6.550   2.864 -3.1892 -0.3147 -0.2143
  215PHE    CD2 1405   4.561   6.543   3.203 -0.5491 -0.2571 -0.4571
  215PHE    HD2 1406   4.538   6.607   3.287 -3.3595 -1.0965 -0.5069
  215PHE    CE2 1407   4.578   6.605   3.078 -0.1492 -0.4572 -0.5786
  215PHE    HE2 1408   4.572   6.713   3.071  2.0907 -0.2395  0.0121
  215PHE      C 1409   4.644   6.381   3.603 -0.0301 -0.1736  0.4012
  215PHE      O 1410   4.671   6.265   3.611  0.2023 -0.0517  0.3028
  216GLU      N 1411   4.614   6.458   3.710  0.1173 -0.1099  0.2388
  216GLU     HN 1412   4.634   6.556   3.704  3.3019 -0.6322  0.3509
  216GLU     CA 1413   4.586   6.403   3.840 -0.4116 -0.0966  0.3601
  216GLU     HA 1414   4.567   6.297   3.839  1.0375 -0.4526  2.6840
  216GLU     CB 1415   4.704   6.429   3.942 -0.0712  0.8836  0.1701
  216GLU    HB1 1416   4.671   6.392   4.041  2.4150  0.7373  1.0208
  216GLU    HB2 1417   4.715   6.540   3.945 -0.1247  0.9033 -0.2404
  216GLU     CG 1418   4.835   6.363   3.888 -0.2652 -0.2008  0.4970
  216GLU    HG1 1419   4.874   6.430   3.808 -0.5622 -0.5166  0.0816
  216GLU    HG2 1420   4.809   6.262   3.850 -2.6662  0.9058 -1.0436
  216GLU     CD 1421   4.937   6.335   3.998 -0.0958  0.6476  0.1089
  216GLU    OE1 1422   4.918   6.243   4.081 -0.0336 -0.4015 -0.1147
  216GLU    OE2 1423   5.049   6.395   3.996 -0.4020 -0.6915  0.6616
  216GLU      C 1424   4.462   6.471   3.898 -0.3927 -1.1342 -0.2896
  216GLU      O 1425   4.431   6.582   3.847  1.0355  0.4375 -0.2764
  217GLY      N 1426   4.392   6.414   3.992  0.2420 -0.5348  0.4600
  217GLY     HN 1427   4.407   6.318   4.016 -1.9505 -1.2664 -0.8565
  217GLY     CA 1428   4.268   6.477   4.028  1.1240 -0.2776  0.0902
  217GLY    HA1 1429   4.287   6.584   4.023 -0.4526  0.0948  1.2327
  217GLY    HA2 1430   4.240   6.442   4.126  2.1675 -0.5390  0.3058
  217GLY      C 1431   4.160   6.467   3.920  0.5007  0.0234 -0.1815
  217GLY      O 1432   4.067   6.547   3.912  0.0047 -0.0974  0.4461
  218VAL      N 1433   4.167   6.355   3.844 -0.0159 -0.1187  0.3818
  218VAL     HN 1434   4.254   6.307   3.841  0.7022  1.2117 -1.4865
  218VAL     CA 1435   4.059   6.316   3.755  0.6484  0.4781 -0.2086
  218VAL     HA 1436   4.008   6.406   3.723  2.1949  1.0351 -1.2208
  218VAL     CB 1437   4.101   6.234   3.631 -0.1185 -0.1804  0.0846
  218VAL     HB 1438   4.146   6.135   3.654 -1.5376 -1.8983 -3.7113
  218VAL    CG1 1439   3.984   6.222   3.525 -0.1438 -0.1028 -0.3514
  218VAL   HG11 1440   4.029   6.172   3.436 -1.6742  1.5674 -2.1602
  218VAL   HG12 1441   3.935   6.318   3.498 -0.8245 -0.6509 -1.1004
  218VAL   HG13 1442   3.908   6.153   3.567  1.3807 -1.5727  0.1278
  218VAL    CG2 1443   4.209   6.320   3.566  0.2977 -0.5969 -0.9330
  218VAL   HG21 1444   4.236   6.285   3.464 -0.6865  1.2605 -1.8694
  218VAL   HG22 1445   4.304   6.314   3.623  0.8504 -1.1039 -1.8999
  218VAL   HG23 1446   4.180   6.427   3.558  0.8946 -0.4159 -0.7217
  218VAL      C 1447   3.958   6.238   3.842  0.9255 -0.5915  0.4530
  218VAL      O 1448   3.981   6.127   3.882  0.2714  0.6682 -0.0036
  219THR      N 1449   3.840   6.292   3.870  0.6250 -0.2559  0.2121
  219THR     HN 1450   3.824   6.381   3.828  0.6337 -1.7931 -3.4127
  219THR     CA 1451   3.735   6.218   3.938  0.2184  0.0247  0.0204
  219THR     HA 1452   3.789   6.190   4.027 -0.8741 -0.0541  0.6718
  219THR     CB 1453   3.621   6.315   3.986 -0.3501 -0.0477 -0.2190
  219THR     HB 1454   3.580   6.378   3.904 -0.6209  0.2251  0.1165
  219THR    OG1 1455   3.665   6.405   4.091  0.1139  0.0777  0.9760
  219THR    HG1 1456   3.731   6.460   4.049 -1.6152  0.1167 -2.0529
  219THR    CG2 1457   3.509   6.236   4.053  0.3126 -0.2795 -0.0241
  219THR   HG21 1458   3.482   6.160   3.977  0.8937  0.8091 -1.3585
  219THR   HG22 1459   3.423   6.292   4.096  0.4981  1.0950 -1.3431
  219THR   HG23 1460   3.556   6.163   4.122 -1.5882 -1.6097 -0.0527
  219THR      C 1461   3.687   6.094   3.873  0.5482  0.7392  0.1681
  219THR      O 1462   3.692   5.982   3.931  0.3398  0.2332  0.7054
  220ALA      N 1463   3.649   6.096   3.748  0.1330  0.0014 -0.2900
  220ALA     HN 1464   3.648   6.181   3.697 -2.4906 -0.8288 -1.7867
  220ALA     CA 1465   3.583   5.986   3.679  0.0757 -0.0935  0.0874
  220ALA     HA 1466   3.644   5.897   3.689  0.8134  0.3409 -0.5123
  220ALA     CB 1467   3.434   5.972   3.733 -0.1991  0.4134  0.1577
  220ALA    HB1 1468   3.364   6.035   3.673  1.5919  0.1433 -2.3515
  220ALA    HB2 1469   3.426   6.004   3.839 -0.6919 -0.2684  0.3366
  220ALA    HB3 1470   3.400   5.868   3.712  1.0446 -0.1355  0.7735
  220ALA      C 1471   3.590   6.012   3.523 -0.4465 -0.0841  0.4327
  220ALA      O 1472   3.615   6.123   3.480  0.2473  0.2589  0.6806
  221ILE      N 1473   3.568   5.910   3.444  0.3099 -0.4078  0.3208
  221ILE     HN 1474   3.556   5.818   3.481 -1.2581  0.1051  1.1870
  221ILE     CA 1475   3.567   5.907   3.304  0.4394 -0.6498 -0.2758
  221ILE     HA 1476   3.594   6.000   3.257 -0.8946 -0.2318 -0.2525
  221ILE     CB 1477   3.660   5.794   3.267 -0.0634  0.5037  0.2928
  221ILE     HB 1478   3.644   5.698   3.320 -0.1250  1.2013  1.5747
  221ILE    CG2 1479   3.642   5.767   3.116  0.1491  0.4349  0.3242
  221ILE   HG21 1480   3.700   5.680   3.080  1.7013  1.5872 -0.0755
  221ILE   HG22 1481   3.676   5.857   3.061 -0.4734  1.0592  0.9239
  221ILE   HG23 1482   3.536   5.750   3.085  0.2803  0.8166 -0.3444
  221ILE    CG1 1483   3.809   5.831   3.290 -0.1472 -0.8906  0.2233
  221ILE   HG11 1484   3.809   5.873   3.393 -1.3769 -0.3569  0.0261
  221ILE   HG12 1485   3.837   5.920   3.229 -0.4530  0.0891  1.4594
  221ILE     CD 1486   3.910   5.718   3.276 -0.4471  0.6486  0.8644
  221ILE    HD1 1487   4.009   5.754   3.313 -0.3394 -0.3914  1.6695
  221ILE    HD2 1488   3.920   5.676   3.174  0.9649 -2.4536  2.1376
  221ILE    HD3 1489   3.890   5.626   3.336 -1.1456  0.1452 -0.1248
  221ILE      C 1490   3.426   5.882   3.261 -0.2298  0.4503 -0.2044
  221ILE      O 1491   3.363   5.780   3.297  0.0012 -0.0091 -0.0895
  222ILE      N 1492   3.377   5.971   3.179 -0.5008  0.4663 -0.6742
  222ILE     HN 1493   3.440   6.043   3.150 -1.4835  1.7676  0.3154
  222ILE     CA 1494   3.246   5.956   3.120  0.6169 -0.2520 -0.4486
  222ILE     HA 1495   3.190   5.889   3.184  1.6381  1.1025  1.9991
  222ILE     CB 1496   3.163   6.082   3.116 -0.6652 -0.5858 -0.3002
  222ILE     HB 1497   3.210   6.154   3.045  1.3151  1.2316  2.6653
  222ILE    CG2 1498   3.013   6.057   3.087 -0.7055  0.8229  0.7593
  222ILE   HG21 1499   2.966   6.148   3.042  0.8330 -0.2739 -3.6131
  222ILE   HG22 1500   2.946   6.027   3.170 -1.0917 -0.2220  0.0897
  222ILE   HG23 1501   3.004   5.984   3.004  0.1925  0.6973  0.7709
  222ILE    CG1 1502   3.179   6.146   3.260  0.5995  0.2131  0.1657
  222ILE   HG11 1503   3.285   6.175   3.271  0.8123 -0.1219 -0.8561
  222ILE   HG12 1504   3.148   6.072   3.337  3.2164 -0.1630  0.9365
  222ILE     CD 1505   3.077   6.263   3.281 -0.9914  0.0992 -0.1982
  222ILE    HD1 1506   2.981   6.220   3.318 -1.0208  1.3620  1.3328
  222ILE    HD2 1507   3.052   6.309   3.183  0.0471  1.6015  0.2208
  222ILE    HD3 1508   3.124   6.337   3.349  0.3402 -2.5614  2.0152
  222ILE      C 1509   3.260   5.901   2.982  0.8609 -0.2488 -0.2706
  222ILE      O 1510   3.332   5.951   2.899  0.2531 -0.2107  0.0566
  223PHE      N 1511   3.184   5.791   2.956 -0.4094  0.0054  1.1359
  223PHE     HN 1512   3.132   5.744   3.027 -0.6412 -1.4492  0.0418
  223PHE     CA 1513   3.186   5.718   2.824  0.1129  0.3244 -0.5698
  223PHE     HA 1514   3.255   5.757   2.750  2.1127 -0.0738  0.9980
  223PHE     CB 1515   3.220   5.572   2.863  0.5025 -0.4465 -0.8339
  223PHE    HB1 1516   3.146   5.529   2.934  1.2328  1.4823  1.2005
  223PHE    HB2 1517   3.307   5.575   2.931  0.0490 -2.1624 -0.1231
  223PHE     CG 1518   3.247   5.471   2.750 -0.8656  0.0588  0.0101
  223PHE    CD1 1519   3.251   5.334   2.791  0.6263  0.3772 -0.6283
  223PHE    HD1 1520   3.241   5.303   2.894  2.5447  0.5927 -0.3393
  223PHE    CE1 1521   3.257   5.237   2.689 -0.8741  0.3249 -0.3883
  223PHE    HE1 1522   3.247   5.132   2.712  2.5058 -0.2987 -1.2633
  223PHE     CZ 1523   3.268   5.274   2.552 -0.2323 -0.5350  0.2605
  223PHE     HZ 1524   3.257   5.199   2.475 -1.4845  1.1266 -1.2817
  223PHE    CD2 1525   3.264   5.508   2.613  0.7178  0.4102 -0.8385
  223PHE    HD2 1526   3.270   5.613   2.586  1.6228  0.4628 -0.4635
  223PHE    CE2 1527   3.272   5.412   2.513 -0.7628  0.2001 -1.0381
  223PHE    HE2 1528   3.271   5.440   2.409  3.7563 -1.1939 -1.6651
  223PHE      C 1529   3.041   5.728   2.775  0.1562  0.3511  0.2226
  223PHE      O 1530   2.947   5.725   2.854 -0.5858  0.2269 -0.5109
  224CYS      N 1531   3.021   5.744   2.641 -0.1339  0.3503 -0.4652
  224CYS     HN 1532   3.099   5.763   2.581  1.2766  2.5440  1.8907
  224CYS     CA 1533   2.892   5.753   2.578 -0.0792 -0.3190  0.0554
  224CYS     HA 1534   2.820   5.716   2.650  1.2524 -1.5605  0.8077
  224CYS     CB 1535   2.847   5.892   2.539 -0.4269  0.2391  0.2109
  224CYS    HB1 1536   2.920   5.938   2.470 -1.7734  1.4895 -0.4606
  224CYS    HB2 1537   2.848   5.948   2.636  0.2519  0.5125  0.0457
  224CYS     SG 1538   2.683   5.893   2.448 -0.0916 -0.0506  0.0083
  224CYS    HG1 1539   2.747   5.874   2.333  1.0757  1.1857  0.4308
  224CYS      C 1540   2.885   5.642   2.473 -0.9103 -0.4138  0.8717
  224CYS      O 1541   2.963   5.646   2.372 -0.9900  0.1514  0.5714
  225VAL      N 1542   2.793   5.545   2.496  0.6224 -0.1213 -0.7287
  225VAL     HN 1543   2.725   5.545   2.569  0.2348 -1.0481 -1.0806
  225VAL     CA 1544   2.764   5.446   2.387 -0.1148 -0.4276  0.5259
  225VAL     HA 1545   2.837   5.458   2.309  1.4357  2.1625  2.2462
  225VAL     CB 1546   2.773   5.296   2.437 -0.2199 -0.9283  0.1843
  225VAL     HB 1547   2.761   5.309   2.547  1.1107  1.6315  0.1202
  225VAL    CG1 1548   2.669   5.198   2.384  0.5232  0.1113 -0.2541
  225VAL   HG11 1549   2.683   5.094   2.421 -2.1058 -0.6949 -1.3095
  225VAL   HG12 1550   2.684   5.185   2.275  2.2583 -0.3081  0.0011
  225VAL   HG13 1551   2.566   5.228   2.410  0.9197 -0.2351  1.9279
  225VAL    CG2 1552   2.922   5.244   2.421  0.1499 -0.7907  0.3473
  225VAL   HG21 1553   2.941   5.213   2.316 -0.3815 -0.4880  0.1567
  225VAL   HG22 1554   2.926   5.153   2.484  0.3854 -1.2763 -0.3579
  225VAL   HG23 1555   3.000   5.315   2.458  0.8760 -1.4373  0.0844
  225VAL      C 1556   2.628   5.472   2.318 -0.0218 -0.0442  0.2624
  225VAL      O 1557   2.525   5.500   2.379  0.7604 -0.5184  0.1890
  226ALA      N 1558   2.632   5.476   2.179  0.8223 -0.4371 -0.0805
  226ALA     HN 1559   2.718   5.465   2.131  0.4075 -1.8694 -0.5406
  226ALA     CA 1560   2.516   5.503   2.096  0.0949  0.9328  0.0867
  226ALA     HA 1561   2.422   5.494   2.148 -0.8165 -0.2092 -1.6328
  226ALA     CB 1562   2.533   5.636   2.020 -0.4043 -0.7894  0.3436
  226ALA    HB1 1563   2.462   5.644   1.935 -0.9567  1.1424  0.9266
  226ALA    HB2 1564   2.635   5.660   1.984 -1.3082  1.9811 -0.6230
  226ALA    HB3 1565   2.522   5.718   2.095  0.1481 -0.4526  0.0633
  226ALA      C 1566   2.521   5.385   1.996 -0.1668  0.1135 -0.0259
  226ALA      O 1567   2.631   5.357   1.942 -0.6900 -0.0462  0.2566
  227LEU      N 1568   2.413   5.307   1.969  0.2579 -0.1513  0.1581
  227LEU     HN 1569   2.320   5.319   2.001  0.4137  0.0612  0.5393
  227LEU     CA 1570   2.432   5.181   1.892 -0.5250  0.7480  0.4953
  227LEU     HA 1571   2.531   5.141   1.883 -0.8154  0.3554 -1.8090
  227LEU     CB 1572   2.343   5.065   1.949  0.1274 -0.4356 -0.3815
  227LEU    HB1 1573   2.353   4.973   1.887 -0.5152 -0.3550 -0.6066
  227LEU    HB2 1574   2.237   5.097   1.944  0.2288 -0.1898 -1.0568
  227LEU     CG 1575   2.368   5.025   2.099  0.1586 -0.0363 -0.0009
  227LEU     HG 1576   2.358   5.115   2.164  0.1842  0.5092 -0.7400
  227LEU    CD1 1577   2.273   4.906   2.133  0.4135  0.1471  0.4709
  227LEU   HD11 1578   2.294   4.829   2.057 -1.3233  1.7803 -1.8043
  227LEU   HD12 1579   2.167   4.931   2.108  0.6515 -1.3000 -2.3122
  227LEU   HD13 1580   2.295   4.867   2.235  2.1057  1.2130  0.5437
  227LEU    CD2 1581   2.506   4.973   2.119 -0.4186  0.0426 -0.1506
  227LEU   HD21 1582   2.567   5.065   2.105  0.7397 -0.1213  3.0986
  227LEU   HD22 1583   2.528   4.896   2.041 -2.9453  0.4223 -1.3494
  227LEU   HD23 1584   2.527   4.926   2.217  0.6905 -3.9148 -2.0476
  227LEU      C 1585   2.392   5.207   1.745  0.0269  0.3361  1.0618
  227LEU      O 1586   2.369   5.115   1.666 -0.0919  0.7766  0.3175
  228SER      N 1587   2.383   5.336   1.693  0.1494 -0.2996 -0.5943
  228SER     HN 1588   2.403   5.417   1.746  2.3151 -1.6563  0.8092
  228SER     CA 1589   2.341   5.365   1.548  0.7078  0.0968  0.5167
  228SER     HA 1590   2.386   5.297   1.478  0.0371 -1.2876  1.4049
  228SER     CB 1591   2.185   5.370   1.535  0.5820 -0.8764  0.7243
  228SER    HB1 1592   2.154   5.456   1.599 -2.3985 -1.0943 -0.2757
  228SER    HB2 1593   2.156   5.272   1.578  1.0385 -1.3444 -0.0254
  228SER     OG 1594   2.135   5.390   1.405 -0.7443  0.1288  0.1717
  228SER    HG1 1595   2.058   5.445   1.417 -1.6425 -1.0716  0.0923
  228SER      C 1596   2.398   5.496   1.499  0.3676  0.2625  0.9384
  228SER      O 1597   2.438   5.583   1.573 -0.0658 -0.2214  0.0909
  229ASP      N 1598   2.403   5.508   1.364  0.7291  0.5090 -0.5402
  229ASP     HN 1599   2.370   5.430   1.312 -1.1615  1.0260 -0.1999
  229ASP     CA 1600   2.436   5.619   1.281 -0.0214  0.6611 -0.3167
  229ASP     HA 1601   2.487   5.701   1.329 -0.0885  0.7891 -0.4628
  229ASP     CB 1602   2.528   5.575   1.162 -0.1877  0.1326 -0.5168
  229ASP    HB1 1603   2.546   5.654   1.085 -2.4922 -0.8850 -2.2234
  229ASP    HB2 1604   2.472   5.502   1.101 -0.3625 -0.2154  0.0521
  229ASP     CG 1605   2.667   5.525   1.203 -0.3960 -0.4245 -0.3641
  229ASP    OD1 1606   2.744   5.458   1.130  0.4421 -0.9000  0.0983
  229ASP    OD2 1607   2.703   5.562   1.320 -0.2902  0.3978 -0.6882
  229ASP      C 1608   2.311   5.684   1.223 -0.0482 -0.1502 -0.3984
  229ASP      O 1609   2.322   5.793   1.169 -0.0284  0.4789  0.6202
  230TYR      N 1610   2.186   5.633   1.240  0.0985 -0.1046 -0.1802
  230TYR     HN 1611   2.180   5.552   1.297  3.1421 -0.9443 -0.9123
  230TYR     CA 1612   2.064   5.685   1.179 -0.6031  0.5209 -0.1177
  230TYR     HA 1613   2.078   5.792   1.173  2.2250  0.2374  0.2208
  230TYR     CB 1614   2.052   5.625   1.033 -0.0718  0.3602  0.4215
  230TYR    HB1 1615   2.056   5.514   1.041  1.0268  0.4796  2.0753
  230TYR    HB2 1616   2.146   5.643   0.976 -0.5132 -2.6774 -1.4777
  230TYR     CG 1617   1.935   5.665   0.948 -0.2284 -0.2192 -0.1008
  230TYR    CD1 1618   1.896   5.801   0.922 -0.0438  0.1554  0.1418
  230TYR    HD1 1619   1.950   5.876   0.978  1.5016  0.3171 -1.4536
  230TYR    CE1 1620   1.782   5.817   0.844  0.0921 -0.2053  0.4176
  230TYR    HE1 1621   1.748   5.918   0.829 -0.8049 -0.6256 -0.5385
  230TYR     CZ 1622   1.713   5.708   0.789 -0.5981 -0.3543 -0.1956
  230TYR     OH 1623   1.608   5.728   0.696  0.3839 -0.1331  0.6482
  230TYR     HH 1624   1.596   5.824   0.695  1.5266  0.0234  0.0030
  230TYR    CD2 1625   1.863   5.560   0.896  0.1456  0.1249 -0.1373
  230TYR    HD2 1626   1.905   5.461   0.906  1.1851  0.7494  2.6161
  230TYR    CE2 1627   1.750   5.580   0.823 -0.6445  0.2397  0.1363
  230TYR    HE2 1628   1.700   5.496   0.777  1.7518 -1.0596 -0.3013
  230TYR      C 1629   1.940   5.665   1.264 -0.8466  0.0728 -0.0215
  230TYR      O 1630   1.932   5.585   1.353 -0.7017 -0.1052 -0.1461
  231ASP      N 1631   1.837   5.746   1.222  0.3635  0.5964  0.1246
  231ASP     HN 1632   1.846   5.794   1.136 -0.9765  0.4920 -0.1048
  231ASP     CA 1633   1.713   5.761   1.284 -0.2053  0.4494  0.0696
  231ASP     HA 1634   1.730   5.780   1.389  1.1972 -2.1726  0.4051
  231ASP     CB 1635   1.645   5.894   1.232 -0.1404  0.5709 -0.2372
  231ASP    HB1 1636   1.536   5.887   1.251  0.2490  1.1515  2.5114
  231ASP    HB2 1637   1.665   5.889   1.122 -0.6321 -0.9669 -0.2778
  231ASP     CG 1638   1.692   6.026   1.293 -0.1579 -0.7134 -0.2779
  231ASP    OD1 1639   1.770   6.029   1.396  0.3338  1.1997  0.1394
  231ASP    OD2 1640   1.650   6.132   1.237 -0.1679 -0.0298  0.2982
  231ASP      C 1641   1.622   5.640   1.285 -0.6596  0.2461  0.2987
  231ASP      O 1642   1.549   5.620   1.385  0.1141  0.1599  0.0076
  232LEU      N 1643   1.625   5.557   1.176 -0.0909  1.0709 -0.2780
  232LEU     HN 1644   1.678   5.581   1.095 -1.8137  0.0018 -1.8064
  232LEU     CA 1645   1.552   5.433   1.173  0.0362 -0.5891 -0.4329
  232LEU     HA 1646   1.501   5.413   1.266 -0.3280 -0.8901 -0.6986
  232LEU     CB 1647   1.465   5.414   1.043  0.3384  0.4718 -0.2974
  232LEU    HB1 1648   1.402   5.326   1.068  1.3855 -0.2459 -0.0948
  232LEU    HB2 1649   1.530   5.386   0.957  0.5721 -2.3896  0.6839
  232LEU     CG 1650   1.379   5.529   0.986  0.3332 -0.7434 -0.2160
  232LEU     HG 1651   1.443   5.616   0.960 -1.5862  1.0906  0.8666
  232LEU    CD1 1652   1.320   5.480   0.861  0.3383 -0.3037  0.6516
  232LEU   HD11 1653   1.240   5.544   0.817 -2.0390 -2.9555  0.8203
  232LEU   HD12 1654   1.264   5.384   0.869 -1.9505  0.6133 -2.3290
  232LEU   HD13 1655   1.396   5.469   0.781  0.0159 -1.0651  0.4461
  232LEU    CD2 1656   1.279   5.574   1.097 -0.2576 -0.8556  0.2995
  232LEU   HD21 1657   1.326   5.645   1.169 -1.4684  0.1879  0.0957
  232LEU   HD22 1658   1.233   5.486   1.147 -1.5021  0.1840  1.0345
  232LEU   HD23 1659   1.197   5.635   1.054 -0.4844 -1.3961 -0.0540
  232LEU      C 1660   1.660   5.326   1.169 -0.2528 -0.2189 -0.0853
  232LEU      O 1661   1.771   5.337   1.113  1.1474  0.6042 -0.4967
  233VAL      N 1662   1.632   5.203   1.232 -0.1353 -0.0078  0.0836
  233VAL     HN 1663   1.552   5.188   1.290  0.3112 -2.1887  0.2491
  233VAL     CA 1664   1.738   5.104   1.235  0.0059  0.3281 -0.5564
  233VAL     HA 1665   1.841   5.139   1.234  0.0563  0.2552 -2.5942
  233VAL     CB 1666   1.724   5.004   1.354 -0.3768  0.6894  0.2000
  233VAL     HB 1667   1.623   4.959   1.362 -0.3291  0.3994 -0.7966
  233VAL    CG1 1668   1.832   4.895   1.346  0.1228  0.5847 -0.1556
  233VAL   HG11 1669   1.835   4.832   1.254  1.4861 -0.5794  0.6331
  233VAL   HG12 1670   1.819   4.825   1.431 -0.7602  0.8063 -0.1064
  233VAL   HG13 1671   1.924   4.956   1.353 -2.3494  4.4375  1.6988
  233VAL    CG2 1672   1.758   5.083   1.482  0.3047 -0.6149 -0.0446
  233VAL   HG21 1673   1.755   5.004   1.560 -0.1447  0.1689  0.7543
  233VAL   HG22 1674   1.664   5.137   1.508 -0.8310 -2.8128  0.6783
  233VAL   HG23 1675   1.843   5.153   1.476  0.4825 -0.9442 -2.2409
  233VAL      C 1676   1.731   5.020   1.107  0.6526 -0.3270  0.0548
  233VAL      O 1677   1.629   4.959   1.072  0.1088  0.0768  0.1304
  234LEU      N 1678   1.841   5.026   1.028  0.2964  0.1017  0.4943
  234LEU     HN 1679   1.927   5.068   1.060  1.3697 -2.0517  0.6164
  234LEU     CA 1680   1.855   4.952   0.904  0.6079 -0.1058  0.3362
  234LEU     HA 1681   1.760   4.903   0.885 -0.3583  1.8035  0.0817
  234LEU     CB 1682   1.887   5.032   0.780  0.0500 -0.0790 -0.1931
  234LEU    HB1 1683   1.881   4.959   0.696 -1.7061 -1.3944  1.0116
  234LEU    HB2 1684   1.993   5.065   0.772  0.2063 -0.1653  1.2936
  234LEU     CG 1685   1.797   5.151   0.739 -0.0247  0.0435 -0.1914
  234LEU     HG 1686   1.806   5.232   0.814  0.2316 -0.9279  0.8466
  234LEU    CD1 1687   1.841   5.211   0.608  0.1709  0.2188  0.8152
  234LEU   HD11 1688   1.936   5.268   0.619  0.8523 -0.6993 -0.0956
  234LEU   HD12 1689   1.769   5.286   0.568  2.1261  0.8639 -1.7677
  234LEU   HD13 1690   1.843   5.128   0.535 -1.9923  0.4947  0.3764
  234LEU    CD2 1691   1.647   5.119   0.734  0.1661 -0.4549  0.1193
  234LEU   HD21 1692   1.598   5.211   0.697 -2.8598 -1.6766  0.7676
  234LEU   HD22 1693   1.596   5.102   0.831 -0.7107 -1.7682 -0.5339
  234LEU   HD23 1694   1.621   5.043   0.658 -1.1226  0.1254 -0.0483
  234LEU      C 1695   1.963   4.835   0.915 -0.1188 -0.1232  0.0062
  234LEU      O 1696   2.049   4.843   1.002  0.1932  1.0774 -0.2382
  235ALA      N 1697   1.956   4.731   0.832  0.0682  0.0691 -0.1822
  235ALA     HN 1698   1.882   4.715   0.767  1.2605 -1.6784 -1.2077
  235ALA     CA 1699   2.048   4.625   0.818 -0.2326  0.3431 -0.3746
  235ALA     HA 1700   2.099   4.611   0.912  1.1789 -0.1102 -1.1706
  235ALA     CB 1701   1.974   4.497   0.784 -0.5367 -0.8056 -0.2995
  235ALA    HB1 1702   2.036   4.405   0.772 -0.6125 -0.9281  0.2305
  235ALA    HB2 1703   1.922   4.516   0.688  1.7302  0.5399 -1.3424
  235ALA    HB3 1704   1.893   4.479   0.858 -0.9841 -0.1915 -0.6357
  235ALA      C 1705   2.158   4.657   0.719  0.7957 -0.2749 -0.0661
  235ALA      O 1706   2.156   4.609   0.602  0.1524 -0.6074 -0.4577
  236GLU      N 1707   2.259   4.733   0.760 -0.0327  0.1462 -0.0721
  236GLU     HN 1708   2.255   4.783   0.847 -0.8497  1.8992 -1.0574
  236GLU     CA 1709   2.381   4.759   0.692 -0.2440  0.0274 -0.0358
  236GLU     HA 1710   2.359   4.841   0.624 -1.5627 -0.0691  0.2434
  236GLU     CB 1711   2.480   4.819   0.787  0.2269 -0.4146 -0.5085
  236GLU    HB1 1712   2.577   4.835   0.735  0.3123 -2.4900 -1.0551
  236GLU    HB2 1713   2.507   4.743   0.863  1.5063 -0.0837 -0.6204
  236GLU     CG 1714   2.439   4.960   0.842  1.1603 -1.0006  0.0437
  236GLU    HG1 1715   2.367   5.000   0.768  0.9610 -1.0885  0.1891
  236GLU    HG2 1716   2.526   5.028   0.840 -1.2675  2.4917  2.0210
  236GLU     CD 1717   2.369   4.960   0.977  0.7684  0.0924  0.0466
  236GLU    OE1 1718   2.331   5.063   1.029  0.0205  0.2873 -0.6715
  236GLU    OE2 1719   2.357   4.850   1.034 -0.1295 -0.0524  0.4522
  236GLU      C 1720   2.448   4.639   0.619 -0.1865  0.3553 -0.1442
  236GLU      O 1721   2.422   4.522   0.652 -0.0334 -0.3259  0.2422
  237ASP      N 1722   2.534   4.668   0.519  0.0167 -0.3508  0.0391
  237ASP     HN 1723   2.555   4.764   0.501  0.2960 -0.2545  0.8135
  237ASP     CA 1724   2.602   4.575   0.433  0.4209  0.0375 -0.0564
  237ASP     HA 1725   2.531   4.496   0.411 -2.1516  2.2210 -0.0411
  237ASP     CB 1726   2.639   4.640   0.303 -0.1170 -0.3378 -0.3151
  237ASP    HB1 1727   2.701   4.576   0.236 -1.7652 -0.7678 -1.5136
  237ASP    HB2 1728   2.693   4.734   0.325 -2.7369  0.9848  0.8398
  237ASP     CG 1729   2.519   4.675   0.218  0.2645  0.0760  0.3533
  237ASP    OD1 1730   2.547   4.729   0.109  0.2411 -0.3978  0.1126
  237ASP    OD2 1731   2.401   4.655   0.261 -0.1933  0.2692  0.2739
  237ASP      C 1732   2.729   4.515   0.494  0.1170 -0.4965  0.9896
  237ASP      O 1733   2.789   4.423   0.437  0.6342  0.0920 -0.0595
  238GLU      N 1734   2.773   4.562   0.614  0.3887  0.4711 -0.2831
  238GLU     HN 1735   2.720   4.631   0.662 -0.4520 -0.5589  0.3169
  238GLU     CA 1736   2.890   4.514   0.685  0.2923  0.6558 -1.2076
  238GLU     HA 1737   2.981   4.516   0.627  1.3178 -2.0116  0.1647
  238GLU     CB 1738   2.908   4.603   0.812  0.0237 -0.2167  0.4741
  238GLU    HB1 1739   2.995   4.565   0.869  1.2488  1.5575 -0.1334
  238GLU    HB2 1740   2.831   4.595   0.892  1.4711  0.4718  2.0083
  238GLU     CG 1741   2.907   4.757   0.795  0.0521  0.7818 -0.2360
  238GLU    HG1 1742   2.943   4.817   0.881  1.1309  2.2197 -1.6197
  238GLU    HG2 1743   2.806   4.802   0.787  0.6151  1.8941 -1.3577
  238GLU     CD 1744   2.983   4.797   0.668 -0.8014  0.3941 -0.2932
  238GLU    OE1 1745   3.110   4.795   0.680 -1.0108 -0.1545 -0.3978
  238GLU    OE2 1746   2.924   4.844   0.572 -0.1788 -0.3836 -0.1619
  238GLU      C 1747   2.865   4.371   0.739  0.3324 -0.5975  0.4669
  238GLU      O 1748   2.763   4.347   0.796  0.2972  0.0130  0.0222
  239GLU      N 1749   2.962   4.279   0.740  0.2429  0.2134 -0.0488
  239GLU     HN 1750   3.039   4.312   0.685 -1.3086 -0.1638 -2.6249
  239GLU     CA 1751   2.961   4.154   0.821  0.0640 -0.2044 -0.1917
  239GLU     HA 1752   2.870   4.098   0.802  0.6811 -2.3672  2.5164
  239GLU     CB 1753   3.080   4.065   0.780 -0.2961  0.8482 -0.1963
  239GLU    HB1 1754   3.180   4.115   0.783  0.5340 -0.3965 -3.2316
  239GLU    HB2 1755   3.065   4.042   0.673  1.8777  3.6046 -1.2132
  239GLU     CG 1756   3.084   3.922   0.848 -0.0104 -0.2752 -0.3599
  239GLU    HG1 1757   2.987   3.869   0.837  0.2832 -1.2783  1.6069
  239GLU    HG2 1758   3.097   3.931   0.957 -0.6185  0.7934 -0.3549
  239GLU     CD 1759   3.178   3.826   0.782 -0.4238 -0.4113 -0.1298
  239GLU    OE1 1760   3.255   3.860   0.690 -0.2216  0.4153  0.1737
  239GLU    OE2 1761   3.182   3.705   0.820 -0.2272 -0.2678 -0.8013
  239GLU      C 1762   2.959   4.178   0.973  0.2628 -0.2808 -0.0696
  239GLU      O 1763   2.893   4.115   1.050 -0.9317  0.2550 -0.3572
  240MET      N 1764   3.044   4.263   1.024 -0.2627 -0.9761  0.0155
  240MET     HN 1765   3.105   4.314   0.964 -3.0471 -0.5272 -2.6981
  240MET     CA 1766   3.054   4.299   1.169 -0.0513  0.4525 -0.1780
  240MET     HA 1767   3.062   4.200   1.211  2.0960  0.5049 -0.3689
  240MET     CB 1768   3.189   4.370   1.200 -0.1765  0.4510  0.6801
  240MET    HB1 1769   3.181   4.412   1.302  2.6586  0.9600  0.7500
  240MET    HB2 1770   3.189   4.460   1.134  3.1534  0.8222  1.0587
  240MET     CG 1771   3.316   4.284   1.184 -0.1651  0.2279 -0.2715
  240MET    HG1 1772   3.324   4.237   1.083 -0.7559 -1.4641  0.4404
  240MET    HG2 1773   3.304   4.202   1.258  0.7556 -1.3284 -1.7702
  240MET     SD 1774   3.483   4.362   1.227  0.0783 -0.2746 -0.1757
  240MET     CE 1775   3.485   4.492   1.104  0.1739  0.9012 -0.4121
  240MET    HE1 1776   3.412   4.570   1.135 -0.8762 -0.6616  1.2471
  240MET    HE2 1777   3.463   4.449   1.004 -2.7253 -0.0818  0.5671
  240MET    HE3 1778   3.585   4.542   1.109 -0.1054  1.5250 -0.8492
  240MET      C 1779   2.934   4.368   1.233 -0.5994 -0.3111  0.2589
  240MET      O 1780   2.888   4.468   1.181 -0.1513 -0.2146  0.3305
  241ASN      N 1781   2.896   4.328   1.357 -0.8709 -0.0471 -0.4710
  241ASN     HN 1782   2.949   4.260   1.406  0.9380  0.9989 -0.8861
  241ASN     CA 1783   2.778   4.376   1.422 -0.2262  0.4953 -0.0502
  241ASN     HA 1784   2.703   4.402   1.349 -1.0126 -0.5519  0.3695
  241ASN     CB 1785   2.725   4.259   1.511 -0.2594 -0.7127  0.6119
  241ASN    HB1 1786   2.804   4.226   1.582 -0.6189 -1.6337  0.5976
  241ASN    HB2 1787   2.702   4.173   1.445  0.1724  0.7898 -1.6107
  241ASN     CG 1788   2.603   4.284   1.590 -0.0577  0.5194  0.5644
  241ASN    OD1 1789   2.603   4.338   1.702 -0.2796 -0.7343  0.2139
  241ASN    ND2 1790   2.483   4.241   1.544  0.1131  0.1336  0.8987
  241ASN   HD21 1791   2.403   4.294   1.572 -0.5684  1.1871 -2.5800
  241ASN   HD22 1792   2.479   4.185   1.461  0.8250  0.2892  0.7519
  241ASN      C 1793   2.804   4.502   1.502 -0.9455 -0.4562 -0.1234
  241ASN      O 1794   2.903   4.512   1.576 -0.4064 -0.2352  0.2181
  242ARG      N 1795   2.720   4.603   1.494  0.8594 -0.7552 -0.1773
  242ARG     HN 1796   2.642   4.604   1.431  0.6641 -0.4730  0.0639
  242ARG     CA 1797   2.732   4.728   1.559  0.2039 -0.3111 -0.1335
  242ARG     HA 1798   2.832   4.762   1.537  0.5872 -0.4258  1.3791
  242ARG     CB 1799   2.642   4.837   1.491 -0.5383  0.0602  0.3255
  242ARG    HB1 1800   2.538   4.797   1.490 -0.7807  0.6755  0.3871
  242ARG    HB2 1801   2.672   4.856   1.386 -0.6145  1.9692  0.6200
  242ARG     CG 1802   2.652   4.971   1.568 -0.2116  0.3421 -0.3640
  242ARG    HG1 1803   2.623   4.955   1.673 -1.4289 -0.0631 -0.7548
  242ARG    HG2 1804   2.577   5.033   1.514 -0.8103 -1.0883 -1.2190
  242ARG     CD 1805   2.788   5.045   1.549 -0.4336  0.3774 -0.0248
  242ARG    HD1 1806   2.813   5.060   1.442 -2.2363  2.5450 -0.2140
  242ARG    HD2 1807   2.866   4.987   1.603 -0.9438 -1.6796 -1.3783
  242ARG     NE 1808   2.782   5.171   1.629 -0.1257 -0.3549 -0.1660
  242ARG     HE 1809   2.812   5.170   1.724 -0.0606  3.6663  0.0135
  242ARG     CZ 1810   2.759   5.293   1.584 -0.0235  0.3485 -0.5552
  242ARG    NH1 1811   2.730   5.309   1.456 -0.4618 -0.4807  0.1833
  242ARG   HH11 1812   2.727   5.230   1.395  3.5110  0.3138 -1.3410
  242ARG   HH12 1813   2.705   5.396   1.413  0.3692 -0.0177  0.6089
  242ARG    NH2 1814   2.747   5.394   1.666  0.4532  0.2541  0.0578
  242ARG   HH21 1815   2.747   5.382   1.766 -2.6300  1.2596  0.2834
  242ARG   HH22 1816   2.735   5.486   1.629  0.8916  0.2311 -0.1529
  242ARG      C 1817   2.732   4.726   1.713 -0.4218 -0.3847 -0.2140
  242ARG      O 1818   2.821   4.774   1.779 -0.8418  0.4676 -0.0120
  243MET      N 1819   2.634   4.659   1.772 -0.4001 -0.4479  0.4274
  243MET     HN 1820   2.576   4.615   1.705  2.0484  0.3494 -2.4639
  243MET     CA 1821   2.635   4.628   1.916  0.1061 -1.0793 -0.6748
  243MET     HA 1822   2.641   4.721   1.971 -1.0301 -0.1382 -2.0634
  243MET     CB 1823   2.506   4.550   1.962 -0.4076 -0.0188  0.0569
  243MET    HB1 1824   2.505   4.461   1.895 -1.2787  0.6399 -0.8304
  243MET    HB2 1825   2.416   4.608   1.934 -0.2724  0.4925  0.6797
  243MET     CG 1826   2.504   4.493   2.106 -0.5410 -0.2263  0.4958
  243MET    HG1 1827   2.596   4.435   2.129 -0.0597  0.9301  1.6302
  243MET    HG2 1828   2.425   4.419   2.128  0.7340 -1.2520  1.8559
  243MET     SD 1829   2.492   4.624   2.233  0.1508 -0.0780 -0.0654
  243MET     CE 1830   2.501   4.515   2.378  0.2285 -0.0483 -0.1562
  243MET    HE1 1831   2.542   4.415   2.355  1.8275  0.5488  0.0075
  243MET    HE2 1832   2.396   4.500   2.413 -0.4888 -0.7545 -2.4516
  243MET    HE3 1833   2.558   4.571   2.455 -2.1316 -0.6540  2.1659
  243MET      C 1834   2.758   4.548   1.961  0.3270  0.2951 -0.0678
  243MET      O 1835   2.819   4.579   2.065  0.0546  0.3539 -0.2575
  244HSE      N 1836   2.805   4.445   1.886  0.0872 -0.1108 -0.4713
  244HSE     HN 1837   2.763   4.416   1.800 -0.7981 -1.6845  0.4390
  244HSE     CA 1838   2.929   4.369   1.923  0.2444  0.0611 -0.9025
  244HSE     HA 1839   2.915   4.320   2.019  0.9214 -2.3009 -1.9338
  244HSE     CB 1840   2.963   4.267   1.817 -0.2560 -0.1348  0.3821
  244HSE    HB1 1841   2.990   4.319   1.723 -0.7034 -2.7778 -1.3203
  244HSE    HB2 1842   2.878   4.201   1.788 -1.1557  0.2046  2.1357
  244HSE    ND1 1843   3.038   4.064   1.929 -0.2936 -0.2858 -0.0504
  244HSE     CG 1844   3.068   4.180   1.862  0.5006 -0.5229  0.0378
  244HSE    CE1 1845   3.154   4.001   1.946  0.8384 -0.1852 -0.0195
  244HSE    HE1 1846   3.160   3.902   1.990 -0.4566 -0.1213  0.3464
  244HSE    NE2 1847   3.256   4.074   1.887 -0.4101 -0.0535 -0.4471
  244HSE    HE2 1848   3.355   4.061   1.892 -0.4693 -0.8063 -1.1808
  244HSE    CD2 1849   3.199   4.187   1.832  0.1595 -0.4478 -0.6712
  244HSE    HD2 1850   3.253   4.273   1.794  2.3765 -1.3012  0.3482
  244HSE      C 1851   3.049   4.451   1.936 -0.3603 -0.3233  1.1668
  244HSE      O 1852   3.127   4.447   2.029  0.0645 -0.0218 -0.0086
  245GLU      N 1853   3.061   4.545   1.834  0.0950 -0.3270 -0.0229
  245GLU     HN 1854   3.009   4.539   1.749 -3.0031  0.0259  1.7005
  245GLU     CA 1855   3.187   4.624   1.831  1.1425  0.0291 -0.0286
  245GLU     HA 1856   3.277   4.565   1.835  0.6505 -0.8966 -1.6116
  245GLU     CB 1857   3.197   4.696   1.693  0.0288  0.0546 -0.4505
  245GLU    HB1 1858   3.283   4.766   1.698  1.1689 -1.3316  0.1496
  245GLU    HB2 1859   3.098   4.747   1.690 -0.6382 -1.1786 -0.1380
  245GLU     CG 1860   3.209   4.602   1.573  0.1284 -0.5409 -0.5233
  245GLU    HG1 1861   3.144   4.512   1.573 -1.5744  0.6416 -1.6901
  245GLU    HG2 1862   3.313   4.566   1.556 -0.6353 -2.5652 -1.2387
  245GLU     CD 1863   3.166   4.682   1.440  0.2738 -0.8403  0.1828
  245GLU    OE1 1864   3.077   4.763   1.432 -0.1589 -0.4906  0.6618
  245GLU    OE2 1865   3.251   4.664   1.338 -0.3278 -0.0062  0.0285
  245GLU    HE2 1866   3.223   4.712   1.260 -0.3814 -0.8451 -0.4807
  245GLU      C 1867   3.181   4.725   1.936  0.0837 -0.4349  0.6488
  245GLU      O 1868   3.282   4.761   1.999 -0.2910  0.3018  0.3616
  246SER      N 1869   3.061   4.780   1.967 -0.2788 -0.1825  0.4829
  246SER     HN 1870   2.987   4.736   1.916  1.0902 -0.9334 -0.9151
  246SER     CA 1871   3.041   4.863   2.086  0.1147  0.1148  1.1462
  246SER     HA 1872   3.111   4.945   2.080 -0.1617  0.2626 -1.9969
  246SER     CB 1873   2.902   4.923   2.078  0.1734  0.7039 -0.1336
  246SER    HB1 1874   2.883   4.979   2.171 -0.3788  1.1722 -0.5224
  246SER    HB2 1875   2.825   4.844   2.068 -0.3789  1.3277 -1.0181
  246SER     OG 1876   2.880   5.007   1.964  0.2160 -0.0758  0.0899
  246SER    HG1 1877   2.895   4.952   1.886  1.8683  0.7528 -0.2332
  246SER      C 1878   3.066   4.795   2.223  0.0673 -0.1162 -0.1548
  246SER      O 1879   3.129   4.853   2.317  0.3113  0.2901 -0.7021
  247MET      N 1880   3.020   4.667   2.241 -0.2797  0.3186 -0.2427
  247MET     HN 1881   2.977   4.616   2.166  2.5768  0.5249 -2.1867
  247MET     CA 1882   3.054   4.583   2.353 -0.2584  0.0421 -0.4829
  247MET     HA 1883   3.036   4.638   2.444  1.6042 -0.0425 -0.0380
  247MET     CB 1884   2.981   4.449   2.346  0.5528 -0.0930  0.4999
  247MET    HB1 1885   3.030   4.367   2.402  1.2914 -0.8872 -1.2481
  247MET    HB2 1886   2.976   4.403   2.244 -0.9718 -0.2716  0.6348
  247MET     CG 1887   2.830   4.460   2.387 -0.4519 -0.2427  0.1504
  247MET    HG1 1888   2.770   4.381   2.339  1.5112 -1.1932 -0.8675
  247MET    HG2 1889   2.785   4.552   2.344 -1.2933 -1.2936 -1.3116
  247MET     SD 1890   2.812   4.461   2.566  0.3050 -0.0584 -0.2701
  247MET     CE 1891   2.836   4.288   2.602 -0.1707  0.8968  0.2289
  247MET    HE1 1892   2.769   4.222   2.543 -1.4547 -0.4907  2.9987
  247MET    HE2 1893   2.796   4.263   2.703  0.4315 -0.9237  0.0572
  247MET    HE3 1894   2.942   4.255   2.601 -0.5552 -0.5370  1.5853
  247MET      C 1895   3.200   4.565   2.366 -0.2885 -0.7434 -0.1013
  247MET      O 1896   3.246   4.562   2.487 -0.3383  0.0995 -0.8196
  248LYS      N 1897   3.277   4.543   2.256  0.0632 -0.2617 -0.0434
  248LYS     HN 1898   3.229   4.521   2.172  2.0594 -0.9135 -1.0855
  248LYS     CA 1899   3.424   4.531   2.261  0.8768 -0.3719 -0.0087
  248LYS     HA 1900   3.436   4.466   2.347  0.2349 -0.6454 -0.1199
  248LYS     CB 1901   3.479   4.460   2.138  1.3932 -1.1837 -0.1077
  248LYS    HB1 1902   3.580   4.494   2.107  0.2686  0.8771 -1.7800
  248LYS    HB2 1903   3.424   4.501   2.051  2.1987 -0.5633 -0.3323
  248LYS     CG 1904   3.464   4.300   2.139  0.2569  0.1828  0.3075
  248LYS    HG1 1905   3.489   4.261   2.038  0.5163  1.4261 -0.1201
  248LYS    HG2 1906   3.356   4.273   2.146  0.7303 -1.5015  1.5923
  248LYS     CD 1907   3.539   4.233   2.257 -0.2573  0.9690 -0.2904
  248LYS    HD1 1908   3.530   4.124   2.239  0.4474 -0.0107  4.1459
  248LYS    HD2 1909   3.486   4.262   2.350  3.1008  3.3218  1.1013
  248LYS     CE 1910   3.690   4.278   2.266  0.4171  0.6531  0.5980
  248LYS    HE1 1911   3.684   4.374   2.322  0.7206 -0.8925  3.4868
  248LYS    HE2 1912   3.752   4.274   2.174  0.9381 -1.4197  0.9839
  248LYS     NZ 1913   3.766   4.180   2.348 -0.3903  0.0137  0.2881
  248LYS    HZ1 1914   3.863   4.192   2.311 -1.5909  0.5061 -3.0273
  248LYS    HZ2 1915   3.728   4.087   2.323 -2.8581  0.9772  0.1398
  248LYS    HZ3 1916   3.754   4.195   2.451  0.8770  0.7289  0.3511
  248LYS      C 1917   3.502   4.654   2.298  0.7393  0.9462  0.3191
  248LYS      O 1918   3.595   4.650   2.376  0.1377  0.7736 -0.0857
  249LEU      N 1919   3.450   4.765   2.257  0.2614 -0.3434 -0.1251
  249LEU     HN 1920   3.367   4.777   2.202  0.1376  0.0948  0.1542
  249LEU     CA 1921   3.508   4.898   2.297  0.0932 -0.0760  0.1989
  249LEU     HA 1922   3.615   4.900   2.284  0.0680  1.5598 -0.0299
  249LEU     CB 1923   3.449   5.014   2.213 -0.7857 -0.8393 -0.4532
  249LEU    HB1 1924   3.339   5.014   2.224 -0.8521  2.3291  0.0930
  249LEU    HB2 1925   3.478   4.995   2.107  0.4378 -0.8842 -0.1290
  249LEU     CG 1926   3.506   5.154   2.260 -0.1166  0.0547  0.9946
  249LEU     HG 1927   3.487   5.181   2.366  3.4981  3.1183  1.0479
  249LEU    CD1 1928   3.658   5.172   2.247  0.1498 -0.2406 -0.1857
  249LEU   HD11 1929   3.715   5.097   2.307  1.4266 -1.0384 -2.2847
  249LEU   HD12 1930   3.681   5.276   2.282 -1.2940  0.0631 -0.0745
  249LEU   HD13 1931   3.690   5.154   2.143  1.5395  0.3029  0.1175
  249LEU    CD2 1932   3.421   5.263   2.176 -0.2180  0.2557 -0.3190
  249LEU   HD21 1933   3.460   5.276   2.073 -0.4843 -0.3312 -0.4970
  249LEU   HD22 1934   3.428   5.365   2.219  0.2667  1.4598 -3.0340
  249LEU   HD23 1935   3.314   5.231   2.182  0.5012 -2.1167  4.5366
  249LEU      C 1936   3.488   4.919   2.441  0.1211 -0.0920 -0.8693
  249LEU      O 1937   3.580   4.960   2.512  0.3850 -0.0817  0.0477
  250PHE      N 1938   3.370   4.878   2.493 -0.4274  0.4705  0.2623
  250PHE     HN 1939   3.300   4.839   2.435 -0.7692  0.8897  0.3891
  250PHE     CA 1940   3.351   4.872   2.639  0.0386  0.4112  0.5595
  250PHE     HA 1941   3.376   4.969   2.680 -1.5864  1.3549 -0.5726
  250PHE     CB 1942   3.209   4.848   2.670  0.1755  0.7096 -0.3718
  250PHE    HB1 1943   3.184   4.761   2.605  0.8580 -0.9146  1.4680
  250PHE    HB2 1944   3.145   4.935   2.641 -0.4752  0.2873 -0.2383
  250PHE     CG 1945   3.170   4.812   2.816  0.0790 -0.0455  0.2270
  250PHE    CD1 1946   3.149   4.915   2.914 -0.6082 -0.5872  0.4896
  250PHE    HD1 1947   3.150   5.017   2.878  1.2006 -1.0007 -0.7763
  250PHE    CE1 1948   3.146   4.888   3.047 -0.5608 -0.8802 -0.9139
  250PHE    HE1 1949   3.123   4.962   3.123  0.4660 -2.6866  1.2921
  250PHE     CZ 1950   3.143   4.750   3.096 -0.0942  0.3060 -0.3434
  250PHE     HZ 1951   3.126   4.723   3.200 -0.1710 -1.3851 -0.7682
  250PHE    CD2 1952   3.180   4.679   2.864  0.3423 -0.0671 -0.3070
  250PHE    HD2 1953   3.208   4.607   2.790 -0.0353 -0.8284  0.2799
  250PHE    CE2 1954   3.155   4.646   3.003  0.2787 -0.2926  0.6280
  250PHE    HE2 1955   3.146   4.543   3.037 -1.0668 -0.2363  0.5015
  250PHE      C 1956   3.453   4.782   2.716  0.2705 -0.2719  0.2774
  250PHE      O 1957   3.502   4.825   2.823  0.3774  0.1357 -0.4228
  251ASP      N 1958   3.482   4.657   2.663  0.3187 -0.2004 -0.5127
  251ASP     HN 1959   3.424   4.634   2.585 -1.1194  1.7316 -0.1034
  251ASP     CA 1960   3.570   4.561   2.719 -0.1379  0.0896 -0.3467
  251ASP     HA 1961   3.536   4.525   2.815  1.6462 -0.9262 -0.0497
  251ASP     CB 1962   3.563   4.430   2.623 -0.0718  0.4434 -0.9314
  251ASP    HB1 1963   3.593   4.457   2.519  1.0158 -0.6783 -0.9366
  251ASP    HB2 1964   3.458   4.395   2.618 -0.1174 -0.3066  2.6560
  251ASP     CG 1965   3.651   4.323   2.682  0.5943  0.1482 -0.5822
  251ASP    OD1 1966   3.703   4.238   2.612  0.2349  0.2648  0.4821
  251ASP    OD2 1967   3.659   4.320   2.803  0.1387 -0.4563  0.4893
  251ASP      C 1968   3.710   4.626   2.733  0.8062  0.0192  0.3561
  251ASP      O 1969   3.773   4.619   2.837 -0.1503 -0.4566  0.1874
  252SER      N 1970   3.741   4.712   2.638 -0.2304  0.1079  0.0573
  252SER     HN 1971   3.676   4.731   2.564 -0.9962 -0.7311  0.5032
  252SER     CA 1972   3.864   4.783   2.628  0.7504 -0.5845 -0.4625
  252SER     HA 1973   3.939   4.711   2.657  1.3029  0.2315  0.1678
  252SER     CB 1974   3.896   4.821   2.483 -0.1963 -0.0236  0.4699
  252SER    HB1 1975   3.818   4.891   2.447 -1.0848 -1.2037  0.0434
  252SER    HB2 1976   3.882   4.727   2.425 -0.4362 -0.5053  1.2756
  252SER     OG 1977   4.021   4.874   2.452 -0.3556  0.1241 -0.1969
  252SER    HG1 1978   4.006   4.969   2.454 -3.0139 -0.2156 -1.3082
  252SER      C 1979   3.872   4.899   2.729 -0.3872 -0.0779  0.3179
  252SER      O 1980   3.965   4.896   2.803 -0.1478  0.6457  0.2748
  253ILE      N 1981   3.775   4.991   2.727 -0.7858  0.8354 -0.0893
  253ILE     HN 1982   3.701   4.972   2.662 -0.4813  0.5327 -0.3519
  253ILE     CA 1983   3.769   5.113   2.807  0.4862 -0.7231 -0.8396
  253ILE     HA 1984   3.867   5.158   2.804  0.1374  0.4246  1.8563
  253ILE     CB 1985   3.654   5.194   2.759  0.3858  0.2744 -1.1229
  253ILE     HB 1986   3.571   5.124   2.732 -2.2826  3.2300 -1.1754
  253ILE    CG2 1987   3.604   5.294   2.869  0.1335 -0.2814  0.4891
  253ILE   HG21 1988   3.559   5.379   2.813  1.3616 -0.0584 -0.2218
  253ILE   HG22 1989   3.684   5.346   2.926 -1.3650  2.3203  0.3999
  253ILE   HG23 1990   3.523   5.258   2.936 -1.6387  2.2397 -0.1446
  253ILE    CG1 1991   3.680   5.271   2.629  0.1246 -0.0872  1.0169
  253ILE   HG11 1992   3.584   5.318   2.600  1.1208  0.0180 -2.6198
  253ILE   HG12 1993   3.706   5.194   2.553  1.9935  1.5651 -0.0999
  253ILE     CD 1994   3.793   5.373   2.624  0.7920  0.5919  0.1185
  253ILE    HD1 1995   3.805   5.419   2.524  2.7907 -1.9227 -0.8852
  253ILE    HD2 1996   3.886   5.320   2.654  1.8729  3.2163  1.7828
  253ILE    HD3 1997   3.758   5.454   2.692  1.0270  2.2617 -1.6590
  253ILE      C 1998   3.763   5.070   2.958  1.1036  0.0038  0.8298
  253ILE      O 1999   3.833   5.118   3.045 -0.8975  0.4804  0.4057
  254CYS      N 2000   3.683   4.966   2.984 -0.8021 -0.1670  0.1215
  254CYS     HN 2001   3.632   4.927   2.908 -0.5763  0.0486 -0.1400
  254CYS     CA 2002   3.670   4.905   3.119 -0.4329 -0.2506  0.2365
  254CYS     HA 2003   3.631   4.992   3.170  0.9806  0.6812 -0.2249
  254CYS     CB 2004   3.559   4.800   3.124  0.4985 -0.2045 -0.0819
  254CYS    HB1 2005   3.580   4.714   3.056  1.2955 -0.0959  0.0170
  254CYS    HB2 2006   3.462   4.838   3.087  0.0806  0.2647  1.4664
  254CYS     SG 2007   3.532   4.712   3.285 -0.0052 -0.5599 -0.2608
  254CYS    HG1 2008   3.616   4.612   3.266  0.6221 -0.3426  1.2513
  254CYS      C 2009   3.800   4.852   3.175 -0.6387 -0.1235 -0.4061
  254CYS      O 2010   3.830   4.864   3.291  0.0631  0.4039 -0.4404
  255ASN      N 2011   3.878   4.780   3.088 -0.5888  0.0455 -0.2536
  255ASN     HN 2012   3.840   4.764   2.997 -0.4410  0.2568 -0.3534
  255ASN     CA 2013   3.994   4.714   3.121 -0.7594  0.7004  0.3425
  255ASN     HA 2014   4.003   4.713   3.229  0.3926  2.0919  0.2912
  255ASN     CB 2015   3.973   4.563   3.094 -0.3591 -0.2148  0.2244
  255ASN    HB1 2016   4.062   4.511   3.137  0.1219  0.5816  0.2215
  255ASN    HB2 2017   3.971   4.537   2.986  3.4863  0.2037 -0.0991
  255ASN     CG 2018   3.850   4.504   3.166 -0.4587 -0.5618 -0.2060
  255ASN    OD1 2019   3.851   4.499   3.293 -0.1734  0.2353  0.3337
  255ASN    ND2 2020   3.741   4.465   3.095  0.1844  0.4537  0.4703
  255ASN   HD21 2021   3.667   4.422   3.146 -0.5945  2.1680  0.8630
  255ASN   HD22 2022   3.743   4.492   2.999  2.9259 -1.2675 -0.0767
  255ASN      C 2023   4.128   4.773   3.080 -0.3146  0.3570  0.1454
  255ASN      O 2024   4.231   4.721   3.123  0.2339  0.1700 -0.1495
  256ASN      N 2025   4.122   4.896   3.022 -0.5460 -0.1735 -0.2614
  256ASN     HN 2026   4.034   4.936   2.996 -0.5994  1.6346  2.4038
  256ASN     CA 2027   4.237   4.983   3.000 -0.5604  0.1547 -0.1753
  256ASN     HA 2028   4.296   4.935   2.923 -0.1455  0.5774 -0.1207
  256ASN     CB 2029   4.178   5.121   2.951 -0.4618  0.2569  0.8048
  256ASN    HB1 2030   4.091   5.097   2.886  1.4373 -1.6456 -1.1992
  256ASN    HB2 2031   4.252   5.158   2.876 -0.1887 -1.1488  0.3559
  256ASN     CG 2032   4.174   5.232   3.058  0.4068 -0.4017 -0.3870
  256ASN    OD1 2033   4.273   5.310   3.053  0.3211 -0.2463  0.0251
  256ASN    ND2 2034   4.062   5.244   3.130  0.1833 -0.4748  0.4811
  256ASN   HD21 2035   4.060   5.314   3.201 -1.6367  0.6709 -0.6366
  256ASN   HD22 2036   3.996   5.169   3.127  0.3434 -0.6851  1.7363
  256ASN      C 2037   4.337   5.001   3.115 -0.7050  0.3950  0.6836
  256ASN      O 2038   4.312   4.980   3.234  0.5496 -0.3635 -0.1464
  257LYS      N 2039   4.465   5.027   3.075 -0.0428  0.7415  0.1093
  257LYS     HN 2040   4.483   5.030   2.976 -0.5610 -0.0187 -0.0112
  257LYS     CA 2041   4.575   5.032   3.165 -0.6488 -0.1258 -0.0029
  257LYS     HA 2042   4.556   4.991   3.264 -1.0761 -0.8206 -0.3629
  257LYS     CB 2043   4.696   4.964   3.087 -0.7401  0.5535 -0.4678
  257LYS    HB1 2044   4.783   4.953   3.155  0.2054  2.2015 -1.3592
  257LYS    HB2 2045   4.716   5.035   3.004 -1.2727 -0.0978 -1.1734
  257LYS     CG 2046   4.677   4.818   3.039 -0.6082  0.3612  0.4176
  257LYS    HG1 2047   4.770   4.791   2.986 -0.1174  1.4717  0.6704
  257LYS    HG2 2048   4.606   4.845   2.958 -1.0787  1.4324  1.1632
  257LYS     CD 2049   4.635   4.711   3.142 -0.2273  0.1512  0.6347
  257LYS    HD1 2050   4.548   4.745   3.203 -0.6362  0.9012 -0.3367
  257LYS    HD2 2051   4.715   4.715   3.220 -1.9822  0.3662  2.5132
  257LYS     CE 2052   4.616   4.573   3.079 -0.5178  0.1260 -0.1926
  257LYS    HE1 2053   4.678   4.563   2.987 -1.1308 -1.0208 -0.5048
  257LYS    HE2 2054   4.509   4.561   3.053 -1.1510  1.3793  1.7024
  257LYS     NZ 2055   4.659   4.474   3.180  0.0083  0.7241 -0.0390
  257LYS    HZ1 2056   4.754   4.486   3.221  0.6571 -2.0634 -0.5344
  257LYS    HZ2 2057   4.657   4.377   3.143 -2.0584  1.3372 -1.6918
  257LYS    HZ3 2058   4.583   4.483   3.249 -1.4495  1.2236 -1.6360
  257LYS      C 2059   4.613   5.175   3.201  0.2405 -0.6683  0.1602
  257LYS      O 2060   4.674   5.199   3.302  0.1259  0.0572  0.1637
  258TRP      N 2061   4.574   5.272   3.115  0.4123 -0.4076 -0.0150
  258TRP     HN 2062   4.517   5.258   3.034  0.6350  3.3708 -1.0288
  258TRP     CA 2063   4.609   5.410   3.135 -0.4800  0.6866 -0.7728
  258TRP     HA 2064   4.716   5.416   3.140 -0.2286 -1.8447 -1.6385
  258TRP     CB 2065   4.566   5.497   3.017 -0.0841 -0.4691  1.0894
  258TRP    HB1 2066   4.605   5.600   3.031  0.8351 -0.8679  1.5472
  258TRP    HB2 2067   4.457   5.496   3.000  0.3216  0.7054 -2.2639
  258TRP     CG 2068   4.623   5.453   2.885 -0.1839 -0.0684 -0.2858
  258TRP    CD1 2069   4.554   5.394   2.781  1.0152  0.2212 -0.7539
  258TRP    HD1 2070   4.447   5.377   2.779  1.0462 -0.3240  0.9960
  258TRP    NE1 2071   4.644   5.374   2.680 -0.0854  0.3896 -0.2958
  258TRP    HE1 2072   4.618   5.325   2.600  1.5434 -1.4415  0.2246
  258TRP    CE2 2073   4.769   5.413   2.721 -0.3489  0.2195  0.4916
  258TRP    CD2 2074   4.760   5.472   2.844  0.1628 -0.2788 -0.6952
  258TRP    CE3 2075   4.871   5.526   2.908 -0.2295 -0.2934 -0.3177
  258TRP    HE3 2076   4.861   5.566   3.008 -0.3067  0.0521 -0.4621
  258TRP    CZ3 2077   4.995   5.524   2.846 -0.0034 -0.6830 -0.0571
  258TRP    HZ3 2078   5.084   5.577   2.876  0.5873 -0.8989 -1.3588
  258TRP    CZ2 2079   4.892   5.403   2.655 -0.1080 -0.2711 -0.2726
  258TRP    HZ2 2080   4.894   5.340   2.568 -1.3206 -1.2497  0.3768
  258TRP    CH2 2081   5.004   5.458   2.723  0.0941 -0.3777  0.6509
  258TRP    HH2 2082   5.103   5.454   2.678  0.2589 -0.6120  1.0279
  258TRP      C 2083   4.549   5.478   3.249 -0.1296  0.0276  0.0435
  258TRP      O 2084   4.611   5.545   3.325  0.2070 -0.9973  0.0024
  259PHE      N 2085   4.422   5.445   3.274  0.2843 -0.4806  0.3893
  259PHE     HN 2086   4.371   5.396   3.204  0.7931 -0.3329 -0.0929
  259PHE     CA 2087   4.341   5.495   3.388 -0.2188  0.3237  0.5444
  259PHE     HA 2088   4.400   5.549   3.461 -1.7291 -1.0896  2.9686
  259PHE     CB 2089   4.239   5.596   3.345  0.3283 -0.0430  0.4469
  259PHE    HB1 2090   4.190   5.650   3.428  1.3025  2.5067 -0.5072
  259PHE    HB2 2091   4.160   5.537   3.293  0.3380  0.0171  0.3633
  259PHE     CG 2092   4.288   5.699   3.242 -0.5893  0.0260  1.6812
  259PHE    CD1 2093   4.385   5.794   3.276 -0.1573  0.0747 -0.1619
  259PHE    HD1 2094   4.438   5.780   3.369  0.3568 -2.6460 -0.7606
  259PHE    CE1 2095   4.410   5.902   3.193 -0.3747  0.5159 -0.4476
  259PHE    HE1 2096   4.498   5.963   3.207  0.6989 -1.2505  0.8318
  259PHE     CZ 2097   4.340   5.915   3.071  0.3727 -0.0650  0.5126
  259PHE     HZ 2098   4.361   6.001   3.010  2.3828 -0.6375  0.3241
  259PHE    CD2 2099   4.215   5.712   3.123 -0.3026  1.2247  0.3630
  259PHE    HD2 2100   4.138   5.641   3.099 -0.5826  1.8119 -0.4920
  259PHE    CE2 2101   4.247   5.823   3.038  0.1779  0.7421 -0.0407
  259PHE    HE2 2102   4.199   5.812   2.942 -0.5305  1.2727  0.2437
  259PHE      C 2103   4.274   5.369   3.437  0.7909  0.7426  0.5610
  259PHE      O 2104   4.155   5.337   3.420  0.3376  0.2730  0.0655
  260THR      N 2105   4.358   5.280   3.489  0.2722  1.0197  0.3919
  260THR     HN 2106   4.456   5.298   3.495  0.5487  0.2509 -1.1441
  260THR     CA 2107   4.310   5.142   3.534 -0.3828 -0.9545 -0.0022
  260THR     HA 2108   4.256   5.103   3.449  1.0109 -0.0995 -1.3409
  260THR     CB 2109   4.422   5.043   3.541 -0.4657 -0.0693  0.7956
  260THR     HB 2110   4.447   5.024   3.435 -0.2602  2.6368  0.3010
  260THR    OG1 2111   4.390   4.912   3.595  0.3686 -0.6138 -0.2089
  260THR    HG1 2112   4.366   4.860   3.518 -1.1061 -0.8619  0.3831
  260THR    CG2 2113   4.531   5.107   3.635  0.5644 -0.0835 -0.1738
  260THR   HG21 2114   4.614   5.152   3.576  1.4986  0.2225  1.3326
  260THR   HG22 2115   4.580   5.029   3.698 -0.0879  1.2667  2.1121
  260THR   HG23 2116   4.493   5.182   3.707  1.7956 -0.9653  1.4527
  260THR      C 2117   4.210   5.136   3.655 -0.7641 -0.0707 -0.1108
  260THR      O 2118   4.117   5.055   3.658  0.3791  0.0691 -0.4402
  261ASP      N 2119   4.231   5.220   3.760 -0.2381  0.0567  0.0135
  261ASP     HN 2120   4.312   5.278   3.760  0.6931 -1.1586 -1.3774
  261ASP     CA 2121   4.147   5.217   3.879  0.0685  0.0906 -0.4284
  261ASP     HA 2122   4.078   5.134   3.882 -0.7042  0.7088 -0.9508
  261ASP     CB 2123   4.238   5.207   4.001  0.6724 -0.0691  0.0624
  261ASP    HB1 2124   4.282   5.106   4.016  2.2545  0.5137 -0.4177
  261ASP    HB2 2125   4.181   5.220   4.096 -0.3052  0.0518 -0.5251
  261ASP     CG 2126   4.352   5.308   3.999  0.7823  0.3694  0.0799
  261ASP    OD1 2127   4.443   5.294   4.085 -0.1560  0.8240  0.0404
  261ASP    OD2 2128   4.348   5.409   3.922 -0.2106 -0.2251 -0.0282
  261ASP      C 2129   4.062   5.349   3.898 -0.1539 -0.3878 -0.0345
  261ASP      O 2130   3.992   5.378   3.996 -0.2394  0.1046  0.1538
  262THR      N 2131   4.050   5.432   3.797 -0.0395  0.7422  0.3848
  262THR     HN 2132   4.115   5.403   3.728 -1.0899 -0.4530 -0.1562
  262THR     CA 2133   3.955   5.542   3.770 -0.7171  0.0462 -0.2035
  262THR     HA 2134   3.940   5.594   3.863  1.9432  1.6941 -0.5976
  262THR     CB 2135   4.000   5.638   3.658  0.3003  0.6505  0.1817
  262THR     HB 2136   3.980   5.590   3.560  1.8864 -1.0900  0.6399
  262THR    OG1 2137   4.132   5.681   3.682  0.4107  0.0654 -0.0293
  262THR    HG1 2138   4.186   5.616   3.727  0.1494 -1.8720 -2.2892
  262THR    CG2 2139   3.906   5.755   3.662  0.3522 -0.3448 -0.2004
  262THR   HG21 2140   3.911   5.800   3.763  0.2084 -1.4082  0.2935
  262THR   HG22 2141   3.801   5.730   3.637  0.6675  0.0147 -2.0495
  262THR   HG23 2142   3.923   5.842   3.595 -1.0352  0.7414  0.8146
  262THR      C 2143   3.813   5.486   3.729 -0.5313 -1.2244 -0.1041
  262THR      O 2144   3.806   5.404   3.640  0.0442 -0.1429  0.2408
  263SER      N 2145   3.707   5.530   3.797  0.2648 -0.0346  0.4037
  263SER     HN 2146   3.710   5.610   3.857  2.3296  1.6722 -1.7897
  263SER     CA 2147   3.573   5.484   3.770 -0.0298  0.2543  0.4456
  263SER     HA 2148   3.573   5.377   3.753 -1.6735 -0.1541  2.5969
  263SER     CB 2149   3.465   5.504   3.881 -0.5556  0.0992 -0.6980
  263SER    HB1 2150   3.359   5.513   3.849 -0.5049  3.2006 -0.3336
  263SER    HB2 2151   3.498   5.602   3.921  1.8605 -0.1372 -1.9653
  263SER     OG 2152   3.476   5.405   3.979  0.0782  0.0760 -0.4234
  263SER    HG1 2153   3.445   5.437   4.064  0.5894  1.2608 -0.6696
  263SER      C 2154   3.522   5.532   3.636  0.1596 -0.3287 -1.0048
  263SER      O 2155   3.550   5.643   3.592  0.0292  0.1872 -0.2544
  264ILE      N 2156   3.440   5.450   3.571  0.4401  0.4745  0.7575
  264ILE     HN 2157   3.425   5.360   3.611  3.0154 -0.6180 -0.5183
  264ILE     CA 2158   3.377   5.478   3.450 -0.1320 -0.2531  0.1402
  264ILE     HA 2159   3.434   5.559   3.406 -1.0613  0.5780  0.4358
  264ILE     CB 2160   3.382   5.367   3.342  0.2924  0.4708 -0.0484
  264ILE     HB 2161   3.319   5.280   3.369  0.7314  1.0680  3.2940
  264ILE    CG2 2162   3.334   5.417   3.206  0.0784 -0.9121 -0.0641
  264ILE   HG21 2163   3.387   5.513   3.192  1.0149 -1.4781 -0.4556
  264ILE   HG22 2164   3.224   5.437   3.212  0.0738  0.7827 -3.4608
  264ILE   HG23 2165   3.345   5.344   3.123 -1.5270 -0.5446 -0.6502
  264ILE    CG1 2166   3.526   5.302   3.332 -0.5150 -0.2208 -0.0176
  264ILE   HG11 2167   3.527   5.217   3.260  0.3412 -0.1037 -0.1582
  264ILE   HG12 2168   3.560   5.268   3.432 -0.7574  0.5921  0.3442
  264ILE     CD 2169   3.643   5.393   3.282  0.0834 -0.4009  0.4380
  264ILE    HD1 2170   3.598   5.457   3.203  1.4872  0.8361  0.5968
  264ILE    HD2 2171   3.731   5.335   3.248 -0.3166 -1.4904  1.1844
  264ILE    HD3 2172   3.673   5.462   3.364 -1.5028  0.4298  0.3619
  264ILE      C 2173   3.236   5.520   3.477 -0.2171 -0.0926  0.3220
  264ILE      O 2174   3.166   5.455   3.551 -0.1355  0.4082 -0.1399
  265ILE      N 2175   3.186   5.628   3.416  0.0697 -0.0093  0.1515
  265ILE     HN 2176   3.253   5.681   3.365  0.9328 -1.3214 -0.1379
  265ILE     CA 2177   3.042   5.663   3.413  1.1459  0.3377  0.4414
  265ILE     HA 2178   2.980   5.606   3.481  2.2242 -1.8476 -0.3143
  265ILE     CB 2179   3.031   5.814   3.441  0.4238  0.7056  0.6220
  265ILE     HB 2180   3.094   5.862   3.364  1.3810  0.2686  1.1231
  265ILE    CG2 2181   2.880   5.856   3.418 -0.1222  0.0526  0.0358
  265ILE   HG21 2182   2.851   5.837   3.312 -2.9930 -2.7402  1.1761
  265ILE   HG22 2183   2.854   5.958   3.452  0.2690  0.1816 -0.0438
  265ILE   HG23 2184   2.824   5.794   3.491 -1.1459 -0.5666 -1.2366
  265ILE    CG1 2185   3.081   5.855   3.577  0.7090 -0.2892 -0.0494
  265ILE   HG11 2186   3.188   5.825   3.583  1.2016  1.5813  1.4866
  265ILE   HG12 2187   3.029   5.798   3.656  1.8684 -0.2114  0.8034
  265ILE     CD 2188   3.079   6.008   3.613  0.6188 -0.2216 -1.1545
  265ILE    HD1 2189   3.129   6.075   3.541  0.3249  0.9861 -0.2743
  265ILE    HD2 2190   3.133   6.019   3.709 -2.3216  0.3906  0.5750
  265ILE    HD3 2191   2.974   6.046   3.617  0.5574 -0.4779  0.8030
  265ILE      C 2192   3.001   5.630   3.270 -0.1061  0.5838 -0.2319
  265ILE      O 2193   3.076   5.659   3.176 -0.1152 -0.1222 -0.1223
  266LEU      N 2194   2.895   5.558   3.246  0.4968  0.1607  0.1780
  266LEU     HN 2195   2.837   5.526   3.321 -1.1577  1.2441 -0.5746
  266LEU     CA 2196   2.852   5.517   3.110 -0.0769  0.1961 -0.4337
  266LEU     HA 2197   2.919   5.558   3.037 -1.6274  1.2484 -1.3382
  266LEU     CB 2198   2.869   5.364   3.089  0.9862 -0.3509 -0.0704
  266LEU    HB1 2199   2.824   5.317   3.179  2.7941  2.2065  2.3294
  266LEU    HB2 2200   2.980   5.358   3.096  0.9830 -0.0500  0.2402
  266LEU     CG 2201   2.813   5.309   2.950  0.1151 -0.0858 -0.8083
  266LEU     HG 2202   2.713   5.349   2.923  0.1359  0.2248 -0.4361
  266LEU    CD1 2203   2.909   5.335   2.838 -0.2820  0.0309 -0.3562
  266LEU   HD11 2204   3.011   5.315   2.876  0.0040 -0.9461 -1.5711
  266LEU   HD12 2205   2.898   5.437   2.797 -1.4591 -0.7020 -1.9969
  266LEU   HD13 2206   2.882   5.268   2.753 -4.0595 -0.8253  1.2906
  266LEU    CD2 2207   2.811   5.151   2.950  0.5228 -0.3636  0.0733
  266LEU   HD21 2208   2.758   5.117   3.041  1.3739  1.4206  1.2786
  266LEU   HD22 2209   2.903   5.097   2.981 -0.0256  0.0362  2.6277
  266LEU   HD23 2210   2.774   5.104   2.856 -0.0545 -0.3160  0.2722
  266LEU      C 2211   2.713   5.569   3.082  0.7420 -0.4854 -0.6872
  266LEU      O 2212   2.613   5.523   3.138 -0.1979 -0.3154  0.2667
  267PHE      N 2213   2.710   5.664   2.995 -0.2729 -0.1064 -0.2351
  267PHE     HN 2214   2.796   5.699   2.959  0.2695 -0.5960  0.5699
  267PHE     CA 2215   2.590   5.712   2.917 -0.0337  0.3757  0.2433
  267PHE     HA 2216   2.508   5.715   2.988 -0.6430  0.0333 -0.4247
  267PHE     CB 2217   2.606   5.849   2.842  0.3439 -0.7838 -0.1342
  267PHE    HB1 2218   2.536   5.855   2.755  1.6872 -2.4147 -1.4064
  267PHE    HB2 2219   2.709   5.873   2.808  0.3847  1.2512  1.3050
  267PHE     CG 2220   2.561   5.961   2.940 -0.2040  0.7023  0.1211
  267PHE    CD1 2221   2.643   6.052   3.007 -0.5622  0.2384 -0.9278
  267PHE    HD1 2222   2.750   6.059   2.993 -0.7332  0.7125 -2.0935
  267PHE    CE1 2223   2.591   6.151   3.095  0.4458  0.1835  0.1956
  267PHE    HE1 2224   2.659   6.227   3.130 -2.8856  3.1349  0.8118
  267PHE     CZ 2225   2.457   6.151   3.123 -0.6467  0.3300  0.0316
  267PHE     HZ 2226   2.420   6.228   3.189 -1.5044 -0.1204  0.0914
  267PHE    CD2 2227   2.428   5.960   2.976 -0.3712 -0.0904 -0.8229
  267PHE    HD2 2228   2.360   5.883   2.943  1.6914 -2.0630 -0.7087
  267PHE    CE2 2229   2.374   6.061   3.058 -0.1273 -0.0740  0.4026
  267PHE    HE2 2230   2.272   6.065   3.093  0.1040  0.0185  1.0801
  267PHE      C 2231   2.545   5.609   2.812  0.3854  0.2693 -0.2306
  267PHE      O 2232   2.632   5.578   2.733 -0.0886  0.4736 -0.1045
  268LEU      N 2233   2.416   5.567   2.807  0.5350 -0.1052  0.3478
  268LEU     HN 2234   2.365   5.586   2.891  1.3087  1.9749  0.4121
  268LEU     CA 2235   2.370   5.484   2.697  0.0202  0.0947 -0.0024
  268LEU     HA 2236   2.446   5.463   2.623  0.6024  2.6794 -0.2430
  268LEU     CB 2237   2.308   5.355   2.753  0.1657  0.1278 -0.4632
  268LEU    HB1 2238   2.235   5.304   2.687  0.6535  0.5061 -1.3054
  268LEU    HB2 2239   2.246   5.383   2.841  1.3590  1.5170 -0.0092
  268LEU     CG 2240   2.415   5.256   2.799  0.1073  0.0117 -0.2298
  268LEU     HG 2241   2.476   5.306   2.878 -2.4449  0.9002  1.3210
  268LEU    CD1 2242   2.339   5.146   2.874 -0.4731 -0.0226 -0.2501
  268LEU   HD11 2243   2.271   5.094   2.804  0.0453  0.0248 -0.7953
  268LEU   HD12 2244   2.278   5.187   2.957  1.8596  0.2210  1.4653
  268LEU   HD13 2245   2.404   5.069   2.922 -0.4901  0.8782  1.2695
  268LEU    CD2 2246   2.519   5.213   2.691 -0.1780  0.9862  0.6276
  268LEU   HD21 2247   2.579   5.301   2.660  2.0814 -0.7277 -0.2200
  268LEU   HD22 2248   2.469   5.175   2.599  2.2697  1.3723 -0.9630
  268LEU   HD23 2249   2.593   5.145   2.739 -1.2361 -1.1308 -0.5595
  268LEU      C 2250   2.260   5.558   2.615 -0.2255  0.0598 -0.0013
  268LEU      O 2251   2.155   5.590   2.666 -0.6253 -0.2275 -1.0069
  269ASN      N 2252   2.291   5.594   2.491 -0.3007 -0.0019 -0.3614
  269ASN     HN 2253   2.383   5.579   2.456 -0.4028 -1.0275 -0.2330
  269ASN     CA 2254   2.222   5.692   2.415  0.0194  0.7464  0.0888
  269ASN     HA 2255   2.189   5.771   2.482 -1.4567 -1.3818  2.0005
  269ASN     CB 2256   2.321   5.771   2.319 -0.5230  0.3774 -0.0149
  269ASN    HB1 2257   2.355   5.696   2.245 -0.3091 -0.5930  1.0308
  269ASN    HB2 2258   2.407   5.811   2.377 -0.5394 -0.1149  0.3670
  269ASN     CG 2259   2.262   5.885   2.238 -0.4967 -0.7433 -0.5398
  269ASN    OD1 2260   2.264   5.884   2.111  0.1414 -0.2567  0.2372
  269ASN    ND2 2261   2.216   5.982   2.317 -0.3825  0.0754  0.1730
  269ASN   HD21 2262   2.183   6.066   2.273  0.8628  1.3462  1.5215
  269ASN   HD22 2263   2.216   5.986   2.417 -0.7309 -1.1933  0.2348
  269ASN      C 2264   2.097   5.647   2.338  0.2581  0.4461  0.6755
  269ASN      O 2265   2.111   5.565   2.249  0.1097  0.6706  0.4282
  270LYS      N 2266   1.969   5.699   2.365 -0.2995  0.7114  0.3588
  270LYS     HN 2267   1.954   5.763   2.440 -1.2051  0.6472  0.2448
  270LYS     CA 2268   1.850   5.663   2.289 -0.4256  0.3310  0.4295
  270LYS     HA 2269   1.772   5.707   2.351 -1.1520 -1.3281  0.7549
  270LYS     CB 2270   1.845   5.730   2.145 -0.6789 -0.2490  0.3686
  270LYS    HB1 2271   1.760   5.700   2.080 -1.3490  2.0997  0.0738
  270LYS    HB2 2272   1.942   5.706   2.097 -1.2534  1.1736 -1.6094
  270LYS     CG 2273   1.826   5.880   2.168  0.7362  0.0382  1.0065
  270LYS    HG1 2274   1.923   5.918   2.206  0.7890  2.5810 -1.3640
  270LYS    HG2 2275   1.747   5.894   2.244  0.7303 -0.2310  1.0511
  270LYS     CD 2276   1.791   5.952   2.036 -0.0799  0.4954  0.7416
  270LYS    HD1 2277   1.757   6.054   2.064 -1.3275  0.1567  0.5602
  270LYS    HD2 2278   1.704   5.901   1.988 -0.7278  0.9044  1.4555
  270LYS     CE 2279   1.911   5.964   1.935  0.6054 -0.4593 -0.5719
  270LYS    HE1 2280   1.940   5.867   1.889 -2.6851 -0.8145 -2.2165
  270LYS    HE2 2281   2.005   5.996   1.985 -0.2940  0.5456  0.5273
  270LYS     NZ 2282   1.883   6.055   1.824  1.1811  0.1506 -0.0127
  270LYS    HZ1 2283   1.794   6.030   1.778  1.1204 -0.2002  0.2915
  270LYS    HZ2 2284   1.960   6.039   1.756  1.1654 -1.6161  0.3478
  270LYS    HZ3 2285   1.883   6.149   1.869  2.7731 -0.3517  1.1180
  270LYS      C 2286   1.793   5.523   2.295 -0.7589 -0.3355 -0.7783
  270LYS      O 2287   1.807   5.442   2.203  0.2806  0.7970 -0.5071
  271LYS      N 2288   1.715   5.493   2.405 -0.9068  0.2612 -0.6187
  271LYS     HN 2289   1.705   5.565   2.473  0.6877 -0.9081  0.9588
  271LYS     CA 2290   1.684   5.356   2.442 -0.1844 -0.0032  0.2546
  271LYS     HA 2291   1.781   5.309   2.445 -0.0787  0.0629 -1.1836
  271LYS     CB 2292   1.623   5.358   2.582  0.1953 -0.2027 -0.0958
  271LYS    HB1 2293   1.545   5.437   2.588  0.1991 -0.2190  0.2009
  271LYS    HB2 2294   1.695   5.396   2.658  0.0895  1.2012 -0.6763
  271LYS     CG 2295   1.545   5.233   2.627  0.1110  0.0180  0.1363
  271LYS    HG1 2296   1.608   5.141   2.627 -0.8819 -0.7174  1.9756
  271LYS    HG2 2297   1.450   5.219   2.571 -0.5898  1.1863  0.9935
  271LYS     CD 2298   1.499   5.244   2.776  0.0452 -0.1325 -0.3890
  271LYS    HD1 2299   1.589   5.271   2.835 -1.6969 -0.1459  2.4269
  271LYS    HD2 2300   1.466   5.146   2.817  0.6412 -0.5269 -0.8359
  271LYS     CE 2301   1.403   5.351   2.810  1.0499 -0.2869  0.2368
  271LYS    HE1 2302   1.423   5.451   2.765 -1.5848  0.7975  1.2407
  271LYS    HE2 2303   1.397   5.368   2.919  1.5526 -1.9989  0.5485
  271LYS     NZ 2304   1.263   5.316   2.767  0.5458  0.1779 -0.6055
  271LYS    HZ1 2305   1.257   5.328   2.664  4.3092  0.7678 -0.8911
  271LYS    HZ2 2306   1.195   5.378   2.814  1.0108 -0.5477  1.1327
  271LYS    HZ3 2307   1.234   5.217   2.785  1.9004 -0.1728 -0.2199
  271LYS      C 2308   1.591   5.286   2.340 -0.8184 -0.0954 -0.5070
  271LYS      O 2309   1.607   5.167   2.318  0.5654 -0.6273  0.3400
  272ASP      N 2310   1.497   5.350   2.273 -0.1619 -0.0257 -0.3749
  272ASP     HN 2311   1.491   5.448   2.290  0.2631  0.0964 -0.9182
  272ASP     CA 2312   1.408   5.293   2.177  0.2902  1.0732  0.5767
  272ASP     HA 2313   1.356   5.208   2.219 -0.7961  1.1235 -0.6184
  272ASP     CB 2314   1.292   5.397   2.148 -0.5349  0.5333 -0.1457
  272ASP    HB1 2315   1.225   5.388   2.236 -0.8908  0.7610 -0.3905
  272ASP    HB2 2316   1.240   5.346   2.063  3.2077 -3.7126 -0.2956
  272ASP     CG 2317   1.313   5.545   2.132 -0.7519  0.0331 -0.0148
  272ASP    OD1 2318   1.227   5.611   2.071  0.0753  0.1253 -0.1717
  272ASP    OD2 2319   1.416   5.598   2.184  0.2937 -0.6292  0.5168
  272ASP      C 2320   1.478   5.255   2.048  0.8044 -0.1939  0.5805
  272ASP      O 2321   1.446   5.155   1.981 -0.0164  0.3609  0.2617
  273LEU      N 2322   1.585   5.333   2.015 -0.2632 -0.6999 -0.1979
  273LEU     HN 2323   1.609   5.402   2.083  1.2799 -1.0868 -0.3219
  273LEU     CA 2324   1.663   5.320   1.891  0.5271 -0.6564  0.0903
  273LEU     HA 2325   1.600   5.282   1.812 -1.9877  2.2658  0.4982
  273LEU     CB 2326   1.735   5.448   1.863 -0.0185 -0.4709  0.3399
  273LEU    HB1 2327   1.810   5.464   1.943  0.3242 -0.2259 -0.0213
  273LEU    HB2 2328   1.657   5.527   1.862  1.1023  0.6699 -0.1275
  273LEU     CG 2329   1.812   5.448   1.735 -0.5499  0.1172 -0.3757
  273LEU     HG 2330   1.885   5.364   1.738 -1.4529 -0.6433  2.1960
  273LEU    CD1 2331   1.723   5.438   1.618  0.3370 -0.2651  0.7376
  273LEU   HD11 2332   1.781   5.451   1.524 -1.5974 -1.3291 -0.6894
  273LEU   HD12 2333   1.645   5.517   1.613 -0.2085 -0.8613 -0.9979
  273LEU   HD13 2334   1.656   5.349   1.611  1.6224 -1.2393  0.5480
  273LEU    CD2 2335   1.889   5.587   1.727 -0.7646 -0.5827 -0.7442
  273LEU   HD21 2336   1.949   5.589   1.633  1.0620 -0.1694  0.3771
  273LEU   HD22 2337   1.960   5.593   1.813  0.5289  1.4789 -1.8632
  273LEU   HD23 2338   1.829   5.678   1.750 -0.9693 -1.3768  2.2129
  273LEU      C 2339   1.761   5.208   1.921  0.7900  0.1522 -0.5407
  273LEU      O 2340   1.780   5.116   1.843  0.5548  0.3156  0.3935
  274PHE      N 2341   1.815   5.211   2.050  0.8333  0.1380 -0.1318
  274PHE     HN 2342   1.788   5.286   2.111  1.0464 -1.7003  2.3741
  274PHE     CA 2343   1.895   5.110   2.115  0.5671  0.2561  0.1479
  274PHE     HA 2344   1.984   5.095   2.057 -0.1815  0.4325 -1.0693
  274PHE     CB 2345   1.939   5.153   2.263 -0.9524 -0.1407 -0.6458
  274PHE    HB1 2346   1.851   5.200   2.313 -1.4743 -0.9874 -0.7374
  274PHE    HB2 2347   2.004   5.243   2.265  0.4412 -1.1061 -1.0913
  274PHE     CG 2348   1.990   5.053   2.365  0.3561 -0.4333 -0.0933
  274PHE    CD1 2349   2.123   5.033   2.405 -0.5440 -0.2953  0.0676
  274PHE    HD1 2350   2.203   5.093   2.364  0.3243 -0.3238  1.6543
  274PHE    CE1 2351   2.157   4.938   2.506 -0.2397 -0.2305  0.1609
  274PHE    HE1 2352   2.260   4.916   2.530 -0.4758 -0.9487  0.5452
  274PHE     CZ 2353   2.056   4.867   2.557  0.4254  0.1432 -0.6455
  274PHE     HZ 2354   2.084   4.780   2.615  2.4117  1.0612 -0.1421
  274PHE    CD2 2355   1.889   4.986   2.430  0.9145 -0.4646  0.2917
  274PHE    HD2 2356   1.786   4.997   2.403  1.2389  0.3150 -0.6651
  274PHE    CE2 2357   1.922   4.890   2.522  0.2349  0.9164  0.2548
  274PHE    HE2 2358   1.847   4.820   2.556  0.1666 -0.5641 -2.5746
  274PHE      C 2359   1.830   4.971   2.112 -0.2242  0.7335  0.3792
  274PHE      O 2360   1.892   4.873   2.060 -0.3607 -0.6877  0.5154
  275GLU      N 2361   1.704   4.961   2.154 -0.0401 -0.4516 -0.2397
  275GLU     HN 2362   1.668   5.038   2.207  0.3898 -0.6747  0.3820
  275GLU     CA 2363   1.614   4.840   2.147 -0.0865 -0.7489 -0.6374
  275GLU     HA 2364   1.665   4.765   2.205 -0.0281  1.0073  1.7144
  275GLU     CB 2365   1.478   4.858   2.216  0.3938 -0.1406  1.1282
  275GLU    HB1 2366   1.420   4.768   2.186  2.2895 -0.4751 -2.0175
  275GLU    HB2 2367   1.435   4.946   2.163  1.8887 -0.0697 -0.0416
  275GLU     CG 2368   1.480   4.874   2.376 -0.1211 -0.1893  0.0867
  275GLU    HG1 2369   1.576   4.922   2.405 -0.0479 -1.9094  3.0585
  275GLU    HG2 2370   1.481   4.767   2.405  2.2945 -0.7193 -1.6717
  275GLU     CD 2371   1.348   4.937   2.441  0.3379 -0.2009  0.3725
  275GLU    OE1 2372   1.239   4.947   2.385 -0.3310 -0.2596  0.5835
  275GLU    OE2 2373   1.365   4.974   2.572  0.2481 -0.1775 -0.6250
  275GLU    HE2 2374   1.283   5.007   2.608 -0.0281 -0.2568 -1.1732
  275GLU      C 2375   1.601   4.788   2.008  0.1298  0.3088 -0.5149
  275GLU      O 2376   1.623   4.669   1.994 -0.3284  0.4650 -0.0816
  276GLU      N 2377   1.571   4.874   1.906 -0.3987  0.1886 -0.1656
  276GLU     HN 2378   1.557   4.970   1.929  0.9845  0.7762 -1.5529
  276GLU     CA 2379   1.568   4.833   1.773  0.0284 -0.6564 -0.4401
  276GLU     HA 2380   1.500   4.749   1.768  2.3710 -3.0893  3.3183
  276GLU     CB 2381   1.501   4.937   1.672 -0.2892 -0.2645  0.7690
  276GLU    HB1 2382   1.537   4.907   1.571  2.7038  0.5960  1.4518
  276GLU    HB2 2383   1.548   5.036   1.694  0.7582 -0.4059 -0.6708
  276GLU     CG 2384   1.344   4.937   1.686  0.2746  0.0924 -0.0762
  276GLU    HG1 2385   1.324   4.994   1.779 -2.4134  0.0371 -0.5596
  276GLU    HG2 2386   1.302   4.834   1.693 -2.1196  1.0883  0.9933
  276GLU     CD 2387   1.279   5.002   1.572  0.5154 -0.3145  1.0474
  276GLU    OE1 2388   1.238   5.118   1.595  0.1130  0.3804 -0.4393
  276GLU    OE2 2389   1.258   4.948   1.463  0.5539  0.0543 -0.0236
  276GLU      C 2390   1.692   4.767   1.718  0.3152  1.2837 -0.6707
  276GLU      O 2391   1.678   4.665   1.649 -0.2989  0.3483 -0.0171
  277LYS      N 2392   1.809   4.819   1.754  0.1485  0.0624  0.4925
  277LYS     HN 2393   1.815   4.898   1.815  1.9063  0.4886 -0.1659
  277LYS     CA 2394   1.933   4.752   1.722 -0.8852  0.4103  0.1171
  277LYS     HA 2395   1.942   4.720   1.619 -3.3404 -2.8162  0.7489
  277LYS     CB 2396   2.051   4.854   1.747 -0.7632 -0.0072 -0.7509
  277LYS    HB1 2397   2.081   4.841   1.853  0.6986 -1.2315 -1.2729
  277LYS    HB2 2398   2.006   4.953   1.727  0.4204  0.3643 -1.7230
  277LYS     CG 2399   2.169   4.817   1.654 -0.1950  0.0694 -0.2627
  277LYS    HG1 2400   2.201   4.712   1.672 -1.8685 -0.1519  1.7923
  277LYS    HG2 2401   2.252   4.888   1.677 -0.2173 -0.3311  1.1639
  277LYS     CD 2402   2.137   4.840   1.502 -0.2613 -0.3467  0.2119
  277LYS    HD1 2403   2.091   4.941   1.499 -1.5546 -0.9362 -0.9756
  277LYS    HD2 2404   2.066   4.761   1.470 -2.6224  0.2353  3.4438
  277LYS     CE 2405   2.259   4.831   1.398  0.3091  0.0013 -0.2527
  277LYS    HE1 2406   2.291   4.725   1.390 -1.5662 -0.5867 -0.4026
  277LYS    HE2 2407   2.348   4.893   1.421 -0.5913  1.1763  0.1921
  277LYS     NZ 2408   2.210   4.876   1.265 -0.0625 -0.1040  0.4282
  277LYS    HZ1 2409   2.181   4.974   1.285  1.5051  0.9044 -1.7744
  277LYS    HZ2 2410   2.128   4.829   1.222 -0.3816  0.2583  0.6320
  277LYS    HZ3 2411   2.277   4.882   1.185 -1.7173  1.2073 -0.9452
  277LYS      C 2412   1.952   4.622   1.796 -0.1303 -1.1210  0.2749
  277LYS      O 2413   1.987   4.520   1.737 -0.4058 -0.3913 -0.0344
  278ILE      N 2414   1.924   4.611   1.928  0.3355  0.1641  0.1010
  278ILE     HN 2415   1.903   4.693   1.981 -1.6689 -0.8125  0.9542
  278ILE     CA 2416   1.924   4.482   2.000  0.2429 -0.7189  0.0163
  278ILE     HA 2417   2.020   4.435   1.989  0.5891  0.3110 -1.6408
  278ILE     CB 2418   1.882   4.511   2.147 -0.3477 -0.4469 -0.9355
  278ILE     HB 2419   1.787   4.569   2.144 -0.0107  0.1583 -0.3784
  278ILE    CG2 2420   1.854   4.382   2.226 -0.7940 -0.1887 -0.9143
  278ILE   HG21 2421   1.788   4.307   2.177 -2.5919 -0.6775  2.0213
  278ILE   HG22 2422   1.796   4.406   2.317  1.1521  0.6483  0.1729
  278ILE   HG23 2423   1.951   4.335   2.254 -0.5190  0.2966 -1.0371
  278ILE    CG1 2424   1.987   4.600   2.228 -0.3376  0.7323 -0.2781
  278ILE   HG11 2425   1.963   4.574   2.334  0.0052 -0.9394 -0.5878
  278ILE   HG12 2426   1.987   4.711   2.225  1.3726  0.8137  1.3064
  278ILE     CD 2427   2.136   4.557   2.216  0.1114 -0.3816  0.1630
  278ILE    HD1 2428   2.200   4.613   2.288  0.6980 -1.1949  0.2835
  278ILE    HD2 2429   2.158   4.594   2.113 -1.4867  0.6937  0.1808
  278ILE    HD3 2430   2.150   4.447   2.219  0.8950 -0.3895 -2.0464
  278ILE      C 2431   1.829   4.381   1.939  0.7051  0.4118 -0.0617
  278ILE      O 2432   1.867   4.268   1.918 -0.2365  0.6482  0.5144
  279LYS      N 2433   1.706   4.426   1.899 -0.1677  0.5142 -0.6196
  279LYS     HN 2434   1.691   4.518   1.932  2.5143 -0.1509  3.1198
  279LYS     CA 2435   1.595   4.344   1.846 -0.2965  0.2251  0.1408
  279LYS     HA 2436   1.578   4.269   1.922 -1.2838  0.0402 -0.2491
  279LYS     CB 2437   1.472   4.439   1.836  0.0068 -0.2621 -0.3295
  279LYS    HB1 2438   1.489   4.521   1.763  5.3559  0.6544  1.4975
  279LYS    HB2 2439   1.465   4.490   1.935  1.7996 -0.5093 -0.0433
  279LYS     CG 2440   1.336   4.369   1.804 -0.0849 -0.1901 -0.1825
  279LYS    HG1 2441   1.330   4.277   1.867 -0.0842 -0.0396  0.0411
  279LYS    HG2 2442   1.344   4.332   1.700 -0.9345  4.0808 -1.9852
  279LYS     CD 2443   1.201   4.453   1.815 -0.0048 -0.0690  0.2054
  279LYS    HD1 2444   1.202   4.492   1.919  0.8717 -0.0064  0.1818
  279LYS    HD2 2445   1.120   4.379   1.800  0.0714 -0.1685  0.2780
  279LYS     CE 2446   1.170   4.560   1.709 -0.0369 -0.2342 -0.6907
  279LYS    HE1 2447   1.177   4.511   1.609  2.0094 -0.0094 -0.7086
  279LYS    HE2 2448   1.252   4.635   1.718 -2.2445  2.2959 -0.4781
  279LYS     NZ 2449   1.044   4.633   1.736 -0.1044  0.4652  0.1014
  279LYS    HZ1 2450   0.967   4.567   1.759  0.1903  0.0898  0.0152
  279LYS    HZ2 2451   1.025   4.690   1.651  0.1620  3.1933  1.7342
  279LYS    HZ3 2452   1.058   4.689   1.823  1.4459 -0.4437  0.4799
  279LYS      C 2453   1.609   4.276   1.708  0.1375  0.1293  0.1012
  279LYS      O 2454   1.553   4.172   1.668  0.4019  0.0147  0.1520
  280LYS      N 2455   1.702   4.335   1.634 -0.0549  0.5238  0.3984
  280LYS     HN 2456   1.746   4.417   1.671  0.3859  0.0464  0.9448
  280LYS     CA 2457   1.749   4.294   1.507  0.4323  0.6356 -0.0466
  280LYS     HA 2458   1.691   4.215   1.461 -0.8610  1.4085  0.2327
  280LYS     CB 2459   1.745   4.420   1.421  0.2693 -0.3989 -0.1892
  280LYS    HB1 2460   1.785   4.400   1.319 -1.5319 -4.0051 -0.3700
  280LYS    HB2 2461   1.808   4.494   1.475 -0.2598 -0.8279  1.0688
  280LYS     CG 2462   1.595   4.474   1.406  0.1964  0.6071 -0.3809
  280LYS    HG1 2463   1.594   4.572   1.355  1.1078  1.0579  0.4474
  280LYS    HG2 2464   1.547   4.496   1.504  1.0803  2.1998 -0.2687
  280LYS     CD 2465   1.502   4.387   1.313  0.1431  0.4374 -0.1151
  280LYS    HD1 2466   1.405   4.441   1.307  0.6958  1.4138 -0.4375
  280LYS    HD2 2467   1.486   4.288   1.362 -0.4787  0.4205 -0.3433
  280LYS     CE 2468   1.553   4.369   1.170 -0.3825  0.0974  0.3860
  280LYS    HE1 2469   1.637   4.297   1.162  0.1444  0.7121  0.2768
  280LYS    HE2 2470   1.582   4.468   1.128 -1.0579 -0.6519 -2.0160
  280LYS     NZ 2471   1.434   4.319   1.092 -0.1427 -0.7935 -0.1368
  280LYS    HZ1 2472   1.462   4.263   1.008  1.6634 -1.0801  0.6027
  280LYS    HZ2 2473   1.377   4.400   1.062  0.2787  0.1531  1.5076
  280LYS    HZ3 2474   1.376   4.259   1.154  1.5335 -0.3090  2.0327
  280LYS      C 2475   1.883   4.223   1.503 -0.3167  0.3839 -0.0015
  280LYS      O 2476   1.928   4.174   1.405 -0.3415 -0.9232  0.2097
  281SER      N 2477   1.954   4.213   1.624  0.4528 -0.5455 -0.0576
  281SER     HN 2478   1.914   4.249   1.708 -0.4761 -0.5239 -0.4936
  281SER     CA 2479   2.085   4.157   1.655  0.5855 -0.4689  0.5428
  281SER     HA 2480   2.141   4.176   1.565 -0.0327  1.1019  0.4496
  281SER     CB 2481   2.164   4.231   1.768  0.3231  0.1069 -0.2634
  281SER    HB1 2482   2.259   4.184   1.800 -1.4523 -1.7945  2.5810
  281SER    HB2 2483   2.095   4.244   1.854 -0.9191 -0.2246 -1.1847
  281SER     OG 2484   2.205   4.356   1.728  0.1662 -0.4181 -0.1426
  281SER    HG1 2485   2.127   4.411   1.735 -0.0751 -0.9754  2.7520
  281SER      C 2486   2.075   4.010   1.673  0.3834 -0.4351 -0.0668
  281SER      O 2487   1.974   3.958   1.719 -0.0140  0.3165 -0.1312
  282PRO      N 2488   2.180   3.933   1.643  0.2025  0.3908 -0.1644
  282PRO     CD 2489   2.291   3.972   1.563 -1.1532 -0.0530  0.1910
  282PRO    HD1 2490   2.364   4.017   1.633 -0.4876  0.6371 -0.9199
  282PRO    HD2 2491   2.267   4.036   1.476  2.4880 -1.2328 -1.9159
  282PRO     CA 2492   2.190   3.791   1.680 -0.2417  0.0382 -0.2747
  282PRO     HA 2493   2.104   3.744   1.635 -0.5505 -0.2086  0.5529
  282PRO     CB 2494   2.327   3.743   1.623 -0.1656  0.0021 -0.4664
  282PRO    HB1 2495   2.328   3.638   1.586  0.9658  0.9329 -3.3255
  282PRO    HB2 2496   2.408   3.759   1.697 -1.4176  0.6486  0.8268
  282PRO     CG 2497   2.352   3.842   1.515 -0.5547 -0.7087  0.7948
  282PRO    HG1 2498   2.457   3.873   1.497 -1.6942  1.7247 -2.6418
  282PRO    HG2 2499   2.313   3.805   1.418 -0.2612 -1.6537  1.0225
  282PRO      C 2500   2.185   3.766   1.828  0.2858 -0.2512  0.3262
  282PRO      O 2501   2.264   3.831   1.892 -0.2779 -0.2345  0.3003
  283LEU      N 2502   2.095   3.687   1.888 -0.2495 -0.0116 -0.1718
  283LEU     HN 2503   2.036   3.628   1.834 -0.6149  0.6577 -0.5085
  283LEU     CA 2504   2.066   3.683   2.030  0.5582  0.6682  0.2273
  283LEU     HA 2505   2.013   3.776   2.045  0.4024  0.5905  0.1688
  283LEU     CB 2506   1.971   3.570   2.065 -0.5029  0.3176  0.7252
  283LEU    HB1 2507   1.963   3.567   2.176  0.1981  1.3594  0.8142
  283LEU    HB2 2508   2.008   3.474   2.023  0.2902  0.8441  0.1896
  283LEU     CG 2509   1.833   3.588   2.002  0.2730 -0.3797  0.5565
  283LEU     HG 2510   1.837   3.598   1.891 -1.2922  0.4812  0.5365
  283LEU    CD1 2511   1.747   3.457   2.022 -0.0409  0.2570  0.1568
  283LEU   HD11 2512   1.796   3.379   1.961 -0.0762  0.4763 -0.1510
  283LEU   HD12 2513   1.645   3.465   1.980 -0.5031 -0.9344  1.0256
  283LEU   HD13 2514   1.742   3.427   2.129 -0.6682 -2.2331 -0.5126
  283LEU    CD2 2515   1.755   3.711   2.052 -0.0775 -0.1618  0.8078
  283LEU   HD21 2516   1.815   3.803   2.070  2.0900 -1.5943  1.3877
  283LEU   HD22 2517   1.700   3.677   2.142  1.8417 -0.8911  1.7664
  283LEU   HD23 2518   1.675   3.739   1.980  0.1967  1.2336  1.0079
  283LEU      C 2519   2.178   3.681   2.135 -0.6009 -0.0001  0.0149
  283LEU      O 2520   2.196   3.767   2.217 -0.1679  0.3337  0.0195
  284THR      N 2521   2.278   3.594   2.120 -0.4665  0.0999 -0.4607
  284THR     HN 2522   2.275   3.533   2.042 -0.8519 -0.6240  0.1093
  284THR     CA 2523   2.397   3.579   2.209 -0.1487  0.2076 -0.2420
  284THR     HA 2524   2.362   3.601   2.309  0.2612  0.5577 -0.1752
  284THR     CB 2525   2.464   3.439   2.225  0.5068  0.8436 -0.0336
  284THR     HB 2526   2.544   3.446   2.301  1.1624  1.5027 -0.7652
  284THR    OG1 2527   2.527   3.391   2.107  0.2910  0.1142 -0.3047
  284THR    HG1 2528   2.461   3.390   2.037  1.3098  0.7954 -1.3011
  284THR    CG2 2529   2.357   3.339   2.271 -0.2878  0.2307  0.2321
  284THR   HG21 2530   2.327   3.356   2.377 -0.8872 -1.4017  0.3650
  284THR   HG22 2531   2.400   3.236   2.277 -0.3056  0.2836  1.6066
  284THR   HG23 2532   2.272   3.334   2.200  0.2634 -2.0689 -0.3727
  284THR      C 2533   2.505   3.678   2.189 -0.1844  0.1987  0.2281
  284THR      O 2534   2.598   3.698   2.267 -0.1734 -0.2675 -0.5383
  285ILE      N 2535   2.503   3.752   2.070  0.1097  0.5353 -0.0372
  285ILE     HN 2536   2.422   3.735   2.014  0.5127  0.1762 -0.5208
  285ILE     CA 2537   2.587   3.872   2.052  0.1997  0.3718  0.4584
  285ILE     HA 2538   2.690   3.847   2.076  0.2085 -1.9037 -1.5146
  285ILE     CB 2539   2.579   3.917   1.900  0.0663 -0.2069 -0.4142
  285ILE     HB 2540   2.471   3.926   1.878 -0.0387 -0.2506  0.0838
  285ILE    CG2 2541   2.639   4.056   1.876  0.3510 -0.0433  0.2731
  285ILE   HG21 2542   2.673   4.077   1.773  2.6093  1.2866  1.2118
  285ILE   HG22 2543   2.729   4.063   1.940  0.4433 -1.8177  0.3949
  285ILE   HG23 2544   2.577   4.136   1.922 -0.2390 -0.5267  0.3448
  285ILE    CG1 2545   2.651   3.814   1.809  0.2777  0.3121  0.1100
  285ILE   HG11 2546   2.642   3.844   1.702 -0.2727 -0.2732 -0.0092
  285ILE   HG12 2547   2.594   3.720   1.816 -0.1446  0.6513  1.3708
  285ILE     CD 2548   2.803   3.796   1.836  0.2754  0.3451  0.0066
  285ILE    HD1 2549   2.865   3.770   1.747  0.7026  0.6384  0.2105
  285ILE    HD2 2550   2.839   3.722   1.911  1.4785  0.8375 -0.0560
  285ILE    HD3 2551   2.843   3.890   1.882 -1.0827  0.4577  1.0027
  285ILE      C 2552   2.544   3.988   2.146 -0.5866 -0.3487 -0.1887
  285ILE      O 2553   2.621   4.074   2.186  0.4031 -0.0324 -0.0357
  286CYS      N 2554   2.413   4.004   2.177  0.5956  0.0869  0.4720
  286CYS     HN 2555   2.360   3.937   2.125 -0.9241  0.7612  1.0930
  286CYS     CA 2556   2.346   4.102   2.259 -0.0953  0.2216  0.1220
  286CYS     HA 2557   2.384   4.199   2.230  1.8131 -0.6485 -0.4307
  286CYS     CB 2558   2.192   4.095   2.252 -0.5490 -0.3904  0.3096
  286CYS    HB1 2559   2.142   4.170   2.316 -0.5087 -0.7549  0.7763
  286CYS    HB2 2560   2.177   3.995   2.300 -0.5971 -0.1597  0.7824
  286CYS     SG 2561   2.110   4.096   2.084  0.1002  0.5206  0.4298
  286CYS    HG1 2562   2.148   3.972   2.058  0.1366  0.3115  1.4418
  286CYS      C 2563   2.396   4.090   2.402  0.4099 -0.0140 -0.0870
  286CYS      O 2564   2.421   4.194   2.466  0.2937  0.2566  0.4468
  287TYR      N 2565   2.403   3.961   2.462 -0.2581 -0.2788  0.0442
  287TYR     HN 2566   2.365   3.879   2.421  1.7043 -1.0255 -0.3861
  287TYR     CA 2567   2.470   3.938   2.582 -0.3351 -0.4456 -1.1940
  287TYR     HA 2568   2.562   3.994   2.581 -1.5324  1.7267  0.5077
  287TYR     CB 2569   2.393   3.990   2.711  0.7212 -0.9143  0.3377
  287TYR    HB1 2570   2.293   3.943   2.721  0.0191 -0.0570 -1.9039
  287TYR    HB2 2571   2.375   4.099   2.702  1.6810 -0.8494 -1.2424
  287TYR     CG 2572   2.474   3.973   2.831  0.0826 -0.6023  0.0403
  287TYR    CD1 2573   2.579   4.062   2.867 -0.0881  0.1717  0.3435
  287TYR    HD1 2574   2.608   4.149   2.811 -3.2161  0.7725 -0.4904
  287TYR    CE1 2575   2.657   4.034   2.975 -0.5130  0.2729 -0.5248
  287TYR    HE1 2576   2.737   4.102   3.001 -0.8413  0.4435  0.0613
  287TYR     CZ 2577   2.623   3.931   3.066 -0.0521 -0.2214 -0.4034
  287TYR     OH 2578   2.704   3.915   3.176  0.3368  0.0013 -0.4083
  287TYR     HH 2579   2.658   3.857   3.237 -2.2055 -0.0459 -2.2455
  287TYR    CD2 2580   2.427   3.880   2.923 -0.5500 -0.4175  0.2272
  287TYR    HD2 2581   2.336   3.824   2.905 -0.3826 -0.1009 -1.8675
  287TYR    CE2 2582   2.502   3.853   3.043 -0.9319  0.3802 -0.4971
  287TYR    HE2 2583   2.479   3.772   3.111  5.0871 -0.5160  1.1003
  287TYR      C 2584   2.490   3.789   2.585 -0.0562  0.1610 -0.1377
  287TYR      O 2585   2.401   3.731   2.527  0.2353  0.6462  0.0637
  288PRO      N 2586   2.591   3.722   2.637 -0.5599  0.0414  0.1352
  288PRO     CD 2587   2.722   3.779   2.684  0.1020 -0.4239 -0.0466
  288PRO    HD1 2588   2.714   3.792   2.794 -1.4022 -2.5860  0.1750
  288PRO    HD2 2589   2.758   3.870   2.631 -0.7192 -0.1166 -0.1017
  288PRO     CA 2590   2.600   3.579   2.616  0.2746  0.3837 -0.5670
  288PRO     HA 2591   2.593   3.562   2.509  3.3084 -0.6293 -0.7096
  288PRO     CB 2592   2.739   3.538   2.670  0.6262 -0.0561 -0.2678
  288PRO    HB1 2593   2.773   3.450   2.613 -3.5234 -2.6352  0.7984
  288PRO    HB2 2594   2.736   3.502   2.775 -0.7573  0.1238 -0.2219
  288PRO     CG 2595   2.820   3.667   2.649 -0.1820 -0.1961 -0.1449
  288PRO    HG1 2596   2.914   3.656   2.707 -0.2505  2.2653  0.5258
  288PRO    HG2 2597   2.857   3.675   2.544  0.2005 -1.4630 -0.1332
  288PRO      C 2598   2.491   3.498   2.679  0.4387  0.2903  0.6138
  288PRO      O 2599   2.463   3.386   2.631 -0.1660 -0.3541  0.4429
  289GLU      N 2600   2.439   3.538   2.794  0.3705 -0.0187 -0.3449
  289GLU     HN 2601   2.469   3.619   2.844 -0.6552  1.3207 -1.8232
  289GLU     CA 2602   2.333   3.473   2.860 -0.7007  0.2308 -0.2300
  289GLU     HA 2603   2.345   3.365   2.863 -1.5865  0.1301 -0.0140
  289GLU     CB 2604   2.337   3.508   3.010 -0.1732  0.6058 -0.3159
  289GLU    HB1 2605   2.241   3.476   3.055 -1.5184  3.0738 -1.2546
  289GLU    HB2 2606   2.346   3.618   3.024  0.7682  0.2447  2.4374
  289GLU     CG 2607   2.454   3.452   3.094 -0.1179  0.8305  0.4703
  289GLU    HG1 2608   2.485   3.541   3.152 -3.1123  2.5393 -0.3082
  289GLU    HG2 2609   2.532   3.404   3.031  0.0149  0.4862  0.9005
  289GLU     CD 2610   2.405   3.343   3.185 -0.9002  0.5808 -0.0828
  289GLU    OE1 2611   2.467   3.321   3.294 -0.7473  0.1223  0.1346
  289GLU    OE2 2612   2.303   3.270   3.161  0.0076 -0.0849 -0.3858
  289GLU      C 2613   2.200   3.498   2.807  0.2281  0.1143 -0.3494
  289GLU      O 2614   2.104   3.426   2.839  0.2749 -0.1904 -0.6740
  290TYR      N 2615   2.181   3.603   2.719  0.7440 -0.2051 -0.4420
  290TYR     HN 2616   2.260   3.651   2.682  1.0745 -1.2656 -1.1482
  290TYR     CA 2617   2.054   3.648   2.659  0.2173  0.1872 -0.1171
  290TYR     HA 2618   1.987   3.639   2.743  1.1114  1.0218  0.6964
  290TYR     CB 2619   2.066   3.800   2.626 -0.1984 -0.4101  0.0970
  290TYR    HB1 2620   2.148   3.824   2.555 -0.6706  6.3183  1.2085
  290TYR    HB2 2621   2.108   3.840   2.721  0.2241  0.6998 -0.5290
  290TYR     CG 2622   1.934   3.866   2.578  0.4142  0.6116  0.4910
  290TYR    CD1 2623   1.916   3.888   2.439  0.6802 -0.0542 -0.1971
  290TYR    HD1 2624   1.996   3.868   2.369 -0.6426 -0.7786 -1.5531
  290TYR    CE1 2625   1.803   3.954   2.386  0.5194  0.1751 -0.4831
  290TYR    HE1 2626   1.794   3.980   2.282  1.9276 -1.0088 -0.9295
  290TYR     CZ 2627   1.711   3.999   2.475  0.1059  0.6222  0.0645
  290TYR     OH 2628   1.601   4.075   2.426  0.0704 -0.2903 -0.4617
  290TYR     HH 2629   1.598   4.079   2.330 -1.5954  0.6919 -0.4138
  290TYR    CD2 2630   1.833   3.899   2.662 -0.0227 -0.8123  0.2266
  290TYR    HD2 2631   1.834   3.880   2.768 -2.3242 -2.0479  0.0679
  290TYR    CE2 2632   1.718   3.971   2.609  0.1386  0.6110 -0.6377
  290TYR    HE2 2633   1.640   4.011   2.672  2.0031  1.1849  1.4819
  290TYR      C 2634   2.002   3.557   2.551 -0.1079  0.9856 -0.7352
  290TYR      O 2635   2.078   3.501   2.470  0.3266 -0.1339 -0.2251
  291ALA      N 2636   1.871   3.530   2.547 -0.2301  0.0747 -0.1856
  291ALA     HN 2637   1.806   3.565   2.615 -0.9765 -0.6254 -0.5198
  291ALA     CA 2638   1.812   3.435   2.460  0.1978 -0.9888 -0.3935
  291ALA     HA 2639   1.871   3.422   2.370  1.1371 -1.1584  0.2369
  291ALA     CB 2640   1.799   3.300   2.528 -0.7882  0.4828  0.9515
  291ALA    HB1 2641   1.758   3.222   2.460  0.0374 -0.4646  1.5051
  291ALA    HB2 2642   1.736   3.291   2.619 -0.2596 -1.6164  1.1775
  291ALA    HB3 2643   1.902   3.260   2.543 -0.5601  0.6368 -0.1581
  291ALA      C 2644   1.673   3.489   2.423 -0.5591 -1.1846 -0.4315
  291ALA      O 2645   1.575   3.422   2.403  0.5609 -0.1594  0.0378
  292GLY      N 2646   1.651   3.623   2.419  0.1145 -0.1069 -0.7037
  292GLY     HN 2647   1.731   3.676   2.445  1.6284 -1.6761 -1.9148
  292GLY     CA 2648   1.521   3.682   2.391 -0.8954  0.0893  0.0767
  292GLY    HA1 2649   1.460   3.618   2.329 -1.1815 -0.8580  1.2964
  292GLY    HA2 2650   1.546   3.777   2.346 -0.8259  0.1792  0.3013
  292GLY      C 2651   1.444   3.724   2.513  0.0375  0.0542 -0.9059
  292GLY      O 2652   1.475   3.689   2.631  0.1574  0.4131 -0.0555
  293SER      N 2653   1.334   3.789   2.485 -0.6991  0.0367  0.0539
  293SER     HN 2654   1.301   3.802   2.392 -1.5990  2.5997  0.6458
  293SER     CA 2655   1.244   3.848   2.586 -0.6710  0.5499 -0.3517
  293SER     HA 2656   1.204   3.773   2.652 -0.0999 -0.1872 -0.8202
  293SER     CB 2657   1.292   3.980   2.659  0.6830 -0.5615  0.2037
  293SER    HB1 2658   1.296   4.066   2.589  0.8810 -2.0164 -1.6338
  293SER    HB2 2659   1.388   3.968   2.712 -0.6390 -1.6627  2.5081
  293SER     OG 2660   1.197   4.026   2.762  0.4472  0.1405  0.0380
  293SER    HG1 2661   1.207   3.972   2.840 -1.2496 -1.9923 -1.1180
  293SER      C 2662   1.134   3.888   2.504  0.0744  0.0476 -0.2253
  293SER      O 2663   1.142   3.934   2.390 -0.3157 -0.1833  0.1172
  294ASN      N 2664   1.018   3.884   2.565  0.2847 -0.1480 -0.1746
  294ASN     HN 2665   1.015   3.850   2.659 -1.7506  0.0339 -0.1277
  294ASN     CA 2666   0.898   3.950   2.509 -0.6147  0.8036 -0.2285
  294ASN     HA 2667   0.900   3.937   2.401  0.0146 -1.0700 -0.0230
  294ASN     CB 2668   0.777   3.876   2.561 -0.0279  0.6565  0.0342
  294ASN    HB1 2669   0.679   3.895   2.512 -1.3628 -1.9557  1.4763
  294ASN    HB2 2670   0.745   3.890   2.666  2.7919  4.5822  0.6012
  294ASN     CG 2671   0.780   3.726   2.533 -0.4448 -0.3003 -0.0661
  294ASN    OD1 2672   0.751   3.680   2.423  0.3334  0.6722  0.4806
  294ASN    ND2 2673   0.831   3.645   2.625  0.1794  0.7413 -0.1363
  294ASN   HD21 2674   0.889   3.689   2.694  2.5871 -1.2089 -0.7794
  294ASN   HD22 2675   0.853   3.555   2.588 -2.2851  0.8363 -2.1466
  294ASN      C 2676   0.879   4.098   2.529 -0.0940  0.4279  0.1932
  294ASN      O 2677   0.784   4.162   2.475 -0.1066 -0.5769  0.1801
  295THR      N 2678   0.959   4.154   2.619 -0.5765 -0.3221 -0.6591
  295THR     HN 2679   1.027   4.095   2.662  0.3944  0.8005 -0.5864
  295THR     CA 2680   0.957   4.291   2.662  0.7670 -0.8483  0.2393
  295THR     HA 2681   0.887   4.351   2.605  1.3069  1.1236  1.5289
  295THR     CB 2682   0.925   4.302   2.811 -0.1827  0.2399 -0.2020
  295THR     HB 2683   1.007   4.254   2.868  0.7672  0.2943 -1.4738
  295THR    OG1 2684   0.806   4.234   2.842 -0.2674 -0.2908 -0.2733
  295THR    HG1 2685   0.819   4.140   2.829 -1.6329 -0.7410  1.2268
  295THR    CG2 2686   0.915   4.450   2.849  0.6785 -0.0329 -0.2125
  295THR   HG21 2687   0.845   4.508   2.787 -2.3791 -2.1256  1.0272
  295THR   HG22 2688   1.016   4.494   2.834  1.1848 -0.5765  1.3613
  295THR   HG23 2689   0.901   4.455   2.959  1.5114  1.4402 -0.1525
  295THR      C 2690   1.090   4.350   2.639 -0.0435 -0.0102  0.5183
  295THR      O 2691   1.190   4.323   2.707  0.0465  0.3021 -0.0025
  296TYR      N 2692   1.098   4.442   2.541 -0.0684 -0.6014  0.0309
  296TYR     HN 2693   1.008   4.478   2.517 -1.5886 -0.8627  4.3764
  296TYR     CA 2694   1.220   4.512   2.503  0.3367 -0.0132  0.4322
  296TYR     HA 2695   1.301   4.443   2.487 -0.7762 -1.6021  1.3406
  296TYR     CB 2696   1.190   4.603   2.375  0.3714 -0.7733  0.0848
  296TYR    HB1 2697   1.289   4.643   2.342 -0.2433  2.2921  1.6268
  296TYR    HB2 2698   1.124   4.689   2.398  0.2306 -0.2437 -2.0866
  296TYR     CG 2699   1.145   4.506   2.268 -0.0263 -0.2800  0.3966
  296TYR    CD1 2700   1.016   4.503   2.218 -0.5881  0.8036 -0.1764
  296TYR    HD1 2701   0.943   4.573   2.257 -2.7943 -1.2841 -0.3219
  296TYR    CE1 2702   0.983   4.399   2.130  1.3521 -0.0609  0.8222
  296TYR    HE1 2703   0.881   4.377   2.103  1.2045 -1.5079  2.3503
  296TYR     CZ 2704   1.079   4.306   2.085 -0.2967 -0.3680 -0.2166
  296TYR     OH 2705   1.042   4.200   2.002 -0.3270  0.0811 -0.3277
  296TYR     HH 2706   0.954   4.219   1.967  0.0448  0.7235 -0.9560
  296TYR    CD2 2707   1.243   4.415   2.227 -0.7562 -1.1802  0.1882
  296TYR    HD2 2708   1.344   4.432   2.260 -0.8981 -1.6245  0.8844
  296TYR    CE2 2709   1.212   4.315   2.132  0.2715 -0.2684  0.0466
  296TYR    HE2 2710   1.286   4.247   2.093  0.7548 -0.2801  0.9564
  296TYR      C 2711   1.275   4.603   2.614 -0.4553 -0.1708  0.1795
  296TYR      O 2712   1.390   4.630   2.641 -0.4083  0.1411 -0.1090
  297GLU      N 2713   1.182   4.664   2.690  0.3098  0.2518 -0.5146
  297GLU     HN 2714   1.085   4.660   2.666 -0.2450 -0.0765  1.5590
  297GLU     CA 2715   1.208   4.747   2.809 -0.5408  0.1799 -0.3307
  297GLU     HA 2716   1.266   4.834   2.783  0.5453  0.1472  1.8150
  297GLU     CB 2717   1.072   4.806   2.862 -0.0907 -0.2062 -0.3342
  297GLU    HB1 2718   1.088   4.857   2.960  2.6512  0.0576 -0.8479
  297GLU    HB2 2719   1.007   4.716   2.869 -0.1150 -0.1400  0.3777
  297GLU     CG 2720   1.000   4.915   2.769  0.3356  0.3515  0.0094
  297GLU    HG1 2721   0.900   4.950   2.802 -0.3040 -0.8968 -0.5525
  297GLU    HG2 2722   0.977   4.861   2.675  1.1440 -1.8043  0.9772
  297GLU     CD 2723   1.089   5.038   2.750  0.0032 -0.8129 -0.0563
  297GLU    OE1 2724   1.129   5.101   2.855 -0.1044 -0.3459 -0.2686
  297GLU    OE2 2725   1.135   5.081   2.639 -0.1568  0.3485  0.1011
  297GLU      C 2726   1.293   4.672   2.914 -0.2065 -0.4518  0.2126
  297GLU      O 2727   1.385   4.722   2.985  0.6516 -0.2298 -0.2983
  298GLU      N 2728   1.259   4.542   2.935  0.9994  0.0703 -0.9339
  298GLU     HN 2729   1.179   4.501   2.892  0.6448  0.8658 -1.0375
  298GLU     CA 2730   1.329   4.452   3.017  0.6674 -0.1810  0.1347
  298GLU     HA 2731   1.356   4.505   3.107  1.9607 -0.6469  0.0462
  298GLU     CB 2732   1.243   4.334   3.053  0.3076  0.2957  0.4908
  298GLU    HB1 2733   1.301   4.253   3.102 -0.2097  0.8582  2.0798
  298GLU    HB2 2734   1.191   4.286   2.967 -1.1087  0.8923  0.9714
  298GLU     CG 2735   1.136   4.383   3.154  0.9351  0.0939 -0.2211
  298GLU    HG1 2736   1.058   4.445   3.104  1.2834  0.3607 -0.4389
  298GLU    HG2 2737   1.187   4.450   3.228  0.8832  0.8407 -0.8502
  298GLU     CD 2738   1.067   4.274   3.236  0.2328 -0.8901  0.2039
  298GLU    OE1 2739   1.085   4.276   3.364 -0.8339 -0.1139  0.6338
  298GLU    OE2 2740   0.986   4.190   3.190  0.4268  0.0234  0.9213
  298GLU      C 2741   1.451   4.386   2.955 -0.1315  0.0953  0.1181
  298GLU      O 2742   1.541   4.340   3.023 -0.9585 -0.1763  0.0341
  299ALA      N 2743   1.467   4.393   2.826 -0.3810  0.0185 -0.1610
  299ALA     HN 2744   1.394   4.424   2.766 -0.7768 -1.2688 -0.3744
  299ALA     CA 2745   1.604   4.369   2.774  0.2760 -0.2238  0.3419
  299ALA     HA 2746   1.644   4.280   2.821  2.1307 -0.6941 -1.9266
  299ALA     CB 2747   1.597   4.353   2.618 -0.5180  0.3292 -0.4363
  299ALA    HB1 2748   1.529   4.270   2.588 -1.3688  0.5097  0.9178
  299ALA    HB2 2749   1.692   4.314   2.576 -1.0199 -0.2222 -1.0830
  299ALA    HB3 2750   1.562   4.447   2.571 -0.2685  1.0441  0.7557
  299ALA      C 2751   1.693   4.487   2.808 -0.6758  0.2306 -0.3231
  299ALA      O 2752   1.806   4.464   2.848  0.5180 -0.2249 -0.0841
  300ALA      N 2753   1.641   4.610   2.805 -0.5702  0.0360 -0.1662
  300ALA     HN 2754   1.551   4.627   2.765 -1.0529  1.6307  1.4704
  300ALA     CA 2755   1.724   4.728   2.832 -0.0074 -0.4722 -0.4848
  300ALA     HA 2756   1.820   4.718   2.782  0.6140  0.3435  0.4973
  300ALA     CB 2757   1.650   4.863   2.781 -0.3497 -0.5310 -0.2165
  300ALA    HB1 2758   1.555   4.879   2.837 -0.1576  0.5451 -0.1787
  300ALA    HB2 2759   1.624   4.835   2.677  2.8669  1.2002 -1.6389
  300ALA    HB3 2760   1.710   4.956   2.777  0.7710 -1.2144 -4.2522
  300ALA      C 2761   1.783   4.740   2.972  0.2423  0.3346 -0.2187
  300ALA      O 2762   1.902   4.777   2.984  0.5088  0.1942 -0.2009
  301ALA      N 2763   1.702   4.720   3.071  0.4909 -0.2261 -0.1286
  301ALA     HN 2764   1.607   4.708   3.043  0.7040 -1.3007 -0.4768
  301ALA     CA 2765   1.740   4.724   3.208  0.1986  0.0030 -0.1293
  301ALA     HA 2766   1.788   4.817   3.234 -0.5815 -0.0682  1.7118
  301ALA     CB 2767   1.608   4.712   3.292 -0.0515 -0.0490 -0.6150
  301ALA    HB1 2768   1.544   4.631   3.251 -0.4882 -0.8243  1.4659
  301ALA    HB2 2769   1.555   4.810   3.285 -1.4061 -0.6737  0.4858
  301ALA    HB3 2770   1.630   4.687   3.398 -1.4003 -1.0644 -0.5436
  301ALA      C 2771   1.826   4.609   3.242  0.0778  0.7249 -0.3526
  301ALA      O 2772   1.907   4.610   3.336  0.0601  0.3323  0.5370
  302TYR      N 2773   1.809   4.499   3.162 -0.5085  0.5582 -0.6957
  302TYR     HN 2774   1.720   4.479   3.121 -1.1324 -0.7115  1.1535
  302TYR     CA 2775   1.892   4.383   3.165 -0.6718 -0.2755 -0.4266
  302TYR     HA 2776   1.901   4.351   3.268 -0.9748 -0.9282 -0.5981
  302TYR     CB 2777   1.841   4.257   3.097 -0.1260  0.2241  0.8015
  302TYR    HB1 2778   1.816   4.266   2.989 -0.3610 -0.8149  0.7586
  302TYR    HB2 2779   1.744   4.222   3.139 -0.5697 -0.5560 -0.8238
  302TYR     CG 2780   1.933   4.139   3.107  0.0277 -0.4341  0.1088
  302TYR    CD1 2781   1.968   4.064   2.993 -0.4498  0.6989 -0.2616
  302TYR    HD1 2782   1.936   4.083   2.891  0.1369  1.9852 -0.2190
  302TYR    CE1 2783   2.045   3.948   3.007 -0.3247  0.8566 -0.0977
  302TYR    HE1 2784   2.072   3.879   2.928  0.8274 -0.1254  1.1143
  302TYR     CZ 2785   2.103   3.916   3.126  0.0367  0.6295 -0.7095
  302TYR     OH 2786   2.187   3.797   3.137 -0.4584 -0.1017 -0.4225
  302TYR     HH 2787   2.214   3.792   3.230 -0.8019  2.6760 -0.0852
  302TYR    CD2 2788   1.997   4.113   3.228 -0.5406  0.1223 -0.2965
  302TYR    HD2 2789   1.965   4.167   3.316  0.4695 -0.5327  0.4942
  302TYR    CE2 2790   2.076   3.997   3.240 -0.7762 -0.3160  0.3682
  302TYR    HE2 2791   2.118   3.967   3.335 -0.4967  0.1248  0.3923
  302TYR      C 2792   2.038   4.415   3.116 -0.3477 -0.0354  0.6394
  302TYR      O 2793   2.139   4.393   3.186  0.0522  0.6222  0.1173
  303ILE      N 2794   2.053   4.477   2.994 -0.6079 -0.1506 -0.1869
  303ILE     HN 2795   1.972   4.484   2.937 -1.7314 -0.7222  1.2679
  303ILE     CA 2796   2.182   4.527   2.941  1.1263  0.3579  0.0266
  303ILE     HA 2797   2.255   4.449   2.956 -0.4137 -1.0040  0.6922
  303ILE     CB 2798   2.174   4.552   2.788 -0.0213 -0.3368 -0.2067
  303ILE     HB 2799   2.091   4.626   2.783 -0.6916 -1.0256  0.6024
  303ILE    CG2 2800   2.305   4.616   2.726 -0.1046 -0.5551 -0.2049
  303ILE   HG21 2801   2.381   4.540   2.753  0.0823  0.5244  2.6445
  303ILE   HG22 2802   2.328   4.710   2.781 -2.0119 -0.1852  0.0367
  303ILE   HG23 2803   2.284   4.614   2.617 -0.2995 -1.0856 -0.1614
  303ILE    CG1 2804   2.123   4.430   2.705  0.1892 -0.5332 -0.3484
  303ILE   HG11 2805   2.041   4.372   2.754 -1.7660  2.4373  0.1289
  303ILE   HG12 2806   2.212   4.362   2.707  0.2173 -0.5240 -1.0805
  303ILE     CD 2807   2.076   4.453   2.558  0.3998  0.3884  0.4929
  303ILE    HD1 2808   1.998   4.532   2.558 -0.0794 -0.0741  0.5190
  303ILE    HD2 2809   2.043   4.362   2.503 -3.4220 -0.1892  3.3130
  303ILE    HD3 2810   2.169   4.492   2.512  1.0414 -0.9222  0.6355
  303ILE      C 2811   2.240   4.634   3.024  0.3899 -0.2318 -0.6225
  303ILE      O 2812   2.363   4.617   3.045  0.3914 -0.2762  0.4399
  304GLN      N 2813   2.165   4.736   3.069  0.3392 -0.5986  0.1591
  304GLN     HN 2814   2.069   4.735   3.040  0.3502 -0.1887  0.0968
  304GLN     CA 2815   2.220   4.829   3.172  0.3770 -0.4268 -0.8203
  304GLN     HA 2816   2.308   4.879   3.134  1.4634 -1.8523 -0.2564
  304GLN     CB 2817   2.121   4.947   3.213 -0.9192 -0.4243  0.2992
  304GLN    HB1 2818   2.023   4.902   3.239 -2.3288  2.6398  0.6227
  304GLN    HB2 2819   2.098   5.005   3.122 -0.0449  0.7926  0.8309
  304GLN     CG 2820   2.155   5.046   3.330  0.0068 -0.0851  0.1614
  304GLN    HG1 2821   2.235   5.111   3.288  0.2353 -0.1191  0.5398
  304GLN    HG2 2822   2.200   4.990   3.415 -1.6321 -1.3206  0.2553
  304GLN     CD 2823   2.042   5.132   3.379 -0.3192  0.2953 -0.8738
  304GLN    OE1 2824   1.955   5.177   3.307 -0.2767  0.4241  0.0944
  304GLN    NE2 2825   2.036   5.148   3.511  0.4394 -0.2421  0.1995
  304GLN   HE21 2826   1.957   5.195   3.551  0.1290 -0.2903 -0.3528
  304GLN   HE22 2827   2.115   5.129   3.570  0.2492  0.3095  0.6428
  304GLN      C 2828   2.272   4.766   3.302  0.1931  0.3607  0.2771
  304GLN      O 2829   2.382   4.807   3.343  0.3184 -0.3794  0.3071
  305CYS      N 2830   2.198   4.672   3.360 -0.5587 -0.2822  0.0990
  305CYS     HN 2831   2.113   4.637   3.321 -0.3955 -0.2228 -0.3125
  305CYS     CA 2832   2.247   4.595   3.462  0.1726  0.6098 -0.0732
  305CYS     HA 2833   2.265   4.661   3.545 -0.1590  0.9507 -0.2703
  305CYS     CB 2834   2.124   4.507   3.503 -0.2856 -0.3564 -0.3018
  305CYS    HB1 2835   2.083   4.471   3.407 -1.2191 -1.5625  0.5227
  305CYS    HB2 2836   2.050   4.576   3.548  1.0076  2.2396 -1.9054
  305CYS     SG 2837   2.163   4.365   3.620  0.0777  0.0306 -0.3875
  305CYS    HG1 2838   2.264   4.328   3.544  0.3854  0.0348  0.0174
  305CYS      C 2839   2.377   4.513   3.433  0.0265  0.2826 -0.1923
  305CYS      O 2840   2.465   4.503   3.517  0.1056 -0.4446  1.1762
  306GLN      N 2841   2.393   4.451   3.311 -0.0756  0.1600  0.1725
  306GLN     HN 2842   2.318   4.466   3.247 -1.3151 -1.0416  1.2949
  306GLN     CA 2843   2.513   4.374   3.282  0.6519  0.3209  0.3960
  306GLN     HA 2844   2.546   4.328   3.374 -1.5332  0.7848  1.4653
  306GLN     CB 2845   2.486   4.261   3.176 -0.3906 -0.3709  1.0613
  306GLN    HB1 2846   2.581   4.213   3.144 -0.0314  0.7818  0.3494
  306GLN    HB2 2847   2.440   4.298   3.081 -1.3679 -1.8602  0.9138
  306GLN     CG 2848   2.380   4.152   3.212 -0.6204 -0.3619 -0.4318
  306GLN    HG1 2849   2.393   4.068   3.140 -0.0364 -2.4793  1.9947
  306GLN    HG2 2850   2.282   4.201   3.199 -0.7987 -0.4938  0.3597
  306GLN     CD 2851   2.383   4.103   3.356  0.2926 -0.4033  1.4178
  306GLN    OE1 2852   2.287   4.112   3.431  0.3985 -0.5068  0.1333
  306GLN    NE2 2853   2.499   4.052   3.401 -0.9031 -0.3646 -0.0703
  306GLN   HE21 2854   2.501   4.041   3.501 -2.0408  1.2104  0.1790
  306GLN   HE22 2855   2.585   4.045   3.351 -0.1537  0.9640  0.9634
  306GLN      C 2856   2.636   4.456   3.237 -0.4193 -0.0171  0.1473
  306GLN      O 2857   2.749   4.417   3.248 -0.2101 -0.3129 -0.2887
  307PHE      N 2858   2.621   4.583   3.192 -0.3235 -0.1333  0.2388
  307PHE     HN 2859   2.530   4.618   3.169 -0.7765 -1.1676  0.3856
  307PHE     CA 2860   2.735   4.677   3.189 -0.1226 -0.6031  0.4287
  307PHE     HA 2861   2.819   4.633   3.137  0.8812 -0.4198  1.8476
  307PHE     CB 2862   2.714   4.813   3.117  0.2947  0.0217 -0.1581
  307PHE    HB1 2863   2.808   4.872   3.125  0.9133 -0.7875 -1.1807
  307PHE    HB2 2864   2.626   4.866   3.157 -1.6123 -0.4375 -3.3695
  307PHE     CG 2865   2.700   4.794   2.968 -0.2362  1.6674 -0.0191
  307PHE    CD1 2866   2.584   4.833   2.907  0.2435  0.1384  1.0309
  307PHE    HD1 2867   2.493   4.856   2.961 -0.1842  0.0778  0.3465
  307PHE    CE1 2868   2.567   4.829   2.769  0.5829  0.1057 -0.2393
  307PHE    HE1 2869   2.479   4.860   2.715 -1.7245 -1.0037  2.6210
  307PHE     CZ 2870   2.677   4.805   2.689 -0.2766 -0.6098  0.4390
  307PHE     HZ 2871   2.667   4.803   2.581 -0.5819  2.8881  0.2799
  307PHE    CD2 2872   2.812   4.770   2.884 -0.5037 -0.2184 -0.5125
  307PHE    HD2 2873   2.907   4.759   2.934  0.2560  0.3689 -1.7814
  307PHE    CE2 2874   2.803   4.776   2.748 -0.8632 -0.4025  0.4229
  307PHE    HE2 2875   2.888   4.750   2.686 -2.2293  1.6538 -2.5417
  307PHE      C 2876   2.790   4.702   3.326  0.4892  1.2669 -0.3555
  307PHE      O 2877   2.913   4.693   3.346  0.3382  0.2958  0.7768
  308GLU      N 2878   2.701   4.716   3.429 -0.3374  0.2551 -0.0552
  308GLU     HN 2879   2.602   4.719   3.416 -1.0361 -3.8909  2.4090
  308GLU     CA 2880   2.750   4.734   3.568  0.1722  0.3365  0.3541
  308GLU     HA 2881   2.826   4.811   3.569 -0.1119  0.6671 -1.2651
  308GLU     CB 2882   2.638   4.785   3.651 -0.3221  0.4014 -0.2299
  308GLU    HB1 2883   2.670   4.801   3.756 -0.3926 -0.3123 -0.0956
  308GLU    HB2 2884   2.551   4.716   3.644 -0.7596  1.0036 -0.9068
  308GLU     CG 2885   2.597   4.933   3.612  0.4433 -0.5198  0.8007
  308GLU    HG1 2886   2.528   4.930   3.524 -3.5558 -0.6271  3.6854
  308GLU    HG2 2887   2.686   4.994   3.587  0.3458 -0.4663  0.5690
  308GLU     CD 2888   2.534   5.021   3.728 -0.0446  0.7742 -0.1377
  308GLU    OE1 2889   2.527   4.971   3.843  0.2073  0.6942  0.1179
  308GLU    OE2 2890   2.504   5.138   3.704  0.0084 -0.0748  0.0904
  308GLU      C 2891   2.819   4.609   3.629  0.1716  0.2835 -0.0170
  308GLU      O 2892   2.913   4.624   3.700 -0.0647 -0.3715  0.3363
  309ASP      N 2893   2.760   4.492   3.606  0.5356  0.2669  0.9086
  309ASP     HN 2894   2.677   4.497   3.552  1.0884 -0.1696 -0.0137
  309ASP     CA 2895   2.808   4.364   3.645 -0.0161  0.5493 -0.2305
  309ASP     HA 2896   2.841   4.378   3.747  0.4021  2.3155 -0.5819
  309ASP     CB 2897   2.694   4.258   3.645  0.5708 -0.7026 -0.4115
  309ASP    HB1 2898   2.678   4.217   3.543  1.9906  0.7938 -1.2980
  309ASP    HB2 2899   2.594   4.301   3.663 -0.4330 -2.1926 -2.0969
  309ASP     CG 2900   2.716   4.146   3.740 -0.3951  0.4372 -0.1392
  309ASP    OD1 2901   2.627   4.053   3.738 -0.6572  0.5726 -0.2816
  309ASP    OD2 2902   2.818   4.148   3.814  0.0870 -0.2542  0.0968
  309ASP      C 2903   2.937   4.322   3.574  0.5891  0.4240 -0.2374
  309ASP      O 2904   3.028   4.273   3.643 -0.0206  0.0397  0.0092
  310LEU      N 2905   2.958   4.352   3.444  0.1163  0.2813 -0.4181
  310LEU     HN 2906   2.893   4.405   3.391  0.9819  1.0077 -0.7747
  310LEU     CA 2907   3.055   4.279   3.365  0.5274 -0.2010 -0.3577
  310LEU     HA 2908   3.046   4.176   3.396  0.1934 -0.4583 -1.2894
  310LEU     CB 2909   3.018   4.277   3.212 -0.2152  0.0007 -0.3885
  310LEU    HB1 2910   3.019   4.382   3.178  1.2601 -0.3913 -1.7053
  310LEU    HB2 2911   2.918   4.230   3.208  0.9417 -2.5868 -1.6449
  310LEU     CG 2912   3.096   4.196   3.115 -0.0695  0.2717 -0.3983
  310LEU     HG 2913   3.201   4.230   3.110 -0.2407  0.6671 -1.4993
  310LEU    CD1 2914   3.086   4.048   3.163  0.3105  0.3140  0.4549
  310LEU   HD11 2915   3.101   4.035   3.272 -2.4383 -0.4052  0.8305
  310LEU   HD12 2916   3.153   3.975   3.113  1.1949  0.9996  0.6176
  310LEU   HD13 2917   2.982   4.018   3.138 -0.3854  0.8963  2.5259
  310LEU    CD2 2918   3.049   4.217   2.966 -0.6835 -0.0514  0.5966
  310LEU   HD21 2919   2.938   4.224   2.970 -0.8136 -1.9170  0.7986
  310LEU   HD22 2920   3.080   4.137   2.896 -1.6412 -0.1014  0.2018
  310LEU   HD23 2921   3.076   4.320   2.933  0.1083 -0.4521 -0.0169
  310LEU      C 2922   3.194   4.318   3.388 -0.0501 -0.8162  0.1662
  310LEU      O 2923   3.287   4.249   3.351  0.3605 -0.0648 -0.3449
  311ASN      N 2924   3.218   4.434   3.457  0.3221  0.4905  0.7286
  311ASN     HN 2925   3.139   4.486   3.489  0.2732  0.8371  0.0611
  311ASN     CA 2926   3.337   4.466   3.526  0.0404 -0.0982 -0.4148
  311ASN     HA 2927   3.421   4.467   3.458  0.0136  0.1648 -0.4420
  311ASN     CB 2928   3.313   4.607   3.587 -0.0462  0.5229 -0.6858
  311ASN    HB1 2929   3.218   4.611   3.644  0.8561  0.5034  0.8959
  311ASN    HB2 2930   3.304   4.674   3.499 -0.8816  3.1053  1.2373
  311ASN     CG 2931   3.421   4.663   3.679  0.0827 -0.4551 -1.0023
  311ASN    OD1 2932   3.542   4.624   3.680  0.1465  0.0967  0.7441
  311ASN    ND2 2933   3.386   4.760   3.771 -0.6291  0.0309 -0.1028
  311ASN   HD21 2934   3.460   4.799   3.826 -0.0874 -2.4019  1.0272
  311ASN   HD22 2935   3.292   4.795   3.774 -0.1997  1.2915 -0.7845
  311ASN      C 2936   3.364   4.367   3.642  0.0301  0.1836  0.0141
  311ASN      O 2937   3.276   4.352   3.724 -0.3713  0.1590  0.0264
  312LYS      N 2938   3.486   4.311   3.644  0.0910  0.2884 -0.3632
  312LYS     HN 2939   3.543   4.326   3.563  1.3651 -1.2470  0.1944
  312LYS     CA 2940   3.521   4.203   3.730  0.2481  0.3676 -0.1416
  312LYS     HA 2941   3.434   4.157   3.775  0.4726 -1.1350 -1.2047
  312LYS     CB 2942   3.603   4.095   3.650  0.3088 -0.8150  0.2895
  312LYS    HB1 2943   3.623   4.009   3.717 -0.3706 -1.5904 -0.4768
  312LYS    HB2 2944   3.695   4.134   3.601 -0.6108 -2.2743 -2.9071
  312LYS     CG 2945   3.532   4.044   3.522  0.4170  0.1006 -0.0651
  312LYS    HG1 2946   3.599   3.969   3.473  0.2329  0.7516 -1.3549
  312LYS    HG2 2947   3.504   4.124   3.451 -3.8743 -1.6296 -0.6238
  312LYS     CD 2948   3.402   3.963   3.553 -0.4761  1.0421  0.3856
  312LYS    HD1 2949   3.307   4.016   3.575 -1.0788 -0.5759  1.8755
  312LYS    HD2 2950   3.420   3.896   3.640 -2.7102  0.9020  0.7949
  312LYS     CE 2951   3.367   3.877   3.429 -0.1163  0.5035 -0.0064
  312LYS    HE1 2952   3.453   3.811   3.407 -1.1859 -0.1871 -2.4486
  312LYS    HE2 2953   3.357   3.940   3.338  2.0344  0.7067 -0.1572
  312LYS     NZ 2954   3.251   3.788   3.434 -0.4433 -0.5433  0.4540
  312LYS    HZ1 2955   3.173   3.842   3.476  0.3671  0.1157  1.1506
  312LYS    HZ2 2956   3.264   3.709   3.500  0.5184  0.2750  1.2684
  312LYS    HZ3 2957   3.222   3.752   3.341 -0.8438  0.6799  0.0956
  312LYS      C 2958   3.598   4.262   3.851  0.0369  0.1036  0.3785
  312LYS      O 2959   3.642   4.182   3.930 -0.8299  0.1600 -0.0738
  313ARG      N 2960   3.613   4.394   3.862  0.0883 -0.0909  0.2457
  313ARG     HN 2961   3.572   4.452   3.792  0.0181 -0.9392 -0.4295
  313ARG     CA 2962   3.711   4.464   3.943 -0.2472  0.9761  0.1020
  313ARG     HA 2963   3.749   4.396   4.018  1.7012  0.1122 -1.5635
  313ARG     CB 2964   3.820   4.513   3.841 -0.1447 -0.3102  0.3341
  313ARG    HB1 2965   3.884   4.577   3.905 -1.2565  2.2511 -0.9858
  313ARG    HB2 2966   3.770   4.581   3.769 -2.0156 -3.8679 -2.0578
  313ARG     CG 2967   3.904   4.408   3.765 -0.0878 -0.3646 -0.1343
  313ARG    HG1 2968   3.964   4.462   3.689  0.6185 -1.0143 -0.0510
  313ARG    HG2 2969   3.833   4.347   3.705  0.9949 -1.4635 -0.3301
  313ARG     CD 2970   3.980   4.317   3.861  0.1522  0.3120  0.4487
  313ARG    HD1 2971   3.900   4.261   3.915 -1.2887  0.9753 -0.8999
  313ARG    HD2 2972   4.031   4.379   3.938 -0.6106 -1.0228  2.1007
  313ARG     NE 2973   4.080   4.234   3.783 -0.0318  0.2534  0.4581
  313ARG     HE 2974   4.062   4.135   3.788  1.0128  0.0219 -0.1083
  313ARG     CZ 2975   4.206   4.273   3.766  0.3025  0.5933  0.3970
  313ARG    NH1 2976   4.244   4.399   3.764 -0.3876 -0.2030 -0.2505
  313ARG   HH11 2977   4.180   4.471   3.790 -0.5184 -0.9601  1.6936
  313ARG   HH12 2978   4.336   4.428   3.791 -0.2506 -0.6457 -0.2326
  313ARG    NH2 2979   4.309   4.196   3.741  0.5600  0.8852 -0.3035
  313ARG   HH21 2980   4.297   4.096   3.736 -1.0248  1.0185  0.3391
  313ARG   HH22 2981   4.399   4.236   3.761  1.4598 -1.2095  0.2207
  313ARG      C 2982   3.644   4.579   4.017 -0.0306  0.0518  0.6953
  313ARG      O 2983   3.684   4.695   4.012 -0.7853 -0.9549  0.1573
  314LYS      N 2984   3.537   4.539   4.090 -0.4010 -0.0978 -0.2048
  314LYS     HN 2985   3.524   4.444   4.116  0.4038  0.4843  2.6953
  314LYS     CA 2986   3.453   4.642   4.154  0.2339  0.5287  0.1963
  314LYS     HA 2987   3.436   4.716   4.077  1.9224 -0.4655 -1.2260
  314LYS     CB 2988   3.315   4.579   4.183  0.6907  0.9514  0.5798
  314LYS    HB1 2989   3.240   4.655   4.212 -0.6611 -0.8555  2.0137
  314LYS    HB2 2990   3.315   4.514   4.273  1.4460  1.3839  0.9032
  314LYS     CG 2991   3.256   4.500   4.062  0.1626  0.0096 -1.0613
  314LYS    HG1 2992   3.302   4.400   4.051 -1.1415 -0.6754 -0.5710
  314LYS    HG2 2993   3.257   4.558   3.968 -0.2185  2.4504  0.3434
  314LYS     CD 2994   3.113   4.452   4.087  0.3982  0.2248 -0.6759
  314LYS    HD1 2995   3.040   4.534   4.099 -1.0051 -1.2402  1.6378
  314LYS    HD2 2996   3.105   4.396   4.183 -3.6432  0.3044 -0.8124
  314LYS     CE 2997   3.066   4.363   3.968 -0.4971  0.4750  0.1957
  314LYS    HE1 2998   3.138   4.279   3.957 -2.4189 -1.1949 -0.3841
  314LYS    HE2 2999   3.060   4.412   3.869  1.0572  1.4914  0.5744
  314LYS     NZ 3000   2.934   4.298   4.008  0.6218 -0.3744  0.0119
  314LYS    HZ1 3001   2.897   4.240   3.930 -0.6543 -1.1882  1.1714
  314LYS    HZ2 3002   2.863   4.371   4.029  2.4831  1.5121  0.0492
  314LYS    HZ3 3003   2.955   4.237   4.090 -0.9779  1.4090  1.8656
  314LYS      C 3004   3.515   4.702   4.279  0.2709  0.2932  0.1451
  314LYS      O 3005   3.485   4.814   4.318 -0.2600 -0.8963 -0.0705
  315ASP      N 3006   3.609   4.643   4.347  0.0750 -0.0959 -0.4314
  315ASP     HN 3007   3.643   4.551   4.327 -0.2541 -0.2433 -0.3167
  315ASP     CA 3008   3.682   4.702   4.456 -0.3038 -0.1684  1.5952
  315ASP     HA 3009   3.613   4.750   4.524  0.1394  1.6811  0.7958
  315ASP     CB 3010   3.771   4.607   4.528 -0.3664  0.3578 -0.1379
  315ASP    HB1 3011   3.852   4.652   4.588  3.2389 -0.8733 -3.6660
  315ASP    HB2 3012   3.820   4.543   4.452 -2.2757 -0.2593 -0.9076
  315ASP     CG 3013   3.697   4.518   4.623  0.0644  0.4570  0.5843
  315ASP    OD1 3014   3.763   4.441   4.701 -0.3192 -0.1669 -0.2936
  315ASP    OD2 3015   3.569   4.507   4.612 -0.1957 -0.1651  0.2480
  315ASP      C 3016   3.773   4.815   4.404  0.3187 -0.2044 -0.7643
  315ASP      O 3017   3.783   4.920   4.468  0.0376 -0.3037  0.7311
  316THR      N 3018   3.848   4.795   4.295  0.4168 -0.0095 -0.4581
  316THR     HN 3019   3.856   4.710   4.244  1.6648 -1.0395  1.3400
  316THR     CA 3020   3.921   4.906   4.228  0.2649  0.3355  0.4690
  316THR     HA 3021   3.985   4.950   4.303  0.5068  1.2414 -0.2500
  316THR     CB 3022   4.027   4.857   4.127 -0.0909 -0.8871  0.0568
  316THR     HB 3023   4.068   4.942   4.068  2.3655 -1.9709  0.1158
  316THR    OG1 3024   3.975   4.769   4.033  0.2807 -0.2159  0.4642
  316THR    HG1 3025   3.959   4.683   4.072 -0.2406  0.1111  0.9974
  316THR    CG2 3026   4.144   4.791   4.199 -0.1132 -0.7448 -0.3873
  316THR   HG21 3027   4.118   4.703   4.262  1.0347 -1.1873 -0.5040
  316THR   HG22 3028   4.200   4.867   4.256 -1.6660 -1.0325  1.6286
  316THR   HG23 3029   4.215   4.750   4.124 -0.1708 -1.0781 -0.2635
  316THR      C 3030   3.849   5.022   4.161  0.1429 -0.3124 -0.4363
  316THR      O 3031   3.899   5.136   4.172  0.0420 -0.1331 -0.4969
  317LYS      N 3032   3.742   4.987   4.091 -0.1175  0.1582  0.9062
  317LYS     HN 3033   3.719   4.890   4.084  1.4457 -0.1554 -0.5314
  317LYS     CA 3034   3.674   5.095   4.024  0.3162 -0.5591 -1.1175
  317LYS     HA 3035   3.649   5.179   4.087 -2.4505 -1.2941 -1.0670
  317LYS     CB 3036   3.746   5.152   3.899 -0.6377 -0.1937  0.0990
  317LYS    HB1 3037   3.854   5.176   3.909 -1.1857  3.0378 -0.6150
  317LYS    HB2 3038   3.716   5.257   3.878 -0.5388 -0.0846  0.4973
  317LYS     CG 3039   3.739   5.069   3.770 -0.3509 -0.1903 -0.0861
  317LYS    HG1 3040   3.787   5.133   3.693 -1.2005  1.9330  1.0667
  317LYS    HG2 3041   3.637   5.040   3.736  0.7270 -1.2046 -2.7185
  317LYS     CD 3042   3.819   4.940   3.781 -0.7325 -0.0432 -0.3104
  317LYS    HD1 3043   3.784   4.877   3.866  2.1039  0.2365  1.1539
  317LYS    HD2 3044   3.926   4.964   3.795 -1.0640  1.3747 -0.0425
  317LYS     CE 3045   3.811   4.854   3.662  0.0246 -0.2419 -0.1243
  317LYS    HE1 3046   3.711   4.830   3.619  1.0411 -3.8431 -0.8251
  317LYS    HE2 3047   3.858   4.756   3.682  1.2222  0.6605  1.7922
  317LYS     NZ 3048   3.896   4.913   3.558  0.4046  0.4501  0.4739
  317LYS    HZ1 3049   3.859   4.901   3.462 -3.3962 -1.9049  2.0150
  317LYS    HZ2 3050   3.991   4.870   3.561  0.2905  0.2607  1.9680
  317LYS    HZ3 3051   3.910   5.014   3.578 -1.1565  0.7673  0.1129
  317LYS      C 3052   3.541   5.036   3.981  0.5684 -0.4942 -0.3011
  317LYS      O 3053   3.520   4.919   3.979  0.7505  0.1201 -0.4121
  318GLU      N 3054   3.453   5.120   3.933  0.2799 -0.1230  0.0099
  318GLU     HN 3055   3.468   5.218   3.917  1.3459  0.0462  1.7933
  318GLU     CA 3056   3.319   5.075   3.899 -0.8109 -0.6426 -0.5150
  318GLU     HA 3057   3.320   4.967   3.891  3.4338 -0.8678  0.6540
  318GLU     CB 3058   3.224   5.115   4.013 -0.1200 -0.1990  0.1099
  318GLU    HB1 3059   3.120   5.091   3.983  0.5732 -3.3232 -0.2038
  318GLU    HB2 3060   3.237   5.225   4.026  0.7230  0.2610 -3.5609
  318GLU     CG 3061   3.250   5.035   4.140  0.1800  0.1783  0.4600
  318GLU    HG1 3062   3.351   5.055   4.182  1.0553 -3.1614  0.2930
  318GLU    HG2 3063   3.253   4.926   4.115 -0.9636 -0.1500  1.5936
  318GLU     CD 3064   3.168   5.063   4.255 -0.0281 -0.7192 -0.0096
  318GLU    OE1 3065   3.224   5.105   4.356  0.0271  0.4910 -0.7031
  318GLU    OE2 3066   3.042   5.044   4.257 -0.1796 -0.4096  0.0876
  318GLU      C 3067   3.275   5.138   3.774 -0.2762 -0.1394 -0.5723
  318GLU      O 3068   3.334   5.235   3.720 -0.0620  0.4340 -0.2919
  319ILE      N 3069   3.174   5.080   3.710  0.4832 -0.0193 -0.0455
  319ILE     HN 3070   3.132   5.002   3.757 -0.1156 -1.5158 -2.8485
  319ILE     CA 3071   3.107   5.129   3.595  0.9122 -0.0232  0.5913
  319ILE     HA 3072   3.156   5.223   3.574 -0.1496  0.6672  1.1360
  319ILE     CB 3073   3.090   5.027   3.479  0.2866 -0.0751  0.2398
  319ILE     HB 3074   3.010   4.957   3.509  0.3645 -0.2655  0.0053
  319ILE    CG2 3075   3.050   5.101   3.352  0.0627 -0.5121  0.5404
  319ILE   HG21 3076   2.993   5.027   3.292 -0.8223  1.0849 -0.6731
  319ILE   HG22 3077   3.137   5.138   3.294 -0.7140  0.3624 -0.1005
  319ILE   HG23 3078   2.977   5.183   3.370 -0.1234 -0.6422  0.3970
  319ILE    CG1 3079   3.208   4.928   3.457  0.2556  0.2325 -0.0882
  319ILE   HG11 3080   3.195   4.865   3.366  0.9923  1.1011 -0.8091
  319ILE   HG12 3081   3.208   4.858   3.543  3.2036 -1.0440 -0.9915
  319ILE     CD 3082   3.344   4.998   3.445  0.4163  0.1048  0.0347
  319ILE    HD1 3083   3.423   4.937   3.493  0.3500 -0.0240 -0.0187
  319ILE    HD2 3084   3.343   5.092   3.504  0.7954  0.1572 -0.0375
  319ILE    HD3 3085   3.368   5.019   3.338  0.2472 -1.3744 -0.3175
  319ILE      C 3086   2.965   5.171   3.633 -0.0991  0.9726  0.0095
  319ILE      O 3087   2.892   5.085   3.683 -0.2060  0.1366 -0.0589
  320TYR      N 3088   2.930   5.299   3.611  0.2454  0.2762 -0.2260
  320TYR     HN 3089   3.000   5.368   3.592 -0.1881  0.6064 -0.6184
  320TYR     CA 3090   2.802   5.349   3.652 -0.4502  0.2742 -0.2827
  320TYR     HA 3091   2.752   5.280   3.719 -2.0427  2.9872  1.5349
  320TYR     CB 3092   2.827   5.478   3.731  0.1825  0.4819  0.0663
  320TYR    HB1 3093   2.731   5.515   3.773 -0.0787 -0.0213 -0.0715
  320TYR    HB2 3094   2.893   5.555   3.686  0.9326 -0.9014 -1.2952
  320TYR     CG 3095   2.902   5.434   3.854  0.1135  0.2115  0.0536
  320TYR    CD1 3096   3.041   5.461   3.879 -1.0499  0.1851 -0.0556
  320TYR    HD1 3097   3.095   5.505   3.796  0.8015 -0.7116  0.6300
  320TYR    CE1 3098   3.109   5.447   4.000  0.6211 -0.3454 -0.0819
  320TYR    HE1 3099   3.210   5.482   4.013  0.8162 -1.4147  1.5865
  320TYR     CZ 3100   3.032   5.402   4.111  0.1553 -0.0554 -0.1092
  320TYR     OH 3101   3.077   5.416   4.241  0.5050 -0.2080 -0.0587
  320TYR     HH 3102   2.999   5.437   4.294  1.1808  1.6668  0.2688
  320TYR    CD2 3103   2.830   5.379   3.968  0.6849  0.3345 -0.1452
  320TYR    HD2 3104   2.725   5.356   3.976  0.9179 -0.4096  1.0173
  320TYR    CE2 3105   2.896   5.362   4.089 -0.3897  0.4384 -0.3726
  320TYR    HE2 3106   2.847   5.333   4.180  0.4425 -0.3441 -0.1613
  320TYR      C 3107   2.715   5.382   3.525 -1.7324  0.6913 -0.0710
  320TYR      O 3108   2.738   5.480   3.453  0.4003 -0.3514  0.6231
  321THR      N 3109   2.619   5.298   3.495  1.1362  0.6498  0.1987
  321THR     HN 3110   2.598   5.222   3.556  1.0378 -0.3208 -1.0102
  321THR     CA 3111   2.540   5.306   3.375  0.3668  0.1201 -0.1379
  321THR     HA 3112   2.567   5.387   3.310 -0.0290 -0.0739 -0.5528
  321THR     CB 3113   2.548   5.169   3.306  1.0445  0.0633  0.3721
  321THR     HB 3114   2.480   5.089   3.342  2.0810 -1.1724 -0.3006
  321THR    OG1 3115   2.673   5.095   3.313 -0.7890  0.3425  0.1125
  321THR    HG1 3116   2.704   5.083   3.403  0.2144 -2.0688 -0.4669
  321THR    CG2 3117   2.517   5.183   3.158  0.4217  0.1153 -0.1778
  321THR   HG21 3118   2.536   5.087   3.106 -2.4367 -1.6482  1.7712
  321THR   HG22 3119   2.583   5.261   3.115  1.0316 -1.0801 -1.4838
  321THR   HG23 3120   2.414   5.217   3.136 -0.0401 -1.6073 -0.8508
  321THR      C 3121   2.389   5.329   3.388 -0.6096  0.1637 -0.4054
  321THR      O 3122   2.321   5.272   3.473  0.2693  0.1614 -0.0101
  322HSD      N 3123   2.343   5.419   3.302  0.5812  0.1036  0.3944
  322HSD     HN 3124   2.401   5.457   3.230 -0.5748 -0.6597 -0.9710
  322HSD     CA 3125   2.206   5.452   3.276  0.1163  0.1719  0.0040
  322HSD     HA 3126   2.138   5.370   3.292  1.2620 -1.4118 -2.5141
  322HSD     CB 3127   2.161   5.560   3.383  1.2076 -0.7543 -0.6701
  322HSD    HB1 3128   2.219   5.652   3.360 -0.6638  0.2292 -1.6940
  322HSD    HB2 3129   2.178   5.514   3.483  3.2034 -0.0150 -0.6347
  322HSD    ND1 3130   1.919   5.496   3.433 -0.1946 -0.1491 -0.0875
  322HSD    HD1 3131   1.939   5.400   3.457 -1.0326 -0.4854 -0.6879
  322HSD     CG 3132   2.009   5.592   3.382  0.2280  0.4725  0.1159
  322HSD    CE1 3133   1.796   5.555   3.440 -0.2283  0.1358  0.3098
  322HSD    HE1 3134   1.710   5.498   3.475 -0.2971  1.3618  2.2705
  322HSD    NE2 3135   1.799   5.681   3.397 -0.7385 -0.0575  0.2945
  322HSD    CD2 3136   1.934   5.705   3.355 -0.2494 -0.5703 -0.0136
  322HSD    HD2 3137   1.959   5.806   3.329 -1.7560  0.2171  1.3742
  322HSD      C 3138   2.205   5.506   3.137  0.6878 -0.8626  0.1931
  322HSD      O 3139   2.310   5.539   3.077  0.5984  0.3109  0.5409
  323PHE      N 3140   2.074   5.526   3.092 -0.2187 -0.0461  0.2115
  323PHE     HN 3141   1.998   5.496   3.150  0.3840 -1.8567  0.1231
  323PHE     CA 3142   2.038   5.580   2.961  0.2413  0.4467 -0.3586
  323PHE     HA 3143   2.125   5.565   2.899 -0.5774 -1.4535 -1.1511
  323PHE     CB 3144   1.901   5.518   2.900 -0.0764 -0.9564 -0.3157
  323PHE    HB1 3145   1.862   5.572   2.812  0.2764  1.4190  0.9043
  323PHE    HB2 3146   1.829   5.533   2.985  1.0886  0.0024  0.5331
  323PHE     CG 3147   1.924   5.376   2.878  0.3345 -0.1659  0.6227
  323PHE    CD1 3148   1.973   5.331   2.755 -0.1404 -0.3982 -0.7112
  323PHE    HD1 3149   1.986   5.395   2.669 -1.2015  0.3632 -0.3274
  323PHE    CE1 3150   1.998   5.193   2.739  0.2235 -0.2012  0.0522
  323PHE    HE1 3151   2.037   5.166   2.642 -0.9479 -1.1062 -0.1952
  323PHE     CZ 3152   1.981   5.103   2.848  0.1081 -0.5661  0.8627
  323PHE     HZ 3153   2.009   5.001   2.824  0.4984  0.0825 -1.8273
  323PHE    CD2 3154   1.900   5.286   2.980 -0.2259 -0.6245  0.5020
  323PHE    HD2 3155   1.861   5.309   3.077  0.7596 -1.2390  1.0633
  323PHE    CE2 3156   1.933   5.150   2.966 -0.4141  0.4670  0.0394
  323PHE    HE2 3157   1.917   5.082   3.048  1.9920 -0.6062 -0.2994
  323PHE      C 3158   2.022   5.727   2.960  0.5840  0.0538  0.3430
  323PHE      O 3159   2.002   5.790   3.067 -0.0041  0.0475 -0.3552
  324THR      N 3160   2.026   5.790   2.843  0.3237 -0.1421  0.2734
  324THR     HN 3161   2.049   5.732   2.766  2.0107 -1.8658  1.9710
  324THR     CA 3162   2.030   5.937   2.835  0.4178 -0.0937  0.3856
  324THR     HA 3163   2.083   5.974   2.921 -1.0431  1.4794  0.6570
  324THR     CB 3164   2.076   5.997   2.703  0.5709  0.4422  0.3803
  324THR     HB 3165   2.043   6.102   2.688 -2.0291 -0.5838 -1.7186
  324THR    OG1 3166   2.035   5.928   2.586  0.0278  0.2456  0.7423
  324THR    HG1 3167   1.946   5.960   2.572  0.3356  0.4726 -0.9521
  324THR    CG2 3168   2.229   5.993   2.701 -0.1921 -0.1948  0.4926
  324THR   HG21 3169   2.258   6.044   2.607 -2.9865  2.5277  0.9479
  324THR   HG22 3170   2.273   5.892   2.713  1.2246  0.3087 -0.2203
  324THR   HG23 3171   2.279   6.058   2.776 -0.4342  3.5142 -2.2716
  324THR      C 3172   1.886   5.991   2.857 -0.2478 -0.2207  0.0297
  324THR      O 3173   1.787   5.945   2.799  0.0066  0.6556 -0.6488
  325CYS      N 3174   1.869   6.089   2.943 -0.2523  0.3724 -0.5080
  325CYS     HN 3175   1.945   6.125   2.997  0.2108 -0.8949 -0.2835
  325CYS     CA 3176   1.740   6.145   2.981  0.0921 -0.5634 -0.4482
  325CYS     HA 3177   1.668   6.065   2.978 -3.9071  2.2574  4.5145
  325CYS     CB 3178   1.755   6.199   3.127  1.0457 -0.0250  0.6781
  325CYS    HB1 3179   1.650   6.228   3.147  0.5349 -1.6614  0.4679
  325CYS    HB2 3180   1.814   6.292   3.146 -1.1743  2.0571 -1.7868
  325CYS     SG 3181   1.807   6.071   3.247  0.0137 -0.2270  0.0814
  325CYS    HG1 3182   1.930   6.057   3.200 -0.2819  2.2442 -1.6258
  325CYS      C 3183   1.694   6.245   2.876  0.3824  0.0694 -0.0265
  325CYS      O 3184   1.773   6.321   2.824 -0.6383 -0.4716 -0.4442
  326ALA      N 3185   1.560   6.257   2.846 -0.1357 -0.1108  0.2745
  326ALA     HN 3186   1.484   6.198   2.872 -0.0762  0.0900  0.9213
  326ALA     CA 3187   1.517   6.350   2.739 -0.1630 -0.0708 -0.2263
  326ALA     HA 3188   1.590   6.349   2.660  2.0963  1.3471  1.7403
  326ALA     CB 3189   1.374   6.325   2.686  0.1998  0.6156 -0.0324
  326ALA    HB1 3190   1.302   6.343   2.769  0.6362 -0.7147  0.6692
  326ALA    HB2 3191   1.382   6.221   2.647 -0.1642 -0.7616  3.1860
  326ALA    HB3 3192   1.343   6.391   2.603 -0.9172  0.8949  0.5935
  326ALA      C 3193   1.521   6.499   2.780  1.0922  0.4851 -0.8872
  326ALA      O 3194   1.531   6.578   2.688  0.3861 -0.2228  0.5285
  327THR      N 3195   1.520   6.536   2.907  0.7591 -0.1109  0.3103
  327THR     HN 3196   1.506   6.467   2.978  0.5112 -0.5633 -0.1794
  327THR     CA 3197   1.527   6.681   2.949 -0.0751  0.0052 -0.1730
  327THR     HA 3198   1.546   6.736   2.858  0.2174 -0.4537 -0.3943
  327THR     CB 3199   1.398   6.753   3.015  0.2358 -0.3215 -0.4779
  327THR     HB 3200   1.432   6.859   3.025  1.6756 -0.9627  2.5088
  327THR    OG1 3201   1.365   6.695   3.142 -0.6934  0.2571  0.7316
  327THR    HG1 3202   1.351   6.602   3.124 -0.7095  0.5392 -0.8493
  327THR    CG2 3203   1.282   6.735   2.921  0.7247  0.5865  0.2462
  327THR   HG21 3204   1.182   6.766   2.958  0.1174  2.0813 -2.3565
  327THR   HG22 3205   1.266   6.627   2.901 -0.4792  0.8882 -0.5349
  327THR   HG23 3206   1.311   6.775   2.821  1.9806 -0.6247  0.1072
  327THR      C 3207   1.648   6.699   3.035 -0.0242  0.4768  0.7210
  327THR      O 3208   1.691   6.618   3.113  0.2873 -0.3734  0.1523
  328ASP      N 3209   1.714   6.813   3.012 -0.2275  0.0680 -0.1405
  328ASP     HN 3210   1.674   6.888   2.959  0.4899 -0.2618 -1.1830
  328ASP     CA 3211   1.856   6.818   3.047 -0.4560  0.2621  0.6485
  328ASP     HA 3212   1.909   6.742   2.992  1.0344  0.7156  1.4141
  328ASP     CB 3213   1.916   6.964   2.995  0.7437  0.3119  0.1869
  328ASP    HB1 3214   1.918   6.945   2.886 -0.6564  0.9727  0.0172
  328ASP    HB2 3215   2.019   6.983   3.030  1.0115  0.5794 -0.7269
  328ASP     CG 3216   1.826   7.084   3.008 -0.0270 -1.1091  0.1732
  328ASP    OD1 3217   1.833   7.167   2.910 -0.1992 -0.3659 -0.0420
  328ASP    OD2 3218   1.761   7.110   3.112 -0.1802 -0.6071 -0.2423
  328ASP      C 3219   1.906   6.794   3.192  0.5663 -0.1072 -0.4648
  328ASP      O 3220   1.997   6.714   3.214 -0.4928 -0.2145  0.4724
  329THR      N 3221   1.837   6.860   3.287  0.4116 -0.2143 -0.2355
  329THR     HN 3222   1.771   6.929   3.258 -0.0225 -0.4456  0.1973
  329THR     CA 3223   1.872   6.861   3.439 -0.0074 -0.6292  0.7282
  329THR     HA 3224   1.975   6.890   3.445  0.3087 -1.2645 -1.0098
  329THR     CB 3225   1.771   6.942   3.521 -0.4113  0.5423  0.4125
  329THR     HB 3226   1.682   6.881   3.549 -0.3327  0.2861  0.1121
  329THR    OG1 3227   1.720   7.054   3.454 -0.0239 -0.1659 -0.1984
  329THR    HG1 3228   1.657   7.086   3.519  0.9908  0.6312  0.4306
  329THR    CG2 3229   1.833   6.985   3.652 -0.1356 -0.1038  0.4294
  329THR   HG21 3230   1.923   7.047   3.634 -0.7482  0.4253 -0.9178
  329THR   HG22 3231   1.872   6.897   3.709 -1.0238 -0.4243  0.5639
  329THR   HG23 3232   1.765   7.047   3.714 -0.4468  0.3503 -0.3560
  329THR      C 3233   1.877   6.726   3.502 -0.2870  0.1342  0.6343
  329THR      O 3234   1.960   6.703   3.592  0.1158  0.0060 -0.4232
  330LYS      N 3235   1.792   6.631   3.458  0.0361 -0.2566  0.4071
  330LYS     HN 3236   1.734   6.658   3.382  0.9769 -3.0988 -1.4572
  330LYS     CA 3237   1.795   6.490   3.485 -0.9069 -0.2515 -0.6782
  330LYS     HA 3238   1.791   6.485   3.593 -5.0962 -0.0292 -0.6441
  330LYS     CB 3239   1.674   6.415   3.419  0.3622 -1.1113  0.0606
  330LYS    HB1 3240   1.698   6.310   3.391 -0.1591 -1.5262  1.1345
  330LYS    HB2 3241   1.652   6.463   3.321  0.1984 -2.9455 -0.8701
  330LYS     CG 3242   1.550   6.425   3.510 -0.2347 -0.0972 -0.0088
  330LYS    HG1 3243   1.460   6.394   3.454 -0.3593  0.4496 -0.1196
  330LYS    HG2 3244   1.531   6.528   3.548  0.1121  0.1938 -0.6137
  330LYS     CD 3245   1.553   6.334   3.629 -0.3570  0.0322 -0.5599
  330LYS    HD1 3246   1.624   6.373   3.704 -0.3138  0.0513 -0.6112
  330LYS    HD2 3247   1.594   6.235   3.602  0.4815 -0.0144  0.8183
  330LYS     CE 3248   1.408   6.311   3.674  0.0237 -0.5576 -0.0734
  330LYS    HE1 3249   1.338   6.274   3.596 -0.6917 -0.6819  0.6140
  330LYS    HE2 3250   1.367   6.410   3.701 -2.1238 -0.9732 -1.5052
  330LYS     NZ 3251   1.422   6.222   3.792 -0.8707 -0.1423 -0.4472
  330LYS    HZ1 3252   1.503   6.262   3.844 -1.0571  0.2778 -0.4702
  330LYS    HZ2 3253   1.441   6.126   3.757  2.5389 -0.0270  0.6973
  330LYS    HZ3 3254   1.342   6.217   3.859 -1.0588 -0.6526 -0.7125
  330LYS      C 3255   1.917   6.416   3.460 -0.0485  0.1085  1.1224
  330LYS      O 3256   1.961   6.329   3.533 -0.5163  0.1613  0.2533
  331ASN      N 3257   1.980   6.443   3.341  0.1587 -0.8992 -0.2626
  331ASN     HN 3258   1.926   6.495   3.275 -1.3834 -0.5484  1.2186
  331ASN     CA 3259   2.109   6.393   3.311 -0.3746 -0.2124 -0.3632
  331ASN     HA 3260   2.116   6.286   3.309  1.9128 -0.0952 -0.9521
  331ASN     CB 3261   2.156   6.433   3.163 -0.0893 -0.4950  0.0648
  331ASN    HB1 3262   2.261   6.406   3.142  1.2190  3.2386  1.0345
  331ASN    HB2 3263   2.154   6.544   3.162 -0.0082 -0.4863  0.8295
  331ASN     CG 3264   2.068   6.383   3.056  0.5362  0.5329  0.3124
  331ASN    OD1 3265   2.080   6.260   3.031 -0.5149 -0.0933  0.0035
  331ASN    ND2 3266   1.983   6.461   2.992  0.4338 -0.0024 -0.0218
  331ASN   HD21 3267   1.914   6.418   2.933 -1.9243  1.7113  1.3195
  331ASN   HD22 3268   1.965   6.556   3.016  0.8412  0.4575 -1.4414
  331ASN      C 3269   2.222   6.436   3.404  0.0125 -0.4605  0.0417
  331ASN      O 3270   2.309   6.363   3.452  0.3791  0.4890 -0.3472
  332VAL      N 3271   2.217   6.569   3.433  0.0719  0.0668 -0.1920
  332VAL     HN 3272   2.162   6.636   3.383  1.5762  1.4407 -0.1079
  332VAL     CA 3273   2.304   6.634   3.527 -0.4880 -0.2930  0.2769
  332VAL     HA 3274   2.404   6.628   3.488 -1.8217  1.0827 -3.9023
  332VAL     CB 3275   2.276   6.782   3.524 -0.2315  0.1561  0.7596
  332VAL     HB 3276   2.175   6.804   3.565 -0.1299  3.0923 -0.3149
  332VAL    CG1 3277   2.385   6.860   3.599  0.0700  0.1881 -0.1652
  332VAL   HG11 3278   2.486   6.836   3.559 -0.5491 -1.6590 -0.7124
  332VAL   HG12 3279   2.389   6.825   3.704 -1.8175 -0.8278 -0.3790
  332VAL   HG13 3280   2.358   6.968   3.607  1.7849  0.6264  0.1066
  332VAL    CG2 3281   2.269   6.829   3.381  0.1857 -0.9035 -0.7280
  332VAL   HG21 3282   2.355   6.795   3.320  0.1458 -0.9240 -0.7728
  332VAL   HG22 3283   2.267   6.940   3.381  0.9275 -0.8865 -1.1691
  332VAL   HG23 3284   2.181   6.807   3.317 -0.7452  1.6825 -0.4443
  332VAL      C 3285   2.305   6.579   3.672  0.1355  0.2805  0.0968
  332VAL      O 3286   2.402   6.566   3.746  0.5417 -0.0316 -0.5859
  333GLN      N 3287   2.176   6.545   3.719 -0.8311  0.1647 -0.4523
  333GLN     HN 3288   2.100   6.595   3.679  1.4726  4.0726 -0.5203
  333GLN     CA 3289   2.156   6.457   3.836  0.4958  0.3199 -0.1113
  333GLN     HA 3290   2.207   6.511   3.915 -0.7048  2.8401 -0.9262
  333GLN     CB 3291   2.005   6.461   3.877 -0.5468 -0.8771 -0.6649
  333GLN    HB1 3292   1.939   6.422   3.797 -0.3864 -0.7242 -0.8749
  333GLN    HB2 3293   1.984   6.566   3.906  1.1032 -1.2044  1.9944
  333GLN     CG 3294   1.975   6.377   4.005 -0.0638 -0.0649  0.2622
  333GLN    HG1 3295   1.987   6.268   3.987 -0.1824 -0.5485  2.7505
  333GLN    HG2 3296   1.870   6.397   4.034 -0.1872 -1.6114  1.0224
  333GLN     CD 3297   2.066   6.415   4.127  0.0967 -0.1756  0.4905
  333GLN    OE1 3298   2.123   6.520   4.140 -0.2119 -0.4415  0.0045
  333GLN    NE2 3299   2.077   6.321   4.223  0.1828 -0.5110  0.1551
  333GLN   HE21 3300   2.033   6.232   4.214 -2.5797  0.3284  3.3814
  333GLN   HE22 3301   2.107   6.352   4.313 -0.0679 -0.7642  0.3251
  333GLN      C 3302   2.215   6.310   3.831  0.7779 -0.5390  0.1989
  333GLN      O 3303   2.260   6.263   3.935  0.3271 -0.4020  0.1589
  334PHE      N 3304   2.206   6.238   3.719 -0.8199  0.3232  0.5388
  334PHE     HN 3305   2.160   6.276   3.639 -0.9714  0.5839  0.7483
  334PHE     CA 3306   2.278   6.114   3.704 -0.3455 -0.2342  0.3816
  334PHE     HA 3307   2.252   6.064   3.795  3.2020 -1.1676  1.0406
  334PHE     CB 3308   2.220   6.037   3.582 -0.1997  0.2860  0.0590
  334PHE    HB1 3309   2.178   6.100   3.501 -0.4858  0.1918  0.1309
  334PHE    HB2 3310   2.129   5.989   3.623 -1.1709  3.0419  1.3394
  334PHE     CG 3311   2.312   5.925   3.530  0.2660  0.2729  0.5879
  334PHE    CD1 3312   2.334   5.913   3.391  0.6175  0.0392 -0.0005
  334PHE    HD1 3313   2.287   5.982   3.324  1.0437 -0.9790 -1.3977
  334PHE    CE1 3314   2.436   5.829   3.349  0.4734 -0.0929 -0.1162
  334PHE    HE1 3315   2.465   5.828   3.244  1.1814 -0.3266  0.0739
  334PHE     CZ 3316   2.494   5.735   3.436 -0.4626  0.1414 -0.4030
  334PHE     HZ 3317   2.562   5.662   3.395  2.3229  2.2301  0.2005
  334PHE    CD2 3318   2.374   5.834   3.619 -0.0065 -1.3094 -0.0212
  334PHE    HD2 3319   2.350   5.843   3.724 -2.7673  1.8900 -0.7665
  334PHE    CE2 3320   2.464   5.734   3.574 -0.2638  0.7227 -0.2437
  334PHE    HE2 3321   2.519   5.673   3.644 -1.0018 -0.8471 -0.9649
  334PHE      C 3322   2.431   6.129   3.710 -0.7043 -0.2323  0.1148
  334PHE      O 3323   2.493   6.056   3.786 -0.0500  0.7233 -0.0948
  335VAL      N 3324   2.487   6.235   3.649 -0.5743  0.2521  0.9854
  335VAL     HN 3325   2.445   6.293   3.579 -0.1180  0.8947  1.2372
  335VAL     CA 3326   2.633   6.265   3.666  0.5852 -0.5433 -0.6373
  335VAL     HA 3327   2.699   6.181   3.649  1.8768  0.2117  0.4815
  335VAL     CB 3328   2.694   6.357   3.563 -0.0699  0.3792  0.7693
  335VAL     HB 3329   2.642   6.454   3.546 -0.0335  0.2576 -0.0745
  335VAL    CG1 3330   2.839   6.394   3.588  0.1766 -0.2591 -0.1454
  335VAL   HG11 3331   2.852   6.463   3.675  0.9307 -0.1240 -0.3582
  335VAL   HG12 3332   2.899   6.440   3.506  0.0611  1.5397  0.7244
  335VAL   HG13 3333   2.889   6.299   3.617  0.3435 -0.2022 -0.2435
  335VAL    CG2 3334   2.680   6.284   3.421 -0.4319 -0.5445 -0.1641
  335VAL   HG21 3335   2.737   6.189   3.413 -0.6244 -0.7602  0.9024
  335VAL   HG22 3336   2.727   6.351   3.346 -0.6375 -0.2885 -0.0645
  335VAL   HG23 3337   2.575   6.269   3.386 -0.4544 -0.8952  0.0468
  335VAL      C 3338   2.670   6.302   3.814 -0.8634  0.1066  0.2612
  335VAL      O 3339   2.754   6.233   3.876 -0.5338  0.5178  0.7319
  336PHE      N 3340   2.599   6.394   3.880  0.4392  0.3605 -0.3248
  336PHE     HN 3341   2.544   6.456   3.823 -1.1357  0.8413  1.6134
  336PHE     CA 3342   2.602   6.409   4.026  0.1637 -0.1258  0.1890
  336PHE     HA 3343   2.700   6.452   4.042  0.5760  0.9404 -3.9790
  336PHE     CB 3344   2.509   6.521   4.059  0.0005  0.0629 -0.5965
  336PHE    HB1 3345   2.402   6.497   4.041 -0.6239  1.4779  0.9217
  336PHE    HB2 3346   2.542   6.611   4.002 -1.4686  0.5102 -0.7888
  336PHE     CG 3347   2.506   6.565   4.209 -0.5697  0.5257 -0.0507
  336PHE    CD1 3348   2.403   6.511   4.286 -0.0271 -0.3826  0.8233
  336PHE    HD1 3349   2.340   6.439   4.237 -0.1513 -0.6191  1.3217
  336PHE    CE1 3350   2.387   6.539   4.420 -0.1425 -0.2031  0.0198
  336PHE    HE1 3351   2.306   6.494   4.475 -0.3446  1.6321  1.3125
  336PHE     CZ 3352   2.471   6.634   4.479  0.4932 -0.1344 -0.9192
  336PHE     HZ 3353   2.466   6.665   4.582  3.3798 -1.1856 -0.3681
  336PHE    CD2 3354   2.592   6.658   4.270 -0.0523  0.4473  0.4309
  336PHE    HD2 3355   2.683   6.684   4.218  0.5461 -2.8603 -0.3777
  336PHE    CE2 3356   2.585   6.685   4.406  0.3530 -0.2834 -0.1664
  336PHE    HE2 3357   2.651   6.748   4.462 -0.6859 -1.5850  2.7097
  336PHE      C 3358   2.584   6.288   4.118 -0.1649  0.4295  0.6888
  336PHE      O 3359   2.661   6.272   4.214  0.0229  0.3208  0.9982
  337ASP      N 3360   2.483   6.209   4.100 -0.6785  0.4982 -0.7142
  337ASP     HN 3361   2.422   6.244   4.029  0.3771  1.8893 -0.9922
  337ASP     CA 3362   2.459   6.080   4.164 -0.0927 -0.0288 -0.7613
  337ASP     HA 3363   2.461   6.104   4.269 -0.2548 -0.3005 -0.6952
  337ASP     CB 3364   2.322   6.021   4.113  0.0379 -0.7803 -0.2689
  337ASP    HB1 3365   2.324   6.009   4.003 -1.6285  0.3140 -0.4617
  337ASP    HB2 3366   2.243   6.097   4.133  0.5936 -0.7509  2.1545
  337ASP     CG 3367   2.276   5.903   4.198  0.1276 -0.4020  0.4080
  337ASP    OD1 3368   2.236   5.804   4.138 -0.6021  0.1131  0.1709
  337ASP    OD2 3369   2.275   5.914   4.325 -0.3649  0.1554  0.0748
  337ASP      C 3370   2.572   5.979   4.149  0.0168  0.1215 -0.3907
  337ASP      O 3371   2.613   5.931   4.258  0.5088  0.2305 -0.0254
  338ALA      N 3372   2.631   5.953   4.033 -0.8661  0.2915  0.1224
  338ALA     HN 3373   2.604   5.998   3.948  0.1755 -3.9729 -2.7999
  338ALA     CA 3374   2.753   5.870   4.012  0.4016 -0.0379 -0.1501
  338ALA     HA 3375   2.737   5.773   4.056  1.8702 -1.2282 -2.0603
  338ALA     CB 3376   2.775   5.841   3.857  0.7601 -0.8484  0.2693
  338ALA    HB1 3377   2.796   5.933   3.798 -0.5567  0.0507  1.1148
  338ALA    HB2 3378   2.682   5.788   3.827  0.9749 -0.7420 -0.6039
  338ALA    HB3 3379   2.865   5.777   3.851  2.6483  1.6994 -0.2006
  338ALA      C 3380   2.876   5.924   4.080 -0.1001 -0.6066 -0.1871
  338ALA      O 3381   2.954   5.856   4.144  0.3695 -0.0638 -0.0409
  339VAL      N 3382   2.889   6.062   4.074  0.5630 -0.6261  0.1925
  339VAL     HN 3383   2.837   6.118   4.010  1.7863 -1.1238 -1.2961
  339VAL     CA 3384   3.000   6.141   4.137 -0.4436  0.5277  0.2341
  339VAL     HA 3385   3.086   6.080   4.113  1.7382  3.0313  1.2178
  339VAL     CB 3386   3.024   6.280   4.079  0.0826  0.3525 -0.4188
  339VAL     HB 3387   2.925   6.323   4.054  0.3120  0.3604 -1.3285
  339VAL    CG1 3388   3.097   6.373   4.177 -1.3696 -0.7201  0.9685
  339VAL   HG11 3389   3.102   6.471   4.125  0.1192 -1.0596  0.4183
  339VAL   HG12 3390   3.201   6.339   4.195 -1.3505  0.5703  3.7276
  339VAL   HG13 3391   3.045   6.392   4.273  1.9034  4.6826  2.1230
  339VAL    CG2 3392   3.108   6.260   3.951 -0.1381 -0.1517  0.2019
  339VAL   HG21 3393   3.050   6.202   3.877  0.2216  2.1090 -2.0262
  339VAL   HG22 3394   3.200   6.202   3.974  0.6215  1.1796  0.6387
  339VAL   HG23 3395   3.128   6.361   3.907 -0.7351  1.0506  2.5243
  339VAL      C 3396   3.002   6.140   4.288  0.0390  0.7043 -0.8070
  339VAL      O 3397   3.104   6.108   4.345 -0.2656 -0.2655 -0.1046
  340THR      N 3398   2.884   6.167   4.352 -0.4099  0.8727  0.5976
  340THR     HN 3399   2.803   6.186   4.297 -1.4214 -3.3478  0.2267
  340THR     CA 3400   2.863   6.152   4.497  0.0219 -0.3895  0.0546
  340THR     HA 3401   2.927   6.217   4.555  1.4999 -0.3566 -1.5233
  340THR     CB 3402   2.714   6.182   4.531  0.8991 -0.1813  0.8071
  340THR     HB 3403   2.643   6.123   4.468 -0.4675  2.1010  0.0942
  340THR    OG1 3404   2.692   6.318   4.515  0.1137  0.0149  0.0171
  340THR    HG1 3405   2.667   6.338   4.424 -1.8541 -1.8811  0.0606
  340THR    CG2 3406   2.686   6.153   4.674  0.0324 -0.6097 -0.2750
  340THR   HG21 3407   2.704   6.045   4.692  0.4987 -0.8385 -1.9802
  340THR   HG22 3408   2.582   6.174   4.707  0.5506 -0.5012  1.3640
  340THR   HG23 3409   2.757   6.208   4.739 -1.2878  1.2395 -0.3295
  340THR      C 3410   2.898   6.015   4.554 -0.1120 -0.4053  1.0473
  340THR      O 3411   2.955   5.997   4.662 -0.5736  0.7188 -0.9730
  341ASP      N 3412   2.853   5.906   4.479 -0.3979 -0.3441  0.0187
  341ASP     HN 3413   2.812   5.916   4.389 -2.8262 -3.5775  0.5446
  341ASP     CA 3414   2.878   5.766   4.515 -0.1583  0.3562  0.7494
  341ASP     HA 3415   2.831   5.761   4.612 -1.9808 -0.0546 -0.1213
  341ASP     CB 3416   2.799   5.674   4.416  0.1059  0.8249  0.1330
  341ASP    HB1 3417   2.835   5.724   4.323 -0.5626 -1.3103 -1.3615
  341ASP    HB2 3418   2.692   5.701   4.427 -0.0686  0.0552  0.4102
  341ASP     CG 3419   2.810   5.530   4.418 -0.2874  0.4937  0.5973
  341ASP    OD1 3420   2.925   5.488   4.420 -0.0250 -0.8482  0.1010
  341ASP    OD2 3421   2.715   5.452   4.408 -0.2974  0.1948  0.7200
  341ASP      C 3422   3.040   5.743   4.522  0.9342 -0.7184  0.4782
  341ASP      O 3423   3.086   5.692   4.620  0.0014  0.7794 -0.1353
  342VAL      N 3424   3.112   5.794   4.416  0.2688  0.4611 -0.0950
  342VAL     HN 3425   3.066   5.806   4.329  2.0300 -1.1864 -1.3253
  342VAL     CA 3426   3.258   5.792   4.410  0.1846 -0.6515  1.2985
  342VAL     HA 3427   3.284   5.688   4.425 -0.1558 -1.2198 -1.5839
  342VAL     CB 3428   3.297   5.837   4.264 -0.8457  0.4360 -0.1479
  342VAL     HB 3429   3.202   5.883   4.230 -1.5778 -2.9124 -3.4180
  342VAL    CG1 3430   3.431   5.924   4.246 -0.8957  0.1189  0.3444
  342VAL   HG11 3431   3.505   5.856   4.293 -1.2887 -1.6337 -1.4416
  342VAL   HG12 3432   3.419   6.016   4.308  0.2774 -0.0978  0.9284
  342VAL   HG13 3433   3.458   5.947   4.141  2.1874 -0.1176  0.9773
  342VAL    CG2 3434   3.306   5.705   4.189 -0.8129  0.0668  0.1549
  342VAL   HG21 3435   3.363   5.634   4.252 -0.1180 -1.2669 -1.8657
  342VAL   HG22 3436   3.357   5.714   4.091  2.7367  0.2551  1.8499
  342VAL   HG23 3437   3.208   5.654   4.195 -0.0807 -1.7203 -1.8192
  342VAL      C 3438   3.335   5.864   4.514 -0.2858  0.7670  0.5445
  342VAL      O 3439   3.432   5.810   4.570 -0.0625  0.2014 -0.0567
  343ILE      N 3440   3.290   5.978   4.547  0.0943  0.4755 -0.1431
  343ILE     HN 3441   3.216   6.020   4.495 -0.1130  0.7568  0.3637
  343ILE     CA 3442   3.342   6.056   4.657  0.5893 -0.3927 -0.3499
  343ILE     HA 3443   3.449   6.067   4.647  1.0041 -1.6787  2.1041
  343ILE     CB 3444   3.271   6.195   4.651 -0.1500  0.0514 -0.6788
  343ILE     HB 3445   3.162   6.171   4.654 -0.2965  0.7220 -0.6391
  343ILE    CG2 3446   3.310   6.283   4.771 -0.0656 -0.0949 -0.4339
  343ILE   HG21 3447   3.313   6.220   4.862 -2.5378 -1.4992 -1.2323
  343ILE   HG22 3448   3.239   6.366   4.793 -0.4125  0.2208 -2.5003
  343ILE   HG23 3449   3.407   6.333   4.751  0.5380 -0.4550  1.4652
  343ILE    CG1 3450   3.306   6.279   4.521 -0.5616  0.1095 -0.1142
  343ILE   HG11 3451   3.306   6.211   4.433  1.6795  0.9287 -0.8316
  343ILE   HG12 3452   3.415   6.302   4.527  0.1614 -2.6688 -0.8729
  343ILE     CD 3453   3.211   6.396   4.504  0.4870  0.1186 -0.3457
  343ILE    HD1 3454   3.210   6.464   4.591  3.2341  0.2598 -0.3263
  343ILE    HD2 3455   3.109   6.357   4.485  0.0316  0.6577  0.8893
  343ILE    HD3 3456   3.238   6.448   4.410 -1.2358 -0.0872 -0.9936
  343ILE      C 3457   3.320   5.989   4.796 -0.3334 -0.3518  0.3866
  343ILE      O 3458   3.418   5.969   4.863 -0.2112 -0.5031  0.6537
  344ILE      N 3459   3.198   5.942   4.824 -0.2352  0.2393  0.7526
  344ILE     HN 3460   3.119   5.944   4.762 -2.0756  0.2260  2.9719
  344ILE     CA 3461   3.184   5.850   4.947 -0.2869  0.3254  0.7792
  344ILE     HA 3462   3.226   5.892   5.037  1.6024 -1.5470  0.8429
  344ILE     CB 3463   3.034   5.833   4.980 -0.1265  0.7866  0.2381
  344ILE     HB 3464   2.975   5.793   4.895  2.2110 -0.9846 -0.6478
  344ILE    CG2 3465   3.016   5.729   5.091  0.1381  0.4975 -0.1924
  344ILE   HG21 3466   2.925   5.758   5.149  0.7945  0.9506  0.6368
  344ILE   HG22 3467   3.097   5.741   5.166  1.2493  1.2370 -1.4830
  344ILE   HG23 3468   3.002   5.624   5.056 -0.1746  0.0927  1.0637
  344ILE    CG1 3469   2.989   5.969   5.035 -0.3434 -0.0710 -0.4856
  344ILE   HG11 3470   3.027   6.045   4.963  1.0641  0.7793  1.0813
  344ILE   HG12 3471   3.033   5.991   5.135  2.2636 -1.0600 -1.3175
  344ILE     CD 3472   2.838   5.997   5.041  0.1228 -0.0907 -0.2380
  344ILE    HD1 3473   2.793   5.916   5.102  1.4415  0.6493  1.8135
  344ILE    HD2 3474   2.795   5.976   4.941 -0.2839 -2.4143  0.3610
  344ILE    HD3 3475   2.819   6.100   5.078 -1.1834 -0.6527  0.7390
  344ILE      C 3476   3.263   5.718   4.933 -0.5904 -0.4362 -0.1677
  344ILE      O 3477   3.324   5.679   5.032  0.1683 -0.2858  0.3707
  345LYS      N 3478   3.270   5.634   4.823 -0.3738  0.5492  0.8178
  345LYS     HN 3479   3.213   5.654   4.744  0.0722  0.9859  0.5945
  345LYS     CA 3480   3.349   5.514   4.800 -0.4078  0.0973 -0.4071
  345LYS     HA 3481   3.308   5.429   4.853  0.5372  0.4625  0.9618
  345LYS     CB 3482   3.345   5.466   4.653 -0.3837  0.5036  0.2861
  345LYS    HB1 3483   3.434   5.407   4.621 -0.4722 -0.0544  1.0410
  345LYS    HB2 3484   3.355   5.557   4.590  0.7611  1.2187  1.4447
  345LYS     CG 3485   3.207   5.399   4.608  0.5229 -0.0205 -0.1533
  345LYS    HG1 3486   3.197   5.425   4.500 -2.7190 -2.0386 -0.5012
  345LYS    HG2 3487   3.131   5.462   4.659  0.1548 -0.7311  0.1862
  345LYS     CD 3488   3.189   5.257   4.646 -0.7876  1.2665 -0.4463
  345LYS    HD1 3489   3.225   5.244   4.750  0.9160 -3.2710 -1.3933
  345LYS    HD2 3490   3.264   5.199   4.588 -1.0928 -1.2949  1.5509
  345LYS     CE 3491   3.048   5.204   4.618 -0.2129  0.0903 -0.7412
  345LYS    HE1 3492   2.976   5.263   4.678 -1.2648 -2.2486  0.4586
  345LYS    HE2 3493   3.043   5.095   4.642  1.2360 -0.4245 -2.5670
  345LYS     NZ 3494   3.008   5.219   4.475  0.1642  0.1802  0.4080
  345LYS    HZ1 3495   2.988   5.321   4.470  0.5502  0.3868  2.3145
  345LYS    HZ2 3496   2.930   5.159   4.442 -1.0550  2.9015 -2.1767
  345LYS    HZ3 3497   3.091   5.199   4.416  1.5542 -0.5223  2.4918
  345LYS      C 3498   3.497   5.527   4.839 -0.2892 -0.6729 -0.1690
  345LYS      O 3499   3.553   5.453   4.917 -0.3389  0.0539 -0.1340
  346ASN      N 3500   3.559   5.630   4.786 -0.5741 -0.3576 -0.9405
  346ASN     HN 3501   3.511   5.678   4.713  0.4989  0.3162 -1.2228
  346ASN     CA 3502   3.698   5.664   4.809  0.2849  0.0359  0.4718
  346ASN     HA 3503   3.756   5.573   4.803 -0.5792 -0.4686 -0.9316
  346ASN     CB 3504   3.732   5.751   4.689  0.0552  0.4310  0.4330
  346ASN    HB1 3505   3.836   5.790   4.700 -0.8520  3.2123 -0.2215
  346ASN    HB2 3506   3.675   5.846   4.682  0.7860  0.8781  0.4167
  346ASN     CG 3507   3.738   5.668   4.559 -0.0500 -0.5701  0.2797
  346ASN    OD1 3508   3.817   5.570   4.556 -0.3184  0.0075  0.1592
  346ASN    ND2 3509   3.653   5.706   4.461  0.0536  0.3649  0.2066
  346ASN   HD21 3510   3.659   5.660   4.373  1.7948  1.4955 -0.3090
  346ASN   HD22 3511   3.575   5.766   4.480 -3.1496 -3.1373 -0.6912
  346ASN      C 3512   3.727   5.724   4.938  0.0809  0.2861  0.6407
  346ASN      O 3513   3.836   5.706   4.987  0.2314  0.4150 -0.4290
  347ASN      N 3514   3.626   5.784   5.005  0.4198 -0.2804  0.4462
  347ASN     HN 3515   3.532   5.777   4.972  0.0286 -2.3008  1.8138
  347ASN     CA 3516   3.653   5.821   5.141  0.3218  0.8900  0.1502
  347ASN     HA 3517   3.758   5.842   5.152  0.9718 -0.0194 -3.1749
  347ASN     CB 3518   3.585   5.953   5.188  0.1898  0.3202  0.8486
  347ASN    HB1 3519   3.600   5.974   5.297 -0.5774 -0.1015  1.0462
  347ASN    HB2 3520   3.476   5.952   5.167  0.2904  0.9120  0.2860
  347ASN     CG 3521   3.631   6.073   5.109 -0.1884  0.1804  0.6719
  347ASN    OD1 3522   3.739   6.075   5.046  0.0568 -0.4726 -0.1035
  347ASN    ND2 3523   3.542   6.178   5.106  0.0600 -0.3008 -0.5131
  347ASN   HD21 3524   3.561   6.254   5.045 -3.6383  1.7936  0.6572
  347ASN   HD22 3525   3.445   6.170   5.128 -0.2288  1.1562 -1.1380
  347ASN      C 3526   3.627   5.707   5.247  0.7090 -0.0612  0.0893
  347ASN      O 3527   3.695   5.702   5.351 -0.2172 -0.0591  0.0140
  348LEU      N 3528   3.530   5.615   5.220  0.4821  0.8666  0.1356
  348LEU     HN 3529   3.466   5.621   5.145 -0.0845 -3.8064 -0.0874
  348LEU     CA 3530   3.518   5.488   5.293 -0.5075  0.0806 -0.1563
  348LEU     HA 3531   3.501   5.509   5.398 -0.4663  1.5404 -0.4269
  348LEU     CB 3532   3.401   5.394   5.237 -0.8357  0.1845  0.1970
  348LEU    HB1 3533   3.418   5.287   5.260  1.1319  0.4678  0.2970
  348LEU    HB2 3534   3.403   5.396   5.126  0.4702 -1.6579  0.1394
  348LEU     CG 3535   3.264   5.450   5.280 -0.0800  0.1659  0.8395
  348LEU     HG 3536   3.260   5.560   5.268 -0.6940 -0.0263 -1.2738
  348LEU    CD1 3537   3.139   5.403   5.184 -0.0137 -0.7750  0.0351
  348LEU   HD11 3538   3.052   5.461   5.219  0.4187 -0.1565  0.1023
  348LEU   HD12 3539   3.115   5.296   5.200 -2.7848 -0.0486  1.2185
  348LEU   HD13 3540   3.159   5.426   5.077  0.4129  0.9249  0.4519
  348LEU    CD2 3541   3.235   5.403   5.416  0.2796  0.2913 -0.7010
  348LEU   HD21 3542   3.311   5.437   5.489  1.5194  0.0315 -1.8239
  348LEU   HD22 3543   3.246   5.292   5.410  0.5764  0.3518 -1.3251
  348LEU   HD23 3544   3.131   5.430   5.445  0.3172 -0.1297 -0.1519
  348LEU      C 3545   3.656   5.414   5.286 -0.3370  0.0169  0.1615
  348LEU      O 3546   3.717   5.369   5.383 -0.0896 -0.5900  0.5033
  349LYS      N 3547   3.710   5.413   5.162  0.4212 -0.6792 -0.2938
  349LYS     HN 3548   3.660   5.451   5.084 -0.4478 -3.6208 -1.3176
  349LYS     CA 3549   3.832   5.338   5.138  0.9603 -0.7854 -0.5131
  349LYS     HA 3550   3.816   5.239   5.179  0.5799 -1.8245 -2.9854
  349LYS     CB 3551   3.873   5.337   4.990 -0.2423  0.1546  0.8850
  349LYS    HB1 3552   3.977   5.301   4.977 -0.9559 -0.8605 -3.6303
  349LYS    HB2 3553   3.866   5.436   4.941 -0.0287 -0.4741 -0.4755
  349LYS     CG 3554   3.800   5.233   4.896  0.5451 -0.1994  0.1653
  349LYS    HG1 3555   3.689   5.226   4.909  0.7269 -0.2249  1.9864
  349LYS    HG2 3556   3.838   5.129   4.905 -0.2603 -0.6331 -1.1591
  349LYS     CD 3557   3.822   5.268   4.752  1.0292 -0.0909  0.2364
  349LYS    HD1 3558   3.928   5.255   4.722  1.2424 -2.6659  1.8088
  349LYS    HD2 3559   3.802   5.376   4.735  1.0000 -0.2347 -0.6920
  349LYS     CE 3560   3.733   5.183   4.667  0.1596  0.3954 -0.0507
  349LYS    HE1 3561   3.625   5.204   4.683  0.0818 -1.5117  2.5482
  349LYS    HE2 3562   3.736   5.075   4.690 -0.3727 -0.0750 -1.9760
  349LYS     NZ 3563   3.759   5.202   4.518 -0.0115 -0.2526 -0.6604
  349LYS    HZ1 3564   3.725   5.114   4.475 -1.0388 -0.2038  0.0342
  349LYS    HZ2 3565   3.861   5.213   4.498 -0.1559  0.6826 -0.9154
  349LYS    HZ3 3566   3.708   5.278   4.470 -1.8298 -2.5008 -2.5215
  349LYS      C 3567   3.956   5.392   5.215 -0.0462 -0.6032  0.1115
  349LYS      O 3568   4.042   5.318   5.264 -0.2872 -0.6566 -0.0744
  350ASP      N 3569   3.968   5.529   5.225 -0.4558 -0.0465  0.0459
  350ASP     HN 3570   3.902   5.580   5.170  0.3363  1.8552  0.7800
  350ASP     CA 3571   4.066   5.606   5.291 -0.3235 -0.2042 -0.7191
  350ASP     HA 3572   4.162   5.558   5.300 -0.2440  0.0430 -0.1826
  350ASP     CB 3573   4.063   5.738   5.221  0.4536 -0.1967  0.3025
  350ASP    HB1 3574   4.105   5.816   5.288 -1.5041  1.7692 -0.6720
  350ASP    HB2 3575   3.956   5.757   5.199  0.0680  0.1381  2.2735
  350ASP     CG 3576   4.159   5.729   5.101 -0.3554 -0.6196  0.3736
  350ASP    OD1 3577   4.240   5.636   5.091  0.0782 -0.6499  0.5397
  350ASP    OD2 3578   4.162   5.832   5.027  0.3275 -0.8444 -0.4144
  350ASP      C 3579   4.034   5.629   5.441  0.0383 -0.1714  0.0162
  350ASP      O 3580   4.117   5.673   5.518 -0.4178 -0.5434 -0.6845
  351CYS      N 3581   3.922   5.580   5.486  0.1059 -0.0078  0.0709
  351CYS     HN 3582   3.848   5.569   5.420 -1.5000  0.0626  1.7922
  351CYS     CA 3583   3.895   5.571   5.629  0.4936 -0.0691 -0.0842
  351CYS     HA 3584   3.951   5.638   5.692  0.0411  0.1595  0.0842
  351CYS     CB 3585   3.747   5.624   5.652 -0.4032 -0.2347  0.4562
  351CYS    HB1 3586   3.722   5.596   5.757 -0.1504  0.0131  0.5848
  351CYS    HB2 3587   3.672   5.572   5.589 -1.2442 -1.0930  2.0969
  351CYS     SG 3588   3.745   5.801   5.642  0.0140 -0.3741  0.4461
  351CYS    HG1 3589   3.749   5.816   5.510  1.7627  0.3003  0.5497
  351CYS      C 3590   3.904   5.431   5.691  0.0018 -0.4983  0.0840
  351CYS      O 3591   3.896   5.415   5.815 -0.0192  0.1344  0.4218
  352GLY      N 3592   3.933   5.329   5.607 -0.1596  0.2981  0.0286
  352GLY     HN 3593   3.933   5.344   5.509 -1.8534 -4.2717 -0.9060
  352GLY     CA 3594   3.939   5.193   5.654  0.5378 -0.6990 -0.2266
  352GLY    HA1 3595   3.986   5.198   5.751  0.4567  3.9152 -0.2057
  352GLY    HA2 3596   3.999   5.131   5.589  2.0879  0.4203  0.0805
  352GLY      C 3597   3.810   5.129   5.677  0.2572  0.4937  0.3039
  352GLY      O 3598   3.801   5.034   5.758 -0.6047 -0.1601 -0.4174
  353LEU      N 3599   3.709   5.172   5.594 -0.0149 -0.4057 -0.0634
  353LEU     HN 3600   3.738   5.225   5.515 -1.3818 -0.3598 -0.5445
  353LEU     CA 3601   3.569   5.131   5.600 -0.6810  0.8355 -0.0819
  353LEU     HA 3602   3.555   5.052   5.672 -0.2752  1.4211  0.6548
  353LEU     CB 3603   3.472   5.243   5.644 -0.1850  0.6250 -0.4966
  353LEU    HB1 3604   3.368   5.205   5.636 -0.3624  1.5295 -3.4843
  353LEU    HB2 3605   3.478   5.331   5.577  1.4442  0.2058 -0.9414
  353LEU     CG 3606   3.500   5.294   5.786 -0.3898 -0.6775  0.4064
  353LEU     HG 3607   3.607   5.321   5.792 -0.3236 -0.8759  0.1527
  353LEU    CD1 3608   3.401   5.411   5.812  0.1440 -0.1906 -0.7430
  353LEU   HD11 3609   3.416   5.470   5.905  0.5236 -0.5797 -0.5560
  353LEU   HD12 3610   3.295   5.379   5.799 -0.4164  1.6649 -1.0653
  353LEU   HD13 3611   3.418   5.479   5.726 -1.2310 -0.5542 -1.3408
  353LEU    CD2 3612   3.493   5.193   5.893 -0.2169  0.7429  0.1422
  353LEU   HD21 3613   3.393   5.144   5.898  0.5745 -1.0207 -0.3590
  353LEU   HD22 3614   3.514   5.229   5.996 -0.7466 -1.1953  0.9850
  353LEU   HD23 3615   3.568   5.118   5.861  0.4110  1.9956 -1.4534
  353LEU      C 3616   3.521   5.074   5.468  0.5299  0.0651 -0.3438
  353LEU      O 3617   3.402   5.058   5.440  0.1821 -0.7464 -0.0947
  354PHE      N 3618   3.613   5.041   5.378 -0.0009  0.3001  0.2226
  354PHE     HN 3619   3.711   5.054   5.395 -0.0370  1.2584 -0.2886
  354PHE     CA 3620   3.574   4.971   5.256 -0.0470 -0.5397  0.1479
  354PHE     HA 3621   3.468   4.955   5.260  0.0940 -1.3388  1.1234
  354PHE     CB 3622   3.604   5.059   5.137  0.6995 -0.3709  0.2125
  354PHE    HB1 3623   3.713   5.062   5.119  0.4616 -0.0757 -1.3781
  354PHE    HB2 3624   3.578   5.165   5.161  0.0435 -1.0850  3.0074
  354PHE     CG 3625   3.535   5.010   5.005 -0.1021  0.4566 -0.0152
  354PHE    CD1 3626   3.605   4.912   4.922  0.3321  0.3943 -0.2299
  354PHE    HD1 3627   3.688   4.858   4.965 -0.5419 -1.7961 -1.1816
  354PHE    CE1 3628   3.538   4.865   4.815 -0.2202  0.0791  0.2236
  354PHE    HE1 3629   3.586   4.795   4.748 -2.2381 -1.4943  0.3003
  354PHE     CZ 3630   3.409   4.906   4.785  0.0274 -0.6286  0.3124
  354PHE     HZ 3631   3.365   4.881   4.689 -0.4136  1.4115 -0.0633
  354PHE    CD2 3632   3.404   5.042   4.979 -0.2649  0.0999 -0.4428
  354PHE    HD2 3633   3.343   5.104   5.043 -0.3588 -0.7640  0.3204
  354PHE    CE2 3634   3.338   4.986   4.874  0.9010 -0.1687 -0.6339
  354PHE    HE2 3635   3.236   5.006   4.845  1.2523  0.2745 -1.5946
  354PHE      C 3636   3.650   4.833   5.253  0.3403 -0.0814  0.5113
  354PHE    OT1 3637   3.769   4.832   5.228  0.0621  0.1212 -0.4628
  354PHE    OT2 3638   3.589   4.725   5.290  0.0656 -0.2105 -0.1625
    2SER    CAY 3639   6.327   5.962  14.517  0.8725  0.0681 -0.4366
    2SER    HY1 3640   6.372   5.971  14.618  0.4683 -1.4153 -0.0964
    2SER    HY2 3641   6.400   5.936  14.437 -0.9024 -2.1325 -1.4491
    2SER    HY3 3642   6.256   5.877  14.511 -2.2634  2.4147  0.6211
    2SER     CY 3643   6.260   6.094  14.471  0.3277 -0.2571 -0.2965
    2SER     OY 3644   6.240   6.120  14.352  0.0388 -0.0077 -0.0806
    2SER      N 3645   6.219   6.176  14.575  0.0435  0.5965  0.1507
    2SER     HN 3646   6.210   6.141  14.668 -0.9595 -0.7392 -0.4301
    2SER     CA 3647   6.164   6.309  14.549 -0.5390  0.1935 -0.0232
    2SER     HA 3648   6.125   6.296  14.449  2.7824 -0.2150 -1.4325
    2SER     CB 3649   6.058   6.354  14.648 -0.1481 -0.2110 -0.9176
    2SER    HB1 3650   5.965   6.294  14.645 -0.5751  0.1074  2.4715
    2SER    HB2 3651   6.021   6.452  14.612  1.1917  0.5031 -0.4075
    2SER     OG 3652   6.110   6.366  14.779 -0.2576  0.1036  0.0482
    2SER    HG1 3653   6.145   6.280  14.802  0.9818  0.6781  0.3578
    2SER      C 3654   6.280   6.411  14.552 -0.6945 -0.0887 -0.3250
    2SER      O 3655   6.401   6.381  14.589  0.8406 -0.6794 -0.4119
    3GLU      N 3656   6.249   6.537  14.516  0.2781  0.3018  0.4314
    3GLU     HN 3657   6.157   6.565  14.490  0.5865  2.3873  1.3695
    3GLU     CA 3658   6.348   6.652  14.510  0.0596  0.5979 -0.1204
    3GLU     HA 3659   6.427   6.631  14.440  0.1631  0.3385  0.0738
    3GLU     CB 3660   6.283   6.779  14.466 -0.0489 -0.4973  0.1775
    3GLU    HB1 3661   6.351   6.867  14.468 -1.4832  0.6713  0.4170
    3GLU    HB2 3662   6.200   6.806  14.536 -0.4813  1.0837 -0.8754
    3GLU     CG 3663   6.226   6.780  14.324 -0.2832  0.1770 -0.3973
    3GLU    HG1 3664   6.148   6.702  14.311 -0.8493  0.8208 -0.9577
    3GLU    HG2 3665   6.322   6.761  14.270 -0.4424  1.6158 -1.2259
    3GLU     CD 3666   6.165   6.915  14.282  0.7098  0.4988 -0.2497
    3GLU    OE1 3667   6.061   6.957  14.339  0.2530 -0.0425  0.7538
    3GLU    OE2 3668   6.220   6.973  14.185 -0.1087  0.1547  0.2747
    3GLU      C 3669   6.420   6.674  14.648  0.6876 -0.4408 -0.1330
    3GLU      O 3670   6.543   6.689  14.670 -0.5113  0.4025 -1.0346
    4LEU      N 3671   6.335   6.672  14.751  0.7167  0.0515  0.8822
    4LEU     HN 3672   6.242   6.659  14.720  0.8869  0.7801  0.0208
    4LEU     CA 3673   6.351   6.666  14.895  0.3213 -1.3925 -0.3551
    4LEU     HA 3674   6.411   6.750  14.927  1.7137 -2.7706  0.7940
    4LEU     CB 3675   6.212   6.673  14.957  0.0285  0.6618  0.8875
    4LEU    HB1 3676   6.162   6.582  14.919  1.2342  0.9327 -1.5730
    4LEU    HB2 3677   6.151   6.757  14.917  2.6742  2.5380  0.5468
    4LEU     CG 3678   6.210   6.668  15.106  0.8963  0.5963  0.7074
    4LEU     HG 3679   6.244   6.570  15.147 -2.3459 -1.1943 -0.4728
    4LEU    CD1 3680   6.302   6.771  15.171  0.0616  0.1817  0.1927
    4LEU   HD11 3681   6.286   6.757  15.280  2.1709  0.2259  0.5533
    4LEU   HD12 3682   6.264   6.873  15.150  0.3606  0.3066  0.2574
    4LEU   HD13 3683   6.409   6.769  15.141  0.4788  2.6161  1.2297
    4LEU    CD2 3684   6.063   6.683  15.154 -0.4152 -0.2619  0.1562
    4LEU   HD21 3685   6.063   6.669  15.264 -0.8981 -1.2955  0.0401
    4LEU   HD22 3686   5.996   6.613  15.100 -1.7695  0.0953  1.3302
    4LEU   HD23 3687   6.029   6.784  15.123  1.2360  0.1984 -0.2960
    4LEU      C 3688   6.433   6.555  14.943 -0.3130  0.1160 -0.5669
    4LEU      O 3689   6.535   6.566  15.007  0.2160  0.7068  0.6023
    5ASP      N 3690   6.392   6.432  14.902 -0.4582  0.1877  0.7076
    5ASP     HN 3691   6.310   6.416  14.849  0.1863 -0.0864 -0.2339
    5ASP     CA 3692   6.477   6.314  14.931 -0.2568  0.0518 -0.0834
    5ASP     HA 3693   6.488   6.317  15.038  0.7816  0.3796 -0.1915
    5ASP     CB 3694   6.418   6.184  14.869 -0.2087 -0.4127 -0.6173
    5ASP    HB1 3695   6.492   6.103  14.888 -0.9955 -0.4909  2.7236
    5ASP    HB2 3696   6.397   6.191  14.760 -2.2756 -1.0122 -0.3035
    5ASP     CG 3697   6.286   6.150  14.941  0.1071  0.1690  0.6635
    5ASP    OD1 3698   6.282   6.134  15.065 -0.0381 -0.0203  0.0284
    5ASP    OD2 3699   6.189   6.135  14.862  0.0805  0.2278 -0.3536
    5ASP      C 3700   6.621   6.317  14.874 -0.0987  0.5242  0.0528
    5ASP      O 3701   6.711   6.270  14.942  0.0344  0.2257 -1.1726
    6GLN      N 3702   6.640   6.371  14.746 -0.2691 -0.2033  0.0288
    6GLN     HN 3703   6.562   6.395  14.689 -0.0255 -0.8308 -0.5769
    6GLN     CA 3704   6.770   6.381  14.683 -0.7398 -0.0401 -0.1047
    6GLN     HA 3705   6.828   6.290  14.689 -0.7469 -0.0858 -0.7449
    6GLN     CB 3706   6.760   6.412  14.534  0.1524  0.9617 -0.4931
    6GLN    HB1 3707   6.865   6.431  14.502  0.4436  2.5484  1.2534
    6GLN    HB2 3708   6.700   6.503  14.514 -2.2438 -0.4316 -0.1056
    6GLN     CG 3709   6.700   6.295  14.444 -0.3060  0.2178  0.1365
    6GLN    HG1 3710   6.724   6.313  14.337 -0.5792  0.6023  0.1391
    6GLN    HG2 3711   6.589   6.290  14.447 -0.4042  1.3449 -0.7725
    6GLN     CD 3712   6.763   6.160  14.477 -0.6069 -0.9623 -0.3473
    6GLN    OE1 3713   6.696   6.063  14.521  0.1921 -0.3723  0.0568
    6GLN    NE2 3714   6.902   6.153  14.468  0.3746  0.4321 -0.7550
    6GLN   HE21 3715   6.943   6.086  14.531 -0.8498 -1.4212 -1.8277
    6GLN   HE22 3716   6.947   6.209  14.399  0.0927  1.4946 -0.1027
    6GLN      C 3717   6.866   6.477  14.762 -0.3803  0.2451  0.0939
    6GLN      O 3718   6.985   6.454  14.774  0.4039  0.0585 -0.0723
    7LEU      N 3719   6.828   6.597  14.809 -0.2743  0.0991 -0.0107
    7LEU     HN 3720   6.736   6.626  14.784 -0.1925  2.2378  1.8437
    7LEU     CA 3721   6.900   6.683  14.902 -0.9891  0.2497  0.2011
    7LEU     HA 3722   6.989   6.699  14.843 -1.7419 -0.8304 -1.2960
    7LEU     CB 3723   6.821   6.812  14.935 -0.0182 -0.0215  0.5838
    7LEU    HB1 3724   6.847   6.866  15.028 -1.7201  1.1064  0.4581
    7LEU    HB2 3725   6.711   6.792  14.930 -0.2345  1.1005  0.4981
    7LEU     CG 3726   6.845   6.916  14.819 -0.1817 -0.3513 -0.3363
    7LEU     HG 3727   6.839   6.870  14.718 -0.9396  0.0935 -0.5059
    7LEU    CD1 3728   6.730   7.023  14.809 -0.3961 -0.7148  0.0262
    7LEU   HD11 3729   6.744   7.094  14.725 -0.4540 -1.3156 -0.4945
    7LEU   HD12 3730   6.738   7.097  14.892  0.3748 -1.1313  0.3309
    7LEU   HD13 3731   6.628   6.977  14.803 -0.9526  0.6494 -4.1232
    7LEU    CD2 3732   6.979   6.988  14.847 -0.4532  0.1199 -0.3278
    7LEU   HD21 3733   7.071   6.926  14.837 -1.0740 -0.7776 -0.5503
    7LEU   HD22 3734   6.989   7.044  14.942  0.1676 -0.9233  0.2473
    7LEU   HD23 3735   6.985   7.061  14.763 -0.8281 -0.0035 -0.4636
    7LEU      C 3736   6.936   6.610  15.030  0.0793 -0.3146 -0.1716
    7LEU      O 3737   7.046   6.607  15.087  0.4418 -0.0452 -1.0280
    8ARG      N 3738   6.828   6.543  15.096 -0.1412  0.2585 -0.3995
    8ARG     HN 3739   6.738   6.548  15.053 -1.2582  0.5987  1.8075
    8ARG     CA 3740   6.838   6.463  15.223 -0.4748 -0.6022  0.3089
    8ARG     HA 3741   6.868   6.536  15.297 -1.0039  0.7564 -0.7568
    8ARG     CB 3742   6.699   6.412  15.260  0.4113 -0.0525 -0.0890
    8ARG    HB1 3743   6.710   6.332  15.337 -1.7483  0.0347  0.3795
    8ARG    HB2 3744   6.654   6.366  15.169 -0.2806  0.5958 -0.0914
    8ARG     CG 3745   6.593   6.513  15.325 -1.0277 -0.0986 -0.2883
    8ARG    HG1 3746   6.602   6.604  15.261 -0.8242 -1.0079 -1.5708
    8ARG    HG2 3747   6.646   6.537  15.420 -0.7954 -0.2346 -0.3829
    8ARG     CD 3748   6.455   6.475  15.362  1.0804  0.4089  0.5939
    8ARG    HD1 3749   6.451   6.374  15.409 -1.6451  1.0029  1.8634
    8ARG    HD2 3750   6.395   6.465  15.268  1.0114 -1.3997  0.7948
    8ARG     NE 3751   6.390   6.573  15.451  0.4468 -0.0917  0.0158
    8ARG     HE 3752   6.439   6.660   0.001  0.1001  0.4142 -2.0381
    8ARG     CZ 3753   6.270   6.561   0.039 -0.0402  0.1027 -0.9509
    8ARG    NH1 3754   6.197   6.456   0.022  0.2970 -0.4915 -0.2163
    8ARG   HH11 3755   6.222   6.390  15.412  0.0590 -0.7494 -0.0586
    8ARG   HH12 3756   6.100   6.467   0.044 -0.1168 -0.9273 -1.7034
    8ARG    NH2 3757   6.232   6.651   0.132 -0.5255  0.7387 -0.8155
    8ARG   HH21 3758   6.284   6.735   0.141  0.9734 -0.2992  1.0658
    8ARG   HH22 3759   6.162   6.625   0.198  0.3803 -0.2164 -0.1964
    8ARG      C 3760   6.945   6.356  15.211  0.0139 -0.0154 -0.0734
    8ARG      O 3761   7.035   6.343  15.297  0.2041  0.2437  0.3400
    9GLN      N 3762   6.943   6.276  15.097 -0.4338 -0.0568  0.1374
    9GLN     HN 3763   6.876   6.294  15.025 -1.6042  2.1889  1.6603
    9GLN     CA 3764   7.041   6.181  15.068  0.2593  0.2627  0.0406
    9GLN     HA 3765   7.048   6.117  15.155  1.7955  1.0480  0.5325
    9GLN     CB 3766   7.009   6.098  14.941 -0.5256  0.5604  0.3960
    9GLN    HB1 3767   7.095   6.027  14.949 -0.3688  0.8920  1.9560
    9GLN    HB2 3768   7.029   6.156  14.849  1.1584 -0.9511 -0.2549
    9GLN     CG 3769   6.872   6.018  14.936 -0.4694 -0.0716 -0.1471
    9GLN    HG1 3770   6.899   5.928  14.876 -1.8027  0.8529 -2.2343
    9GLN    HG2 3771   6.798   6.074  14.876  0.8129  0.3337 -1.4035
    9GLN     CD 3772   6.797   5.969  15.070 -0.1343  0.7596  0.6464
    9GLN    OE1 3773   6.843   5.887  15.149  0.6472  0.2240  0.7404
    9GLN    NE2 3774   6.683   6.033  15.096 -0.3812  0.0956 -0.1089
    9GLN   HE21 3775   6.658   6.109  15.035 -0.1902 -0.5777 -1.0548
    9GLN   HE22 3776   6.642   6.010  15.184 -1.1261 -0.6443 -0.6278
    9GLN      C 3777   7.181   6.237  15.047 -0.3114 -0.4697 -0.1782
    9GLN      O 3778   7.275   6.184  15.105  0.4175  0.3406  0.3123
   10GLU      N 3779   7.200   6.353  14.977  0.1052  0.0911 -0.7527
   10GLU     HN 3780   7.121   6.400  14.938 -0.4893 -0.4216 -0.1870
   10GLU     CA 3781   7.327   6.411  14.961 -0.5185  0.0426  0.1581
   10GLU     HA 3782   7.405   6.341  14.934 -0.1342  0.4017  0.3363
   10GLU     CB 3783   7.342   6.510  14.841  0.0868  0.0164 -0.4058
   10GLU    HB1 3784   7.444   6.554  14.835 -0.3972  1.4440  1.1074
   10GLU    HB2 3785   7.268   6.592  14.852 -0.9852 -1.0308  0.4486
   10GLU     CG 3786   7.321   6.437  14.707 -0.7068  0.3498  0.6250
   10GLU    HG1 3787   7.212   6.439  14.689 -0.6089 -0.8450 -0.2434
   10GLU    HG2 3788   7.336   6.327  14.715  0.1539  0.2602 -1.5852
   10GLU     CD 3789   7.409   6.487  14.595 -1.3476 -0.4265  0.1072
   10GLU    OE1 3790   7.533   6.458  14.596 -0.3162  0.0200  0.6234
   10GLU    OE2 3791   7.357   6.554  14.505  0.1814 -0.2024 -0.2281
   10GLU      C 3792   7.387   6.476  15.081  0.6906 -0.0818 -0.0123
   10GLU      O 3793   7.507   6.476  15.110  0.1824  0.1032  0.5287
   11ALA      N 3794   7.302   6.538  15.160  0.4042 -0.4769 -0.0502
   11ALA     HN 3795   7.208   6.564  15.141  0.8276  0.6686 -0.6391
   11ALA     CA 3796   7.344   6.573  15.298 -0.2094  0.2618  0.1639
   11ALA     HA 3797   7.439   6.623  15.289  0.1114 -0.5015 -0.9595
   11ALA     CB 3798   7.232   6.649  15.366  1.1062 -0.2847 -0.3045
   11ALA    HB1 3799   7.133   6.599  15.363 -0.1908  2.1556 -1.2349
   11ALA    HB2 3800   7.213   6.746  15.316  0.1608 -0.2435  0.0933
   11ALA    HB3 3801   7.246   6.679   0.012  0.4445  1.6171 -0.7066
   11ALA      C 3802   7.376   6.458  15.391 -0.6919  0.2370 -0.0992
   11ALA      O 3803   7.478   6.456   0.001 -0.2522 -0.3353 -0.6393
   12GLU      N 3804   7.302   6.346  15.391  0.2713  0.3084  0.0469
   12GLU     HN 3805   7.229   6.333  15.324  1.3021  0.9224 -1.2334
   12GLU     CA 3806   7.328   6.233   0.014  0.3852 -0.0798  0.4483
   12GLU     HA 3807   7.345   6.271   0.114 -1.2611  2.4328 -0.1353
   12GLU     CB 3808   7.214   6.122   0.013 -0.6794  0.1243 -0.7387
   12GLU    HB1 3809   7.186   6.097  15.369 -0.5355  2.8027 -1.5035
   12GLU    HB2 3810   7.126   6.172   0.059  0.1473  2.0454 -1.1333
   12GLU     CG 3811   7.252   5.999   0.092 -0.6707  0.0577 -0.4022
   12GLU    HG1 3812   7.303   6.035   0.185 -3.6228  2.3887  0.5065
   12GLU    HG2 3813   7.316   5.934   0.029 -0.9562  2.3132 -3.2168
   12GLU     CD 3814   7.135   5.915   0.137 -0.1282  0.0983  0.1178
   12GLU    OE1 3815   7.121   5.872   0.253  0.4187 -0.1944  0.1931
   12GLU    OE2 3816   7.045   5.898   0.048 -0.0785  0.2666 -0.1770
   12GLU      C 3817   7.462   6.165  15.439 -0.3845 -0.5350  0.1060
   12GLU      O 3818   7.539   6.147   0.072  0.1997 -0.0406 -0.0219
   13GLN      N 3819   7.491   6.145  15.307  0.0216 -0.0142 -0.5252
   13GLN     HN 3820   7.422   6.155  15.236  0.2083  0.2990 -0.6612
   13GLN     CA 3821   7.615   6.088  15.273 -0.1828 -0.5967 -0.1620
   13GLN     HA 3822   7.632   5.992  15.319  0.0856 -0.2288  0.5125
   13GLN     CB 3823   7.613   6.061  15.123  0.0341 -0.4321  0.0259
   13GLN    HB1 3824   7.713   6.027  15.087  0.0365 -1.2235  0.7572
   13GLN    HB2 3825   7.596   6.162  15.081  0.6665 -0.5671 -0.5878
   13GLN     CG 3826   7.502   5.963  15.067 -0.0792 -0.3557  0.4835
   13GLN    HG1 3827   7.402   5.979  15.112  0.0506 -1.1849  1.0846
   13GLN    HG2 3828   7.537   5.861  15.092  0.5867  0.1830  1.9090
   13GLN     CD 3829   7.487   5.978  14.914 -0.8708 -0.2363  0.9130
   13GLN    OE1 3830   7.377   5.959  14.858  0.6666 -0.0353 -0.0988
   13GLN    NE2 3831   7.598   6.019  14.844  0.1921  0.4245  0.1795
   13GLN   HE21 3832   7.580   6.033  14.747  1.7714 -2.2310 -0.6046
   13GLN   HE22 3833   7.692   6.039  14.873  0.3460  0.4983 -0.3736
   13GLN      C 3834   7.740   6.175  15.315  0.3281  0.7121 -0.7134
   13GLN      O 3835   7.840   6.118  15.357  0.5769  0.0201 -0.4575
   14LEU      N 3836   7.733   6.309  15.308 -0.3436  0.2502  0.2935
   14LEU     HN 3837   7.643   6.338  15.276 -0.3616  0.4483  0.5181
   14LEU     CA 3838   7.824   6.411  15.349 -0.1264 -0.3381  0.6312
   14LEU     HA 3839   7.917   6.382  15.303 -1.5026 -0.9182 -1.9998
   14LEU     CB 3840   7.770   6.549  15.303 -0.7578 -0.2651 -0.4968
   14LEU    HB1 3841   7.664   6.565  15.333 -0.6985  0.2372 -0.5558
   14LEU    HB2 3842   7.759   6.557  15.193 -2.1704  0.8225 -0.2988
   14LEU     CG 3843   7.847   6.677  15.341  0.1299 -0.4226 -0.5861
   14LEU     HG 3844   7.844   6.686  15.451 -1.0167 -0.3394 -0.6100
   14LEU    CD1 3845   7.996   6.659  15.304  0.3057 -0.3087 -0.2657
   14LEU   HD11 3846   8.003   6.645  15.194 -1.5029 -1.7073 -0.2555
   14LEU   HD12 3847   8.048   6.580  15.362  0.5092 -0.5378 -0.7519
   14LEU   HD13 3848   8.036   6.763  15.308 -1.0601  0.2678 -0.6351
   14LEU    CD2 3849   7.783   6.789  15.257 -0.1024  0.8585 -0.9182
   14LEU   HD21 3850   7.673   6.797  15.271 -0.3265  0.1052 -2.1250
   14LEU   HD22 3851   7.803   6.776  15.148 -0.8047  0.8700 -1.0572
   14LEU   HD23 3852   7.822   6.886  15.294  1.6098  0.2391 -1.0246
   14LEU      C 3853   7.842   6.408   0.040  0.4558  0.0605 -0.9414
   14LEU      O 3854   7.952   6.405   0.093 -0.0892  0.0598 -0.3853
   15LYS      N 3855   7.726   6.398   0.118 -0.9391 -0.1804  0.6620
   15LYS     HN 3856   7.636   6.394   0.074 -0.3020  0.5535 -0.7623
   15LYS     CA 3857   7.720   6.383   0.264 -0.0943 -0.3137  0.5867
   15LYS     HA 3858   7.775   6.466   0.305  2.6082 -1.8224  0.2486
   15LYS     CB 3859   7.570   6.398   0.303 -0.0245 -0.1824  0.1633
   15LYS    HB1 3860   7.508   6.310   0.276  1.6802 -1.9476  1.7119
   15LYS    HB2 3861   7.522   6.487   0.256 -1.8852 -0.2376  1.7910
   15LYS     CG 3862   7.536   6.423   0.447  0.4313 -0.7288  0.9075
   15LYS    HG1 3863   7.586   6.513   0.488 -1.0941  0.7143 -0.2804
   15LYS    HG2 3864   7.558   6.338   0.515 -1.2060 -2.5574 -0.7104
   15LYS     CD 3865   7.383   6.438   0.470 -0.6259 -0.1463  0.1293
   15LYS    HD1 3866   7.360   6.530   0.413 -0.2932 -0.4393 -0.4946
   15LYS    HD2 3867   7.371   6.463   0.578 -0.4085  2.7358 -0.4251
   15LYS     CE 3868   7.296   6.311   0.435  0.1204 -0.4480 -0.0110
   15LYS    HE1 3869   7.347   6.220   0.472 -1.0049 -1.6210 -1.2530
   15LYS    HE2 3870   7.285   6.287   0.327  3.4829 -1.0797 -0.3418
   15LYS     NZ 3871   7.158   6.316   0.503  0.3421  0.3395 -0.5562
   15LYS    HZ1 3872   7.163   6.303   0.606 -3.9034 -1.8693 -0.4318
   15LYS    HZ2 3873   7.109   6.235   0.459  1.7615 -0.1247 -1.3735
   15LYS    HZ3 3874   7.110   6.406   0.489  0.4500  0.2901 -1.3148
   15LYS      C 3875   7.787   6.261   0.314 -0.2393  0.7890  0.4244
   15LYS      O 3876   7.874   6.269   0.400 -0.1946  0.7323 -0.4394
   16ASN      N 3877   7.761   6.146   0.246  0.0966  0.1602 -0.5458
   16ASN     HN 3878   7.690   6.149   0.176 -0.9776  1.8194  0.5121
   16ASN     CA 3879   7.830   6.024   0.263  0.9247  0.8619  0.5501
   16ASN     HA 3880   7.821   5.992   0.366 -0.1340 -1.5283 -0.2191
   16ASN     CB 3881   7.790   5.909   0.166  0.0977 -0.2304  0.3049
   16ASN    HB1 3882   7.851   5.822   0.201  0.4665  0.5502  1.6559
   16ASN    HB2 3883   7.801   5.940   0.060  0.0564  0.2337  0.4353
   16ASN     CG 3884   7.643   5.866   0.193 -0.3915 -0.2024 -0.6841
   16ASN    OD1 3885   7.587   5.905   0.293 -0.3511  0.6520 -0.1366
   16ASN    ND2 3886   7.579   5.795   0.099 -0.1934 -0.4422 -0.3725
   16ASN   HD21 3887   7.639   5.770   0.023  0.8591 -0.7802  0.5378
   16ASN   HD22 3888   7.482   5.774   0.108 -0.6050  1.1108 -0.8967
   16ASN      C 3889   7.979   6.033   0.254  0.4265 -0.0349  0.3634
   16ASN      O 3890   8.052   5.975   0.336  0.0392  0.5286  0.0335
   17GLN      N 3891   8.032   6.113   0.154 -0.6884 -0.6812  0.4928
   17GLN     HN 3892   7.966   6.165   0.100 -1.3621 -2.0032 -0.0095
   17GLN     CA 3893   8.169   6.141   0.131 -0.2660  0.3338 -0.8881
   17GLN     HA 3894   8.213   6.043   0.140 -1.1063 -0.1894 -2.1008
   17GLN     CB 3895   8.191   6.190  15.451 -0.1240  0.4201  0.4082
   17GLN    HB1 3896   8.112   6.264  15.427 -0.2756  0.2451  0.3726
   17GLN    HB2 3897   8.180   6.098  15.390  2.9727  0.0538  0.2306
   17GLN     CG 3898   8.337   6.246  15.430 -0.0384  0.2962 -0.2401
   17GLN    HG1 3899   8.401   6.157  15.450 -3.0809 -1.8983  0.4727
   17GLN    HG2 3900   8.363   6.331   0.036 -0.0619  0.2955 -0.2300
   17GLN     CD 3901   8.350   6.302  15.289  0.0087 -0.1271 -0.7111
   17GLN    OE1 3902   8.329   6.420  15.259 -0.5441  0.2975  0.2697
   17GLN    NE2 3903   8.396   6.210  15.198  0.0135 -0.1398 -0.0364
   17GLN   HE21 3904   8.424   6.247  15.110  0.1996 -0.2353 -0.0186
   17GLN   HE22 3905   8.405   6.111  15.210 -2.3674 -0.3959  0.1183
   17GLN      C 3906   8.233   6.224   0.242  0.2349  0.1752  0.1267
   17GLN      O 3907   8.344   6.208   0.286 -0.2579  0.3784  0.0532
   18ILE      N 3908   8.163   6.320   0.301  0.5601  0.0568  0.5524
   18ILE     HN 3909   8.073   6.350   0.271  0.2546  0.4635  1.7834
   18ILE     CA 3910   8.228   6.403   0.407  0.1244 -0.3999  0.7975
   18ILE     HA 3911   8.333   6.411   0.382 -0.1213  2.4910  0.4462
   18ILE     CB 3912   8.171   6.546   0.418 -0.5638 -0.7001  0.2594
   18ILE     HB 3913   8.237   6.605   0.486  2.2376 -2.1059 -1.1012
   18ILE    CG2 3914   8.179   6.599   0.268  0.8212  0.0971 -0.2602
   18ILE   HG21 3915   8.283   6.595   0.229  0.3383  1.2850 -1.7621
   18ILE   HG22 3916   8.151   6.706   0.280  1.1737 -0.0221  2.2384
   18ILE   HG23 3917   8.112   6.551   0.194  0.8159  0.0956 -0.2557
   18ILE    CG1 3918   8.029   6.566   0.478 -0.5780  0.4321  0.0444
   18ILE   HG11 3919   8.030   6.529   0.583 -0.6468  1.0953  0.2858
   18ILE   HG12 3920   7.957   6.518   0.409  0.3090  1.7516 -1.9124
   18ILE     CD 3921   7.983   6.716   0.486 -0.4294  0.6830  0.2487
   18ILE    HD1 3922   7.885   6.734   0.536 -0.7559 -1.3945  0.4310
   18ILE    HD2 3923   7.978   6.756   0.383  1.8314 -2.3346 -1.1584
   18ILE    HD3 3924   8.060   6.782   0.532 -0.0757  1.1752 -1.0242
   18ILE      C 3925   8.221   6.329   0.540  0.5908  0.1392  0.4146
   18ILE      O 3926   8.301   6.333   0.630  0.3185  0.2865 -0.2341
   19ARG      N 3927   8.112   6.259   0.561  0.1802 -0.0232 -0.2935
   19ARG     HN 3928   8.043   6.248   0.489 -0.3269  0.6229  0.0846
   19ARG     CA 3929   8.091   6.179   0.678 -0.4159 -0.2871  0.4260
   19ARG     HA 3930   8.102   6.241   0.765  0.9481  0.3485 -0.1648
   19ARG     CB 3931   7.945   6.125   0.678  0.4042 -0.1958 -0.3781
   19ARG    HB1 3932   7.942   6.045   0.756 -0.1425 -1.5052 -1.6813
   19ARG    HB2 3933   7.922   6.076   0.581  0.3716  0.3089 -0.6287
   19ARG     CG 3934   7.835   6.227   0.699  0.4405  0.1129  0.0835
   19ARG    HG1 3935   7.752   6.194   0.633 -0.4333 -0.8368  1.6130
   19ARG    HG2 3936   7.871   6.319   0.647 -1.1319  0.6859 -0.0574
   19ARG     CD 3937   7.783   6.248   0.846 -0.5178 -0.4076  0.5217
   19ARG    HD1 3938   7.757   6.153   0.897  3.4882 -1.2555  1.3823
   19ARG    HD2 3939   7.691   6.310   0.838  1.2974  2.3095 -1.2885
   19ARG     NE 3940   7.892   6.318   0.926 -0.2100 -0.0718 -0.5457
   19ARG     HE 3941   7.947   6.268   0.992 -0.9347  1.1433  1.0375
   19ARG     CZ 3942   7.917   6.445   0.939 -0.8808  0.1103  0.4613
   19ARG    NH1 3943   7.852   6.543   0.881  0.3953 -0.0669 -0.4049
   19ARG   HH11 3944   7.764   6.518   0.840 -0.4339 -1.7274  2.1275
   19ARG   HH12 3945   7.893   6.631   0.902  0.5256 -0.1570 -0.2783
   19ARG    NH2 3946   8.018   6.478   1.014 -0.1768 -0.0466 -0.8636
   19ARG   HH21 3947   8.080   6.414   1.059 -1.1606 -1.7283 -1.8046
   19ARG   HH22 3948   8.030   6.577   1.014  0.4927 -0.1153 -0.4611
   19ARG      C 3949   8.194   6.068   0.695 -0.1216 -0.3509 -0.6579
   19ARG      O 3950   8.240   6.037   0.807  0.2882 -0.6565 -0.2659
   20ASP      N 3951   8.236   6.014   0.580  0.1522 -0.3273 -0.6470
   20ASP     HN 3952   8.184   6.033   0.497 -3.8416  0.0838  1.6794
   20ASP     CA 3953   8.335   5.906   0.571 -0.0313  0.4547  0.2181
   20ASP     HA 3954   8.297   5.820   0.623  0.3895  0.3287  0.3189
   20ASP     CB 3955   8.366   5.864   0.428 -0.3571 -0.4660  0.3203
   20ASP    HB1 3956   8.410   5.952   0.375  2.0604 -2.0765 -0.5072
   20ASP    HB2 3957   8.263   5.836   0.397 -0.3734 -0.3813  0.2996
   20ASP     CG 3958   8.457   5.741   0.407  0.2350  0.6435 -0.2857
   20ASP    OD1 3959   8.455   5.654   0.503 -0.3336 -1.0135  0.1218
   20ASP    OD2 3960   8.526   5.724   0.303 -0.0377 -0.4796 -0.5857
   20ASP      C 3961   8.471   5.960   0.636  0.4355  0.0819 -0.5269
   20ASP      O 3962   8.536   5.890   0.718  0.1543 -0.4562 -0.1801
   21ALA      N 3963   8.508   6.085   0.594  0.2355  0.5739 -0.8767
   21ALA     HN 3964   8.447   6.136   0.534  1.4509  1.8637 -1.0683
   21ALA     CA 3965   8.625   6.149   0.639 -0.2343  0.0053 -0.0003
   21ALA     HA 3966   8.714   6.089   0.636  0.1918  0.6064  0.2726
   21ALA     CB 3967   8.650   6.265   0.544 -0.8859 -0.2380 -0.0279
   21ALA    HB1 3968   8.569   6.340   0.535 -2.6858 -2.2281 -1.1677
   21ALA    HB2 3969   8.682   6.237   0.441 -0.8398  0.7239 -0.2907
   21ALA    HB3 3970   8.736   6.324   0.582 -0.5887 -1.1382  0.7422
   21ALA      C 3971   8.626   6.202   0.779 -0.2819 -0.2800 -0.6316
   21ALA      O 3972   8.720   6.195   0.860  0.2745  0.6733  0.1527
   22ARG      N 3973   8.518   6.260   0.829  0.2566 -0.4489 -0.0355
   22ARG     HN 3974   8.438   6.270   0.770 -0.0162  0.2505  0.4398
   22ARG     CA 3975   8.512   6.310   0.958 -0.6123 -0.0763 -0.2132
   22ARG     HA 3976   8.610   6.352   0.977  0.2529 -1.4307 -1.4820
   22ARG     CB 3977   8.409   6.415   0.970  0.3211  0.4487  0.4537
   22ARG    HB1 3978   8.403   6.454   1.074  1.1146  1.1931  0.2411
   22ARG    HB2 3979   8.318   6.363   0.933  0.5961  0.0115  0.3802
   22ARG     CG 3980   8.431   6.531   0.872  0.1940 -0.3754 -0.3641
   22ARG    HG1 3981   8.446   6.487   0.771 -1.2304 -1.3081 -0.2054
   22ARG    HG2 3982   8.520   6.586   0.908  1.9231 -2.7482 -0.7916
   22ARG     CD 3983   8.314   6.628   0.850 -0.4098  0.4092  0.4906
   22ARG    HD1 3984   8.303   6.692   0.940  2.0697 -0.0788  1.2036
   22ARG    HD2 3985   8.222   6.567   0.835  0.4697 -0.9015  0.1749
   22ARG     NE 3986   8.351   6.706   0.728  0.1956 -0.3821  0.1696
   22ARG     HE 3987   8.414   6.667   0.661 -0.3649 -0.1473 -0.4971
   22ARG     CZ 3988   8.303   6.829   0.701 -0.1057  0.8164  0.5218
   22ARG    NH1 3989   8.209   6.882   0.773  0.4490 -0.4602  0.4188
   22ARG   HH11 3990   8.148   6.830   0.833 -1.3564  1.3573  0.2754
   22ARG   HH12 3991   8.191   6.980   0.760  2.2547 -0.3609 -1.8475
   22ARG    NH2 3992   8.355   6.904   0.609 -0.0729 -0.7059  0.3191
   22ARG   HH21 3993   8.317   6.995   0.592  0.0157 -0.5947  0.7063
   22ARG   HH22 3994   8.436   6.877   0.556  0.1542 -0.3130  0.4640
   22ARG      C 3995   8.470   6.210   1.069 -0.8131  0.0990  0.1332
   22ARG      O 3996   8.477   6.225   1.188  0.0466  0.6019 -0.6393
   23LYS      N 3997   8.440   6.088   1.029 -0.2874  0.4538  0.0397
   23LYS     HN 3998   8.436   6.067   0.931  0.4119 -3.0840  0.6308
   23LYS     CA 3999   8.434   5.972   1.119 -0.1263  0.4904 -0.3850
   23LYS     HA 4000   8.380   6.001   1.208 -0.4497  2.0769 -1.0749
   23LYS     CB 4001   8.364   5.855   1.043  0.0128  0.3357  0.2923
   23LYS    HB1 4002   8.409   5.821   0.947 -1.1122 -1.3028  0.3047
   23LYS    HB2 4003   8.262   5.887   1.010 -0.8243 -0.8614  1.6382
   23LYS     CG 4004   8.344   5.727   1.129 -0.1108 -0.1773  0.2596
   23LYS    HG1 4005   8.436   5.674   1.161 -0.8539 -1.6606  0.0433
   23LYS    HG2 4006   8.300   5.652   1.060 -0.4029 -0.2396  0.5079
   23LYS     CD 4007   8.256   5.751   1.250  0.6638  0.6197 -1.1120
   23LYS    HD1 4008   8.157   5.795   1.223  0.6519  0.4483 -1.3583
   23LYS    HD2 4009   8.297   5.830   1.317 -0.0963  1.6840 -1.8626
   23LYS     CE 4010   8.220   5.636   1.333 -0.2592  0.1075  0.1722
   23LYS    HE1 4011   8.133   5.587   1.284 -0.9411  0.9001  0.5720
   23LYS    HE2 4012   8.188   5.656   1.437  0.7072 -1.7059  0.8749
   23LYS     NZ 4013   8.332   5.545   1.354 -0.0391 -0.7585  0.4560
   23LYS    HZ1 4014   8.291   5.482   1.427 -1.7789 -0.3759 -0.1288
   23LYS    HZ2 4015   8.415   5.591   1.394  1.8605 -1.6165 -2.2431
   23LYS    HZ3 4016   8.367   5.492   1.272  0.2726 -0.4505  0.3914
   23LYS      C 4017   8.582   5.925   1.138  0.8100 -0.6997 -0.4876
   23LYS      O 4018   8.633   5.890   1.246  0.0856  0.2158 -0.2287
   24ALA      N 4019   8.664   5.931   1.030 -0.3812  0.9020  0.2040
   24ALA     HN 4020   8.626   5.950   0.940  0.8355  0.7332 -0.3635
   24ALA     CA 4021   8.807   5.901   1.042 -0.3963  0.9705  0.3280
   24ALA     HA 4022   8.815   5.798   1.073 -0.7186  0.6338 -0.6731
   24ALA     CB 4023   8.876   5.919   0.906 -0.5354 -0.1189  0.2951
   24ALA    HB1 4024   8.818   5.873   0.822  1.0301 -1.1533 -0.2737
   24ALA    HB2 4025   8.972   5.864   0.910 -0.1699  0.5942  1.4838
   24ALA    HB3 4026   8.906   6.021   0.877  0.7373 -0.3841  0.6536
   24ALA      C 4027   8.884   5.981   1.147  0.7386  0.6684 -0.0951
   24ALA      O 4028   8.964   5.923   1.223 -0.3616  0.8194 -0.1533
   25CYS      N 4029   8.850   6.113   1.164  0.1074 -0.3834  0.3164
   25CYS     HN 4030   8.791   6.151   1.094 -0.3390 -0.7964  0.4664
   25CYS     CA 4031   8.892   6.197   1.274  0.4466  0.1985  0.8875
   25CYS     HA 4032   8.997   6.179   1.295  0.9603  2.1533  0.2478
   25CYS     CB 4033   8.885   6.344   1.225 -0.6459  0.1514  0.0273
   25CYS    HB1 4034   8.918   6.413   1.305  2.5935 -0.7486 -0.3853
   25CYS    HB2 4035   8.780   6.371   1.199 -0.6583 -1.4479 -1.7854
   25CYS     SG 4036   8.987   6.365   1.074 -0.2141  0.2530 -0.0327
   25CYS    HG1 4037   8.912   6.303   0.985 -0.7303  2.0876 -0.9244
   25CYS      C 4038   8.813   6.194   1.402 -0.7014  0.7553  0.2867
   25CYS      O 4039   8.828   6.277   1.496 -0.4643 -0.4752  0.8445
   26ALA      N 4040   8.726   6.089   1.425 -0.5253 -0.0573  0.4340
   26ALA     HN 4041   8.711   6.020   1.355 -0.3446 -0.5394  0.8684
   26ALA     CA 4042   8.654   6.073   1.550 -0.1778 -0.1821 -0.2094
   26ALA     HA 4043   8.645   6.162   1.612  0.3767 -0.9199  0.9649
   26ALA     CB 4044   8.507   6.035   1.525 -0.0554 -0.0243 -0.0413
   26ALA    HB1 4045   8.500   5.943   1.463 -1.9180 -0.5882  0.9320
   26ALA    HB2 4046   8.469   6.126   1.474  0.7442  0.8624  0.9003
   26ALA    HB3 4047   8.446   6.027   1.617 -2.2294  1.0414 -1.3217
   26ALA      C 4048   8.713   5.977   1.650  0.0371 -0.0866 -0.9573
   26ALA      O 4049   8.666   5.866   1.676  0.3183 -0.4598 -0.0844
   27ASP      N 4050   8.810   6.022   1.721 -0.0832  0.4428 -0.4317
   27ASP     HN 4051   8.832   6.116   1.694 -1.9488  0.5745 -1.6779
   27ASP     CA 4052   8.894   5.945   1.817  0.7208 -0.7838  0.0872
   27ASP     HA 4053   8.953   5.876   1.757  0.3425 -1.8848  0.9408
   27ASP     CB 4054   8.985   6.045   1.891  0.5751 -0.3841  0.2122
   27ASP    HB1 4055   9.053   5.996   1.963 -0.0188  1.3358  2.0378
   27ASP    HB2 4056   8.927   6.125   1.942  0.4304 -0.5080  0.2431
   27ASP     CG 4057   9.077   6.104   1.778  0.5663  0.5701 -0.1842
   27ASP    OD1 4058   9.110   6.224   1.790 -0.2556 -0.2226 -0.0355
   27ASP    OD2 4059   9.121   6.029   1.691 -0.2094  0.3929  0.3496
   27ASP      C 4060   8.810   5.862   1.913 -0.1918 -0.1119 -0.3510
   27ASP      O 4061   8.714   5.915   1.972 -0.5398 -0.7232  0.7836
   28ALA      N 4062   8.852   5.739   1.939  0.0949 -0.3387  0.5555
   28ALA     HN 4063   8.932   5.707   1.890 -1.4201  0.3842 -2.6573
   28ALA     CA 4064   8.781   5.638   2.017  0.1623 -0.3630  0.3430
   28ALA     HA 4065   8.675   5.656   2.018  0.1817  0.3556  3.9259
   28ALA     CB 4066   8.789   5.500   1.979 -0.0969 -0.7048  0.3281
   28ALA    HB1 4067   8.732   5.433   2.048 -1.6419 -0.0670 -0.2908
   28ALA    HB2 4068   8.890   5.454   1.974 -1.0257 -3.1061  1.6409
   28ALA    HB3 4069   8.748   5.481   1.878 -1.9810 -0.1548  0.9567
   28ALA      C 4070   8.814   5.644   2.165  0.7335 -0.0452 -0.8859
   28ALA      O 4071   8.739   5.574   2.241 -0.2091  0.0097  0.4639
   29THR      N 4072   8.898   5.728   2.213 -0.2026  0.4737 -0.4049
   29THR     HN 4073   8.943   5.786   2.146 -0.4835 -0.3501 -1.3418
   29THR     CA 4074   8.919   5.746   2.362  0.0217 -0.1567  0.1643
   29THR     HA 4075   8.823   5.734   2.410 -0.1675  0.3933 -0.0695
   29THR     CB 4076   9.023   5.638   2.413 -0.1114 -0.2462 -0.2504
   29THR     HB 4077   8.982   5.539   2.384 -1.5019  0.3884 -0.5989
   29THR    OG1 4078   9.024   5.644   2.555  0.1814  0.0223  0.2665
   29THR    HG1 4079   9.104   5.594   2.572  2.0737  1.4072 -3.5342
   29THR    CG2 4080   9.171   5.667   2.373  0.3776 -0.5027  0.4187
   29THR   HG21 4081   9.205   5.764   2.416 -1.6391 -0.2055  1.4200
   29THR   HG22 4082   9.179   5.682   2.263  1.2887  1.7602  0.7410
   29THR   HG23 4083   9.240   5.584   2.398 -2.0508 -3.0801 -0.9079
   29THR      C 4084   8.961   5.883   2.389 -0.4769  0.2996  0.0706
   29THR      O 4085   9.031   5.946   2.310  0.4152 -0.5799 -0.2862
   30LEU      N 4086   8.911   5.928   2.506  0.1547  0.1652 -0.2764
   30LEU     HN 4087   8.846   5.868   2.552 -0.0829 -0.9845 -1.9942
   30LEU     CA 4088   8.943   6.050   2.571 -0.6302  0.0280 -0.2324
   30LEU     HA 4089   9.022   6.095   2.513  0.2069 -0.0530  0.8162
   30LEU     CB 4090   8.818   6.139   2.594  0.5940  0.1981  0.0227
   30LEU    HB1 4091   8.853   6.238   2.631  0.2070  0.3003  0.1298
   30LEU    HB2 4092   8.751   6.101   2.674 -1.8677  1.2484 -1.4214
   30LEU     CG 4093   8.737   6.173   2.471  0.2816  0.2085  0.4664
   30LEU     HG 4094   8.707   6.076   2.424  0.1861  1.4122 -2.1091
   30LEU    CD1 4095   8.610   6.243   2.501  0.0184  0.3984 -0.1246
   30LEU   HD11 4096   8.561   6.281   2.409  1.0832 -3.2752 -2.4347
   30LEU   HD12 4097   8.629   6.327   2.572  2.5104 -0.0885 -0.1152
   30LEU   HD13 4098   8.544   6.169   2.551  2.1890 -0.4638  1.6678
   30LEU    CD2 4099   8.814   6.250   2.360 -0.4684  0.4970  0.4658
   30LEU   HD21 4100   8.752   6.249   2.267 -0.2515  4.2000  0.1312
   30LEU   HD22 4101   8.910   6.198   2.342 -1.2777 -1.0193  0.3793
   30LEU   HD23 4102   8.840   6.356   2.383 -1.6191  0.7502  0.7015
   30LEU      C 4103   9.008   6.034   2.710 -0.6752 -0.0719 -0.2093
   30LEU      O 4104   9.038   6.129   2.780 -0.5071 -0.4424 -0.2193
   31SER      N 4105   9.037   5.905   2.742 -0.1918  0.1555 -0.5553
   31SER     HN 4106   9.033   5.830   2.676  0.8666 -1.9074  1.5734
   31SER     CA 4107   9.085   5.864   2.876 -0.1252  0.7115 -0.2221
   31SER     HA 4108   9.006   5.900   2.940  0.8108 -0.4697  1.6802
   31SER     CB 4109   9.103   5.710   2.889 -0.7286 -0.5292  0.4966
   31SER    HB1 4110   9.000   5.670   2.879 -1.9235  2.2695  0.6239
   31SER    HB2 4111   9.134   5.695   2.995 -1.4815 -0.5608  0.7220
   31SER     OG 4112   9.201   5.658   2.802 -0.6468 -0.0376 -0.2528
   31SER    HG1 4113   9.204   5.568   2.835 -1.0076 -0.3230 -0.9692
   31SER      C 4114   9.210   5.938   2.926 -0.1147  0.1836  0.5668
   31SER      O 4115   9.203   5.980   3.042  0.2996 -0.2050 -0.1973
   32GLN      N 4116   9.314   5.956   2.845 -0.7092  0.2052 -0.0221
   32GLN     HN 4117   9.306   5.921   2.752  0.0922 -2.8608  0.9527
   32GLN     CA 4118   9.440   6.008   2.877  0.3875 -0.1620 -0.1605
   32GLN     HA 4119   9.470   5.958   2.968  2.3224  1.6468  0.2854
   32GLN     CB 4120   9.555   5.988   2.772 -0.1399  0.1933 -0.5020
   32GLN    HB1 4121   9.637   6.058   2.796  0.3959 -0.6071  0.0238
   32GLN    HB2 4122   9.537   6.007   2.664  0.6958  0.1333 -0.6608
   32GLN     CG 4123   9.626   5.848   2.782 -0.0440  0.5068 -0.1188
   32GLN    HG1 4124   9.685   5.841   2.876 -0.3880  1.4402  0.1831
   32GLN    HG2 4125   9.689   5.823   2.694  0.5046  2.7959 -0.4389
   32GLN     CD 4126   9.523   5.738   2.787  0.0279 -0.5074  0.2349
   32GLN    OE1 4127   9.517   5.656   2.878  0.0244  0.0440  0.5356
   32GLN    NE2 4128   9.433   5.727   2.684  0.4516 -0.4849 -0.9199
   32GLN   HE21 4129   9.357   5.668   2.709  0.7162  0.1240  1.5218
   32GLN   HE22 4130   9.438   5.789   2.605 -0.0213  0.0909 -0.5113
   32GLN      C 4131   9.437   6.151   2.920 -0.1512 -0.3762 -0.0106
   32GLN      O 4132   9.501   6.197   3.012  0.1961  0.1478 -0.9791
   33ILE      N 4133   9.356   6.239   2.842 -0.4078  0.1064  0.1337
   33ILE     HN 4134   9.310   6.207   2.759  2.6887 -0.0209 -1.6823
   33ILE     CA 4135   9.331   6.373   2.878 -0.3044 -0.1099  0.4854
   33ILE     HA 4136   9.420   6.423   2.914 -1.1117  1.3512  0.5436
   33ILE     CB 4137   9.300   6.463   2.760 -0.4355  0.0227 -0.1732
   33ILE     HB 4138   9.280   6.566   2.798  2.4798 -0.0693  1.9278
   33ILE    CG2 4139   9.430   6.474   2.669 -0.5732 -0.1303 -0.1859
   33ILE   HG21 4140   9.427   6.555   2.594  2.6868  0.1418 -0.1306
   33ILE   HG22 4141   9.438   6.380   2.610 -0.0520 -1.6364  2.1478
   33ILE   HG23 4142   9.525   6.495   2.722 -0.1834 -0.5986 -0.6846
   33ILE    CG1 4143   9.172   6.416   2.677 -0.3765  0.1484  0.2770
   33ILE   HG11 4144   9.084   6.404   2.743 -0.2589  2.2346  0.8985
   33ILE   HG12 4145   9.194   6.315   2.637 -2.1892 -0.7470  1.4333
   33ILE     CD 4146   9.125   6.507   2.557 -0.2449  0.0610  0.2754
   33ILE    HD1 4147   9.021   6.480   2.526 -0.0867 -1.1831  0.7766
   33ILE    HD2 4148   9.182   6.505   2.462 -0.5878  0.6240  0.0542
   33ILE    HD3 4149   9.115   6.613   2.589  0.4773  0.4537 -0.7549
   33ILE      C 4150   9.227   6.389   2.985 -0.2665 -0.4904 -0.1110
   33ILE      O 4151   9.240   6.480   3.071  0.3738  0.6075 -0.3403
   34THR      N 4152   9.127   6.304   3.006 -0.0294 -0.0704 -0.2682
   34THR     HN 4153   9.130   6.228   2.941  0.2628  0.9252 -1.4468
   34THR     CA 4154   9.031   6.313   3.115 -0.4471  0.7037  0.2757
   34THR     HA 4155   8.990   6.412   3.126 -1.1240  0.2521  2.3045
   34THR     CB 4156   8.918   6.223   3.086  0.0824  0.4166  0.6000
   34THR     HB 4157   8.933   6.113   3.096 -2.0392 -0.0642 -0.8065
   34THR    OG1 4158   8.856   6.244   2.959 -0.3620 -0.1249 -0.7293
   34THR    HG1 4159   8.931   6.233   2.900 -1.2849 -0.2240 -1.9186
   34THR    CG2 4160   8.801   6.260   3.182  0.4441  0.2138  0.2795
   34THR   HG21 4161   8.720   6.187   3.161  0.9843  0.0457 -1.3495
   34THR   HG22 4162   8.763   6.362   3.158 -2.3175 -1.1097 -1.4875
   34THR   HG23 4163   8.836   6.248   3.287  2.3486  0.6595 -0.2740
   34THR      C 4164   9.096   6.282   3.250  0.2042  0.3639 -0.8158
   34THR      O 4165   9.072   6.347   3.351  0.3279 -0.2417  0.0763
   35ASN      N 4166   9.178   6.179   3.258 -0.0658  0.5044  0.3039
   35ASN     HN 4167   9.210   6.135   3.174  1.2046  0.7652  0.6232
   35ASN     CA 4168   9.255   6.141   3.372  0.4710  0.5343 -1.1038
   35ASN     HA 4169   9.181   6.133   3.451 -0.0508  2.4440 -1.3430
   35ASN     CB 4170   9.327   5.999   3.368 -0.4214 -0.4740 -0.2277
   35ASN    HB1 4171   9.377   5.981   3.466  1.6296  0.5782 -1.0244
   35ASN    HB2 4172   9.405   6.001   3.289  0.4050  1.7526  0.5522
   35ASN     CG 4173   9.223   5.890   3.341  0.2974  0.2536 -0.2182
   35ASN    OD1 4174   9.101   5.912   3.362  0.3755  0.5429 -0.6147
   35ASN    ND2 4175   9.276   5.771   3.294 -0.0805 -0.0374 -0.2725
   35ASN   HD21 4176   9.222   5.687   3.297 -0.0092 -0.0851 -0.3396
   35ASN   HD22 4177   9.344   5.780   3.221  0.9000  0.7309  0.7129
   35ASN      C 4178   9.348   6.252   3.423 -0.2881 -0.7490 -0.6873
   35ASN      O 4179   9.356   6.266   3.541 -0.2660 -0.1257 -0.2867
   36ASN      N 4180   9.407   6.333   3.332 -0.6717 -0.2580 -0.3914
   36ASN     HN 4181   9.385   6.314   3.236  0.5391  0.7411 -0.9039
   36ASN     CA 4182   9.511   6.422   3.358 -0.3870 -0.7598 -1.2581
   36ASN     HA 4183   9.584   6.377   3.424  0.0481 -0.9630 -1.8705
   36ASN     CB 4184   9.589   6.456   3.227 -0.2199  0.2029 -1.1153
   36ASN    HB1 4185   9.503   6.473   3.158 -1.3144  1.5547  0.5295
   36ASN    HB2 4186   9.648   6.364   3.206  0.6625  0.9400 -1.9815
   36ASN     CG 4187   9.683   6.581   3.225 -0.3032  0.4309 -0.4500
   36ASN    OD1 4188   9.796   6.561   3.279  0.6787 -0.4715  0.0851
   36ASN    ND2 4189   9.654   6.689   3.152  0.4027  0.3615 -0.0738
   36ASN   HD21 4190   9.723   6.759   3.134  2.2190 -1.3726 -0.2474
   36ASN   HD22 4191   9.573   6.690   3.093  1.1382  1.3280 -1.0849
   36ASN      C 4192   9.453   6.547   3.431 -0.4633 -0.2429  1.4563
   36ASN      O 4193   9.515   6.605   3.516  0.1013 -0.1155 -0.1094
   37ILE      N 4194   9.331   6.597   3.398  0.1976  0.1235  0.4776
   37ILE     HN 4195   9.281   6.554   3.323  0.4167 -0.5754  0.7175
   37ILE     CA 4196   9.273   6.702   3.471 -0.7646 -0.6571 -0.5153
   37ILE     HA 4197   9.346   6.781   3.478 -0.4538 -0.9031 -0.9774
   37ILE     CB 4198   9.151   6.760   3.399  0.6463 -0.0008  0.2019
   37ILE     HB 4199   9.069   6.685   3.394  1.4790 -0.9006 -0.2620
   37ILE    CG2 4200   9.101   6.897   3.456  0.8719  0.6076  0.3968
   37ILE   HG21 4201   9.004   6.904   3.402  1.3517 -1.1463 -0.7838
   37ILE   HG22 4202   9.165   6.983   3.426 -0.0511  1.1818  0.0345
   37ILE   HG23 4203   9.080   6.904   3.565 -2.7128 -0.6618 -0.0597
   37ILE    CG1 4204   9.185   6.785   3.249  0.8310  0.1490 -0.4343
   37ILE   HG11 4205   9.096   6.834   3.203  2.1914  0.1574 -3.2927
   37ILE   HG12 4206   9.197   6.690   3.194  1.4600  1.6516 -3.0873
   37ILE     CD 4207   9.310   6.867   3.226 -0.4319 -0.3366 -0.1057
   37ILE    HD1 4208   9.311   6.910   3.123  1.9489  2.3856  0.9375
   37ILE    HD2 4209   9.399   6.806   3.251 -0.0763  1.3016  3.1157
   37ILE    HD3 4210   9.306   6.961   3.285 -1.0952 -0.7395  0.4987
   37ILE      C 4211   9.232   6.670   3.617 -0.0476 -1.0472  0.1415
   37ILE      O 4212   9.173   6.568   3.640 -0.0743 -0.1978  0.0586
   38ASP      N 4213   9.258   6.754   3.716  0.6894  0.5054 -0.0710
   38ASP     HN 4214   9.326   6.825   3.696  1.4091  0.1992  1.1664
   38ASP     CA 4215   9.208   6.752   3.853  0.3238 -0.6181  0.2121
   38ASP     HA 4216   9.235   6.655   3.890 -0.8249 -1.2742 -0.6149
   38ASP     CB 4217   9.286   6.848   3.942  0.4680  0.9915  0.7844
   38ASP    HB1 4218   9.246   6.836   4.045  0.1539 -0.7147  0.4978
   38ASP    HB2 4219   9.264   6.943   3.890  0.1083 -0.2113 -1.3778
   38ASP     CG 4220   9.434   6.827   3.941  0.1196  0.1427  0.0108
   38ASP    OD1 4221   9.491   6.719   3.912 -0.1638 -0.2721 -0.5379
   38ASP    OD2 4222   9.495   6.915   4.010 -0.4400 -0.4087 -0.5625
   38ASP      C 4223   9.058   6.782   3.867  0.3236  0.5780 -0.5838
   38ASP      O 4224   9.004   6.868   3.796 -0.2454  0.5005  0.3906
   39PRO      N 4225   8.984   6.704   3.941 -0.2780  0.7941  0.0434
   39PRO     CD 4226   9.026   6.570   3.991  0.2321  0.4604  0.7826
   39PRO    HD1 4227   9.103   6.580   4.071  1.2117 -4.7813  0.8358
   39PRO    HD2 4228   9.074   6.500   3.919 -2.0727 -0.4185 -0.0106
   39PRO     CA 4229   8.850   6.738   3.979 -0.6679 -0.2289 -0.8978
   39PRO     HA 4230   8.787   6.710   3.896  0.2464 -0.2682 -1.6053
   39PRO     CB 4231   8.833   6.643   4.101  0.0940 -0.4094  0.7096
   39PRO    HB1 4232   8.725   6.648   4.128 -0.5603 -0.1243 -1.6967
   39PRO    HB2 4233   8.891   6.679   4.189 -0.8024  1.6523  0.5111
   39PRO     CG 4234   8.895   6.520   4.045  0.9525 -1.1033  0.1952
   39PRO    HG1 4235   8.913   6.446   4.126 -1.5241 -0.5594  1.3579
   39PRO    HG2 4236   8.839   6.467   3.965 -1.6457  0.4377  0.8798
   39PRO      C 4237   8.814   6.879   4.024 -0.0642  0.2337  0.4242
   39PRO      O 4238   8.894   6.950   4.079 -0.5410 -0.0491  0.0405
   40VAL      N 4239   8.689   6.916   3.997 -0.1279 -0.4715  0.1277
   40VAL     HN 4240   8.624   6.859   3.948  0.9889 -0.6449 -1.2007
   40VAL     CA 4241   8.639   7.053   4.024 -0.7908 -0.0864  1.1153
   40VAL     HA 4242   8.705   7.131   3.989 -2.0685  0.7153  0.4106
   40VAL     CB 4243   8.509   7.083   3.949 -0.1257  0.5362  0.4856
   40VAL     HB 4244   8.517   7.052   3.843  1.0830  1.2495  0.3481
   40VAL    CG1 4245   8.377   7.015   4.002 -0.3121  0.7305  0.4953
   40VAL   HG11 4246   8.293   7.036   3.933 -1.3439  1.4531  1.9193
   40VAL   HG12 4247   8.337   7.058   4.096  0.5726  2.3778  0.1604
   40VAL   HG13 4248   8.388   6.905   4.008  0.7678  0.6481 -1.8196
   40VAL    CG2 4249   8.486   7.239   3.942  0.1979  0.1108  0.4446
   40VAL   HG21 4250   8.453   7.272   4.043  3.8045  0.7877  1.5395
   40VAL   HG22 4251   8.416   7.256   3.857  0.6619 -1.3381 -0.2518
   40VAL   HG23 4252   8.574   7.297   3.908 -0.8723  0.9196 -1.0968
   40VAL      C 4253   8.607   7.073   4.172  0.0718 -0.5701  0.2211
   40VAL      O 4254   8.603   7.188   4.224 -0.0406 -0.5416  0.1796
   41GLY      N 4255   8.597   6.966   4.254  0.4081 -0.4324  0.2576
   41GLY     HN 4256   8.610   6.879   4.207  1.7828  0.3059 -0.8255
   41GLY     CA 4257   8.556   6.965   4.394  0.9535 -0.1865  0.1244
   41GLY    HA1 4258   8.545   7.070   4.420 -1.7167  0.2821 -2.4032
   41GLY    HA2 4259   8.623   6.908   4.456  1.0530  1.7737  1.9769
   41GLY      C 4260   8.413   6.919   4.409 -0.3262  0.1618  0.5566
   41GLY      O 4261   8.358   6.859   4.315 -0.4909 -0.0766  0.2371
   42ARG      N 4262   8.346   6.951   4.520 -0.0952  0.3942 -0.2802
   42ARG     HN 4263   8.391   6.987   4.601 -0.0048 -0.9875  0.3058
   42ARG     CA 4264   8.205   6.914   4.542  0.2276 -0.6094  0.1992
   42ARG     HA 4265   8.175   6.852   4.459  0.2910  0.1551 -0.4001
   42ARG     CB 4266   8.174   6.827   4.671 -0.0919 -0.3112 -0.3911
   42ARG    HB1 4267   8.073   6.787   4.649  0.4214 -2.1969  0.4288
   42ARG    HB2 4268   8.170   6.902   4.754 -0.8321  0.1850 -0.8656
   42ARG     CG 4269   8.281   6.718   4.709  0.5646 -0.0561 -0.1155
   42ARG    HG1 4270   8.264   6.676   4.810  0.6382 -0.5587 -0.3118
   42ARG    HG2 4271   8.374   6.778   4.715  0.2648  0.6296 -1.8256
   42ARG     CD 4272   8.285   6.604   4.602 -0.7626  0.4461 -0.5009
   42ARG    HD1 4273   8.357   6.528   4.639  0.1116  1.5723  0.1643
   42ARG    HD2 4274   8.321   6.656   4.511  0.4591  3.5354  1.5966
   42ARG     NE 4275   8.143   6.550   4.581 -0.0219  0.1211 -0.0160
   42ARG     HE 4276   8.070   6.578   4.642 -0.5395  0.2138 -0.6664
   42ARG     CZ 4277   8.099   6.473   4.488  0.4150 -0.1332  0.2417
   42ARG    NH1 4278   8.165   6.421   4.389 -0.5880 -0.4310 -0.1774
   42ARG   HH11 4279   8.248   6.472   4.371 -1.6718  0.8634 -1.7649
   42ARG   HH12 4280   8.132   6.348   4.329  0.1949 -0.0375 -1.1000
   42ARG    NH2 4281   7.968   6.449   4.491 -0.5717 -0.0369 -0.0646
   42ARG   HH21 4282   7.918   6.514   4.548  0.5861 -0.7686  1.9041
   42ARG   HH22 4283   7.913   6.387   4.435 -0.9537 -1.0817  1.3810
   42ARG      C 4284   8.122   7.044   4.545  0.1658 -0.0129  0.6688
   42ARG      O 4285   8.127   7.128   4.634 -0.3199 -0.5271 -0.1582
   43ILE      N 4286   8.037   7.065   4.446  0.4844 -0.0172  0.0734
   43ILE     HN 4287   8.042   7.008   4.365 -0.2538  1.1187 -0.8112
   43ILE     CA 4288   7.961   7.186   4.433  0.8261  0.1297  0.5358
   43ILE     HA 4289   8.022   7.269   4.463  0.0189  0.6752  0.7105
   43ILE     CB 4290   7.937   7.218   4.291  0.3098 -0.1061 -0.1807
   43ILE     HB 4291   7.849   7.164   4.249 -0.0466  1.4901 -1.6033
   43ILE    CG2 4292   7.897   7.369   4.287 -0.5013 -0.0617 -0.3812
   43ILE   HG21 4293   7.795   7.378   4.331 -0.3703 -0.5393  0.0199
   43ILE   HG22 4294   7.890   7.395   4.179  1.1464 -0.6819 -0.6551
   43ILE   HG23 4295   7.963   7.441   4.340  0.1496  0.7586 -2.2268
   43ILE    CG1 4296   8.055   7.197   4.193 -0.5982 -0.6659 -0.4484
   43ILE   HG11 4297   8.026   7.197   4.086 -1.9491 -1.4709 -0.1094
   43ILE   HG12 4298   8.092   7.093   4.206 -0.2946 -0.5096 -0.0409
   43ILE     CD 4299   8.175   7.296   4.213 -0.0552  0.1869  0.4270
   43ILE    HD1 4300   8.221   7.276   4.312  0.5976  1.5925  0.4434
   43ILE    HD2 4301   8.142   7.400   4.190  2.9068  0.7772 -1.7079
   43ILE    HD3 4302   8.252   7.283   4.134 -0.9821  2.7998 -1.0379
   43ILE      C 4303   7.828   7.174   4.512  0.4226 -0.5650 -0.1008
   43ILE      O 4304   7.725   7.126   4.460  0.5965  0.0190  0.2807
   44GLN      N 4305   7.828   7.222   4.636  0.1522 -0.1784  0.2109
   44GLN     HN 4306   7.916   7.258   4.666  0.2208  0.4477 -0.7049
   44GLN     CA 4307   7.715   7.227   4.728  0.8487 -0.4049 -0.6431
   44GLN     HA 4308   7.648   7.145   4.709  2.9320 -2.0388 -1.3590
   44GLN     CB 4309   7.768   7.225   4.875 -0.0875 -0.7575 -0.6271
   44GLN    HB1 4310   7.686   7.229   4.950  0.5028 -1.1749  0.0617
   44GLN    HB2 4311   7.839   7.308   4.900  0.7473 -1.8035  0.5997
   44GLN     CG 4312   7.871   7.106   4.905 -0.0529  0.6337  0.2377
   44GLN    HG1 4313   7.905   7.096   5.011 -1.3692 -2.3371  0.4777
   44GLN    HG2 4314   7.959   7.115   4.837  1.7867 -2.4739  1.9771
   44GLN     CD 4315   7.791   6.978   4.873  0.7834 -0.0950  0.4990
   44GLN    OE1 4316   7.836   6.902   4.788 -0.4292 -0.2002  0.2994
   44GLN    NE2 4317   7.681   6.950   4.943 -0.4297  0.8559 -0.0694
   44GLN   HE21 4318   7.626   6.872   4.913 -1.9745  2.0710 -0.5513
   44GLN   HE22 4319   7.637   7.011   5.010  0.5687  1.1871  0.2995
   44GLN      C 4320   7.643   7.360   4.698  0.3593  0.0913 -0.2595
   44GLN      O 4321   7.676   7.476   4.739  0.4152  0.2480  0.7951
   45MET      N 4322   7.530   7.340   4.630 -1.0099 -0.2037  0.2533
   45MET     HN 4323   7.513   7.246   4.600 -0.1295 -0.4497  0.4980
   45MET     CA 4324   7.434   7.448   4.605  0.3160  0.2874 -0.4968
   45MET     HA 4325   7.486   7.541   4.587 -0.8764  0.4392 -3.8354
   45MET     CB 4326   7.347   7.402   4.486  0.2664  0.5908  0.8426
   45MET    HB1 4327   7.270   7.480   4.467  0.8089  0.5508 -2.0816
   45MET    HB2 4328   7.295   7.306   4.507 -2.1799  1.3773 -1.0976
   45MET     CG 4329   7.429   7.372   4.351 -0.2187 -0.5633  0.0994
   45MET    HG1 4330   7.374   7.318   4.271  0.4658 -0.9000 -0.1486
   45MET    HG2 4331   7.517   7.305   4.359  0.6393  0.6723  1.2918
   45MET     SD 4332   7.490   7.515   4.271  0.6653  0.4401 -0.2866
   45MET     CE 4333   7.341   7.611   4.236  0.0933  0.0510 -0.1599
   45MET    HE1 4334   7.287   7.634   4.330  0.1354 -1.4816  0.2593
   45MET    HE2 4335   7.278   7.551   4.167 -1.3702  1.1682  0.1570
   45MET    HE3 4336   7.365   7.708   4.188  0.4057 -0.1795 -0.4780
   45MET      C 4337   7.341   7.446   4.732  0.4544 -0.2326 -0.7141
   45MET      O 4338   7.282   7.346   4.769  0.1348 -0.0762  0.1416
   46ARG      N 4339   7.316   7.563   4.795  0.3256  0.3791 -0.3274
   46ARG     HN 4340   7.361   7.648   4.766  1.2617  0.4784  1.2796
   46ARG     CA 4341   7.241   7.576   4.916 -0.9272  0.6883 -0.6788
   46ARG     HA 4342   7.203   7.478   4.942  2.6171 -1.1025 -1.6466
   46ARG     CB 4343   7.332   7.630   5.037  0.2558  0.6883 -0.5396
   46ARG    HB1 4344   7.410   7.550   5.038 -0.0275  0.4122 -0.2631
   46ARG    HB2 4345   7.263   7.623   5.124 -0.0777 -0.5048 -0.8765
   46ARG     CG 4346   7.391   7.763   5.003  0.7479  0.4298 -0.2895
   46ARG    HG1 4347   7.304   7.832   4.987  0.6231 -0.1180 -2.3172
   46ARG    HG2 4348   7.451   7.758   4.909  1.2859 -1.5443  0.1113
   46ARG     CD 4349   7.488   7.811   5.109  0.1598 -0.4061  0.2926
   46ARG    HD1 4350   7.581   7.751   5.110  1.3489  1.3034  2.7404
   46ARG    HD2 4351   7.432   7.800   5.204  0.4635  0.0575  0.5268
   46ARG     NE 4352   7.510   7.961   5.082  0.0890  0.1667  0.4338
   46ARG     HE 4353   7.472   8.028   5.146 -0.1602  0.0037  0.4565
   46ARG     CZ 4354   7.571   8.017   4.976 -0.7541  0.1041 -0.6201
   46ARG    NH1 4355   7.627   7.950   4.880 -0.0069  0.1052 -0.0717
   46ARG   HH11 4356   7.654   7.855   4.895  0.7160  0.0045 -1.7676
   46ARG   HH12 4357   7.674   7.994   4.803  1.2472 -4.0128 -1.9572
   46ARG    NH2 4358   7.589   8.147   4.982 -0.3904 -0.3401 -0.0751
   46ARG   HH21 4359   7.545   8.190   5.062  0.1451  1.6863 -0.8006
   46ARG   HH22 4360   7.640   8.192   4.909 -1.7504  2.7997  0.7332
   46ARG      C 4361   7.122   7.670   4.906 -0.2061  0.0816 -0.1005
   46ARG      O 4362   7.128   7.773   4.832  0.3233 -0.1924 -0.2774
   47THR      N 4363   7.009   7.625   4.970 -0.5311 -0.1040  0.7957
   47THR     HN 4364   6.996   7.535   5.011 -3.4242  1.4570  3.8429
   47THR     CA 4365   6.880   7.698   4.961 -1.2754  0.5604  0.2637
   47THR     HA 4366   6.868   7.707   4.854  2.2424 -0.6021 -0.3332
   47THR     CB 4367   6.755   7.620   5.003 -0.0332  0.2869  0.3203
   47THR     HB 4368   6.724   7.632   5.109 -3.1674 -1.4419 -0.2846
   47THR    OG1 4369   6.765   7.484   4.989 -0.5198 -0.2112  0.1548
   47THR    HG1 4370   6.802   7.479   4.900 -2.0392  0.1547 -0.5319
   47THR    CG2 4371   6.638   7.659   4.910  0.3412  0.3114  0.4220
   47THR   HG21 4372   6.628   7.769   4.910  1.0112  0.4111 -1.6803
   47THR   HG22 4373   6.543   7.614   4.945  0.1595 -1.1943 -1.7975
   47THR   HG23 4374   6.654   7.616   4.809 -1.1189  0.3449  0.1663
   47THR      C 4375   6.882   7.831   5.022 -0.6575 -0.1070  0.2396
   47THR      O 4376   6.900   7.848   5.140 -0.0797 -0.0641 -0.1293
   48ARG      N 4377   6.845   7.933   4.941 -0.6440 -0.1370  0.2735
   48ARG     HN 4378   6.835   7.915   4.844 -0.1538 -0.7483  0.3330
   48ARG     CA 4379   6.835   8.069   4.986  0.4121 -0.2206 -0.1514
   48ARG     HA 4380   6.878   8.085   5.084 -1.0395  1.2167  0.3033
   48ARG     CB 4381   6.893   8.154   4.870 -0.4257 -0.0827  0.3365
   48ARG    HB1 4382   6.887   8.259   4.907  0.8250  1.2413 -2.8950
   48ARG    HB2 4383   6.825   8.141   4.784 -1.3776 -0.0102  1.0534
   48ARG     CG 4384   7.024   8.096   4.827 -0.6343 -0.2209 -0.3362
   48ARG    HG1 4385   7.065   8.165   4.750 -0.1726  0.8295  0.8106
   48ARG    HG2 4386   7.010   8.001   4.772 -0.9763  0.0251 -0.6806
   48ARG     CD 4387   7.135   8.096   4.937  0.7585  0.1588 -0.0284
   48ARG    HD1 4388   7.230   8.056   4.896  0.9421  0.5192  0.0501
   48ARG    HD2 4389   7.095   8.029   5.016  0.7088 -0.4474 -0.5555
   48ARG     NE 4390   7.165   8.236   4.968 -0.0349 -0.4846 -0.0604
   48ARG     HE 4391   7.178   8.293   4.887  0.6225 -0.9540 -0.2891
   48ARG     CZ 4392   7.136   8.303   5.077 -1.2180 -0.0458  0.3602
   48ARG    NH1 4393   7.123   8.234   5.189 -0.0266 -0.4330 -0.4810
   48ARG   HH11 4394   7.098   8.276   5.276 -0.1993  1.0576 -1.2120
   48ARG   HH12 4395   7.114   8.135   5.178 -2.9220 -0.2320 -0.5230
   48ARG    NH2 4396   7.143   8.437   5.077 -0.1848  0.1182  0.1858
   48ARG   HH21 4397   7.152   8.492   4.995  0.6565  0.9336  0.8046
   48ARG   HH22 4398   7.122   8.471   5.169 -1.3187 -3.7283  1.5635
   48ARG      C 4399   6.683   8.097   5.013  0.2339  0.1903  0.2735
   48ARG      O 4400   6.650   8.167   5.107  0.1791 -0.1334 -0.9017
   49ARG      N 4401   6.589   8.057   4.922  1.0637  0.2443  0.3967
   49ARG     HN 4402   6.622   8.010   4.840  0.7858 -0.7744  0.8466
   49ARG     CA 4403   6.450   8.097   4.932 -0.3959  0.6425  0.0205
   49ARG     HA 4404   6.422   8.100   5.036 -1.9569 -2.4052 -0.2153
   49ARG     CB 4405   6.415   8.233   4.860  0.0431  0.5244  0.1326
   49ARG    HB1 4406   6.305   8.237   4.874 -0.1352 -0.0817 -0.9993
   49ARG    HB2 4407   6.429   8.205   4.753  0.7308 -3.1077  1.0242
   49ARG     CG 4408   6.495   8.355   4.903 -0.3053  1.1269 -0.5571
   49ARG    HG1 4409   6.479   8.430   4.823 -3.3333  1.5858  0.3447
   49ARG    HG2 4410   6.605   8.340   4.907 -0.3158  0.6010 -1.8413
   49ARG     CD 4411   6.452   8.395   5.047  0.7034  1.1821 -0.3819
   49ARG    HD1 4412   6.470   8.315   5.122  1.0750  0.8814 -0.7790
   49ARG    HD2 4413   6.343   8.416   5.051  0.3088  0.6857 -4.1445
   49ARG     NE 4414   6.514   8.517   5.084 -0.6873 -0.5325  0.1021
   49ARG     HE 4415   6.481   8.598   5.037  1.8229  0.4071 -0.2156
   49ARG     CZ 4416   6.622   8.530   5.165 -0.3698  0.1680  0.6488
   49ARG    NH1 4417   6.674   8.425   5.229  0.2838 -0.3635  0.3449
   49ARG   HH11 4418   6.621   8.341   5.230  0.7730 -0.6739  1.3775
   49ARG   HH12 4419   6.752   8.439   5.289  0.9818 -0.5416 -0.4986
   49ARG    NH2 4420   6.688   8.639   5.181  0.0728 -0.1924 -0.1681
   49ARG   HH21 4421   6.660   8.722   5.133 -0.8968 -0.0817  0.5581
   49ARG   HH22 4422   6.779   8.639   5.224  1.5478 -1.8032 -2.9600
   49ARG      C 4423   6.358   7.984   4.876  0.0357  0.1951 -0.1305
   49ARG      O 4424   6.396   7.909   4.785 -0.1039 -0.3581  0.2506
   50THR      N 4425   6.231   7.984   4.924  0.4434 -0.0341 -0.3535
   50THR     HN 4426   6.211   8.057   4.989 -0.8492 -1.2972  0.7105
   50THR     CA 4427   6.133   7.880   4.888  0.0885 -0.0456 -0.8574
   50THR     HA 4428   6.173   7.817   4.810  1.5809 -0.6999  0.3813
   50THR     CB 4429   6.109   7.782   5.007 -0.1504  0.3166 -0.6529
   50THR     HB 4430   6.073   7.837   5.097 -0.0261  0.0902 -0.4634
   50THR    OG1 4431   6.237   7.718   5.039  0.6086  0.0231  0.2346
   50THR    HG1 4432   6.294   7.787   5.073  1.9747 -0.7365 -0.4462
   50THR    CG2 4433   6.013   7.670   4.970 -0.4480  0.0321 -0.2916
   50THR   HG21 4434   6.061   7.613   4.888 -0.6287 -1.1857  0.4305
   50THR   HG22 4435   5.919   7.718   4.935 -1.0258 -0.3985  0.6399
   50THR   HG23 4436   6.001   7.597   5.053  2.1271 -0.8870 -0.6372
   50THR      C 4437   6.005   7.946   4.832 -0.8863 -0.4050 -0.6920
   50THR      O 4438   5.950   8.031   4.902 -0.7099  0.4478  0.3919
   51LEU      N 4439   5.963   7.915   4.704 -0.3187  0.0395 -0.6449
   51LEU     HN 4440   6.006   7.844   4.648  1.0071  2.0907 -2.4217
   51LEU     CA 4441   5.852   7.987   4.642 -1.1756  0.4727 -0.4525
   51LEU     HA 4442   5.838   8.086   4.685  0.8283 -0.1714  1.9657
   51LEU     CB 4443   5.877   8.020   4.494  0.2353  0.2479 -0.4665
   51LEU    HB1 4444   5.802   8.094   4.458 -1.2946 -0.0717  1.8257
   51LEU    HB2 4445   5.880   7.926   4.435 -1.3756  1.4673 -2.6336
   51LEU     CG 4446   6.010   8.089   4.478 -0.5817  0.0389  1.0705
   51LEU     HG 4447   6.101   8.032   4.506  1.1222  1.4150 -1.3061
   51LEU    CD1 4448   6.029   8.124   4.327  0.6687 -0.2406 -0.0734
   51LEU   HD11 4449   6.059   8.035   4.268  0.4895 -1.8484  2.1321
   51LEU   HD12 4450   6.119   8.188   4.312 -0.4607  1.3925 -0.1508
   51LEU   HD13 4451   5.936   8.162   4.279  0.3199 -0.3070  0.5387
   51LEU    CD2 4452   6.018   8.223   4.557  0.2910 -0.1978  0.4431
   51LEU   HD21 4453   6.009   8.216   4.667  0.0380 -1.3475  0.3639
   51LEU   HD22 4454   5.935   8.288   4.525  0.8507  0.8291  1.0268
   51LEU   HD23 4455   6.110   8.277   4.524 -1.3169  0.2283 -3.9689
   51LEU      C 4456   5.725   7.906   4.668 -0.3568  0.8593  0.4928
   51LEU      O 4457   5.709   7.813   4.592 -0.4204  0.1714 -0.0384
   52ARG      N 4458   5.650   7.923   4.778  0.4124 -0.3194 -0.4717
   52ARG     HN 4459   5.663   8.001   4.838  1.7979 -0.3147 -0.7586
   52ARG     CA 4460   5.534   7.836   4.805  0.3363 -0.0089 -0.3877
   52ARG     HA 4461   5.545   7.745   4.748 -0.3299 -0.5024  0.2520
   52ARG     CB 4462   5.528   7.795   4.949  0.3400 -0.2104 -0.2003
   52ARG    HB1 4463   5.559   7.886   5.004  0.3759  0.5950 -1.5123
   52ARG    HB2 4464   5.618   7.730   4.957  1.4573  1.5080  2.3671
   52ARG     CG 4465   5.392   7.743   5.000 -0.5272 -0.0841  0.5290
   52ARG    HG1 4466   5.373   7.650   4.941 -0.0682 -0.5586  1.1151
   52ARG    HG2 4467   5.314   7.818   4.977 -1.4546 -1.2998 -0.4500
   52ARG     CD 4468   5.396   7.730   5.157 -0.0393  1.0842  0.4169
   52ARG    HD1 4469   5.481   7.671   5.197 -0.2269 -0.7312 -1.7211
   52ARG    HD2 4470   5.296   7.691   5.185  0.3952  0.3744  1.0425
   52ARG     NE 4471   5.413   7.866   5.212 -0.3586  0.0513  0.1130
   52ARG     HE 4472   5.423   7.939   5.144 -2.3697 -0.3280 -0.6751
   52ARG     CZ 4473   5.413   7.909   5.336  0.2121  0.5854 -0.0744
   52ARG    NH1 4474   5.376   7.839   5.445 -0.4012 -0.2959  0.2072
   52ARG   HH11 4475   5.351   7.744   5.429 -2.5282  0.1591  0.5469
   52ARG   HH12 4476   5.386   7.885   5.533 -0.9590  0.6628 -0.2071
   52ARG    NH2 4477   5.427   8.036   5.363  0.2878 -0.1669  0.0689
   52ARG   HH21 4478   5.421   8.104   5.290 -0.9688  1.1122  1.2983
   52ARG   HH22 4479   5.401   8.068   5.454 -0.8856  3.1067 -1.2598
   52ARG      C 4480   5.408   7.899   4.761 -0.0052 -0.5994 -0.0875
   52ARG      O 4481   5.382   8.019   4.786 -0.7149  0.2104 -0.2536
   53GLY      N 4482   5.316   7.826   4.692  0.0230  0.3696  0.6460
   53GLY     HN 4483   5.332   7.728   4.683  1.6013  0.6706 -0.2683
   53GLY     CA 4484   5.187   7.882   4.650 -0.7110 -0.2076 -0.1547
   53GLY    HA1 4485   5.204   7.979   4.608 -1.6336 -0.1780 -0.4786
   53GLY    HA2 4486   5.129   7.886   4.742  1.9013 -0.6256  1.6051
   53GLY      C 4487   5.107   7.801   4.549  0.2143 -1.0911 -0.5990
   53GLY      O 4488   4.984   7.815   4.537  0.4013  0.5226  0.3401
   54HSE      N 4489   5.177   7.731   4.457 -0.5147  0.3074  0.0884
   54HSE     HN 4490   5.276   7.745   4.448 -0.9168  3.2676 -0.7911
   54HSE     CA 4491   5.104   7.638   4.368 -0.2742  0.3127 -0.0900
   54HSE     HA 4492   5.019   7.694   4.333 -1.4836 -0.2047  1.8510
   54HSE     CB 4493   5.204   7.590   4.257  0.2721 -0.2919  0.0301
   54HSE    HB1 4494   5.156   7.509   4.197 -0.0509 -0.9878  1.1902
   54HSE    HB2 4495   5.293   7.553   4.312  0.7455  0.3686 -0.2815
   54HSE    ND1 4496   5.151   7.766   4.087  0.2731  0.0561  0.5976
   54HSE     CG 4497   5.243   7.708   4.177  0.4643  0.0292  1.0202
   54HSE    CE1 4498   5.218   7.846   4.009 -0.2582 -0.4903  0.3432
   54HSE    HE1 4499   5.169   7.904   3.931 -3.1784 -0.9754  1.6603
   54HSE    NE2 4500   5.352   7.845   4.044  0.4870 -0.4530 -0.3669
   54HSE    HE2 4501   5.426   7.900   4.005  0.9403 -1.1528 -0.5147
   54HSE    CD2 4502   5.367   7.757   4.149  0.8083 -0.1645 -0.1458
   54HSE    HD2 4503   5.460   7.740   4.203  0.3259 -1.6592  0.2669
   54HSE      C 4504   5.041   7.516   4.433  0.5370  0.2494  0.3196
   54HSE      O 4505   5.086   7.471   4.538  0.5093 -0.0418  0.5975
   55LEU      N 4506   4.930   7.463   4.382 -0.4647  0.1643 -0.1019
   55LEU     HN 4507   4.880   7.510   4.310 -0.1356  1.3412  0.4129
   55LEU     CA 4508   4.857   7.339   4.416  0.2069 -0.2273 -0.5430
   55LEU     HA 4509   4.879   7.301   4.514 -0.1542  0.2364 -0.2804
   55LEU     CB 4510   4.702   7.363   4.432  0.0055 -0.3930 -0.0041
   55LEU    HB1 4511   4.658   7.273   4.480  0.8656  0.4314  2.4530
   55LEU    HB2 4512   4.648   7.371   4.335 -1.8110  1.0261  1.0656
   55LEU     CG 4513   4.645   7.486   4.521  0.0373  0.0906  0.2134
   55LEU     HG 4514   4.698   7.577   4.487 -0.3757 -0.0269 -0.7652
   55LEU    CD1 4515   4.498   7.509   4.504 -0.6334  0.1609  0.7481
   55LEU   HD11 4516   4.486   7.521   4.394 -0.8003  0.7088  0.8240
   55LEU   HD12 4517   4.467   7.605   4.551  0.8580  0.1248  1.8490
   55LEU   HD13 4518   4.443   7.416   4.533 -0.1800 -0.1566  0.6046
   55LEU    CD2 4519   4.694   7.464   4.663  0.0893  0.6457 -0.2054
   55LEU   HD21 4520   4.684   7.555   4.726  0.5931  1.0445 -0.6876
   55LEU   HD22 4521   4.802   7.440   4.655 -0.1661 -0.7991  0.3276
   55LEU   HD23 4522   4.637   7.378   4.705  1.8279 -0.7180 -0.5135
   55LEU      C 4523   4.874   7.226   4.310  0.2254  0.3537 -0.3361
   55LEU      O 4524   4.781   7.148   4.286 -0.0766 -0.3951  0.2273
   56ALA      N 4525   4.986   7.223   4.246  0.3005 -0.5230 -0.2161
   56ALA     HN 4526   5.058   7.291   4.259  1.0382 -1.1713 -0.7792
   56ALA     CA 4527   5.014   7.111   4.156  0.7624 -0.1425 -0.7187
   56ALA     HA 4528   4.992   7.013   4.194  1.7374 -0.7723 -1.7323
   56ALA     CB 4529   4.931   7.120   4.022 -0.4113  0.0534 -0.8162
   56ALA    HB1 4530   4.940   7.216   3.966  3.8807 -2.0500 -4.3634
   56ALA    HB2 4531   4.825   7.098   4.046 -0.4937  1.0148 -0.2545
   56ALA    HB3 4532   4.970   7.038   3.959 -0.1377  0.3555 -1.0444
   56ALA      C 4533   5.164   7.124   4.127  0.7255 -0.1354  0.1247
   56ALA      O 4534   5.228   7.223   4.164 -0.6160  0.0324 -0.4896
   57LYS      N 4535   5.221   7.018   4.060 -0.2008 -0.4741 -0.1307
   57LYS     HN 4536   5.172   6.931   4.067 -3.4729  1.2287  0.2565
   57LYS     CA 4537   5.358   7.007   4.013  0.5214 -0.4446 -0.3670
   57LYS     HA 4538   5.416   7.000   4.104 -0.3726  0.2445  0.2746
   57LYS     CB 4539   5.366   6.875   3.933 -0.9137  0.2789 -0.1189
   57LYS    HB1 4540   5.361   6.789   4.003 -2.7362 -2.9872 -3.9211
   57LYS    HB2 4541   5.468   6.864   3.890 -0.4803  0.3218  0.8529
   57LYS     CG 4542   5.259   6.852   3.825 -0.0846 -0.6172 -0.3673
   57LYS    HG1 4543   5.251   6.944   3.762  0.1785  1.0264  1.8534
   57LYS    HG2 4544   5.158   6.857   3.872 -0.0364 -1.9020 -0.0996
   57LYS     CD 4545   5.273   6.718   3.747 -0.6925 -0.0900  0.4431
   57LYS    HD1 4546   5.379   6.715   3.716 -0.6922  0.7278  0.3471
   57LYS    HD2 4547   5.200   6.720   3.663  0.6638 -2.1638 -0.8515
   57LYS     CE 4548   5.243   6.593   3.825  0.1591 -1.1371  0.2850
   57LYS    HE1 4549   5.331   6.560   3.884 -0.1555 -1.0824  0.7825
   57LYS    HE2 4550   5.231   6.508   3.754  1.5690 -1.7389  0.7227
   57LYS     NZ 4551   5.126   6.619   3.911  0.3957  0.1464 -0.1867
   57LYS    HZ1 4552   5.041   6.656   3.862  0.5505 -1.7846 -2.0588
   57LYS    HZ2 4553   5.158   6.673   3.994 -0.0516 -0.2966  0.2820
   57LYS    HZ3 4554   5.100   6.525   3.946  1.4618  0.2533  0.9522
   57LYS      C 4555   5.393   7.128   3.921 -0.3561 -0.2057  0.0428
   57LYS      O 4556   5.315   7.168   3.831  0.3108  0.2018 -0.4545
   58ILE      N 4557   5.512   7.186   3.943  0.0640 -0.2707  0.2946
   58ILE     HN 4558   5.577   7.171   4.018  0.8642 -4.6591 -0.9868
   58ILE     CA 4559   5.558   7.281   3.847 -0.3764 -0.6398  0.3889
   58ILE     HA 4560   5.475   7.348   3.831 -0.4301 -1.0031 -0.9270
   58ILE     CB 4561   5.684   7.352   3.892 -0.3188  0.2869  0.3968
   58ILE     HB 4562   5.767   7.279   3.895 -0.9896 -0.6487 -2.0166
   58ILE    CG2 4563   5.720   7.456   3.787 -1.0624  0.0774 -0.1619
   58ILE   HG21 4564   5.820   7.503   3.796 -1.4210  0.7983  0.1853
   58ILE   HG22 4565   5.654   7.543   3.809 -0.7901 -0.4041  3.1249
   58ILE   HG23 4566   5.715   7.434   3.678  0.3947 -2.0733  0.1320
   58ILE    CG1 4567   5.673   7.421   4.032  0.5308  0.4130  0.2808
   58ILE   HG11 4568   5.763   7.486   4.042 -0.7552  2.7004 -1.8026
   58ILE   HG12 4569   5.673   7.340   4.108 -0.7486 -0.2070 -0.3487
   58ILE     CD 4570   5.543   7.503   4.060  0.1895  0.3803  0.1132
   58ILE    HD1 4571   5.558   7.544   4.162 -1.5024  1.4921 -0.0519
   58ILE    HD2 4572   5.450   7.442   4.056 -0.7344  1.3374  3.4381
   58ILE    HD3 4573   5.532   7.591   3.994 -1.9755  1.3577  1.6480
   58ILE      C 4574   5.593   7.212   3.713  0.0085  0.3104  0.1549
   58ILE      O 4575   5.666   7.112   3.711 -0.4145  0.2286  0.5644
   59TYR      N 4576   5.545   7.265   3.599  0.0640 -0.7982 -0.0960
   59TYR     HN 4577   5.482   7.341   3.589  0.9981  0.2828  1.7802
   59TYR     CA 4578   5.586   7.213   3.471  0.8454 -0.2383  0.1936
   59TYR     HA 4579   5.616   7.110   3.483 -0.6200 -0.4308  3.6195
   59TYR     CB 4580   5.464   7.230   3.378  0.2462 -0.2973  0.7458
   59TYR    HB1 4581   5.431   7.335   3.361 -2.2443 -0.8909  1.4240
   59TYR    HB2 4582   5.377   7.178   3.425  1.4248 -3.1579 -0.0434
   59TYR     CG 4583   5.490   7.161   3.243 -0.5498 -0.4657  0.3900
   59TYR    CD1 4584   5.498   7.020   3.240  0.2438 -0.1131 -0.0322
   59TYR    HD1 4585   5.477   6.964   3.330 -0.2263 -2.0261 -1.2632
   59TYR    CE1 4586   5.544   6.955   3.124 -0.0039  0.2938  0.9679
   59TYR    HE1 4587   5.546   6.847   3.123  0.3751  0.2838 -0.8868
   59TYR     CZ 4588   5.566   7.024   3.006 -0.6043  0.1860  0.5745
   59TYR     OH 4589   5.611   6.952   2.891  0.8854 -0.2765 -0.4261
   59TYR     HH 4590   5.636   7.018   2.826 -0.5735  1.2266  0.4431
   59TYR    CD2 4591   5.521   7.232   3.124 -0.4024 -0.3322 -0.3250
   59TYR    HD2 4592   5.535   7.339   3.120  2.3973 -0.6631 -2.2409
   59TYR    CE2 4593   5.564   7.163   3.007 -0.6342 -0.1593 -0.6244
   59TYR    HE2 4594   5.605   7.218   2.924  0.7362 -1.4554 -0.8493
   59TYR      C 4595   5.708   7.297   3.422  0.2814  0.8613 -0.3120
   59TYR      O 4596   5.804   7.237   3.377 -0.5449  0.2145 -0.1750
   60ALA      N 4597   5.693   7.430   3.416 -0.3048  0.1056 -0.8192
   60ALA     HN 4598   5.612   7.478   3.447 -0.4172 -1.5743  1.7840
   60ALA     CA 4599   5.794   7.505   3.353  0.1806 -0.3275  0.0329
   60ALA     HA 4600   5.891   7.459   3.343  1.1372  1.1598  1.8600
   60ALA     CB 4601   5.741   7.540   3.213 -0.6221  0.1227 -0.0177
   60ALA    HB1 4602   5.643   7.588   3.229  0.1945  1.0830  2.5251
   60ALA    HB2 4603   5.738   7.440   3.163  3.9528 -0.1312 -0.2653
   60ALA    HB3 4604   5.810   7.606   3.156  0.0388 -1.9857 -1.8001
   60ALA      C 4605   5.807   7.633   3.435  0.3086  0.5175  0.2346
   60ALA      O 4606   5.713   7.686   3.496  0.4068 -0.0594 -0.2474
   61MET      N 4607   5.929   7.681   3.429 -0.3647  0.0504 -0.3582
   61MET     HN 4608   5.996   7.629   3.377  1.6005  0.0287  1.9736
   61MET     CA 4609   5.960   7.809   3.483 -0.2015 -0.1923  0.0244
   61MET     HA 4610   5.883   7.881   3.456 -1.5154 -0.5342  2.5865
   61MET     CB 4611   5.969   7.819   3.636 -0.7717  0.2317 -1.2015
   61MET    HB1 4612   5.876   7.769   3.671 -0.1663 -1.0043 -1.3297
   61MET    HB2 4613   5.980   7.922   3.677 -1.3087 -0.4065  0.6256
   61MET     CG 4614   6.079   7.731   3.695  0.1006 -0.3773 -0.1328
   61MET    HG1 4615   6.077   7.628   3.651 -1.5089 -1.4562  2.2462
   61MET    HG2 4616   6.055   7.707   3.800 -0.1944  1.6061  0.2878
   61MET     SD 4617   6.249   7.796   3.702 -0.2490 -0.0040  0.2418
   61MET     CE 4618   6.335   7.631   3.723  0.1200 -0.4546 -0.3829
   61MET    HE1 4619   6.291   7.567   3.644 -0.0544  0.5543 -1.1249
   61MET    HE2 4620   6.310   7.594   3.825 -1.7285 -0.5560 -0.8372
   61MET    HE3 4621   6.445   7.640   3.708  0.2600 -0.0276  0.7858
   61MET      C 4622   6.080   7.868   3.417 -0.6531 -0.1937 -0.5456
   61MET      O 4623   6.166   7.794   3.368 -0.8359 -0.1475 -0.1032
   62HSE      N 4624   6.096   8.005   3.415 -0.1326  0.1943 -0.0670
   62HSE     HN 4625   6.025   8.066   3.450  0.4718  0.4295  0.7671
   62HSE     CA 4626   6.206   8.073   3.349  0.8733 -0.7033 -0.0439
   62HSE     HA 4627   6.288   8.004   3.356  1.1530 -0.2991  0.9514
   62HSE     CB 4628   6.174   8.123   3.211  0.0175  0.0916 -0.0342
   62HSE    HB1 4629   6.265   8.171   3.169 -1.0026  1.4009 -0.8234
   62HSE    HB2 4630   6.096   8.202   3.204 -0.7019 -0.4183  1.7052
   62HSE    ND1 4631   6.201   7.940   3.033  0.2599  0.5385  0.4274
   62HSE     CG 4632   6.121   8.007   3.121  0.0363  0.1652 -0.1743
   62HSE    CE1 4633   6.117   7.866   2.958 -0.3733  0.4107  0.2981
   62HSE    HE1 4634   6.146   7.819   2.864 -0.9901  0.3995  0.1104
   62HSE    NE2 4635   5.994   7.885   2.991  0.3465  0.5008 -0.1639
   62HSE    HE2 4636   5.911   7.864   2.939  0.0762  1.9715 -0.3679
   62HSE    CD2 4637   5.993   7.973   3.092 -0.2903  0.5656 -0.5014
   62HSE    HD2 4638   5.901   8.006   3.139 -0.5724 -0.2932 -0.4140
   62HSE      C 4639   6.238   8.193   3.437  0.5364  0.0734  0.6267
   62HSE      O 4640   6.150   8.257   3.493  0.5804  0.0153 -0.7208
   63TRP      N 4641   6.364   8.243   3.432  0.3405  0.0491 -0.2746
   63TRP     HN 4642   6.440   8.193   3.390  0.3448  0.5745 -0.9181
   63TRP     CA 4643   6.401   8.372   3.488  0.2293  0.7139  0.0841
   63TRP     HA 4644   6.361   8.369   3.589 -0.3351 -0.6644 -0.1695
   63TRP     CB 4645   6.552   8.392   3.502 -0.4264  0.5397 -0.4961
   63TRP    HB1 4646   6.577   8.490   3.547 -1.7647  0.0044  1.5753
   63TRP    HB2 4647   6.594   8.379   3.400 -0.3673  1.1132 -0.5440
   63TRP     CG 4648   6.621   8.305   3.602 -0.6980  0.7087  0.0841
   63TRP    CD1 4649   6.699   8.197   3.577 -0.0378  0.0407  0.2323
   63TRP    HD1 4650   6.722   8.165   3.477 -1.3043  0.0805 -0.0928
   63TRP    NE1 4651   6.738   8.134   3.699  0.0228  0.4033  0.4664
   63TRP    HE1 4652   6.775   8.045   3.712 -2.1043 -0.8070 -1.1763
   63TRP    CE2 4653   6.699   8.213   3.799 -0.7176  0.1644 -0.4670
   63TRP    CD2 4654   6.629   8.322   3.744 -0.0892 -0.7443 -0.2517
   63TRP    CE3 4655   6.577   8.414   3.833 -0.3227  0.4987 -0.1252
   63TRP    HE3 4656   6.525   8.503   3.802  0.5504  1.7165  1.7140
   63TRP    CZ3 4657   6.594   8.396   3.973 -0.2480  0.1096 -0.2888
   63TRP    HZ3 4658   6.555   8.479   4.030 -2.2125 -0.1488 -1.1907
   63TRP    CZ2 4659   6.713   8.191   3.941 -0.0576 -0.3114  0.5180
   63TRP    HZ2 4660   6.781   8.118   3.984  2.2578 -0.1830 -2.5378
   63TRP    CH2 4661   6.666   8.293   4.024 -0.2355 -0.2612 -0.7193
   63TRP    HH2 4662   6.662   8.271   4.130  1.1546 -0.5665 -0.7152
   63TRP      C 4663   6.340   8.490   3.417 -0.2086  0.0489  0.6184
   63TRP      O 4664   6.318   8.497   3.294  0.1705  0.6267 -0.6301
   64GLY      N 4665   6.315   8.597   3.498  0.0704  0.2990 -0.2940
   64GLY     HN 4666   6.313   8.589   3.597 -3.7276  1.4272 -0.0968
   64GLY     CA 4667   6.295   8.734   3.465 -0.3092 -0.5364 -0.2844
   64GLY    HA1 4668   6.287   8.786   3.559  0.0163 -1.5217  0.3060
   64GLY    HA2 4669   6.205   8.739   3.405 -1.0536 -0.1380  0.8220
   64GLY      C 4670   6.407   8.803   3.385  0.1289 -0.0972  0.1951
   64GLY      O 4671   6.514   8.753   3.375 -0.0271  0.1571 -0.3066
   65THR      N 4672   6.382   8.926   3.332  0.1247  0.0227  0.2258
   65THR     HN 4673   6.298   8.970   3.362 -0.0881 -1.3802  1.9126
   65THR     CA 4674   6.464   9.000   3.240 -0.7905 -0.1438  0.0425
   65THR     HA 4675   6.470   8.934   3.155 -0.1785  0.6448 -0.5442
   65THR     CB 4676   6.390   9.121   3.185  0.0274  0.4350  0.2714
   65THR     HB 4677   6.391   9.199   3.264  0.1518 -0.2046  0.9135
   65THR    OG1 4678   6.260   9.085   3.142  0.3272 -0.1127  0.4742
   65THR    HG1 4679   6.263   9.005   3.090  0.3295 -1.0794  1.9035
   65THR    CG2 4680   6.462   9.188   3.061 -0.3513  0.0261 -0.0893
   65THR   HG21 4681   6.557   9.244   3.075  0.4649 -0.6236 -2.5210
   65THR   HG22 4682   6.388   9.261   3.021 -1.1668 -1.1941 -0.9006
   65THR   HG23 4683   6.492   9.123   2.976  0.7977 -0.6836  0.8323
   65THR      C 4684   6.601   9.033   3.299  0.4568 -0.3508  0.2224
   65THR      O 4685   6.703   9.025   3.231  0.1590 -0.4418  0.0722
   66ASP      N 4686   6.599   9.080   3.424 -0.9760  0.2432 -0.3644
   66ASP     HN 4687   6.516   9.086   3.479  0.9432 -1.3284  3.0669
   66ASP     CA 4688   6.724   9.096   3.493  0.1692 -0.2655  0.3895
   66ASP     HA 4689   6.810   9.099   3.427 -0.4474  0.6200 -0.4164
   66ASP     CB 4690   6.728   9.235   3.544 -0.2491 -0.2285 -0.4847
   66ASP    HB1 4691   6.732   9.307   3.459  0.8271  0.4413  0.1065
   66ASP    HB2 4692   6.823   9.258   3.598  0.9898 -1.0310 -2.2080
   66ASP     CG 4693   6.609   9.282   3.625 -0.6048 -0.6728  0.2579
   66ASP    OD1 4694   6.563   9.395   3.596 -0.5661  0.5273  0.8046
   66ASP    OD2 4695   6.571   9.216   3.724  0.1513 -0.2582  0.0508
   66ASP      C 4696   6.753   8.995   3.605  0.5125  0.2269  0.1325
   66ASP      O 4697   6.849   9.002   3.676 -0.1520  0.1903  0.7124
   67SER      N 4698   6.665   8.891   3.618 -0.0033 -0.2021  0.2560
   67SER     HN 4699   6.586   8.898   3.558 -0.0103  1.4120  0.3973
   67SER     CA 4700   6.672   8.777   3.705  0.3437 -0.5683 -0.0324
   67SER     HA 4701   6.591   8.716   3.668 -0.7453  0.9256 -0.2233
   67SER     CB 4702   6.814   8.698   3.701 -0.0601  0.7068  0.0722
   67SER    HB1 4703   6.820   8.616   3.776  0.3909 -0.9518 -1.6647
   67SER    HB2 4704   6.888   8.772   3.736 -1.6169  1.7726  1.2220
   67SER     OG 4705   6.838   8.641   3.573  0.4814  0.3843  0.1556
   67SER    HG1 4706   6.869   8.706   3.510  0.8249 -1.2480 -1.4466
   67SER      C 4707   6.646   8.813   3.841 -0.2377 -0.6416 -0.8273
   67SER      O 4708   6.678   8.739   3.932  0.0853  0.2054  0.2752
   68ARG      N 4709   6.585   8.930   3.870  0.4771  0.0103  0.2961
   68ARG     HN 4710   6.577   9.000   3.798 -2.0935 -1.1530 -0.6670
   68ARG     CA 4711   6.510   8.952   3.985  0.1633  0.3771  0.2079
   68ARG     HA 4712   6.572   8.916   4.066 -1.4362 -0.5003  1.0850
   68ARG     CB 4713   6.478   9.102   4.002 -0.3865 -0.0141  0.1353
   68ARG    HB1 4714   6.438   9.143   3.907 -0.3631 -2.0238 -0.7904
   68ARG    HB2 4715   6.583   9.138   4.009 -0.9012  1.3353  1.6889
   68ARG     CG 4716   6.404   9.136   4.134  0.1771 -0.1415  0.6076
   68ARG    HG1 4717   6.479   9.108   4.211 -0.0754 -1.3528  0.4390
   68ARG    HG2 4718   6.311   9.076   4.144  0.4066 -0.7596 -0.7465
   68ARG     CD 4719   6.358   9.283   4.152  0.1212 -0.5206 -0.0526
   68ARG    HD1 4720   6.309   9.318   4.059 -0.4796  0.6844  0.6963
   68ARG    HD2 4721   6.448   9.345   4.172 -0.0202  0.0472 -1.1314
   68ARG     NE 4722   6.262   9.286   4.269  0.2867 -0.2649  0.1399
   68ARG     HE 4723   6.247   9.207   4.328  1.0167  0.3107  1.1330
   68ARG     CZ 4724   6.200   9.396   4.312  0.1070  0.0514 -0.7314
   68ARG    NH1 4725   6.223   9.518   4.265 -0.2616  0.5124 -0.4729
   68ARG   HH11 4726   6.180   9.602   4.298 -2.3153 -0.5674 -0.2521
   68ARG   HH12 4727   6.290   9.530   4.191 -1.2239  4.3733 -0.9454
   68ARG    NH2 4728   6.116   9.381   4.410 -0.6459 -0.2902 -0.0095
   68ARG   HH21 4729   6.087   9.292   4.445  0.7384  0.1864  2.5841
   68ARG   HH22 4730   6.050   9.456   4.418  0.7077  0.8017  1.6705
   68ARG      C 4731   6.386   8.868   3.996 -0.1668  0.1182 -0.2642
   68ARG      O 4732   6.358   8.796   4.094  0.3602 -0.5014 -0.7721
   69LEU      N 4733   6.297   8.861   3.891  0.5399 -0.0120  0.4213
   69LEU     HN 4734   6.323   8.901   3.803 -0.4266  2.5575  1.2134
   69LEU     CA 4735   6.161   8.800   3.884 -0.3300 -0.1155  0.0470
   69LEU     HA 4736   6.139   8.793   3.989  1.2709 -1.4219  0.3323
   69LEU     CB 4737   6.065   8.890   3.791  0.0062 -0.0593  0.4669
   69LEU    HB1 4738   5.959   8.857   3.799 -0.2021  0.9659  3.3718
   69LEU    HB2 4739   6.095   8.866   3.687  2.7107 -0.8863  1.3774
   69LEU     CG 4740   6.069   9.037   3.832 -0.3016 -0.2120 -0.0146
   69LEU     HG 4741   6.166   9.083   3.805 -0.4768  0.6728  0.8185
   69LEU    CD1 4742   5.959   9.112   3.756 -0.9414 -0.0540  0.6995
   69LEU   HD11 4743   5.966   9.085   3.649 -1.5031  1.8285  0.1494
   69LEU   HD12 4744   5.975   9.221   3.768  0.8045 -0.0868 -0.8680
   69LEU   HD13 4745   5.860   9.091   3.800 -1.4115  0.8469  0.1078
   69LEU    CD2 4746   6.038   9.050   3.983 -0.4459  0.2054 -0.0816
   69LEU   HD21 4747   5.952   8.982   4.002 -0.1573 -0.2498 -0.4004
   69LEU   HD22 4748   6.020   9.156   4.011 -2.1800  0.4483 -1.8737
   69LEU   HD23 4749   6.130   9.012   4.032 -0.4480 -1.0949 -1.0396
   69LEU      C 4750   6.173   8.655   3.837 -0.2591 -0.2427  0.3659
   69LEU      O 4751   6.274   8.625   3.763  0.1070 -0.3350 -0.2900
   70LEU      N 4752   6.080   8.561   3.877 -0.6261 -0.4395  0.8963
   70LEU     HN 4753   6.004   8.585   3.937 -0.7589 -0.0855  0.5867
   70LEU     CA 4754   6.085   8.426   3.825  0.0938  0.7938  0.1666
   70LEU     HA 4755   6.149   8.408   3.741  0.8639 -0.8038  1.0532
   70LEU     CB 4756   6.126   8.320   3.924  0.4683  0.4501  0.6132
   70LEU    HB1 4757   6.043   8.298   3.994  0.9204  1.4318  1.4870
   70LEU    HB2 4758   6.211   8.356   3.987 -0.2796  0.4447  1.6590
   70LEU     CG 4759   6.165   8.189   3.855  0.4153  0.0972  0.1336
   70LEU     HG 4760   6.102   8.182   3.764  0.8991  1.7292 -0.3678
   70LEU    CD1 4761   6.316   8.185   3.833 -0.5470  0.1450 -0.0277
   70LEU   HD11 4762   6.373   8.175   3.927 -0.1013 -1.1221 -0.4082
   70LEU   HD12 4763   6.347   8.267   3.764 -1.7809 -0.7679 -1.7336
   70LEU   HD13 4764   6.337   8.096   3.769  1.2007  0.3462  0.2186
   70LEU    CD2 4765   6.130   8.081   3.954  0.5256 -0.1651  0.7307
   70LEU   HD21 4766   6.020   8.067   3.949  0.5655 -0.0357 -2.3457
   70LEU   HD22 4767   6.167   8.114   4.053 -2.7923 -0.5789  2.2314
   70LEU   HD23 4768   6.176   7.982   3.934 -0.4700 -0.3425 -0.9313
   70LEU      C 4769   5.942   8.389   3.779  0.7229  0.0795  0.2373
   70LEU      O 4770   5.848   8.395   3.862  0.2361 -0.3371 -0.0234
   71VAL      N 4771   5.914   8.356   3.651  0.3368 -0.0290 -0.0431
   71VAL     HN 4772   5.987   8.339   3.586  2.2525  0.7807  1.7947
   71VAL     CA 4773   5.780   8.321   3.606 -0.4761  0.7010 -0.5238
   71VAL     HA 4774   5.707   8.368   3.671  1.0519  0.3025  1.5750
   71VAL     CB 4775   5.754   8.360   3.460 -0.3566 -0.3939 -0.1359
   71VAL     HB 4776   5.769   8.468   3.440 -1.0169 -0.3145 -0.2304
   71VAL    CG1 4777   5.833   8.285   3.350  0.2474 -0.5709  0.0368
   71VAL   HG11 4778   5.811   8.177   3.355 -1.3601 -0.2270  0.9834
   71VAL   HG12 4779   5.943   8.301   3.358  0.0121  0.3802  2.1254
   71VAL   HG13 4780   5.790   8.311   3.251  2.0953  1.1033 -0.3983
   71VAL    CG2 4781   5.598   8.355   3.420 -0.4039  0.3128 -0.0065
   71VAL   HG21 4782   5.573   8.254   3.381  1.5151  0.1423 -0.8703
   71VAL   HG22 4783   5.574   8.427   3.339 -0.1437  2.5292  1.7842
   71VAL   HG23 4784   5.535   8.366   3.512 -1.5803 -2.9634 -0.2835
   71VAL      C 4785   5.763   8.167   3.626  0.4547  0.0096  0.1929
   71VAL      O 4786   5.846   8.087   3.582  0.3042  0.2972 -0.1085
   72SER      N 4787   5.655   8.117   3.687 -0.0967 -0.1938 -0.5838
   72SER     HN 4788   5.580   8.171   3.725 -0.6666 -1.2518 -0.1736
   72SER     CA 4789   5.633   7.976   3.679 -0.9955  0.4517 -0.2609
   72SER     HA 4790   5.697   7.923   3.610 -0.1003 -0.8061  1.4478
   72SER     CB 4791   5.659   7.911   3.818  0.1187  0.3886 -0.3354
   72SER    HB1 4792   5.768   7.922   3.834  0.1251 -0.7002  0.4993
   72SER    HB2 4793   5.634   7.803   3.831 -0.1872  0.8132  3.9077
   72SER     OG 4794   5.588   7.981   3.919 -0.4444 -0.4506 -0.2859
   72SER    HG1 4795   5.613   8.073   3.920 -1.6813 -0.0984  0.9655
   72SER      C 4796   5.492   7.942   3.634  0.2965 -0.4569  0.0087
   72SER      O 4797   5.400   8.019   3.663 -0.7861  0.2811  0.6011
   73ALA      N 4798   5.477   7.819   3.579  0.1407  0.7148  1.0619
   73ALA     HN 4799   5.557   7.764   3.556  0.6713  1.2928  1.5097
   73ALA     CA 4800   5.354   7.752   3.544 -0.6579  0.0320  0.7578
   73ALA     HA 4801   5.275   7.818   3.577  0.4845  0.8791  1.8665
   73ALA     CB 4802   5.304   7.763   3.395 -0.6874  0.0977  0.5398
   73ALA    HB1 4803   5.386   7.736   3.325 -0.7550  0.8839  0.1417
   73ALA    HB2 4804   5.278   7.868   3.371 -1.4670 -0.4110 -0.9675
   73ALA    HB3 4805   5.216   7.697   3.381 -1.9829  1.7653  0.4553
   73ALA      C 4806   5.355   7.615   3.597  0.3567  0.9490  0.4465
   73ALA      O 4807   5.442   7.528   3.588  0.0052 -0.6727 -0.5226
   74SER      N 4808   5.236   7.582   3.666  0.0021 -0.7418 -0.5825
   74SER     HN 4809   5.160   7.645   3.677 -2.5196 -3.4599 -1.0909
   74SER     CA 4810   5.201   7.452   3.724 -0.2347 -0.3422 -0.2785
   74SER     HA 4811   5.294   7.398   3.708 -0.2619  0.1845 -2.5353
   74SER     CB 4812   5.166   7.466   3.876 -0.2070  0.0304 -0.2646
   74SER    HB1 4813   5.261   7.504   3.918 -0.4497  2.8349 -1.9806
   74SER    HB2 4814   5.148   7.365   3.919 -0.3222 -0.5097 -1.5582
   74SER     OG 4815   5.064   7.560   3.905 -0.5897 -0.1059 -0.4828
   74SER    HG1 4816   5.095   7.626   3.968  0.5525 -0.1034 -1.0224
   74SER      C 4817   5.078   7.390   3.655  0.1443  0.8987 -0.2205
   74SER      O 4818   5.007   7.447   3.580 -0.0728 -0.1158  0.1635
   75GLN      N 4819   5.056   7.254   3.681 -0.3254  0.0717  0.4539
   75GLN     HN 4820   5.131   7.220   3.737 -0.4066 -0.7810  0.0705
   75GLN     CA 4821   4.941   7.178   3.637 -0.1120  0.4550 -0.2282
   75GLN     HA 4822   4.929   7.225   3.541  0.6562  0.3466 -0.3844
   75GLN     CB 4823   4.975   7.027   3.622  0.1141  0.1656 -0.6466
   75GLN    HB1 4824   4.881   6.974   3.597  0.0291 -0.8985  1.6318
   75GLN    HB2 4825   5.005   6.982   3.719 -0.7901 -0.1299 -0.4960
   75GLN     CG 4826   5.082   6.994   3.516 -0.2685 -0.3860 -0.0550
   75GLN    HG1 4827   5.096   6.884   3.505  1.7820 -0.3107  1.2440
   75GLN    HG2 4828   5.170   7.058   3.535 -0.2659  0.2916 -2.1575
   75GLN     CD 4829   5.042   7.045   3.378  0.1408 -0.3514  0.8253
   75GLN    OE1 4830   4.935   7.095   3.338  0.0830  0.2366  0.0915
   75GLN    NE2 4831   5.147   7.022   3.288 -0.3431 -0.5558 -0.3554
   75GLN   HE21 4832   5.209   6.948   3.315  0.8136  0.4183 -0.2372
   75GLN   HE22 4833   5.135   7.066   3.199 -2.0321 -1.2962 -0.5442
   75GLN      C 4834   4.808   7.205   3.704 -0.4446  0.6423  0.5938
   75GLN      O 4835   4.741   7.124   3.764 -0.3345 -0.0573  0.4898
   76ASP      N 4836   4.759   7.331   3.699  0.4975 -0.6896 -0.6106
   76ASP     HN 4837   4.825   7.399   3.669  1.3336  0.3874  3.1107
   76ASP     CA 4838   4.644   7.374   3.776 -0.6941 -0.0532  0.2985
   76ASP     HA 4839   4.577   7.290   3.788 -0.5556 -0.0274  1.3840
   76ASP     CB 4840   4.689   7.428   3.912  0.4726  0.3250  0.5211
   76ASP    HB1 4841   4.762   7.510   3.899  1.2482 -0.1470  1.6452
   76ASP    HB2 4842   4.748   7.344   3.957  0.3477 -0.2076 -0.2973
   76ASP     CG 4843   4.579   7.446   4.009  0.2945 -0.7273 -0.2663
   76ASP    OD1 4844   4.481   7.372   3.992 -0.2236  0.1052  0.4191
   76ASP    OD2 4845   4.597   7.519   4.114  0.2286 -0.0990  0.1343
   76ASP      C 4846   4.573   7.491   3.701  0.2210 -0.1182 -0.4522
   76ASP      O 4847   4.466   7.542   3.742 -1.1456 -0.1672 -0.9173
   77GLY      N 4848   4.636   7.535   3.588 -0.1868  0.3017 -0.3028
   77GLY     HN 4849   4.697   7.466   3.549 -2.0227 -2.1468  0.9265
   77GLY     CA 4850   4.606   7.661   3.517 -0.6348 -0.2827  0.2783
   77GLY    HA1 4851   4.500   7.659   3.493 -0.7465 -0.7484  0.8001
   77GLY    HA2 4852   4.658   7.658   3.422  0.4396 -0.1287  0.8553
   77GLY      C 4853   4.644   7.793   3.588 -0.2568 -0.1478 -0.6034
   77GLY      O 4854   4.583   7.897   3.575  0.4807  0.4539  0.2571
   78LYS      N 4855   4.757   7.783   3.666 -0.1074  0.1005 -0.2086
   78LYS     HN 4856   4.792   7.690   3.678  1.5740  0.9764  2.7860
   78LYS     CA 4857   4.811   7.905   3.726 -0.5003  0.4224  0.9912
   78LYS     HA 4858   4.745   7.990   3.712 -0.3503  0.3016 -0.6286
   78LYS     CB 4859   4.822   7.890   3.878 -0.2107 -0.4379 -0.0348
   78LYS    HB1 4860   4.896   7.967   3.910  1.2374 -0.5773 -2.6567
   78LYS    HB2 4861   4.875   7.796   3.905  0.0616 -0.5491 -0.9052
   78LYS     CG 4862   4.697   7.897   3.963  0.7189 -0.0445  0.2379
   78LYS    HG1 4863   4.737   7.925   4.063 -0.1519  0.0467  0.5672
   78LYS    HG2 4864   4.638   7.804   3.973 -1.1974  1.3137  2.9496
   78LYS     CD 4865   4.601   8.012   3.912  0.4851  0.6154  0.4883
   78LYS    HD1 4866   4.561   7.972   3.817 -0.0103 -0.3092  1.0630
   78LYS    HD2 4867   4.657   8.103   3.882 -0.3403  1.0613  0.2729
   78LYS     CE 4868   4.477   8.039   3.997  0.7369  0.0221 -0.1517
   78LYS    HE1 4869   4.411   8.113   3.947  1.4942  1.4054  0.7885
   78LYS    HE2 4870   4.500   8.093   4.092 -0.1166  0.2889 -0.0868
   78LYS     NZ 4871   4.399   7.923   4.032  0.0801  0.2028  0.0491
   78LYS    HZ1 4872   4.314   7.957   4.081  1.6931 -1.0073  4.0371
   78LYS    HZ2 4873   4.450   7.875   4.109 -1.1541 -1.9848 -0.3872
   78LYS    HZ3 4874   4.368   7.856   3.958  2.6675 -0.2640 -0.7122
   78LYS      C 4875   4.943   7.938   3.673 -0.0489 -0.3201  0.2818
   78LYS      O 4876   5.018   7.844   3.639  0.7755 -0.5366  0.2495
   79LEU      N 4877   4.968   8.069   3.653  0.0693 -0.2644 -0.6858
   79LEU     HN 4878   4.894   8.135   3.657  1.4386  1.2941  0.7132
   79LEU     CA 4879   5.100   8.115   3.619  0.3458 -0.7331 -0.4236
   79LEU     HA 4880   5.174   8.038   3.627  1.9069  0.7442 -0.0935
   79LEU     CB 4881   5.112   8.151   3.472  0.1358 -0.3349  0.5440
   79LEU    HB1 4882   5.033   8.220   3.437  0.7905  0.9191  1.4582
   79LEU    HB2 4883   5.110   8.048   3.430  0.9060 -0.0491 -0.2332
   79LEU     CG 4884   5.241   8.222   3.431 -0.0973 -0.3287  0.5189
   79LEU     HG 4885   5.322   8.180   3.496  1.6604  0.3905 -1.1159
   79LEU    CD1 4886   5.294   8.181   3.296  0.3743 -0.5994 -0.1982
   79LEU   HD11 4887   5.388   8.238   3.280  0.3964 -0.7796 -0.7267
   79LEU   HD12 4888   5.226   8.200   3.209 -0.5781  0.1414  0.6760
   79LEU   HD13 4889   5.326   8.075   3.287  2.3774 -0.0262 -0.3387
   79LEU    CD2 4890   5.238   8.379   3.436  0.0595 -0.1779 -0.3730
   79LEU   HD21 4891   5.188   8.411   3.343 -2.0182  0.6696  0.9675
   79LEU   HD22 4892   5.337   8.429   3.439 -0.3262  0.5615  0.7166
   79LEU   HD23 4893   5.175   8.411   3.522  1.5170 -1.5519  1.2984
   79LEU      C 4894   5.133   8.226   3.709 -0.6452 -0.2414 -0.2644
   79LEU      O 4895   5.060   8.320   3.726  0.9864  0.4603  0.3933
   80ILE      N 4896   5.252   8.230   3.777  0.1722 -0.0528 -0.3215
   80ILE     HN 4897   5.318   8.155   3.781  0.2110 -0.0039  0.0362
   80ILE     CA 4898   5.285   8.337   3.871 -0.2628  0.1028 -0.0447
   80ILE     HA 4899   5.215   8.418   3.851 -2.0461 -0.5877  2.8203
   80ILE     CB 4900   5.264   8.293   4.017 -0.2970  0.1164  0.3390
   80ILE     HB 4901   5.346   8.221   4.040 -1.2312 -1.0006  0.2412
   80ILE    CG2 4902   5.282   8.412   4.118  0.1138 -0.0837  0.9232
   80ILE   HG21 4903   5.388   8.446   4.121  0.3632 -0.2979 -2.3248
   80ILE   HG22 4904   5.255   8.395   4.225 -0.1600 -0.7522  0.7463
   80ILE   HG23 4905   5.223   8.498   4.080  1.4903  1.2569  1.6757
   80ILE    CG1 4906   5.129   8.226   4.041  0.2372  0.1494  0.6331
   80ILE   HG11 4907   5.113   8.137   3.976  1.7844  0.2969  0.0000
   80ILE   HG12 4908   5.046   8.293   4.011 -0.1851 -0.8135 -0.4100
   80ILE     CD 4909   5.107   8.174   4.185  0.0288  0.3784 -0.0108
   80ILE    HD1 4910   5.033   8.092   4.195  1.4368 -1.1327 -1.5435
   80ILE    HD2 4911   5.077   8.259   4.251  1.4784  0.9236 -0.0120
   80ILE    HD3 4912   5.195   8.122   4.228 -0.5640 -0.5484  0.1203
   80ILE      C 4913   5.425   8.390   3.845  0.6869 -0.8675 -0.4957
   80ILE      O 4914   5.520   8.307   3.836  0.1480 -0.2976  0.0673
   81ILE      N 4915   5.438   8.524   3.846  0.0163 -0.0768 -0.6809
   81ILE     HN 4916   5.358   8.583   3.854  0.0884 -0.1311  0.6164
   81ILE     CA 4917   5.562   8.598   3.843 -0.6991 -0.1933 -1.0314
   81ILE     HA 4918   5.637   8.531   3.802 -0.9736 -2.0702  1.2875
   81ILE     CB 4919   5.551   8.736   3.772  0.0407 -0.6326  0.2187
   81ILE     HB 4920   5.483   8.808   3.823  0.9300  0.9076 -0.6776
   81ILE    CG2 4921   5.694   8.804   3.766 -0.0049  0.0794  0.3042
   81ILE   HG21 4922   5.749   8.800   3.862  0.8512 -2.2337 -0.2201
   81ILE   HG22 4923   5.673   8.903   3.720 -1.3726 -1.2474 -2.1089
   81ILE   HG23 4924   5.763   8.758   3.692  0.7857  0.4683  0.7892
   81ILE    CG1 4925   5.482   8.732   3.629  0.0937 -0.1778 -0.4303
   81ILE   HG11 4926   5.442   8.832   3.603  2.0417  0.6242 -0.4739
   81ILE   HG12 4927   5.395   8.664   3.646 -0.3083  0.0302 -1.6128
   81ILE     CD 4928   5.573   8.694   3.514 -0.0238 -0.1375 -0.1905
   81ILE    HD1 4929   5.632   8.606   3.550  0.3015 -0.5127 -1.5889
   81ILE    HD2 4930   5.641   8.778   3.488 -0.8230  0.7204  0.4499
   81ILE    HD3 4931   5.511   8.669   3.426 -0.8740  0.9069  0.1010
   81ILE      C 4932   5.603   8.616   3.984  0.1924 -0.3754 -0.0585
   81ILE      O 4933   5.531   8.689   4.053 -0.1335 -0.2592  0.3274
   82TRP      N 4934   5.714   8.557   4.025 -0.8125 -0.8357 -0.1868
   82TRP     HN 4935   5.758   8.491   3.964 -0.0229  0.3645 -0.9686
   82TRP     CA 4936   5.769   8.581   4.160  0.2754 -0.6306 -0.4613
   82TRP     HA 4937   5.689   8.621   4.221  1.3553  0.9866 -0.0290
   82TRP     CB 4938   5.825   8.447   4.213 -1.5142 -0.5062 -0.0812
   82TRP    HB1 4939   5.875   8.460   4.311 -0.0281 -1.3890 -0.6820
   82TRP    HB2 4940   5.905   8.410   4.145 -2.3992 -1.1497 -0.8077
   82TRP     CG 4941   5.730   8.339   4.226  0.7764 -0.1595  0.5326
   82TRP    CD1 4942   5.690   8.263   4.114 -1.0712  0.1966  0.6556
   82TRP    HD1 4943   5.709   8.280   4.009 -1.3693 -1.3906  0.3070
   82TRP    NE1 4944   5.599   8.164   4.159 -0.6515 -0.6461  0.4219
   82TRP    HE1 4945   5.579   8.084   4.107  2.8250 -0.3918 -1.6549
   82TRP    CE2 4946   5.580   8.184   4.290 -0.4950 -0.2059  0.6033
   82TRP    CD2 4947   5.644   8.303   4.334 -0.2995 -0.5484  0.9368
   82TRP    CE3 4948   5.629   8.349   4.460  0.9057  0.2035 -0.4068
   82TRP    HE3 4949   5.670   8.445   4.487  0.8937  0.1769 -0.2936
   82TRP    CZ3 4950   5.549   8.274   4.543 -0.1275 -0.0803 -0.5249
   82TRP    HZ3 4951   5.527   8.322   4.637  1.6976  0.7572 -0.4756
   82TRP    CZ2 4952   5.491   8.115   4.372 -0.1623 -0.3684  0.1585
   82TRP    HZ2 4953   5.446   8.024   4.336  1.7822 -1.7420  1.0009
   82TRP    CH2 4954   5.471   8.168   4.500 -0.3152 -0.7036 -0.3124
   82TRP    HH2 4955   5.396   8.119   4.560  0.0421 -0.7636  0.0850
   82TRP      C 4956   5.872   8.687   4.165  0.0793  0.6149  0.1237
   82TRP      O 4957   5.950   8.719   4.076  0.0854  0.0434  0.1780
   83ASP      N 4958   5.886   8.756   4.277 -0.0655  0.4860 -0.1386
   83ASP     HN 4959   5.820   8.738   4.349  0.7562  0.5100  0.6398
   83ASP     CA 4960   6.002   8.831   4.308 -0.2954  0.7213  0.6732
   83ASP     HA 4961   6.063   8.858   4.223 -0.6858  3.2325  1.1158
   83ASP     CB 4962   5.956   8.963   4.371 -0.8824  0.5001  0.2160
   83ASP    HB1 4963   5.883   8.939   4.452 -1.7229 -0.4080 -0.7861
   83ASP    HB2 4964   5.900   9.032   4.305 -3.0681  0.2488  1.7051
   83ASP     CG 4965   6.070   9.043   4.428 -0.7178 -0.3153  0.7922
   83ASP    OD1 4966   6.186   9.037   4.386 -0.6593  0.4161 -0.0198
   83ASP    OD2 4967   6.033   9.140   4.497  0.2471  0.3798 -0.5041
   83ASP      C 4968   6.083   8.736   4.394  0.2345 -0.3822 -1.2463
   83ASP      O 4969   6.048   8.710   4.509 -0.2216 -0.9012 -0.0224
   84SER      N 4970   6.189   8.679   4.331 -0.3232  0.2973  0.3987
   84SER     HN 4971   6.224   8.728   4.251  2.6828  0.1574  1.5207
   84SER     CA 4972   6.249   8.555   4.365 -0.1704 -0.1022 -0.3871
   84SER     HA 4973   6.167   8.485   4.365 -0.5029  0.1833  2.2234
   84SER     CB 4974   6.359   8.509   4.260 -0.1945  0.5887 -0.1589
   84SER    HB1 4975   6.315   8.509   4.158  1.3613  1.8537 -0.8668
   84SER    HB2 4976   6.405   8.412   4.287  1.2354  1.7390  1.8199
   84SER     OG 4977   6.468   8.601   4.252  0.1859  0.0390  0.7122
   84SER    HG1 4978   6.440   8.679   4.203 -3.6782 -0.7633  1.3327
   84SER      C 4979   6.313   8.553   4.496  0.0575  0.8091  0.4300
   84SER      O 4980   6.306   8.455   4.571 -0.5892 -0.0362 -0.3584
   85TYR      N 4981   6.379   8.663   4.545  0.3834  0.2695  0.2439
   85TYR     HN 4982   6.387   8.740   4.482 -0.6880  0.1475 -0.0680
   85TYR     CA 4983   6.450   8.663   4.669  1.1011 -0.7071 -1.1458
   85TYR     HA 4984   6.483   8.563   4.692  2.1317 -0.2505 -0.5624
   85TYR     CB 4985   6.577   8.746   4.672  0.1786 -0.1399 -0.3534
   85TYR    HB1 4986   6.607   8.772   4.776 -0.8524  0.0988 -0.1056
   85TYR    HB2 4987   6.562   8.839   4.612  1.9117  0.7565  0.5123
   85TYR     CG 4988   6.691   8.667   4.606  0.3581 -0.3896  0.3708
   85TYR    CD1 4989   6.748   8.559   4.683  0.5033 -0.1936  0.1322
   85TYR    HD1 4990   6.707   8.542   4.781 -1.9205 -0.1405 -0.8175
   85TYR    CE1 4991   6.852   8.486   4.631  0.0685  0.4365  0.4786
   85TYR    HE1 4992   6.902   8.419   4.699 -3.4349 -0.5130  2.3300
   85TYR     CZ 4993   6.901   8.498   4.504 -0.6291  0.2353 -0.1970
   85TYR     OH 4994   7.011   8.423   4.459  0.3971 -0.0825 -0.4884
   85TYR     HH 4995   7.042   8.475   4.386 -0.4421  1.1189 -0.0156
   85TYR    CD2 4996   6.732   8.671   4.467  0.9402  0.2977  0.7615
   85TYR    HD2 4997   6.681   8.738   4.400 -2.6966 -2.6710  0.2595
   85TYR    CE2 4998   6.837   8.591   4.418  0.1184  0.8449 -0.5797
   85TYR    HE2 4999   6.886   8.606   4.323  4.8884  0.3514  1.5282
   85TYR      C 5000   6.355   8.704   4.781  0.6587  0.7214 -1.1361
   85TYR      O 5001   6.374   8.668   4.898 -0.5041  0.1871  0.5036
   86THR      N 5002   6.252   8.785   4.755  0.2107  0.2519 -0.2290
   86THR     HN 5003   6.239   8.822   4.664 -0.9220  2.1295  0.6552
   86THR     CA 5004   6.164   8.835   4.868 -0.6507  0.2631 -0.1151
   86THR     HA 5005   6.223   8.857   4.956  1.4749 -1.2350 -1.0805
   86THR     CB 5006   6.087   8.964   4.844  0.0737  0.4099 -0.2226
   86THR     HB 5007   6.013   8.978   4.926 -2.0185  0.0975 -1.9662
   86THR    OG1 5008   6.025   8.973   4.716  0.6304 -0.1520 -0.0355
   86THR    HG1 5009   6.070   9.045   4.672 -0.1196  1.1217  1.2313
   86THR    CG2 5010   6.196   9.071   4.839  0.4168 -0.1253  0.1678
   86THR   HG21 5011   6.147   9.171   4.832  2.2426  0.9303  1.4783
   86THR   HG22 5012   6.259   9.065   4.748  0.7120  0.1966  0.3498
   86THR   HG23 5013   6.251   9.062   4.935 -0.4360  1.0260  0.7949
   86THR      C 5014   6.066   8.728   4.907  0.5060 -0.4101  0.0856
   86THR      O 5015   6.022   8.711   5.021  0.2934  0.2763  0.2955
   87THR      N 5016   6.024   8.642   4.802 -0.2561 -0.6043  0.0909
   87THR     HN 5017   6.067   8.663   4.714 -0.5607 -1.1745 -0.1980
   87THR     CA 5018   5.917   8.542   4.792  0.0455 -0.1073 -0.5195
   87THR     HA 5019   5.939   8.470   4.715  1.5139 -0.3483  0.0913
   87THR     CB 5020   5.891   8.448   4.909 -0.1371 -0.5758  0.3727
   87THR     HB 5021   5.811   8.376   4.879 -1.8532  1.9157 -1.5301
   87THR    OG1 5022   5.853   8.512   5.026 -0.2217  0.5108  0.2131
   87THR    HG1 5023   5.911   8.587   5.035 -1.3273  1.4190  0.0560
   87THR    CG2 5024   6.017   8.360   4.927  0.4231  0.5861 -0.3072
   87THR   HG21 5025   6.049   8.303   4.837  2.0805  0.7309  0.1665
   87THR   HG22 5026   5.999   8.292   5.013  2.6105 -0.0187 -0.2775
   87THR   HG23 5027   6.105   8.426   4.943  0.4768  0.5766 -0.5576
   87THR      C 5028   5.787   8.613   4.761 -0.1327 -0.3061 -0.3360
   87THR      O 5029   5.682   8.550   4.772 -0.3169  0.3428  0.7311
   88ASN      N 5030   5.780   8.743   4.729  0.5191  0.1018 -0.0165
   88ASN     HN 5031   5.854   8.808   4.715  0.8276 -0.6655 -2.4158
   88ASN     CA 5032   5.651   8.807   4.696  0.5844  0.5322 -0.5122
   88ASN     HA 5033   5.570   8.762   4.753 -0.5606  0.0527 -2.4084
   88ASN     CB 5034   5.671   8.960   4.721  0.4951  0.0495  0.2492
   88ASN    HB1 5035   5.584   9.016   4.680  2.4603  2.1925 -1.3177
   88ASN    HB2 5036   5.763   8.995   4.670 -0.5957  3.4069  0.3375
   88ASN     CG 5037   5.677   9.006   4.873 -0.4285  0.0533 -0.6853
   88ASN    OD1 5038   5.625   8.936   4.958  0.2165  0.0404 -0.1741
   88ASN    ND2 5039   5.759   9.113   4.891  0.2496 -0.5994 -0.7858
   88ASN   HD21 5040   5.797   9.138   4.980 -0.5683 -0.5361 -0.4459
   88ASN   HD22 5041   5.792   9.163   4.811  0.2066  0.5856 -0.0727
   88ASN      C 5042   5.602   8.770   4.554 -0.2197 -0.5018 -0.8523
   88ASN      O 5043   5.665   8.704   4.473  0.0304  0.3154 -0.3351
   89LYS      N 5044   5.474   8.796   4.526  0.0698  0.3803 -0.3601
   89LYS     HN 5045   5.413   8.833   4.595  0.5912 -0.3993  0.5374
   89LYS     CA 5046   5.410   8.772   4.400  0.4048  0.3898 -0.2791
   89LYS     HA 5047   5.471   8.713   4.333 -4.0528 -3.1278 -1.7239
   89LYS     CB 5048   5.280   8.688   4.413  0.2142 -0.3861 -0.2519
   89LYS    HB1 5049   5.238   8.691   4.311 -0.6181 -0.4274  0.0791
   89LYS    HB2 5050   5.211   8.740   4.483  0.6178 -0.5647  0.2869
   89LYS     CG 5051   5.294   8.540   4.460 -0.3590  0.0754 -0.2583
   89LYS    HG1 5052   5.381   8.487   4.415  1.2984  0.6089  2.1419
   89LYS    HG2 5053   5.203   8.482   4.433 -0.9630  0.1330  1.4974
   89LYS     CD 5054   5.311   8.522   4.614 -0.3895 -0.4305 -0.6065
   89LYS    HD1 5055   5.407   8.559   4.657  1.1830 -2.6110 -2.0243
   89LYS    HD2 5056   5.333   8.413   4.610  2.1860 -0.0380  0.5880
   89LYS     CE 5057   5.186   8.549   4.694 -0.0317 -0.3589 -0.2497
   89LYS    HE1 5058   5.101   8.488   4.659  0.3220 -2.0848  1.7430
   89LYS    HE2 5059   5.165   8.659   4.690  1.0776 -0.1607 -1.5616
   89LYS     NZ 5060   5.214   8.515   4.836  0.1225  0.2680 -0.0197
   89LYS    HZ1 5061   5.301   8.555   4.875 -1.4604  0.9202  3.1544
   89LYS    HZ2 5062   5.230   8.412   4.837 -1.6335 -0.0671 -1.4643
   89LYS    HZ3 5063   5.132   8.534   4.896 -0.2322  1.0324 -0.7194
   89LYS      C 5064   5.380   8.909   4.343 -0.1343  0.0535  0.7561
   89LYS      O 5065   5.289   8.975   4.398 -0.7274  0.4471 -0.4764
   90VAL      N 5066   5.446   8.950   4.233  0.6574 -0.2144 -0.3949
   90VAL     HN 5067   5.521   8.893   4.199 -0.3913 -0.6073 -2.1700
   90VAL     CA 5068   5.416   9.079   4.164  0.4608  0.3772 -0.6628
   90VAL     HA 5069   5.379   9.150   4.236  0.5932  2.2869 -2.3974
   90VAL     CB 5070   5.533   9.138   4.091  0.1202 -0.8486 -0.4705
   90VAL     HB 5071   5.506   9.232   4.039  2.0169 -0.0849 -0.1288
   90VAL    CG1 5072   5.631   9.175   4.210  0.1949  0.2392 -0.4461
   90VAL   HG11 5073   5.710   9.244   4.173  0.4944  2.3658  3.6152
   90VAL   HG12 5074   5.686   9.083   4.242  0.2297  0.7122  0.9221
   90VAL   HG13 5075   5.592   9.246   4.286  0.5402  1.4988 -1.4207
   90VAL    CG2 5076   5.599   9.044   3.988 -0.4611 -0.6430  0.1350
   90VAL   HG21 5077   5.634   8.946   4.028  0.4342  0.9699  3.7215
   90VAL   HG22 5078   5.682   9.100   3.940 -0.0513 -0.1647  1.3477
   90VAL   HG23 5079   5.525   9.018   3.910  0.9528  1.1180 -1.8959
   90VAL      C 5080   5.303   9.058   4.060 -0.8808  0.5074 -0.1053
   90VAL      O 5081   5.252   9.162   4.022  0.5127  0.2596  0.1761
   91HSD      N 5082   5.252   8.935   4.025  0.3052 -0.5061  0.1274
   91HSD     HN 5083   5.305   8.855   4.052 -1.0555 -2.3323 -2.2652
   91HSD     CA 5084   5.163   8.914   3.912  0.6197  0.5205 -0.4422
   91HSD     HA 5085   5.074   8.968   3.938  1.0829  0.1383  2.1682
   91HSD     CB 5086   5.226   8.952   3.771  0.2203  0.1475  0.1649
   91HSD    HB1 5087   5.312   8.884   3.759 -1.8967 -2.8840  0.9363
   91HSD    HB2 5088   5.240   9.062   3.762 -1.6554  0.2941 -1.7981
   91HSD    ND1 5089   4.997   8.960   3.649 -0.0092 -0.3244 -0.2898
   91HSD    HD1 5090   4.939   8.971   3.730  0.3439  0.3674 -0.1288
   91HSD     CG 5091   5.134   8.935   3.652  0.4617 -0.4522  0.2817
   91HSD    CE1 5092   4.957   8.951   3.523 -0.5059 -0.3578  0.3582
   91HSD    HE1 5093   4.857   8.967   3.484 -0.0221  0.7138 -0.4939
   91HSD    NE2 5094   5.057   8.932   3.438  0.2245  0.4921 -0.3404
   91HSD    CD2 5095   5.168   8.922   3.521 -0.0728  0.2668 -0.1070
   91HSD    HD2 5096   5.269   8.926   3.482  1.1130  1.9488  2.8071
   91HSD      C 5097   5.122   8.770   3.892 -0.1354  0.0997 -0.2325
   91HSD      O 5098   5.209   8.682   3.875  0.3622 -0.4708  0.7054
   92ALA      N 5099   4.987   8.738   3.904  0.1907  0.0540  0.4996
   92ALA     HN 5100   4.915   8.807   3.900 -0.8924 -1.0794 -1.2714
   92ALA     CA 5101   4.942   8.605   3.873  0.1408  0.2356  0.0134
   92ALA     HA 5102   5.030   8.552   3.839 -0.2317 -0.2983 -0.1256
   92ALA     CB 5103   4.887   8.530   3.999  0.6496  0.2391 -0.1377
   92ALA    HB1 5104   4.878   8.423   3.968  0.2267 -0.3995  2.0473
   92ALA    HB2 5105   4.785   8.570   4.019  1.4274  1.3810  1.7568
   92ALA    HB3 5106   4.958   8.528   4.084 -1.2661  1.0008  1.5475
   92ALA      C 5107   4.839   8.602   3.760 -0.4404 -0.8132 -0.4324
   92ALA      O 5108   4.769   8.699   3.740 -0.0083 -0.2376  0.1472
   93ILE      N 5109   4.838   8.494   3.681 -0.1397  0.0249  0.6954
   93ILE     HN 5110   4.909   8.427   3.701  0.2826  0.2487 -0.0161
   93ILE     CA 5111   4.743   8.485   3.574 -0.3672  0.4143  0.2540
   93ILE     HA 5112   4.663   8.558   3.568 -1.3916 -0.7550 -1.3196
   93ILE     CB 5113   4.804   8.488   3.429 -0.0042 -0.1056  0.3660
   93ILE     HB 5114   4.890   8.419   3.422 -1.0041 -1.2624 -1.3955
   93ILE    CG2 5115   4.709   8.445   3.315  0.6709 -0.3182 -0.7708
   93ILE   HG21 5116   4.616   8.506   3.310  0.5787 -0.3119  0.5532
   93ILE   HG22 5117   4.672   8.342   3.334 -2.4656  0.8510  0.1308
   93ILE   HG23 5118   4.758   8.438   3.216  0.8818 -0.3434 -0.6645
   93ILE    CG1 5119   4.877   8.622   3.408  0.1874 -0.7878 -0.1849
   93ILE   HG11 5120   4.954   8.641   3.486  0.0961 -1.7237  0.1527
   93ILE   HG12 5121   4.800   8.700   3.423  1.8198  0.7887  0.3511
   93ILE     CD 5122   4.939   8.637   3.267  0.2794  0.1571  0.5242
   93ILE    HD1 5123   4.986   8.737   3.258  0.9906 -0.2562 -0.5453
   93ILE    HD2 5124   4.860   8.634   3.190 -0.0779  0.1144  0.8866
   93ILE    HD3 5125   5.021   8.563   3.250 -0.8183 -0.9865  0.0673
   93ILE      C 5126   4.675   8.354   3.587  0.2968 -0.1605  0.5006
   93ILE      O 5127   4.740   8.253   3.579 -0.5862  0.3241  0.1307
   94PRO      N 5128   4.544   8.347   3.608 -0.6764  0.5178 -0.7299
   94PRO     CD 5129   4.467   8.445   3.681  0.5878 -0.2475 -0.4217
   94PRO    HD1 5130   4.414   8.512   3.610 -0.4322 -1.7453 -1.1154
   94PRO    HD2 5131   4.530   8.504   3.752  2.0000 -0.5060 -1.4092
   94PRO     CA 5132   4.465   8.229   3.583  0.3709 -0.3277 -0.4049
   94PRO     HA 5133   4.500   8.141   3.634 -0.4801 -0.4579 -0.0223
   94PRO     CB 5134   4.322   8.262   3.641  0.4527 -0.0668 -0.1791
   94PRO    HB1 5135   4.269   8.170   3.675 -0.5399  0.8589  0.8290
   94PRO    HB2 5136   4.266   8.296   3.551  3.4326 -1.4421 -2.7894
   94PRO     CG 5137   4.355   8.370   3.744  0.0826 -0.0265  0.3178
   94PRO    HG1 5138   4.272   8.440   3.769  0.8121  0.8728  0.2842
   94PRO    HG2 5139   4.384   8.313   3.834  2.4589 -1.6296 -1.3550
   94PRO      C 5140   4.460   8.202   3.438 -0.3463  0.4657  0.2458
   94PRO      O 5141   4.420   8.280   3.354 -0.6893  0.0457  0.2263
   95LEU      N 5142   4.508   8.084   3.395  0.1832  0.5609  1.0260
   95LEU     HN 5143   4.554   8.018   3.454  1.0650  0.0472 -0.2056
   95LEU     CA 5144   4.512   8.045   3.252  1.2369 -0.3848  0.3716
   95LEU     HA 5145   4.536   8.135   3.198  1.3309  0.7277  2.1671
   95LEU     CB 5146   4.626   7.941   3.230 -0.2955 -0.4742  0.2988
   95LEU    HB1 5147   4.640   7.919   3.122  0.3818 -0.6982  0.4272
   95LEU    HB2 5148   4.593   7.846   3.277  0.4557 -0.6571  0.4751
   95LEU     CG 5149   4.768   7.987   3.281  0.1786  0.2758 -0.2019
   95LEU     HG 5150   4.764   8.017   3.388  1.0822 -3.5600  1.0796
   95LEU    CD1 5151   4.873   7.875   3.262 -0.2213 -0.2576  0.2328
   95LEU   HD11 5152   4.958   7.902   3.328 -1.1961 -0.8416  1.7912
   95LEU   HD12 5153   4.913   7.867   3.159  3.5961  1.6093  1.3733
   95LEU   HD13 5154   4.836   7.778   3.301 -0.3043  0.2092  1.3766
   95LEU    CD2 5155   4.816   8.107   3.203 -0.2723 -0.3295  0.9213
   95LEU   HD21 5156   4.855   8.078   3.103  0.3872  1.8495  0.4931
   95LEU   HD22 5157   4.906   8.160   3.240 -0.9680  2.3498 -0.9097
   95LEU   HD23 5158   4.739   8.186   3.186 -0.5323 -1.0184 -1.5635
   95LEU      C 5159   4.382   7.987   3.200 -1.1894 -0.4054 -0.1009
   95LEU      O 5160   4.304   7.925   3.278  0.3141 -0.1987  0.7185
   96ARG      N 5161   4.359   8.018   3.074 -0.5146 -0.2839  0.2515
   96ARG     HN 5162   4.415   8.069   3.009 -0.8040 -1.5581 -1.0454
   96ARG     CA 5163   4.233   7.992   3.002  0.2571  0.6794 -0.4979
   96ARG     HA 5164   4.151   8.026   3.063  0.0422 -3.2748  1.7164
   96ARG     CB 5165   4.217   8.045   2.856  0.1020  0.2945 -0.3374
   96ARG    HB1 5166   4.139   7.983   2.808  0.1314 -0.5783  0.7203
   96ARG    HB2 5167   4.312   8.014   2.807  1.3313  2.4811  0.5002
   96ARG     CG 5168   4.179   8.191   2.839  0.0911 -0.5264 -0.2435
   96ARG    HG1 5169   4.170   8.217   2.732 -0.3664 -2.6345 -0.7680
   96ARG    HG2 5170   4.259   8.245   2.894  0.2529 -1.2860  0.2874
   96ARG     CD 5171   4.051   8.244   2.903 -0.3419  0.3076  0.5006
   96ARG    HD1 5172   4.045   8.354   2.895 -2.7120  0.1936  0.0369
   96ARG    HD2 5173   4.043   8.220   3.012  0.7664 -1.3368  0.2605
   96ARG     NE 5174   3.934   8.163   2.840  0.2377 -0.0128 -0.6075
   96ARG     HE 5175   3.969   8.094   2.776 -2.1491 -2.1404  0.2700
   96ARG     CZ 5176   3.822   8.216   2.805  0.3934  0.7882 -0.1857
   96ARG    NH1 5177   3.766   8.322   2.867  0.6167 -0.0969 -0.7228
   96ARG   HH11 5178   3.816   8.370   2.939  2.1246 -1.3010 -0.9099
   96ARG   HH12 5179   3.673   8.355   2.854  0.5456 -0.2710 -0.6446
   96ARG    NH2 5180   3.749   8.150   2.717  0.3623  0.0497 -0.1200
   96ARG   HH21 5181   3.792   8.067   2.683  0.2882  0.6522 -1.7971
   96ARG   HH22 5182   3.653   8.172   2.698  0.7201  0.7150 -1.2871
   96ARG      C 5183   4.206   7.842   3.001 -0.0699  0.0491  0.6792
   96ARG      O 5184   4.092   7.799   3.016  0.1065 -0.1039 -0.4997
   97SER      N 5185   4.309   7.756   2.987 -0.6934  0.0654 -0.1358
   97SER     HN 5186   4.394   7.801   2.962 -1.1517  0.6776 -0.6365
   97SER     CA 5187   4.325   7.608   2.991  0.3988  0.4752 -0.1121
   97SER     HA 5188   4.224   7.569   2.987  0.0892  1.1324  0.7196
   97SER     CB 5189   4.409   7.554   2.874  0.0040  0.0164 -0.3104
   97SER    HB1 5190   4.510   7.599   2.883 -0.6315  1.3638  0.3415
   97SER    HB2 5191   4.355   7.580   2.781  0.3416  3.3332  0.2900
   97SER     OG 5192   4.419   7.410   2.882  0.3800 -0.6379  0.2903
   97SER    HG1 5193   4.333   7.376   2.908  0.5445  0.9717  3.5001
   97SER      C 5194   4.387   7.570   3.120  0.1059 -0.3992  0.2405
   97SER      O 5195   4.489   7.633   3.160  0.2172  0.3463 -0.1394
   98SER      N 5196   4.329   7.476   3.194 -0.4253 -0.0310 -0.7265
   98SER     HN 5197   4.241   7.438   3.171 -0.0235 -1.9758  0.7038
   98SER     CA 5198   4.377   7.449   3.328 -0.0241  0.7775 -0.4569
   98SER     HA 5199   4.403   7.544   3.373 -0.7731  1.0178 -0.5024
   98SER     CB 5200   4.275   7.385   3.422 -0.3136  0.7815 -0.1053
   98SER    HB1 5201   4.327   7.357   3.516 -1.6581  0.5134  0.5712
   98SER    HB2 5202   4.235   7.299   3.363  0.5888 -0.3604  0.8991
   98SER     OG 5203   4.158   7.462   3.442 -0.4850 -0.3033  0.1226
   98SER    HG1 5204   4.104   7.458   3.363  0.5142 -0.9605 -0.5512
   98SER      C 5205   4.505   7.361   3.325  0.7919  0.2902 -0.1200
   98SER      O 5206   4.567   7.328   3.430  0.2446 -0.4076  0.5581
   99TRP      N 5207   4.555   7.331   3.201  0.0622  0.4223  0.1981
   99TRP     HN 5208   4.519   7.372   3.117 -2.0287 -0.0910  0.7793
   99TRP     CA 5209   4.660   7.243   3.183 -0.2235  0.5865 -0.0843
   99TRP     HA 5210   4.709   7.220   3.277  1.7921  1.5852 -0.8266
   99TRP     CB 5211   4.626   7.105   3.116  0.3333 -0.4310  0.3440
   99TRP    HB1 5212   4.705   7.028   3.128 -0.0452 -0.6848  1.3237
   99TRP    HB2 5213   4.608   7.122   3.008 -2.5601  1.1595  0.9636
   99TRP     CG 5214   4.502   7.046   3.168  0.3935 -0.9855 -0.1643
   99TRP    CD1 5215   4.374   7.045   3.126  0.2440  0.2618  0.0108
   99TRP    HD1 5216   4.338   7.111   3.048  0.2792  2.1782  1.5512
   99TRP    NE1 5217   4.301   6.978   3.221  0.2123 -0.2057  0.0872
   99TRP    HE1 5218   4.207   6.955   3.211  0.3045 -0.5383 -0.0306
   99TRP    CE2 5219   4.380   6.924   3.312 -0.0318  0.9513  0.8420
   99TRP    CD2 5220   4.510   6.962   3.281 -0.4528  0.8050  0.7178
   99TRP    CE3 5221   4.612   6.918   3.368 -0.1755  0.2162  0.3760
   99TRP    HE3 5222   4.714   6.944   3.346 -0.0908  0.3882  0.9487
   99TRP    CZ3 5223   4.579   6.853   3.488  0.1125 -0.4908 -0.6040
   99TRP    HZ3 5224   4.660   6.837   3.557 -0.9893 -2.1656  0.3641
   99TRP    CZ2 5225   4.346   6.848   3.422 -0.1317 -0.0123 -0.2322
   99TRP    HZ2 5226   4.246   6.809   3.440 -0.0649  0.5538  1.5657
   99TRP    CH2 5227   4.446   6.806   3.511 -0.9265  0.6390 -0.0616
   99TRP    HH2 5228   4.428   6.741   3.595  0.0590 -0.5045 -0.7055
   99TRP      C 5229   4.759   7.320   3.097  0.7849 -0.4714  0.4886
   99TRP      O 5230   4.731   7.409   3.013  0.1032 -0.0450  0.0277
  100VAL      N 5231   4.889   7.288   3.117 -0.1226  0.3963 -0.2202
  100VAL     HN 5232   4.924   7.213   3.173  0.3217  0.9959  0.3246
  100VAL     CA 5233   4.998   7.360   3.058  0.0684  0.1955  0.5735
  100VAL     HA 5234   4.969   7.429   2.981  1.8497 -0.6096 -0.9194
  100VAL     CB 5235   5.080   7.432   3.161  0.7611  0.2392  0.0869
  100VAL     HB 5236   5.118   7.356   3.232 -2.5063 -1.9354 -0.2750
  100VAL    CG1 5237   5.207   7.501   3.096  0.0309  0.0964 -0.9902
  100VAL   HG11 5238   5.270   7.425   3.046 -0.6330 -1.2134  0.0735
  100VAL   HG12 5239   5.252   7.574   3.166 -1.1320  0.1881 -0.3166
  100VAL   HG13 5240   5.154   7.554   3.014  0.4428 -2.0040 -2.6914
  100VAL    CG2 5241   4.985   7.529   3.247 -0.9092  0.3051  0.6780
  100VAL   HG21 5242   4.897   7.485   3.299 -0.7739  1.9170  2.3795
  100VAL   HG22 5243   4.934   7.601   3.180 -0.2566  0.4339  0.3078
  100VAL   HG23 5244   5.051   7.581   3.320 -1.4282  1.1711  0.5428
  100VAL      C 5245   5.080   7.256   2.984 -0.5340  0.8435 -0.1262
  100VAL      O 5246   5.142   7.171   3.043 -0.4702 -0.0823 -0.5334
  101MET      N 5247   5.086   7.265   2.847 -0.4616  0.2539 -0.3938
  101MET     HN 5248   5.024   7.329   2.802 -1.7345 -0.9862 -0.4625
  101MET     CA 5249   5.155   7.168   2.771  0.1280 -0.5060 -0.1455
  101MET     HA 5250   5.153   7.071   2.819 -2.6434  0.6913  2.5013
  101MET     CB 5251   5.092   7.174   2.632  0.0706 -0.2123 -0.2918
  101MET    HB1 5252   5.149   7.101   2.571  1.9774  1.9958 -1.2904
  101MET    HB2 5253   5.093   7.279   2.594  0.4753 -0.2910 -0.5034
  101MET     CG 5254   4.941   7.135   2.625  0.6735 -0.2441 -0.1688
  101MET    HG1 5255   4.915   7.165   2.521 -1.5698 -1.8028 -0.1499
  101MET    HG2 5256   4.891   7.202   2.698  2.2888 -1.1644  1.8814
  101MET     SD 5257   4.886   6.974   2.645 -0.4125 -0.0711 -0.2720
  101MET     CE 5258   4.878   6.927   2.820 -0.8335  0.2635 -0.8519
  101MET    HE1 5259   4.972   6.944   2.875 -1.2525  2.7693 -0.7822
  101MET    HE2 5260   4.837   6.824   2.832 -0.5024  0.3065  0.8644
  101MET    HE3 5261   4.807   6.997   2.870  0.9310  1.4835  0.0533
  101MET      C 5262   5.301   7.215   2.762 -0.4827 -0.2230 -0.1104
  101MET      O 5263   5.399   7.142   2.758 -0.1040 -0.4285  0.2243
  102THR      N 5264   5.318   7.358   2.765 -0.3424 -0.1502 -0.1172
  102THR     HN 5265   5.239   7.415   2.788  1.2079  1.2501  2.1414
  102THR     CA 5266   5.441   7.433   2.746 -0.3734  0.0972 -1.0053
  102THR     HA 5267   5.516   7.393   2.813 -2.0606  1.6129  1.9947
  102THR     CB 5268   5.500   7.435   2.605  0.0370 -0.6745 -0.0901
  102THR     HB 5269   5.518   7.329   2.578  1.0511 -0.3344 -0.8157
  102THR    OG1 5270   5.622   7.505   2.590 -0.0245  0.1946  0.0934
  102THR    HG1 5271   5.681   7.475   2.660 -0.1074  1.0988  0.5605
  102THR    CG2 5272   5.405   7.494   2.503  0.2363  0.0049  0.3000
  102THR   HG21 5273   5.311   7.434   2.496  1.7988 -2.4446 -1.5810
  102THR   HG22 5274   5.452   7.474   2.405 -1.3720  1.0787 -0.7464
  102THR   HG23 5275   5.389   7.602   2.522 -0.3333 -0.0635  0.2324
  102THR      C 5276   5.411   7.578   2.781  0.4242  0.0270 -0.0664
  102THR      O 5277   5.302   7.633   2.771 -0.2025 -0.6073 -0.4405
  103CYS      N 5278   5.517   7.650   2.817 -0.3168 -0.3314 -0.0774
  103CYS     HN 5279   5.603   7.603   2.834  0.9255  1.3689 -1.3387
  103CYS     CA 5280   5.513   7.794   2.854 -0.0713 -0.3188  0.1285
  103CYS     HA 5281   5.428   7.831   2.799  0.1424 -1.6610 -1.1735
  103CYS     CB 5282   5.477   7.804   3.005  0.4126 -0.1241 -0.5042
  103CYS    HB1 5283   5.558   7.751   3.059 -1.1215 -0.5979  1.4781
  103CYS    HB2 5284   5.388   7.740   3.020  1.5736 -1.5635  0.5023
  103CYS     SG 5285   5.458   7.980   3.065  0.3431  0.1473 -0.0285
  103CYS    HG1 5286   5.372   8.013   2.970 -2.6790 -3.4810  1.2155
  103CYS      C 5287   5.643   7.871   2.820 -0.2280  0.8029  0.3325
  103CYS      O 5288   5.754   7.821   2.833  0.2192 -0.4591  0.4376
  104ALA      N 5289   5.637   7.999   2.771  0.5677 -0.1677  0.3392
  104ALA     HN 5290   5.545   8.035   2.758  0.7784  0.1600 -0.2827
  104ALA     CA 5291   5.743   8.068   2.706 -0.1454  0.6302 -0.0166
  104ALA     HA 5292   5.832   8.018   2.742  0.3482  0.5286 -1.3386
  104ALA     CB 5293   5.727   8.070   2.554 -0.0703  0.0635  0.7668
  104ALA    HB1 5294   5.814   8.107   2.495  0.5809 -1.6585  0.5986
  104ALA    HB2 5295   5.638   8.126   2.519 -0.1403  0.3644  1.4249
  104ALA    HB3 5296   5.701   7.966   2.525 -1.3158  0.3563  0.8028
  104ALA      C 5297   5.750   8.212   2.746 -0.2033 -0.5229  0.3862
  104ALA      O 5298   5.655   8.275   2.785 -0.0443 -0.6666  0.2968
  105TYR      N 5299   5.869   8.268   2.744  0.1934  0.6964 -0.7419
  105TYR     HN 5300   5.948   8.212   2.719 -0.4676 -0.6467  0.0535
  105TYR     CA 5301   5.890   8.403   2.795  0.3223 -0.0604  1.0259
  105TYR     HA 5302   5.799   8.460   2.783  1.1210  1.0744  0.0602
  105TYR     CB 5303   5.939   8.395   2.942  0.0170 -0.1108  0.4844
  105TYR    HB1 5304   6.037   8.345   2.954 -0.6555 -1.3360  1.0886
  105TYR    HB2 5305   5.866   8.331   2.996 -1.1647  1.3145  0.6506
  105TYR     CG 5306   5.947   8.521   3.015  0.3794  0.1604  0.1743
  105TYR    CD1 5307   5.838   8.570   3.088  0.4647  0.3553  0.0630
  105TYR    HD1 5308   5.740   8.530   3.065 -0.1591  0.1780  2.7306
  105TYR    CE1 5309   5.856   8.684   3.173 -0.1345  0.2056  0.4348
  105TYR    HE1 5310   5.768   8.720   3.224  0.0855  0.4991  0.6043
  105TYR     CZ 5311   5.984   8.733   3.204  0.4190 -0.3037 -0.3105
  105TYR     OH 5312   5.996   8.832   3.304 -0.2348  0.3320 -0.0608
  105TYR     HH 5313   5.908   8.849   3.339  0.6613  2.1338  1.5121
  105TYR    CD2 5314   6.076   8.582   3.041 -0.1121  0.5443 -0.3603
  105TYR    HD2 5315   6.170   8.542   3.007  1.2197  1.3998  2.0807
  105TYR    CE2 5316   6.093   8.684   3.137 -0.3124 -0.1786  0.1830
  105TYR    HE2 5317   6.192   8.722   3.155  0.5996 -2.2909 -0.0909
  105TYR      C 5318   5.984   8.485   2.705  0.5839 -0.4045  0.4700
  105TYR      O 5319   6.083   8.438   2.643  0.0745  0.3486  0.0575
  106ALA      N 5320   5.934   8.610   2.681 -0.2190  0.1841 -0.2095
  106ALA     HN 5321   5.867   8.654   2.740  1.8865  0.2778  2.3164
  106ALA     CA 5322   5.990   8.701   2.577  0.4039  0.6738  0.0174
  106ALA     HA 5323   6.031   8.636   2.500  1.3691 -1.9352  2.5563
  106ALA     CB 5324   5.878   8.791   2.526 -0.0329  0.1987  0.1917
  106ALA    HB1 5325   5.920   8.875   2.467  2.3227 -0.4162  0.8824
  106ALA    HB2 5326   5.818   8.840   2.607 -1.3052  0.3793 -0.8293
  106ALA    HB3 5327   5.799   8.734   2.473 -0.2051 -1.7684  2.3715
  106ALA      C 5328   6.104   8.790   2.616 -0.4969  0.1485 -1.2763
  106ALA      O 5329   6.113   8.815   2.738 -0.6065  0.0006 -0.6197
  107PRO      N 5330   6.196   8.846   2.535 -0.6610  0.5289 -0.4481
  107PRO     CD 5331   6.203   8.821   2.384  0.4835 -0.7051 -0.6185
  107PRO    HD1 5332   6.160   8.913   2.340  2.3481  1.7721  2.2715
  107PRO    HD2 5333   6.152   8.728   2.350 -0.3200 -0.6497  0.3796
  107PRO     CA 5334   6.320   8.904   2.582  0.6601  0.3802 -0.1537
  107PRO     HA 5335   6.360   8.841   2.661 -0.1212 -2.4665 -1.8623
  107PRO     CB 5336   6.410   8.907   2.454 -0.0506  0.5830 -0.0443
  107PRO    HB1 5337   6.517   8.899   2.483  0.5070  1.4095 -1.7719
  107PRO    HB2 5338   6.389   8.996   2.392 -1.5135 -0.2878 -0.8638
  107PRO     CG 5339   6.355   8.798   2.363  0.2665  0.5068 -0.0352
  107PRO    HG1 5340   6.376   8.806   2.254  0.9893 -2.1607 -0.1707
  107PRO    HG2 5341   6.382   8.696   2.399 -0.9347  0.7810  1.7626
  107PRO      C 5342   6.310   9.039   2.635  0.4167 -0.1923 -0.2498
  107PRO      O 5343   6.417   9.096   2.675 -0.0577  0.4765  0.2485
  108SER      N 5344   6.191   9.102   2.649  0.0497  0.4672  1.0193
  108SER     HN 5345   6.116   9.073   2.590  1.0224 -2.3461  1.0239
  108SER     CA 5346   6.180   9.230   2.729 -0.3576  0.8755 -0.2885
  108SER     HA 5347   6.277   9.258   2.768 -0.5208  0.5389  0.3825
  108SER     CB 5348   6.116   9.344   2.651  0.2623 -0.2470  0.0763
  108SER    HB1 5349   6.119   9.430   2.722  1.7268  0.0728 -0.3470
  108SER    HB2 5350   6.007   9.326   2.636  0.3078  0.7896 -1.8733
  108SER     OG 5351   6.170   9.365   2.517  0.6751  0.1557 -0.5514
  108SER    HG1 5352   6.122   9.299   2.467  0.9833 -1.0474  0.6824
  108SER      C 5353   6.089   9.210   2.853  0.8587  0.1358 -0.2716
  108SER      O 5354   6.058   9.297   2.939 -0.2203 -0.0513  0.0786
  109GLY      N 5355   6.036   9.082   2.863 -0.1739  0.1457 -0.3584
  109GLY     HN 5356   6.063   9.010   2.800  0.3053  0.1123 -0.1222
  109GLY     CA 5357   5.972   9.032   2.981  0.3385 -0.0174  0.6538
  109GLY    HA1 5358   6.033   9.057   3.067  0.0904  1.7025  0.3782
  109GLY    HA2 5359   5.952   8.927   2.969 -1.9065  0.6542 -3.1229
  109GLY      C 5360   5.831   9.085   2.992  0.6425  0.0004 -0.3484
  109GLY      O 5361   5.782   9.099   3.103  0.8542 -0.2447  0.0437
  110ASN      N 5362   5.759   9.130   2.889  0.2084  0.9113 -0.0753
  110ASN     HN 5363   5.802   9.131   2.799  0.6650  2.0691  0.1380
  110ASN     CA 5364   5.627   9.188   2.889 -0.2934 -0.0225  0.5944
  110ASN     HA 5365   5.600   9.208   2.991 -1.2158 -1.6455  0.6948
  110ASN     CB 5366   5.614   9.315   2.798 -0.0571 -0.2313  0.3103
  110ASN    HB1 5367   5.513   9.361   2.802  0.0218  0.0441 -0.7332
  110ASN    HB2 5368   5.627   9.301   2.689 -2.0907  0.1239 -0.0253
  110ASN     CG 5369   5.715   9.417   2.848  0.6617  0.8615  0.8853
  110ASN    OD1 5370   5.751   9.419   2.966  0.2437 -0.0181 -0.7695
  110ASN    ND2 5371   5.772   9.497   2.755 -0.7114  0.0076  0.7912
  110ASN   HD21 5372   5.744   9.502   2.659 -3.0120  0.6514  1.4408
  110ASN   HD22 5373   5.823   9.576   2.790  0.1337 -0.6856  1.1630
  110ASN      C 5374   5.525   9.090   2.842  0.6099  0.1858 -0.8018
  110ASN      O 5375   5.404   9.122   2.846 -0.3613  0.2974 -0.2829
  111TYR      N 5376   5.566   8.972   2.797  0.4801  0.8061  0.1205
  111TYR     HN 5377   5.661   8.945   2.786 -0.1753 -1.1772 -1.3163
  111TYR     CA 5378   5.464   8.876   2.749  0.3707 -0.1752  0.0418
  111TYR     HA 5379   5.374   8.896   2.805  0.1341 -2.3620  0.5281
  111TYR     CB 5380   5.436   8.895   2.598  0.1828 -1.0241  0.0279
  111TYR    HB1 5381   5.368   8.816   2.560 -0.9467  0.5289 -1.3275
  111TYR    HB2 5382   5.526   8.881   2.535  1.7926  2.5403  1.2194
  111TYR     CG 5383   5.372   9.028   2.550  0.7999  0.1516 -0.2100
  111TYR    CD1 5384   5.235   9.053   2.561 -0.1280 -0.3176 -0.6914
  111TYR    HD1 5385   5.171   8.979   2.605 -1.7712  1.0791 -0.6241
  111TYR    CE1 5386   5.189   9.177   2.521  0.2261  0.3658  0.0963
  111TYR    HE1 5387   5.083   9.198   2.521  0.7781  3.6322 -0.1901
  111TYR     CZ 5388   5.277   9.276   2.473  1.3155 -0.4502  0.7789
  111TYR     OH 5389   5.218   9.396   2.424  0.5857  0.9698 -0.2533
  111TYR     HH 5390   5.286   9.448   2.381  1.2695 -0.1053 -0.5200
  111TYR    CD2 5391   5.465   9.117   2.490  0.0712  0.0388  0.2843
  111TYR    HD2 5392   5.569   9.089   2.487  0.2226  0.4060  1.7469
  111TYR    CE2 5393   5.416   9.245   2.461 -0.1403 -0.1725  1.3191
  111TYR    HE2 5394   5.476   9.323   2.416 -1.3377  0.2256  0.3357
  111TYR      C 5395   5.506   8.728   2.767 -0.0793  0.5300 -0.6755
  111TYR      O 5396   5.621   8.690   2.800  0.1827 -0.3114  0.2512
  112VAL      N 5397   5.407   8.645   2.760  0.0810 -0.1165 -0.4858
  112VAL     HN 5398   5.312   8.662   2.735 -0.0385  0.2286  0.1720
  112VAL     CA 5399   5.423   8.505   2.801  0.3944 -0.1912  0.3205
  112VAL     HA 5400   5.519   8.459   2.789 -0.2062 -1.5744  0.6431
  112VAL     CB 5401   5.380   8.472   2.945  0.6697 -0.5496 -0.1426
  112VAL     HB 5402   5.410   8.556   3.011 -1.8292  1.0617 -0.9236
  112VAL    CG1 5403   5.230   8.474   2.965 -0.7507  0.3690  0.2067
  112VAL   HG11 5404   5.217   8.467   3.075 -0.7874  0.5569  0.2140
  112VAL   HG12 5405   5.178   8.390   2.915 -1.9436  0.5338  1.1196
  112VAL   HG13 5406   5.187   8.570   2.930  0.2329  0.6241 -0.3593
  112VAL    CG2 5407   5.444   8.348   3.007  0.8279 -0.3240  0.2832
  112VAL   HG21 5408   5.435   8.350   3.117  1.5119  1.0731  0.3285
  112VAL   HG22 5409   5.553   8.342   2.987  0.8822  1.5314 -0.1033
  112VAL   HG23 5410   5.399   8.254   2.968 -1.4543 -0.1562  2.3421
  112VAL      C 5411   5.330   8.434   2.704  0.1543  0.0559  0.2425
  112VAL      O 5412   5.230   8.486   2.656 -0.0348  0.4424 -0.3840
  113ALA      N 5413   5.368   8.307   2.680  0.3781  0.0352  0.5063
  113ALA     HN 5414   5.452   8.267   2.715  0.8939  1.8275  1.4251
  113ALA     CA 5415   5.278   8.217   2.614  0.4272 -0.4406  0.5046
  113ALA     HA 5416   5.183   8.260   2.589 -0.7199 -2.9412  0.1856
  113ALA     CB 5417   5.337   8.164   2.487 -0.6500  0.0721  0.2601
  113ALA    HB1 5418   5.278   8.086   2.434  0.1331  0.8434 -1.8981
  113ALA    HB2 5419   5.440   8.125   2.503 -0.9357 -0.4981  0.7315
  113ALA    HB3 5420   5.346   8.243   2.410  0.5433 -0.7397 -0.4776
  113ALA      C 5421   5.261   8.088   2.691  0.5117  0.4507  0.3063
  113ALA      O 5422   5.349   8.040   2.760 -1.0879 -0.2641 -0.1138
  114CYS      N 5423   5.139   8.032   2.684 -0.2834 -0.1223  0.0276
  114CYS     HN 5424   5.075   8.083   2.627  0.2262 -0.8710 -1.2536
  114CYS     CA 5425   5.098   7.915   2.754 -0.7534  0.2897  0.0343
  114CYS     HA 5426   5.189   7.865   2.784 -1.1010 -2.1669 -2.5752
  114CYS     CB 5427   5.018   7.943   2.880 -0.3180  0.7198  0.2628
  114CYS    HB1 5428   4.996   7.849   2.934  2.1082 -0.4994 -0.7099
  114CYS    HB2 5429   4.923   7.995   2.854 -1.5759 -1.2192  0.8173
  114CYS     SG 5430   5.103   8.057   2.995  0.0165 -0.0598 -0.0448
  114CYS    HG1 5431   5.133   8.155   2.911 -0.2865  1.7514  1.8716
  114CYS      C 5432   5.025   7.824   2.663 -0.3854 -0.1426 -0.3200
  114CYS      O 5433   4.922   7.856   2.603 -0.3390  0.0202 -0.1213
  115GLY      N 5434   5.083   7.708   2.638  0.3629 -0.4488  1.2647
  115GLY     HN 5435   5.169   7.679   2.679  1.0113  1.2386  1.1478
  115GLY     CA 5436   5.020   7.607   2.547  0.1677 -0.4668 -0.3897
  115GLY    HA1 5437   5.097   7.533   2.529  0.3242 -0.3653 -0.1385
  115GLY    HA2 5438   4.966   7.649   2.463 -2.2247 -3.5322 -0.5810
  115GLY      C 5439   4.912   7.530   2.610  0.1131  0.5123 -0.2448
  115GLY      O 5440   4.935   7.457   2.707 -0.2305 -0.3263  0.3756
  116GLY      N 5441   4.787   7.551   2.566 -0.5630  0.6220  0.7165
  116GLY     HN 5442   4.775   7.607   2.484  0.3042 -0.8138 -0.4429
  116GLY     CA 5443   4.671   7.485   2.622  0.5553 -0.8662 -0.3713
  116GLY    HA1 5444   4.591   7.555   2.601  2.4192  2.2075  1.9582
  116GLY    HA2 5445   4.670   7.470   2.729 -3.3304 -2.0969 -0.4111
  116GLY      C 5446   4.638   7.352   2.564  0.8162 -0.5299  0.2366
  116GLY      O 5447   4.695   7.312   2.465  0.5583  0.3050 -0.5052
  117LEU      N 5448   4.548   7.279   2.630  0.0597 -0.2948  0.3512
  117LEU     HN 5449   4.511   7.311   2.717  1.5227  2.2741  0.1350
  117LEU     CA 5450   4.514   7.139   2.614 -0.9055 -0.2125 -0.0963
  117LEU     HA 5451   4.605   7.084   2.631 -1.1215 -0.1636  1.3872
  117LEU     CB 5452   4.431   7.095   2.731 -0.4497 -0.3575  0.1613
  117LEU    HB1 5453   4.358   7.176   2.752  0.4369  0.3382  0.6273
  117LEU    HB2 5454   4.496   7.104   2.821  0.9117 -2.1166 -0.5910
  117LEU     CG 5455   4.365   6.958   2.725 -0.0476 -0.9346  0.8062
  117LEU     HG 5456   4.334   6.934   2.621  1.5448 -0.6005  0.2146
  117LEU    CD1 5457   4.459   6.843   2.762  0.4599 -0.3737 -0.2376
  117LEU   HD11 5458   4.412   6.746   2.788 -0.0588  0.3130  1.4960
  117LEU   HD12 5459   4.515   6.870   2.855 -0.5012 -0.6880  0.4457
  117LEU   HD13 5460   4.539   6.819   2.689  0.9855 -1.9635  0.8123
  117LEU    CD2 5461   4.232   6.949   2.812  0.8252 -0.2287 -0.4291
  117LEU   HD21 5462   4.242   6.976   2.920 -2.3683  0.5822 -0.2294
  117LEU   HD22 5463   4.202   6.843   2.801 -1.2270  0.1813  0.5439
  117LEU   HD23 5464   4.155   7.015   2.767  1.7573  2.0761  1.1266
  117LEU      C 5465   4.461   7.105   2.474  0.8279 -1.1209  0.4183
  117LEU      O 5466   4.491   7.004   2.416 -0.0793  0.0601  0.3262
  118ASP      N 5467   4.381   7.199   2.415 -1.1995 -0.2353  0.0666
  118ASP     HN 5468   4.360   7.280   2.467  0.9700  0.7809 -0.5235
  118ASP     CA 5469   4.315   7.176   2.287  0.4491  0.4675  0.0587
  118ASP     HA 5470   4.294   7.071   2.273 -0.6802  0.6813  0.0743
  118ASP     CB 5471   4.180   7.256   2.290 -0.0256 -0.3750  0.1330
  118ASP    HB1 5472   4.132   7.264   2.190  0.3653  3.0601  0.0811
  118ASP    HB2 5473   4.201   7.360   2.322 -0.2439 -0.0179 -0.8395
  118ASP     CG 5474   4.083   7.190   2.382 -0.0518 -0.1202  0.2866
  118ASP    OD1 5475   4.110   7.072   2.424 -0.1290  0.5864  0.1217
  118ASP    OD2 5476   3.984   7.254   2.428  0.5209  0.5055  0.0581
  118ASP      C 5477   4.393   7.223   2.171 -0.2516 -0.3639 -0.2822
  118ASP      O 5478   4.340   7.236   2.060 -0.3858 -1.0789 -0.1525
  119ASN      N 5479   4.527   7.245   2.191 -0.3076  0.9290 -0.1282
  119ASN     HN 5480   4.561   7.213   2.279 -0.7827 -0.8573 -0.5721
  119ASN     CA 5481   4.627   7.279   2.089 -0.1828 -1.1127 -0.2439
  119ASN     HA 5482   4.726   7.264   2.131 -0.0698  1.7991  0.7467
  119ASN     CB 5483   4.610   7.201   1.957  0.0395 -0.3899 -0.0984
  119ASN    HB1 5484   4.692   7.203   1.882 -0.8479  2.8977 -1.1721
  119ASN    HB2 5485   4.518   7.240   1.908 -1.0116 -0.5577  1.6785
  119ASN     CG 5486   4.588   7.055   1.973  0.1443 -0.2514 -0.1902
  119ASN    OD1 5487   4.497   7.001   1.908 -0.3205  0.4502 -0.3355
  119ASN    ND2 5488   4.665   6.995   2.065 -0.6451 -0.3249 -0.1670
  119ASN   HD21 5489   4.644   6.902   2.092 -3.0610 -0.3675 -1.8932
  119ASN   HD22 5490   4.724   7.050   2.126  2.2349 -1.6989 -1.4977
  119ASN      C 5491   4.626   7.428   2.059 -0.2098 -0.1015  0.3042
  119ASN      O 5492   4.668   7.467   1.946 -0.0700 -0.7710 -0.1441
  120ILE      N 5493   4.586   7.517   2.152 -0.3413  0.6491 -0.5989
  120ILE     HN 5494   4.559   7.481   2.241  0.4859  0.5374 -0.3765
  120ILE     CA 5495   4.583   7.663   2.131 -0.3058 -0.7151 -0.1804
  120ILE     HA 5496   4.609   7.698   2.032 -0.2099 -1.7453 -0.5236
  120ILE     CB 5497   4.450   7.721   2.175  0.1138  0.4930 -0.6954
  120ILE     HB 5498   4.433   7.689   2.280 -0.4105  1.8354 -0.3508
  120ILE    CG2 5499   4.440   7.876   2.178  0.0379  0.0472  0.0467
  120ILE   HG21 5500   4.474   7.926   2.084  2.1838  0.4824  1.0033
  120ILE   HG22 5501   4.512   7.927   2.244 -0.0568 -0.7641  0.7922
  120ILE   HG23 5502   4.352   7.931   2.219  1.0584  0.4104  1.8286
  120ILE    CG1 5503   4.339   7.645   2.105  0.7965  0.2453  0.2642
  120ILE   HG11 5504   4.339   7.537   2.131  2.2793 -0.5472 -2.5982
  120ILE   HG12 5505   4.356   7.647   1.995  0.3888  1.7485  0.2076
  120ILE     CD 5506   4.205   7.709   2.133  0.9874  1.1164 -0.4626
  120ILE    HD1 5507   4.126   7.632   2.126  2.0139  0.2116 -4.5509
  120ILE    HD2 5508   4.174   7.788   2.061  0.3320  0.9298 -0.3919
  120ILE    HD3 5509   4.205   7.755   2.235 -2.4736 -0.5440  0.4301
  120ILE      C 5510   4.695   7.723   2.217  0.9577  0.2054 -0.1078
  120ILE      O 5511   4.720   7.690   2.331 -0.2232 -0.1090 -0.1552
  121CYS      N 5512   4.775   7.816   2.162 -0.0619  0.4952  0.1156
  121CYS     HN 5513   4.767   7.843   2.067  1.8220  0.1180 -0.1825
  121CYS     CA 5514   4.875   7.898   2.244 -0.2126  0.0033  0.8312
  121CYS     HA 5515   4.915   7.838   2.324 -0.6675 -2.0274 -0.3901
  121CYS     CB 5516   5.004   7.936   2.157  0.8180 -0.2270 -0.5272
  121CYS    HB1 5517   4.969   8.018   2.091 -0.4005 -1.5244 -1.5526
  121CYS    HB2 5518   5.015   7.838   2.106  0.2311 -0.7768  0.3793
  121CYS     SG 5519   5.149   7.972   2.258  0.3278  0.1569  0.0384
  121CYS    HG1 5520   5.165   7.856   2.320  0.7486  0.4427  0.4649
  121CYS      C 5521   4.803   8.025   2.285 -0.7182 -0.5926 -0.8933
  121CYS      O 5522   4.770   8.114   2.205 -0.6183 -0.0689 -0.0577
  122SER      N 5523   4.797   8.049   2.416  0.5231 -0.2484 -0.4843
  122SER     HN 5524   4.832   7.985   2.484  1.3473  2.2366  1.5714
  122SER     CA 5525   4.738   8.177   2.457  0.4780  0.3296 -0.0591
  122SER     HA 5526   4.686   8.224   2.376  1.5968 -0.2085 -1.1213
  122SER     CB 5527   4.637   8.165   2.574 -0.2852  0.1855 -0.1515
  122SER    HB1 5528   4.597   8.259   2.617  1.1427  1.1046 -0.7848
  122SER    HB2 5529   4.677   8.101   2.656 -1.9658  0.4772  0.9312
  122SER     OG 5530   4.520   8.105   2.528  0.0089 -0.6787 -0.2083
  122SER    HG1 5531   4.536   8.011   2.517  0.6644 -0.5567 -0.3259
  122SER      C 5532   4.846   8.265   2.504 -0.5108 -0.2745 -0.0354
  122SER      O 5533   4.924   8.237   2.590  0.0028 -0.2317 -0.2139
  123ILE      N 5534   4.850   8.385   2.441  0.3817  0.3261  0.0731
  123ILE     HN 5535   4.797   8.401   2.358 -1.7848 -1.5130  0.9867
  123ILE     CA 5536   4.956   8.480   2.463  0.6931  0.5846 -0.0201
  123ILE     HA 5537   5.044   8.440   2.510  1.7460  1.1761 -1.4234
  123ILE     CB 5538   4.998   8.546   2.338  0.1920 -0.0877 -0.2789
  123ILE     HB 5539   4.913   8.609   2.304 -0.4514 -0.7354  0.1212
  123ILE    CG2 5540   5.123   8.632   2.369  0.3917  0.7930 -0.2639
  123ILE   HG21 5541   5.146   8.688   2.276 -2.5319  1.8052 -0.4945
  123ILE   HG22 5542   5.207   8.574   2.413  1.3970  2.5276  0.2190
  123ILE   HG23 5543   5.106   8.713   2.443 -0.9034  0.7677 -0.5006
  123ILE    CG1 5544   5.028   8.446   2.224  0.2854 -0.2405  0.5724
  123ILE   HG11 5545   5.057   8.514   2.141 -1.3408 -0.8855 -0.5705
  123ILE   HG12 5546   4.937   8.395   2.186  0.7595 -0.2136 -0.6369
  123ILE     CD 5547   5.132   8.339   2.270  0.8082 -0.4302 -0.1046
  123ILE    HD1 5548   5.136   8.264   2.188  0.9789  1.7545 -2.2480
  123ILE    HD2 5549   5.106   8.293   2.367 -0.0277 -3.2951 -1.5644
  123ILE    HD3 5550   5.228   8.394   2.273  0.9036 -0.2871 -2.7520
  123ILE      C 5551   4.902   8.576   2.554  0.7397  0.8236 -0.4603
  123ILE      O 5552   4.795   8.629   2.535  0.5045  0.1317 -0.7923
  124TYR      N 5553   4.974   8.609   2.669 -0.0810 -0.1990 -0.0028
  124TYR     HN 5554   5.065   8.570   2.680 -0.1568 -0.3724  0.0214
  124TYR     CA 5555   4.928   8.702   2.770  0.9069 -0.4019  0.0021
  124TYR     HA 5556   4.846   8.760   2.729  2.3878  1.8054  0.0108
  124TYR     CB 5557   4.891   8.644   2.907 -0.2928 -0.2536 -0.0794
  124TYR    HB1 5558   4.835   8.711   2.976  0.4728  0.0032  0.2948
  124TYR    HB2 5559   4.986   8.619   2.958 -0.9558 -2.9516 -0.0419
  124TYR     CG 5560   4.801   8.524   2.906 -0.5935 -0.4468 -0.3086
  124TYR    CD1 5561   4.673   8.525   2.958 -0.4166 -0.6490  0.5383
  124TYR    HD1 5562   4.640   8.617   3.005  1.1945  0.4477 -0.3733
  124TYR    CE1 5563   4.594   8.407   2.967  0.6296 -0.4889  0.2052
  124TYR    HE1 5564   4.493   8.418   3.003  1.1186 -3.8416  3.1560
  124TYR     CZ 5565   4.644   8.279   2.941  0.0652  0.1904  0.1766
  124TYR     OH 5566   4.565   8.164   2.933 -0.8294 -0.0939  0.3926
  124TYR     HH 5567   4.624   8.095   2.901 -1.6210  0.2479 -2.0759
  124TYR    CD2 5568   4.848   8.394   2.867 -0.3371 -0.7996 -0.2557
  124TYR    HD2 5569   4.948   8.398   2.827 -0.2955  0.7744 -0.0412
  124TYR    CE2 5570   4.773   8.282   2.890 -0.3535  0.2278 -0.1011
  124TYR    HE2 5571   4.814   8.187   2.858 -0.4725 -0.8202  2.6355
  124TYR      C 5572   5.019   8.819   2.789  0.0866  0.1700 -0.3104
  124TYR      O 5573   5.141   8.796   2.774 -0.1710 -0.3254  0.2847
  125ASN      N 5574   4.964   8.936   2.826  0.4191  0.2725 -1.0309
  125ASN     HN 5575   4.865   8.945   2.840  0.4676 -1.5332  1.0434
  125ASN     CA 5576   5.041   9.054   2.847  0.1020  0.4915 -0.3007
  125ASN     HA 5577   5.141   9.040   2.807 -0.5543 -3.5728 -0.9011
  125ASN     CB 5578   4.978   9.185   2.798 -1.2375 -0.4851  0.2712
  125ASN    HB1 5579   4.877   9.192   2.845 -0.9520 -0.0147  0.8217
  125ASN    HB2 5580   4.954   9.187   2.689  1.0620  2.1590 -0.2989
  125ASN     CG 5581   5.045   9.322   2.827  0.8674 -0.4421  0.8515
  125ASN    OD1 5582   4.974   9.405   2.878  0.1446 -0.1982  0.3467
  125ASN    ND2 5583   5.173   9.337   2.798  0.1651 -0.7874  0.1061
  125ASN   HD21 5584   5.212   9.429   2.789 -0.6288 -0.2798  1.5727
  125ASN   HD22 5585   5.228   9.258   2.773  1.4438 -0.6617  2.2103
  125ASN      C 5586   5.066   9.065   3.000  0.0618 -0.1914  0.5449
  125ASN      O 5587   4.971   9.072   3.076 -0.0913 -0.1001 -0.1277
  126LEU      N 5588   5.189   9.081   3.045 -0.3982  0.0663 -0.2123
  126LEU     HN 5589   5.261   9.087   2.975 -0.5600 -1.2619 -0.5210
  126LEU     CA 5590   5.237   9.070   3.190  0.1124  0.1376  0.0506
  126LEU     HA 5591   5.175   8.995   3.237 -0.4378 -2.2528 -4.0036
  126LEU     CB 5592   5.388   9.016   3.201 -0.5720 -0.2576  0.1519
  126LEU    HB1 5593   5.421   8.995   3.305  0.8779 -2.1446 -0.6258
  126LEU    HB2 5594   5.454   9.097   3.162 -0.4045 -0.8214 -0.7394
  126LEU     CG 5595   5.418   8.884   3.141 -0.1256 -0.0185  0.3278
  126LEU     HG 5596   5.401   8.896   3.032  0.7372 -1.1525  0.0470
  126LEU    CD1 5597   5.564   8.856   3.163  0.7159  0.5503  0.2771
  126LEU   HD11 5598   5.595   8.765   3.107  2.0447  1.9916 -1.4848
  126LEU   HD12 5599   5.591   8.840   3.269 -1.0491  2.1465  1.0298
  126LEU   HD13 5600   5.635   8.931   3.120  0.2441  1.0662  0.3934
  126LEU    CD2 5601   5.334   8.777   3.200 -0.0137  0.4517 -0.7252
  126LEU   HD21 5602   5.363   8.675   3.170  0.2972  0.2502  0.2149
  126LEU   HD22 5603   5.233   8.781   3.155 -0.1915 -1.2934 -0.5266
  126LEU   HD23 5604   5.326   8.792   3.310  2.2274  0.8688 -0.5615
  126LEU      C 5605   5.216   9.195   3.278 -0.6316 -0.1922 -0.7649
  126LEU      O 5606   5.289   9.214   3.377 -0.3815 -0.4007 -0.2103
  127LYS      N 5607   5.125   9.290   3.240  0.5718 -0.1318 -0.2598
  127LYS     HN 5608   5.062   9.267   3.166 -1.2947 -0.8148  1.4572
  127LYS     CA 5609   5.108   9.423   3.301 -0.7212 -0.2640  1.2409
  127LYS     HA 5610   5.181   9.430   3.380  2.4771 -1.1213 -1.4104
  127LYS     CB 5611   5.137   9.542   3.199  0.0840 -0.4449 -1.2084
  127LYS    HB1 5612   5.108   9.637   3.247  1.4587 -0.4477 -0.3314
  127LYS    HB2 5613   5.076   9.519   3.109 -0.3697  1.2547 -1.3585
  127LYS     CG 5614   5.277   9.543   3.140 -0.1936 -0.1144  0.3970
  127LYS    HG1 5615   5.285   9.641   3.089  0.6336 -0.4747 -0.1703
  127LYS    HG2 5616   5.286   9.470   3.057  0.5254  1.9542 -1.4186
  127LYS     CD 5617   5.390   9.530   3.242 -0.1829 -0.4363 -0.0479
  127LYS    HD1 5618   5.487   9.522   3.188  0.1064  2.5090 -0.0992
  127LYS    HD2 5619   5.370   9.436   3.298 -1.4471  0.4637  1.0710
  127LYS     CE 5620   5.398   9.644   3.348  0.2683 -0.5694  0.1379
  127LYS    HE1 5621   5.452   9.590   3.429 -1.5698 -3.8836 -0.7175
  127LYS    HE2 5622   5.299   9.685   3.376 -0.1116 -0.4673 -1.3011
  127LYS     NZ 5623   5.482   9.761   3.303  0.1459 -0.2067  0.4280
  127LYS    HZ1 5624   5.451   9.802   3.212  1.7736  1.1791  0.4467
  127LYS    HZ2 5625   5.578   9.724   3.293 -0.0821 -1.1492  1.5602
  127LYS    HZ3 5626   5.481   9.829   3.381  2.5007 -0.3377  0.6412
  127LYS      C 5627   4.960   9.425   3.338 -0.0917 -0.5473  0.1275
  127LYS      O 5628   4.869   9.439   3.257  0.1772  0.2524  0.2045
  128THR      N 5629   4.941   9.431   3.467 -0.4337  0.1944 -0.0793
  128THR     HN 5630   5.020   9.418   3.526 -1.8688 -0.3703  1.8125
  128THR     CA 5631   4.813   9.412   3.533 -0.8570 -0.4355  0.0796
  128THR     HA 5632   4.778   9.318   3.491 -0.0878 -1.1325  0.9602
  128THR     CB 5633   4.813   9.413   3.684  0.0883  0.7495 -0.0690
  128THR     HB 5634   4.716   9.407   3.737 -0.1913  0.2051 -0.6239
  128THR    OG1 5635   4.890   9.520   3.740  0.2502  0.3884  0.4718
  128THR    HG1 5636   4.830   9.592   3.718  0.7495  1.1256  1.4416
  128THR    CG2 5637   4.876   9.289   3.738 -0.5050  0.0334 -0.0646
  128THR   HG21 5638   4.818   9.204   3.694  1.6072 -0.7837 -1.4011
  128THR   HG22 5639   4.871   9.283   3.849 -0.3286  0.2086 -0.0477
  128THR   HG23 5640   4.980   9.277   3.702 -0.4243  1.7824 -0.5416
  128THR      C 5641   4.704   9.505   3.498  0.6618 -0.7452  0.1440
  128THR      O 5642   4.724   9.624   3.476  0.2690 -0.2815  0.1443
  129ARG      N 5643   4.576   9.452   3.489  0.3996 -0.3451  0.4913
  129ARG     HN 5644   4.561   9.354   3.503  0.4406 -0.3613  0.4190
  129ARG     CA 5645   4.451   9.527   3.487 -0.2833  0.0950 -0.3492
  129ARG     HA 5646   4.472   9.619   3.539  1.6407 -1.9665  2.9541
  129ARG     CB 5647   4.388   9.539   3.352  0.1456 -0.6461  0.3622
  129ARG    HB1 5648   4.286   9.583   3.358 -0.0392 -0.8874 -0.7366
  129ARG    HB2 5649   4.361   9.449   3.293 -0.9907  1.8192 -3.2366
  129ARG     CG 5650   4.470   9.628   3.248  0.2775  0.5444 -1.3174
  129ARG    HG1 5651   4.498   9.717   3.307 -0.7535 -0.3146  0.5502
  129ARG    HG2 5652   4.392   9.649   3.172  0.9916 -0.9340 -2.5250
  129ARG     CD 5653   4.581   9.560   3.163 -0.5074 -0.2371 -0.2254
  129ARG    HD1 5654   4.554   9.463   3.118  2.1214 -0.8029 -0.7664
  129ARG    HD2 5655   4.664   9.534   3.232 -0.9817 -2.4246 -0.4298
  129ARG     NE 5656   4.615   9.662   3.061 -0.2083  0.0533  0.2171
  129ARG     HE 5657   4.547   9.729   3.032  0.2230  0.1551 -0.6198
  129ARG     CZ 5658   4.733   9.676   3.007  0.3343 -0.5815  0.5767
  129ARG    NH1 5659   4.835   9.597   3.016  0.1085 -0.3905 -0.3481
  129ARG   HH11 5660   4.822   9.515   3.072  0.3085 -0.3052 -0.1758
  129ARG   HH12 5661   4.906   9.588   2.945  0.2574  0.1833 -0.2727
  129ARG    NH2 5662   4.747   9.775   2.920 -0.8809  0.8216  0.0962
  129ARG   HH21 5663   4.668   9.835   2.906 -2.1200 -0.4959  1.1199
  129ARG   HH22 5664   4.833   9.782   2.871 -0.2204 -2.2996  0.6146
  129ARG      C 5665   4.350   9.462   3.575  0.5174 -0.4494  0.6384
  129ARG      O 5666   4.366   9.355   3.630 -0.3117 -0.5449 -0.4240
  130GLU      N 5667   4.241   9.536   3.598  0.3456  0.5382  0.0979
  130GLU     HN 5668   4.238   9.620   3.544  0.0143  0.7889  0.4991
  130GLU     CA 5669   4.120   9.494   3.673  0.1019 -0.3528  0.1132
  130GLU     HA 5670   4.157   9.438   3.757  1.0499 -1.3332 -0.9121
  130GLU     CB 5671   4.046   9.622   3.728 -0.0942  0.0048  0.1660
  130GLU    HB1 5672   3.948   9.589   3.768  1.2219 -2.0573  1.8856
  130GLU    HB2 5673   4.028   9.687   3.640  3.2900  0.0813 -0.5890
  130GLU     CG 5674   4.139   9.698   3.826  0.4202 -0.3966  0.6151
  130GLU    HG1 5675   4.097   9.798   3.849  0.6817  0.1347 -1.0631
  130GLU    HG2 5676   4.231   9.718   3.767  1.0821 -3.6353  0.3205
  130GLU     CD 5677   4.164   9.619   3.952 -0.1588 -0.6277 -0.0725
  130GLU    OE1 5678   4.277   9.629   4.010 -0.4202 -0.5704  0.3116
  130GLU    OE2 5679   4.073   9.559   4.011  0.2213 -0.2257 -0.4908
  130GLU      C 5680   4.023   9.396   3.607 -0.2804  0.4223  0.5321
  130GLU      O 5681   4.028   9.372   3.484 -0.0770 -0.1437 -1.1066
  131GLY      N 5682   3.937   9.328   3.690  0.7502 -0.6633 -0.7246
  131GLY     HN 5683   3.939   9.345   3.788 -1.6196  0.3861 -0.7904
  131GLY     CA 5684   3.849   9.219   3.648  0.4767 -0.4555 -0.4213
  131GLY    HA1 5685   3.786   9.259   3.570 -0.0146  0.0314  0.2118
  131GLY    HA2 5686   3.789   9.195   3.734  1.1384  2.6128  1.0432
  131GLY      C 5687   3.928   9.099   3.601 -0.2019  0.1966 -0.4459
  131GLY      O 5688   4.047   9.075   3.634  0.3122  0.4226 -0.2495
  132ASN      N 5689   3.868   9.028   3.513  0.0210  0.5224  0.3513
  132ASN     HN 5690   3.776   9.050   3.482 -0.4995 -1.2543  0.4767
  132ASN     CA 5691   3.932   8.909   3.451  0.6079  0.4120  0.7158
  132ASN     HA 5692   3.976   8.853   3.532 -1.3819 -1.8676  0.3156
  132ASN     CB 5693   3.828   8.814   3.377 -0.2210 -0.2119 -1.0681
  132ASN    HB1 5694   3.887   8.731   3.333  3.8192  3.4355 -3.2513
  132ASN    HB2 5695   3.775   8.872   3.299  0.7974  1.4975 -0.5363
  132ASN     CG 5696   3.731   8.759   3.486 -0.4408 -0.1398  0.5525
  132ASN    OD1 5697   3.764   8.742   3.605 -1.0084  0.5043  0.5099
  132ASN    ND2 5698   3.614   8.717   3.430 -0.0845 -0.9528  0.3237
  132ASN   HD21 5699   3.538   8.702   3.494 -1.8327  0.6389 -1.2327
  132ASN   HD22 5700   3.593   8.735   3.334  1.8051 -0.5757 -0.0502
  132ASN      C 5701   4.053   8.943   3.366  0.0075  0.1868 -0.0911
  132ASN      O 5702   4.051   9.035   3.287  0.1861 -0.3003 -0.8559
  133VAL      N 5703   4.164   8.865   3.373 -0.0170  0.0439 -0.1580
  133VAL     HN 5704   4.167   8.785   3.433 -1.0287 -0.7706 -1.1640
  133VAL     CA 5705   4.286   8.887   3.287  0.1259 -0.1208  0.8703
  133VAL     HA 5706   4.304   8.993   3.301 -0.9244  0.1361  0.4236
  133VAL     CB 5707   4.397   8.803   3.337  0.8027  0.1599  0.7195
  133VAL     HB 5708   4.384   8.693   3.330  0.5172  0.2258  0.1733
  133VAL    CG1 5709   4.533   8.832   3.258 -0.3351  0.3922  0.5319
  133VAL   HG11 5710   4.539   8.775   3.163  0.4027  2.0721 -0.4762
  133VAL   HG12 5711   4.623   8.835   3.323 -2.1198 -3.0337  3.5434
  133VAL   HG13 5712   4.528   8.935   3.216 -0.8141  0.7815  1.5196
  133VAL    CG2 5713   4.411   8.855   3.483 -0.3776  0.4718  0.2971
  133VAL   HG21 5714   4.399   8.965   3.494 -0.4532  0.7685 -2.1803
  133VAL   HG22 5715   4.512   8.828   3.520  0.8119  2.6961 -1.0771
  133VAL   HG23 5716   4.324   8.812   3.537 -4.2041  5.7344 -0.8458
  133VAL      C 5717   4.274   8.878   3.132 -0.2232  0.4315  0.0913
  133VAL      O 5718   4.202   8.789   3.087  0.0336  0.7579 -0.2594
  134ARG      N 5719   4.339   8.968   3.053 -0.0629  0.0640 -0.5082
  134ARG     HN 5720   4.387   9.045   3.095 -0.2425 -1.6129  3.1957
  134ARG     CA 5721   4.315   8.967   2.910  0.3245 -0.4351  0.0501
  134ARG     HA 5722   4.208   8.967   2.892  0.5268  1.0891 -1.3202
  134ARG     CB 5723   4.344   9.105   2.844  0.7116  0.4956 -0.2346
  134ARG    HB1 5724   4.335   9.099   2.733 -1.4348  1.1035 -0.1267
  134ARG    HB2 5725   4.451   9.129   2.863  0.4813  1.6074 -0.2849
  134ARG     CG 5726   4.260   9.227   2.898 -0.9449 -0.2983  0.6302
  134ARG    HG1 5727   4.253   9.218   3.009 -0.9209 -0.4448  0.6204
  134ARG    HG2 5728   4.157   9.209   2.861  0.0931 -0.5057 -2.4732
  134ARG     CD 5729   4.299   9.378   2.866 -0.3087 -0.4785 -0.4862
  134ARG    HD1 5730   4.259   9.409   2.767  0.4496 -0.5444 -0.8129
  134ARG    HD2 5731   4.409   9.369   2.861 -0.1306  1.0101  0.1696
  134ARG     NE 5732   4.239   9.461   2.978  0.3973  0.7430  0.0798
  134ARG     HE 5733   4.176   9.412   3.040 -1.0518  1.3047 -0.8971
  134ARG     CZ 5734   4.222   9.592   2.960 -0.0366 -0.2913 -0.1336
  134ARG    NH1 5735   4.302   9.660   2.885 -0.2329  0.0037  0.6663
  134ARG   HH11 5736   4.364   9.615   2.821 -1.8047 -1.8140  0.3355
  134ARG   HH12 5737   4.341   9.749   2.910  0.4140  0.0049 -0.3002
  134ARG    NH2 5738   4.148   9.661   3.051 -0.8164  0.3978 -0.7981
  134ARG   HH21 5739   4.103   9.608   3.123 -1.0182  1.5223 -0.0756
  134ARG   HH22 5740   4.146   9.761   3.046 -1.4931  0.4094 -0.3457
  134ARG      C 5741   4.383   8.856   2.835 -0.5458  0.1410 -0.0212
  134ARG      O 5742   4.483   8.800   2.881  0.3280 -0.5115 -0.0083
  135VAL      N 5743   4.332   8.813   2.717  0.0587  0.3351 -0.3027
  135VAL     HN 5744   4.246   8.843   2.677  0.0395 -0.6369 -1.0327
  135VAL     CA 5745   4.403   8.727   2.621 -0.3882  0.3315 -0.2693
  135VAL     HA 5746   4.495   8.692   2.664  0.1002  2.5191  0.6212
  135VAL     CB 5747   4.324   8.612   2.561 -0.1224  0.2718  0.3080
  135VAL     HB 5748   4.238   8.660   2.508  0.5739 -0.0844 -1.2058
  135VAL    CG1 5749   4.406   8.524   2.472 -0.0959 -0.0613 -0.1425
  135VAL   HG11 5750   4.491   8.477   2.525  0.4040 -1.3407 -1.9638
  135VAL   HG12 5751   4.441   8.574   2.379  1.8991 -0.9689  0.0678
  135VAL   HG13 5752   4.335   8.443   2.442  0.4373 -1.4056  1.9601
  135VAL    CG2 5753   4.273   8.529   2.674 -0.0803 -0.2734 -0.0326
  135VAL   HG21 5754   4.218   8.438   2.639 -0.9883  0.6815 -1.1590
  135VAL   HG22 5755   4.198   8.578   2.739 -1.6034 -3.5518  0.9096
  135VAL   HG23 5756   4.360   8.504   2.738  0.0349 -1.6286 -0.6691
  135VAL      C 5757   4.452   8.815   2.508 -0.0788 -0.1600 -0.1081
  135VAL      O 5758   4.377   8.872   2.432  0.1083  0.1082  0.5633
  136SER      N 5759   4.587   8.830   2.500  0.6211 -0.1887  0.0864
  136SER     HN 5760   4.655   8.793   2.563  1.1755  0.4134 -0.1535
  136SER     CA 5761   4.646   8.919   2.400 -0.4421  0.4978  0.0376
  136SER     HA 5762   4.584   9.007   2.400 -0.0439  0.7808  0.0920
  136SER     CB 5763   4.794   8.950   2.445  0.6422  0.3488  0.2606
  136SER    HB1 5764   4.856   8.858   2.442  0.9588  0.5620  0.1921
  136SER    HB2 5765   4.779   8.980   2.551  1.6958 -0.2213  0.5875
  136SER     OG 5766   4.856   9.045   2.360 -0.5261 -0.2594 -0.5841
  136SER    HG1 5767   4.817   9.125   2.394 -0.0757 -0.7519  1.2005
  136SER      C 5768   4.641   8.859   2.264  0.0622 -0.2897 -0.0698
  136SER      O 5769   4.627   8.932   2.163  0.2014  0.3783  0.3042
  137ARG      N 5770   4.653   8.729   2.247  0.0013  0.8335  0.4047
  137ARG     HN 5771   4.666   8.659   2.317  2.0662 -1.2315 -1.8862
  137ARG     CA 5772   4.632   8.668   2.114  0.4044  0.1618 -0.6356
  137ARG     HA 5773   4.541   8.709   2.074  1.3631  1.2346 -1.8235
  137ARG     CB 5774   4.751   8.703   2.024  0.5617 -0.3641  0.3958
  137ARG    HB1 5775   4.848   8.686   2.076  0.0639 -1.1943  1.0712
  137ARG    HB2 5776   4.748   8.814   2.013 -0.0953 -0.4235 -0.0324
  137ARG     CG 5777   4.757   8.628   1.886 -0.1286  0.5829  0.2358
  137ARG    HG1 5778   4.756   8.519   1.910 -3.0749  0.8306  1.6305
  137ARG    HG2 5779   4.853   8.654   1.836  0.3912  0.1619  0.9933
  137ARG     CD 5780   4.628   8.643   1.797  0.5038  0.6381  0.4630
  137ARG    HD1 5781   4.531   8.638   1.850 -0.7137 -1.5241 -1.7381
  137ARG    HD2 5782   4.624   8.560   1.723 -1.6286  1.7789 -0.8088
  137ARG     NE 5783   4.645   8.770   1.721  0.0864 -0.5927 -0.4903
  137ARG     HE 5784   4.724   8.828   1.741 -1.5008  2.7014 -2.8068
  137ARG     CZ 5785   4.562   8.828   1.636 -0.1066  0.3985  0.2958
  137ARG    NH1 5786   4.455   8.769   1.596  0.2359 -1.0215  0.4203
  137ARG   HH11 5787   4.417   8.689   1.643 -2.1005  0.0304  0.4702
  137ARG   HH12 5788   4.404   8.800   1.515 -1.6118  0.2409  1.9612
  137ARG    NH2 5789   4.598   8.936   1.585 -0.1822 -0.2458 -0.4285
  137ARG   HH21 5790   4.534   8.988   1.528 -0.2199  1.3175  0.9669
  137ARG   HH22 5791   4.686   8.980   1.602 -0.1448 -0.8266  0.9830
  137ARG      C 5792   4.621   8.518   2.144  0.4417 -0.0933  0.0437
  137ARG      O 5793   4.682   8.463   2.233  0.2151 -0.0703 -0.3295
  138GLU      N 5794   4.542   8.442   2.062 -0.7496 -0.4447 -0.2349
  138GLU     HN 5795   4.494   8.474   1.981  1.1331 -1.6027 -1.9039
  138GLU     CA 5796   4.544   8.295   2.052 -0.0851 -0.5484 -0.1266
[truncated: 15,694,427 more chars]
