# Supplementary material for: Structural insights into the regulation of monomeric and dimeric apelin receptor
Source: Nat Commun. 2025 Jan 2;16:310. doi: 10.1038/s41467-024-55555-6 (PMC11697037; doi:10.1038/s41467-024-55555-6)
Supplement: Supplementary file 9 — Source Data [file 41467_2024_55555_MOESM9_ESM.xlsx]

## Sheet: Figure 2c
	repeat-1			repeat-2			repeat-3				repeat-1			repeat-2			repeat-3
LOG[M]	WT-ELA-32			WT-ELA-32			WT-ELA-32				WT-Apelin-13			WT-Apelin-13			WT-Apelin-13
-12.5229	13680	12960	13000	33720	35080	36760	20880	21800	22640		12040	13680	10480	36280	36440	38880	21600	21040	20960
-12	13240	13400	9560	33240	34360	33480	20040	21120	19680		12760	13240	11760	34000	35800	34160	19840	21560	21160
-11.5229	12080	12880	7960	31840	34080	31640	20240	21520	20200		8960	11160	10840	30640	31480	30920	19240	19240	19480
-11	12800	11960	10280	31680	34240	32440	19840	19520	19320		10600	11320	10480	32440	29960	31440	19320	18040	18080
-10.5229	10480	11880	11680	31920	31720	30800	19200	19520	19600		9800	9200	7560	29200	26400	30840	18640	17120	18160
-10	10960	8720	9560	31000	30280	27040	19880	18160	18360		7800	9080	7600	26960	26640	26760	17440	16920	17240
-9.52288	7720	7200	8480	26480	28400	25560	17200	16480	18080		5760	6920	7040	22600	19800	22960	14040	13200	15160
-9	7240	7160	6880	25360	25480	22000	15640	15480	15280		5960	6000	5960	21800	20440	20080	13720	13600	13680
-8.52288	6520	6040	7080	21240	22560	21160	14600	15280	15120		4280	4800	5360	17080	16280	18600	12560	12600	12000
-8	5760	5680	4160	18640	21840	21160	13600	14920	13680		4640	5200	5120	18600	20080	19280	11920	12840	12840
-7.52288	6040	6040	6240	20320	24320	22320	14520	15360	15000		4200	4640	5280	19800	19360	21760	12200	13520	14800
-7	5640	5840	4040	22600	24280	22160	16560	16080	15240		5360	5560	5440	20440	20200	21760	13080	14040	13680
-6.52288	3800	6000	5960	24320	24600	23360	17480	15480	16400		5480	5800	5680	20520	23520	24040	14520	14320	15800
-6	5880	6080	4960	25120	25440	24000	16640	16320	16000		5160	4360	5080	23160	21800	22960	15360	16000	14880
-5.52288	6160	7280	7160	24480	23160	22880	16040	15000	16920		5160	5840	4880	24840	23720	22520	16840	17280	16680
-5	6120	6160	5480	27560	23880	20040	16600	15480	13840		4800	6560	6000	23320	25720	23400	15320	16360	15600
LOG[M]	F78A-ELA-32			F78A-ELA-32			F78A-ELA-32				F78A-Apelin-13			F78A-Apelin-13			F78A-Apelin-13
-12.5229	10840	10200	12440	31760	32000	33360	19920	19760	19400		11440	11240	12960	42000	31160	31160	19440	19720	18800
-12	10560	12520	11600	31320	31960	31480	18880	19360	19160		12440	13160	12200	30800	31640	28960	17920	17600	18720
-11.5229	11560	12440	12040	31160	44440	34760	19960	21040	22720		11200	11360	11080	29320	29000	40000	18480	17360	20160
-11	9840	11400	10720	29760	32080	27880	20040	18320	17320		10200	12000	8520	33680	29400	35440	17600	17560	17280
-10.5229	11800	12120	11760	29600	27600	42360	20120	17880	19480		8880	10880	10200	30360	28600	36840	18400	18440	17240
-10	10520	10680	9400	27600	29240	29600	17880	19880	20400		8320	9880	9480	26560	28240	27800	18480	18880	18440
-9.52288	9840	11280	10760	25640	29360	28200	18000	19920	19640		6440	7920	7520	22360	23280	27560	16200	16200	16960
-9	8840	9360	8520	24840	24600	23760	16720	16400	16080		5440	6120	6320	20120	21560	22720	14520	14600	14840
-8.52288	7760	7440	8040	20120	22720	22640	15880	15520	17480		5160	5680	6080	18440	19000	21120	13320	13520	13960
-8	5840	5600	5880	18160	18800	19640	13120	12360	13040		4640	4920	4840	20120	19360	28600	12760	11800	13640
-7.52288	5240	5720	6040	17520	18880	17720	12320	12120	14480		4600	5640	4880	19880	20440	22640	13880	13240	14040
-7	4200	4440	5480	18600	20400	18400	12880	13400	11920		4360	4840	5840	20560	19480	20760	13720	13040	13200
-6.52288	5520	5680	6320	19400	21360	21800	13400	14120	14640		5280	4800	4880	21680	22080	22960	13840	14880	15280
-6	6080	5880	5440	22160	21320	19640	14000	14160	14320		2800	4960	5160	23240	21000	20800	15400	15200	14320
-5.52288	5880	5520	5920	19040	22360	21240	14080	14560	13960		4560	5680	5840	19600	21320	21320	13560	16120	16400
-5	5840	5960	5760	21080	20960	19880	13560	13800	12960		5600	5400	4960	22920	20520	26680	15280	14560	16160
LOG[M]	I109A-ELA-32			I109A-ELA-32			I109A-ELA-32				I109A-Apelin-13			I109A-Apelin-13			I109A-Apelin-13
-12.5229	8080	9880	9000	30640	34720	26680	20200	21400	21200		8720	9080	10040	29400	32560	29280	20120	18760	21320
-12	8760	8840	8200	34040	34040	31520	23480	22560	18680		9040	9320	8280	29800	27240	26320	18800	21200	20560
-11.5229	8600	8960	8640	32520	33880	24040	21200	22840	21040		7800	9440	8040	31120	26520	28760	14280	18560	20280
-11	8800	8080	7600	29240	31640	30200	20600	21520	19320		8360	8560	6640	29680	27720	25640	19680	20640	18640
-10.5229	7760	8360	7920	29440	29800	26960	18840	20760	20240		6560	6400	6920	23800	24680	23280	15520	17680	17680
-10	7720	8320	7200	29840	28520	27280	20160	21920	18680		6800	7600	6160	27360	24200	22760	19200	18000	19880
-9.52288	7760	7560	7280	25520	30360	21360	17520	20040	19760		5440	5880	6800	22720	19440	17600	15800	14920	18400
-9	6560	6600	5240	27920	27560	24120	18240	18320	17600		5240	5720	5680	21280	17640	17440	15480	15720	15160
-8.52288	6520	6040	5880	23920	23040	22280	14320	17120	14760		4120	4000	4680	19280	15520	16520	12560	11840	12520
-8	5120	4720	4160	21760	21360	16880	13200	12560	12320		4280	3800	3720	17400	14080	14320	11640	11240	11080
-7.52288	4360	4360	4000	18600	19120	18120	10720	11040	11360		3760	3520	3120	14480	13760	11960	9800	9280	10080
-7	4520	4280	4080	18600	19400	18400	10120	11080	10960		3720	3640	3040	15520	13680	12720	9720	9080	8960
-6.52288	4960	4360	4440	16600	16720	20080	9880	11600	12080		3840	3960	4200	16360	14240	14560	10120	9720	10400
-6	4760	4360	4160	20880	22920	17040	11520	11440	11320		4480	4480	4360	15760	14240	13520	10200	9800	10320
-5.52288	5200	4760	5080	22960	21000	20440	11600	11120	11560		4640	4840	4360	15760	16400	14680	9640	9040	10320
-5	5320	5120	4880	16720	18560	11440	11400	10400	9360		5560	4760	5000	14600	15480	16880	10040	10000	9680
LOG[M]	M113A-ELA-32			M113A-ELA-32			M113A-ELA-32				M113A-Apelin-13			M113A-Apelin-13			M113A-Apelin-13
-12.5229	12560	13920	12680	29880	29400	29680	20360	21720	19680		12080	14240	15360	36200	31000	28520	18560	18880	20120
-12	13680	13240	13000	28000	29160	25920	21000	21080	20480		14720	14920	13360	30520	29480	27840	20120	20480	20920
-11.5229	11640	11200	13280	25360	26920	28320	19840	20560	19200		10720	11520	12240	28720	28280	28920	20400	16960	17680
-11	11560	12440	11880	25960	26640	25840	19600	19960	17520		11760	12000	11000	29560	26400	27640	18680	18800	18160
-10.5229	9840	10680	10400	21720	25480	25800	18800	19560	18040		9800	9600	9080	22640	25880	39480	14600	16160	16240
-10	9400	9920	9360	21880	25240	26120	17920	20280	17200		5960	7240	8040	23600	25080	17960	16600	15920	18440
-9.52288	7680	7560	8520	19560	20800	21640	16040	16920	15800		5480	6760	6520	20600	21040	22480	11680	13560	14160
-9	6600	6440	7600	18600	18840	21440	13480	13400	11720		4720	5360	5320	18480	19040	12480	11760	11240	11000
-8.52288	6840	6440	7200	16360	17480	17400	11400	12560	11960		6000	5760	6320	24040	18120	23120	9400	9240	12320
-8	6960	5840	5920	15360	17880	18720	10640	11880	11680		5040	5920	5760	19040	18920	19840	11040	11240	10600
-7.52288	5560	6200	6320	17800	19720	19840	11360	12560	11360		5280	5720	6080	21040	19640	21360	10560	10240	10800
-7	5920	6600	6120	22280	21560	20520	11720	12880	12120		5720	6560	6360	24200	20160	20120	11240	11680	11520
-6.52288	6120	6080	7160	19400	21840	21120	11040	11600	12880		5480	5960	6560	19720	22320	23040	9840	10800	11960
-6	6720	7240	5640	21440	21040	20600	12520	4040	11480		6320	6840	5920	19080	21640	21480	12160	11000	11360
-5.52288	6080	7440	7080	20800	21440	20120	11440	11320	10840		5360	6600	4800	24440	20320	20440	11200	11480	8440
-5	6640	7120	6840	19800	20840	21440	10640	10800	11040		6840	6640	6960	29520	21720	21000	12240	10040	7080
LOG[M]	Y185A-ELA-32			Y185A-ELA-32			Y185A-ELA-32				Y185A-Apelin-13			Y185A-Apelin-13			Y185A-Apelin-13
-12.5229	10160	11640	10840	35480	24600	24840	22600	26800	25960		9800	10640	10240	25000	21320	24080	22600	26800	25960
-12	10400	9840	8840	24960	23800	22280	25960	24800	23600		10080	10000	9760	22760	23440	21960	25960	24800	23600
-11.5229	9000	9840	9200	25360	25440	20080	20960	23800	23520		8240	7480	7400	16680	17160	17480	20960	23800	23520
-11	7680	9240	8040	22000	23360	19640	21720	25600	22920		6520	7000	7080	18840	20080	15520	21720	25600	22920
-10.5229	8040	9440	8880	19280	20040	19640	21920	24240	22920		6400	6920	6680	18600	16440	17320	21920	24240	22920
-10	7120	7440	7400	21200	21360	18520	21720	21320	21520		7120	8040	6040	20360	17440	16320	21720	21320	21520
-9.52288	8000	7880	8640	18920	18800	15680	19720	21360	23120		5480	6120	6040	14600	13200	13800	19720	21360	23120
-9	7640	7720	7000	26800	16440	16160	20200	21440	20480		5640	6160	5720	15520	15000	14560	20200	21440	20480
-8.52288	7520	7760	6640	18080	17680	15040	18840	23160	21080		6120	6160	6560	15240	14800	16200	18840	23160	21080
-8	7680	6720	5840	15840	15440	13000	18440	17720	16360		6920	6280	6600	17560	14720	15440	18440	17720	16360
-7.52288	6080	5840	5600	15360	15040	12040	14840	15960	14760		6280	6720	6520	15760	15800	14240	14840	15960	14760
-7	5400	4840	4480	14160	14600	11160	13440	14000	13400		6000	6400	5240	16680	13400	14880	13440	14000	13400
-6.52288	5120	5760	5400	14800	14280	11920	12400	14440	13240		5400	5920	5800	15840	13480	12200	12400	14440	13240
-6	4960	5200	5440	14120	13520	11600	13040	13000	13320		5000	4600	4960	12320	13000	13800	13040	13000	13320
-5.52288	5680	5760	5680	14360	15240	16040	12800	13720	12960		5000	5520	6040	12720	14960	11720	12800	13720	12960
-5	6440	5720	5160	15120	16000	12480	12360	12840	11440		5320	5000	5240	13880	13760	13880	12360	12840	11440
LOG[M]	K268A-ELA-32			K268A-ELA-32			K268A-ELA-32				K268A-Apelin-13			K268A-Apelin-13			K268A-Apelin-13
-12.5229	11000	11560	12920	23000	25200	35200	26120	25200	25120		12080	12600	7160	34160	36360	25040	27520	23760	22040
-12	9600	10560	10920	20280	24400	24320	25360	25120	29760		10240	11720	10440	26640	25240	24280	23800	24080	22160
-11.5229	10760	12120	11320	21200	22440	24040	23800	24760	24160		9320	7200	7920	23280	22840	34280	23760	22440	26880
-11	10840	11080	9640	20360	21840	22280	23560	24680	23040		10520	10040	9320	22240	22680	23520	22040	22880	20560
-10.5229	10280	10880	11280	18840	21360	19720	23840	26600	23960		8120	9760	9920	20280	23440	30560	21920	22520	19760
-10	9720	10680	10040	18240	20600	20640	28200	25720	23840		9360	10520	9240	21160	19640	29080	21800	21360	23040
-9.52288	9600	9600	10360	17000	18040	18160	22760	22600	21360		7280	9320	9520	19440	21560	23280	19840	20480	23520
-9	8640	9080	8640	15920	19280	19720	22520	21560	20600		8400	9440	9360	18640	20960	28400	18360	18520	17920
-8.52288	9520	8760	10080	17760	18720	19040	21920	23280	23880		4800	5320	7360	17160	17840	19640	15920	17760	15880
-8	8400	9160	7800	16080	18320	23640	18720	20440	16760		6280	6840	6160	15640	21120	18800	14480	12440	12400
-7.52288	7320	6840	7080	14880	14080	15440	16120	17400	14800		4040	5880	5440	11480	14280	15720	11960	11440	12320
-7	6720	5920	4960	13160	14240	12680	14480	13080	13280		5400	4960	5680	13480	14760	20720	11040	10880	9800
-6.52288	5120	5040	5920	11560	14360	14200	12880	12760	13120		5400	5360	5880	14600	15400	13600	11560	11840	11600
-6	6160	5600	5000	12520	13720	14080	13480	12040	11560		5840	5560	5320	15040	16680	15680	12880	12200	11000
-5.52288	4920	5560	5840	15440	15720	16160	13160	13000	12760		5640	6400	6360	14200	16160	18560	10880	11120	11840
-5	6080	5800	5520	15240	16560	16280	11360	13080	10600		6040	5840	6000	16720	16200	19240	14440	11840	12240
LOG[M]	F291A-ELA-32			F291A-ELA-32			F291A-ELA-32				F291A-Apelin-13			F291A-Apelin-13			F291A-Apelin-13
-12.5229	11600	12560	11400	26360	33200	28600	20440	23920	20960		10280	11680	11360	45600	27920	27040	22400	23960	22400
-12	12680	10600	9680	25120	46560	34720	20840	25040	21680		11280	11640	10520	30080	24440	24320	21760	19520	20320
-11.5229	10600	11120	10200	24280	25080	23920	20600	23240	19680		7640	9400	9120	18680	19400	21280	16600	17240	18520
-11	9840	11120	10120	23600	35200	31560	23000	20440	22000		9200	10480	8080	22600	20720	19440	18920	18600	19800
-10.5229	10400	10160	9560	19840	23480	19640	19320	18400	17880		5480	6720	8320	15920	18840	20240	15400	18360	18720
-10	7760	10080	6400	18640	25080	17120	20240	18800	17280		7640	6840	7040	18880	18160	12800	17240	17400	12720
-9.52288	6000	7920	6600	16000	16480	15520	16160	17600	16000		5440	5480	5080	13120	13160	14360	12640	12760	14880
-9	5400	5040	4800	15640	17760	13840	16080	15880	15040		5320	4880	4360	14080	13440	14040	15080	14800	14720
-8.52288	5040	5080	5080	13400	17760	14080	14400	13240	13400		4440	5080	5160	10480	12360	13160	12040	13480	14600
-8	4840	5360	5160	14560	20040	12400	16000	14840	12720		4280	4360	4080	11920	11120	11480	13080	11920	12960
-7.52288	5360	5160	4960	13760	20480	15840	14120	15080	14360		3280	3600	3840	10200	10440	11640	10240	11680	11040
-7	5280	5000	5280	15560	17880	15560	14760	15200	14400		4640	4680	3840	11840	12520	12000	12280	12280	12080
-6.52288	5600	5400	5040	15560	16760	16760	15160	16040	16080		4000	5040	5080	12800	15440	13600	12240	13960	12800
-6	5040	5680	5440	16440	20720	17960	16080	17640	16680		4880	5280	4320	16240	15800	16280	14200	15080	15240
-5.52288	5640	6240	6040	18520	21640	19120	17480	17120	17320		5480	5680	6040	17280	17400	16600	14480	15680	15520
-5	5720	5240	4880	26640	22520	19480	18120	16560	16480		5880	6040	5200	21560	18960	17560	15520	17360	15960
LOG[M]	Y299A-ELA-32			Y299A-ELA-32			Y299A-ELA-32				Y299A-Apelin13			Y299A-Apelin13			Y299A-Apelin13
-12.5229	13800	15200	14920	32560	37120	34800	23440	26640	24960		13880	15960	11480	34840	36480	38440	24720	25160	22480
-12	13280	13960	13040	33920	31120	34200	23800	24880	23600		13120	14560	12880	34360	38680	37160	22760	25000	24080
-11.5229	13280	13080	15360	28640	50640	31440	22880	24960	24760		11880	14200	15040	33280	34000	33880	21880	22760	23720
-11	11480	10920	13120	27760	30520	30840	23280	24160	24760		13800	13040	12280	33880	34320	34400	26520	23640	22040
-10.5229	11600	12280	12640	25960	29200	29680	20880	23680	27280		11560	11920	12720	31920	29000	29680	20120	20800	20960
-10	9920	10840	11160	26680	33320	30000	25360	22800	22760		11440	11760	10840	31320	42360	32880	21840	20680	15600
-9.52288	9880	12720	12480	24680	26960	29240	20960	21720	19840		7040	8440	8080	24240	26920	27480	15720	17760	16080
-9	9560	7640	9920	24280	40840	23160	25360	22120	22720		7760	8080	8040	20800	35080	28320	16360	14400	14440
-8.52288	9560	10280	12840	23040	26640	26520	22720	19320	22360		5440	6080	8240	18360	33280	23000	13960	12040	12640
-8	9320	9840	9840	20840	22360	22960	16520	18200	17240		6640	7040	7320	24480	19320	21760	11400	10960	11800
-7.52288	7880	7680	8800	17760	20080	22040	18040	15200	15560		5200	6280	6680	16760	20600	21400	11320	14120	11000
-7	7400	7920	7520	18000	18600	22040	12520	13400	13080		5880	7840	6920	21880	21600	19600	13160	11320	12360
-6.52288	7320	7360	7400	19960	22080	23320	12320	13080	12480		6280	7320	7560	21840	20520	22480	11840	12200	12680
-6	7320	6720	6520	21320	20960	22080	13400	13560	13480		6960	7240	6760	23120	23680	28600	11600	11760	12160
-5.52288	6960	6920	7120	22080	22400	21440	12760	13680	13000		7000	7280	7120	17160	22920	23400	11600	12200	13840
-5	6920	7160	6920	21440	22120	23520	11760	13720	11040		7680	7560	6680	32360	27120	29040	12480	12040	15520
LOG[M]	Y271A-ELA-32			Y271A-ELA-32			Y271A-ELA-32				Y271A-Apelin-13			Y271A-Apelin-13			Y271A-Apelin-13
-12.5229	14960	17200	15520	35200	36120	35160	27320	31200	29960		15800	16280	17680	34360	35360	32520	30440	35000	30040
-12	14760	16280	14960	39320	35320	32120	32000	32360	26600		14920	15080	13560	34600	37400	36840	30960	30080	30960
-11.5229	15840	14840	15520	33000	37200	34600	27920	30040	28480		13960	13800	13720	32840	33880	34840	25960	28560	28440
-11	15600	14000	12880	48560	34360	32400	29160	34600	32400		12480	13720	10880	34120	32080	49080	30200	31240	27480
-10.5229	14080	13840	14880	30680	32960	33680	27880	30480	28760		9400	10760	12920	26480	28280	29520	27800	25760	29280
-10	15040	13720	12720	41520	29920	42600	27160	29200	26840		12680	13240	12880	29120	30680	32080	27920	25960	25320
-9.52288	12080	13760	12320	35600	28240	28600	25440	26280	31280		10640	11720	11720	23600	26480	26000	22400	24720	26160
-9	12640	11680	12400	29440	30840	28560	26000	27120	22560		13280	11280	9920	25280	26120	29400	25240	23840	25840
-8.52288	10120	10800	10840	26920	30440	26280	23200	26280	25120		9440	12560	11800	28240	28040	28960	22120	25840	28560
-8	9480	9080	9400	25760	28960	19120	17680	18880	17480		11760	12120	11560	31240	35600	24760	26600	24600	26240
-7.52288	7920	8680	8760	34360	29120	25280	16640	16880	16360		9080	9720	10880	33720	28720	28680	19560	22280	23120
-7	8080	7720	7320	29960	34480	32080	16280	17640	16480		9960	10080	10400	31480	28160	19040	22280	18640	18840
-6.52288	8360	8720	9280	32200	36760	34440	17640	17680	16240		8920	7800	8960	27440	23760	25640	14800	14640	19760
-6	7720	8600	7880	32280	35800	35080	15680	16640	16200		7880	8280	7080	27080	27160	28840	13920	12040	13320
-5.52288	7920	8560	9040	38120	33440	33720	18000	18200	16720		8240	7520	7760	24160	26840	27160	13560	13480	14320
-5	8280	8400	7200	38520	32480	13080	16360	16280	15280		8000	7840	6960	30400	27480	26360	13000	12520	13400

## Sheet: Supplementary Figure 1c
	WT-notreatment			WT-cmpd644
Monomer	83.1	82.45	79.42	75.44	75.82	70.4
Dimer	14.74	14.95	18.79	22.45	20.1	24.72
Oligomers	2.16	2.6	1.78	3.11	4.09	4.87

## Sheet: Supplementary Table 2
WT	1	1	1
F78A	1.35897	1.2809	1.02222
I109A	1.12821	1.05056	1.01333
M113A	0.820513	0.803371	0.911111
Y185A	0.74359	0.38764	0.573333
K268A	1.32051	1.41573	0.986667
F291A	0.846154	1.28652	0.888889
Y299A	0.914842	0.865169	0.875556
Y271A	0.948905	0.97191	0.9
